# Supplementary material for: Fusing literature and full network data improves disease similarity computation
Source: BMC Bioinformatics. 2016 Aug 30;17(1):326. doi: 10.1186/s12859-016-1205-4 (PMC5006367; doi:10.1186/s12859-016-1205-4)
Supplement: Additional file 1: — DiseaseGeneAssocSIDD.xls. Disease-gene associations acquired from SIDD database. (XLS 888 kb) [file 12859_2016_1205_MOESM1_ESM.xls]

## Sheet: SIDD
Additional file 1: Disease-Gene Associations Acquired from SIDD Database.
ID	Disease Ontology Identifier	Disease Name	Disease-related Genes (Separated by "|")
1	DOID:0000000	gallbladder disease	ABCG8|APOA1|APOB|APOE|BAX|IL10|UGT1A1
2	DOID:0001816	angiosarcoma	ANGPT2|ANXA2|CCND1|COL18A1|CSF3|CTNNB1|FLT1|GJA4|HRAS1|JUN|KDR|KRAS|MYC|TEK|TP53|TRP53|VEGFA|VEGFC
3	DOID:0002116	pterygium	APEX1|CYP1A1|ERCC2|GSTM1|IFNA2|IL1B|IL1RN|OGG1|TNF|TP53|VEGFA|XPA|XRCC1|XRCC6
4	DOID:0014667	disease of metabolism	ACAT2|ACE|ADIPOQ|ADRB2|ADRB3|ADSL|AGTR1|AKT2|APOE|AQP7|BCS1L|BHMT|CBS|CEBPD|COL5A2|CRP|DHFR|ENPP1|ESRRA|ETFDH|F2|FABP2|FGB|GBE1|GCG|GHR|HFE|HIF1A|HTR2A|IL1R1|IL6|INS|ITGB3|LDLR|LEPR|LIPC|MMP3|MMP9|MTHFR|MTR|MTRR|MTTP|PON1|PPARG|PPARGC1A|PTPN1|PTS|PYGM|SELE|SELP|SELS|SERPINE1|SLC25A13|TCN2|TGFB1|THBS1|UPB1
5	DOID:0050117	disease by infectious agent	ABCC1|ABL1|ABO|ACE|ACE2|ADAMTS13|ADAR|ADIPOQ|ADM|ADRB2|ADRB3|AFP|AHSG|AKT1|ANGPT1|ANGPT2|ANPEP|APCS|APOBEC3C|APOBEC3G|APOC1|APOE|APOH|APOM|ATF3|ATM|B2M|BATF|BCL2|BCL2A1|BCL2L1|BIRC5|BPI|C1QBP|C4A|C4B|CALCA|CALCOCO2|CAMP|CASP3|CASP8|CASP9|CAV1|CAV2|CCL11|CCL2|CCL24|CCL28|CCL5|CCR1|CCR5|CD14|CD163|CD1D|CD274|CD33|CD4|CD46|CD55|CD6|CD80|CD83|CD86|CDKN1A|CDKN2A|CEACAM1|CFTR|CHIT1|CLDN1|CLEC4M|CRP|CSF…
6	DOID:0050120	hemophagocytic lymphohistiocytosis	CTLA4|GNLY|GZMB|IL16|IL1A|LMNA|PRF1|RAB27A|STX11|TNF|UNC13D
7	DOID:0050125	dengue shock syndrome	CLEC5A|EGR2|MICB|MPZ|PLCE1|PMP22|PRX
8	DOID:0050127	sinusitis	ALOX5|ALOX5AP|AZGP1|CAMP|CFTR|CLCN2|CLCN3|CYSLTR1|CYSLTR2|GJB2|GJB6|HLA-DQB1|IL10|IL12A|IL12B|IL13|IL1A|IL1B|IL1RL1|IL1RN|IL22RA1|IL4|IL5|IL8|LTA|LTC4S|MET|MMP2|MMP8|MMP9|MUC5AC|MUC5B|MUC8|PIP|PPP1R9B|SERPINA1|SERPINE1|SFTPB|TAP2|TGFB1|TLR2|TNF|TNFAIP3|TNFAIP6|TNFSF13B|TP73
9	DOID:0050152	aspiration pneumonia	NOS2
10	DOID:0050156	idiopathic pulmonary fibrosis	AGT|CXCL10|CXCL5|ELMOD2|FCGR2A|FCGR3B|MICA|MMP1|MUC5B|PLAU|PTGS2|SFTPA1|SFTPA2|SFTPC|TERC|TERT|VEGF
11	DOID:0050167	autoimmune polyendocrine syndrome type 1	AIRE
12	DOID:0050168	autoimmune polyendocrine syndrome type 2	AIRE|CTLA4|HLA-DQA1|HLA-DQB1|HLA-DRB1|INS|MICA|TNF
13	DOID:0050169	cutaneous lupus erythematosus	C1QA|FCGR2A|GSTP1|HLA-A|HLA-B|HLA-DQB1|HLA-DRB1|LMAN1|MBL2|TCRA|TNF
14	DOID:0050175	tick-borne encephalitis	CCR5|OAS1|OAS2|OAS3|OASL|TLR3
15	DOID:0050179	Powassan encephalitis	CCR5|OAS1|OAS2|OAS3|OASL|TLR3
16	DOID:0050185	erythema multiforme	MASP2
17	DOID:0050214	Lambert-Eaton myasthenic syndrome	HLA-B|HLA-DQA1|HLA-DQB1
18	DOID:0050328	congenital hypothyroidism	DUOX2|DUOXA2|FOXE1|NKX2-1|NKX2-5|PAX8|SLC16A2|SLC5A5|TNF|TPO|TSHB|TSHR|TTF1|TTF2
19	DOID:0050331	LADD syndrome	FGF10|FGFR2|FGFR3
20	DOID:0050332	enlarged vestibular aqueduct	FOXI1|KCNJ10|SLC26A4
21	DOID:0050336	hypophosphatemia	SLC34A1
22	DOID:0050387	nonpapillary renal cell carcinoma	DIRC2|FLCN|HNF1A|HNF1B|OGG1|RNF139|VHL
23	DOID:0050419	complement factor I deficiency	CFI
24	DOID:0050424	familial adenomatous polyposis	ACE|AKT1|APC|APEX1|BMPR1A|BMPR1B|BMPR2|CTNNB1|CYP26A1|EPHB2|FMO3|GREM1|GSTA1|GSTM1|GSTP1|GSTT1|KRAS|MAPRE2|MCC|MSH2|MSH6|MUTYH|MYH1|NAT2|NEIL1|NEIL2|NEIL3|NTHL1|NUDT1|ODC1|OGG1|PIK3CA|PLA2G2A|PTGS2|SERPINE1|SMAD4|SOD2|TP53|UGT1A1|UGT1A10|UGT1A3|UGT1A4|UGT1A6|UGT2B15|UGT2B4|UGT2B7
25	DOID:0050425	restless legs syndrome	ATXN1|ATXN2|ATXN3|ATXN7|BTBD9|CACNA1A|COMT|DRD1|DRD2|DRD3|DRD4|LBXCOR1|MAOA|MAOB|MAP2K5|MEIS1|NOS1|NTS|POMC|PTPRD|RLS|RLS2|RLS3|RLS4|RLS5|RLS6|RLS7|TBP|TF
26	DOID:0050426	Stevens-Johnson syndrome	ALB|CYP1A2|CYP2B6|CYP2C8|CYP2C9|CYP3A4|EPHX1|FASLG|HLA-A|HLA-B|HLA-C|HLA-DQB1|HLA-DRB1|HSPA1A|HSPA1L|IL13|IL4|IL4R|NFKBIZ|NOS2|TLR2|TLR3|TNF
27	DOID:0050427	xeroderma pigmentosum	DDB2|ERCC1|ERCC2|ERCC3|ERCC4|ERCC5|ERCC6|POLH|TP53|XPA|XPC|XRCC1|XRCC2|XRCC3
28	DOID:0050428	nonepidermolytic palmoplantar keratoderma	KRT1|KRT16|KRT9
29	DOID:0050429	Hailey-Hailey disease	ATP2C1
30	DOID:0050430	Sipple syndrome	RET|SDHB|SDHC|SDHD|VHL
31	DOID:0050431	arrhythmogenic right ventricular cardiomyopathy	ACE|DSC2|DSG2|DSP|JUP|PDP2|PKP2|PPARG|RPSA|RYR2|TGFB3|TMEM43
32	DOID:0050432	Asperger syndrome	ASPG1|ASPG2|ASPG3|ASPG4|DISC1|EN2|FRAXA|FRAXE|FRAXF|HOXA1|NLGN3|NLGN4X|SLC6A4
33	DOID:0050433	fatal familial insomnia	CCK|CCKAR|CYP2A6|PRNP
34	DOID:0050434	Andersen-Tawil syndrome	KCNJ2
35	DOID:0050436	mulibrey nanism	TRIM37
36	DOID:0050437	Danon disease	G6PC|LAMP2
37	DOID:0050438	Frasier syndrome	WIT1|WT1
38	DOID:0050439	Usher syndrome	CDH23|CLRN1|DFNB31|GJB2|GJB6|GPR98|MYO7A|PCDH15|PCDH21|PDZD7|USH1C|USH1G|USH2A
39	DOID:0050440	familial partial lipodystrophy	AKT2|CAV1|LMNA|PPARG|PPP1R3A
40	DOID:0050441	mucosulfatidosis	SUMF1
41	DOID:0050444	infantile refsum disease	PEX1|PEX2|PEX26
42	DOID:0050445	X-linked hypophosphatemia	CLCN5|DMP1|ENPP1|FGF23|PHEX|VDR
43	DOID:0050448	hereditary mucosal leukokeratosis	KRT13|KRT4
44	DOID:0050449	pachyonychia congenita	KRT16|KRT17|KRT6A|KRT6B
45	DOID:0050450	Gitelman syndrome	SLC12A1|SLC12A3|TRPM6
46	DOID:0050451	Brugada syndrome	CACNA1C|CACNB2|GPD1L|HCN4|KCNE1|KCNE2|KCNE3|KCNH2|KCNJ8|KCNQ1|SCN1B|SCN2B|SCN3B|SCN5A
47	DOID:0050452	mevalonic aciduria	MVK|XIAP
48	DOID:0050453	lissencephaly	ARX|DCX|PAFAH1B1|RELN|SMG6|TP53|TUBA1A
49	DOID:0050454	periventricular nodular heterotopia	ARFGEF2|FLNA
50	DOID:0050456	Buruli ulcer disease	SLC11A1
51	DOID:0050457	Sertoli cell-only syndrome	AR|CDY1|DAZ1|USP26
52	DOID:0050458	juvenile myelomonocytic leukemia	ARHGAP26|CBL|KRAS|NF1|NRAS|PTPN11
53	DOID:0050459	hyperphosphatemia	FGF23|GALNT3|KL|PTH
54	DOID:0050460	Wolf-Hirschhorn syndrome	LETM1|MSX1|WHCR|WHSC1
55	DOID:0050461	aspartylglucosaminuria	AGA
56	DOID:0050462	Antley-Bixler syndrome	FGFR1|FGFR2|POR
57	DOID:0050463	campomelic dysplasia	SOX9
58	DOID:0050464	Farber lipogranulomatosis	ASAH1
59	DOID:0050465	Muir-Torre syndrome	MLH1|MSH2
60	DOID:0050466	Loeys-Dietz syndrome	ACTA2|SMAD3|TGFB2|TGFBR1|TGFBR2
61	DOID:0050467	erythrokeratodermia variabilis	GJB3|GJB4
62	DOID:0050468	yellow nail syndrome	FOXC2
63	DOID:0050469	Costello syndrome	BRAF|HRAS|KRAS|MAP2K1|MAP2K2|PTPN11
64	DOID:0050470	Donohue Syndrome	INSR
65	DOID:0050471	Carney complex	CNC|PDE11A|PRKAR1A
66	DOID:0050472	monilethrix	KRT81|KRT83|KRT86
67	DOID:0050473	Alstrom syndrome	ALMS1
68	DOID:0050474	Netherton syndrome	SPINK5|ST14
69	DOID:0050475	Weill-Marchesani syndrome	ADAMTS10|ADAMTS17|FBN1
70	DOID:0050476	Barth syndrome	TAZ
71	DOID:0050477	Liddle syndrome	REN|SCNN1B|SCNN1G
72	DOID:0050486	exanthem	ABCG2|C1QA|CARD15|CYP1A2|CYP2B6|CYP2C8|CYP2C9|CYP3A4|CYP3A5|EGFR|EPHX1|HLA-A|HLA-B|HLA-C|HLA-DPB1|HLA-DQB1|HLA-DRB1|HSPA1A|HSPA1L|KRAS|MVK|TGFB1|TNF
73	DOID:0050489	multinodular goiter	DICER1
74	DOID:0050523	adult T-cell leukemia	ATM|BCL2|BMP6|CYP1A1|CYP2E1|GSTM1|GSTT1|HLA-A|HLA-B|HLA-DPB1|HLA-DRB1|HY|IFNA1|IFNA2|IL10|JAK1|JAK3|LTA|MPO|MTHFR|NOTCH1|NQO1|TERF2|TLX1|TNF|TNFRSF1A|TNFRSF1B|TP53
75	DOID:0050524	maturity-onset diabetes of the young	A|A2M|ABCA1|ABCA2|ABCA4|ABCA7|ABCB1|ABCB11|ABCB4|ABCB8|ABCC1|ABCC3|ABCC4|ABCC5|ABCC8|ABCC9|ABCD3|ABCG1|ABCG2|ABCG4|ABCG5|ABL2|ABLIM1|ABO|ACAA1|ACAA2|ACACA|ACACB|ACAD10|ACADL|ACADM|ACADS|ACAN|ACAP3|ACAT2|ACE|ACE2|ACER3|ACHE|ACN9|ACOT11|ACP1|ACSM1|ACSM3|ACSS2|ACTA2|ACTC|ACTL6B|ACTN3|ACTN4|ACVRL1|ADA|ADAD1|ADAM10|ADAM17|ADAM30|ADAM33|ADAMTS17|ADAMTS9|ADAMTSL1|ADAMTSL3|ADAP2|ADCY3|ADCY5|ADCYAP1|ADD1|…
76	DOID:0050527	familial hypertriglyceridemia	APOA5|HTGS|LIPI|RP1
77	DOID:0050528	nonphotosensitive trichothiodystrophy	MPLKIP
78	DOID:0050529	adult spinal muscular atrophy	AR|ATN1|ATXN1|ATXN3|CAPN3|DMPK|FRAXA|FXN|HD|HEXA|NAIP|PVR|SMN1|SMN2
79	DOID:0050530	intermediate spinal muscular atrophy	SMALED|SMN1|SMN2
80	DOID:0050534	congenital stationary night blindness	CABP4|CACNA1F|GNAT1|GRM6|NYX|PDE6B|RHO|TRPM1
81	DOID:0050535	exudative vitreoretinopathy	FZD4|LRP5|NDP|TSPAN12
82	DOID:0050536	SC phocomelia syndrome	ESCO2
83	DOID:0050537	posterior polar cataract	CHMP4B|CRYAB|EPHA2|PITX3
84	DOID:0050538	Charcot-Marie-Tooth disease type 1	EGR2|LITAF|MPZ|NEFL|PMP22
85	DOID:0050539	Charcot-Marie-Tooth disease type 2	AARS|GARS|GDAP1|HSPB1|HSPB8|KIF1B|LMNA|MED25|MFN2|MPZ|NEFL|RAB7A|TRPV4
86	DOID:0050540	Charcot-Marie-Tooth disease type 3	EGR2|MPZ|PMP22|PRX
87	DOID:0050541	Charcot-Marie-Tooth disease type 4	EGR2|FGD4|FIG4|GDAP1|MPZ|MTMR2|NDRG1|PMP22|PRX|SBF2|SH3TC2
88	DOID:0050542	Charcot-Marie-Tooth disease type X	GJB1|PRPS1
89	DOID:0050543	Charcot-Marie-Tooth disease intermediate type	DNM2|GDAP1|KARS|MPZ|YARS
90	DOID:0050544	hypermethioninemia	AHCY
91	DOID:0050545	visceral heterotaxy	ACVR2B|CFC1|LEFTY2|TDGF1|ZIC3
92	DOID:0050546	congenital adrenal insufficiency	CYP11A1
93	DOID:0050547	familial medullary thyroid carcinoma	NTRK1|RET
94	DOID:0050548	hereditary sensory neuropathy	CCT5|DNMT1|FAM134B|HSN2|IKBKAP|NGF|NTRK1|RAB7A|SPTLC1|SPTLC2|WNK1
95	DOID:0050552	Sugio-Kajii syndrome	TRPS1
96	DOID:0050553	JMP syndrome	PSMB8
97	DOID:0050554	X-linked sideroblastic anemia with ataxia	ABCB7
98	DOID:0050556	infantile onset spinocerebellar ataxia	C10ORF2
99	DOID:0050557	congenital muscular dystrophy	FKRP|ITGA7|LAMA2|LARGE|LMNA|SEPN1
100	DOID:0050558	Ullrich congenital muscular dystrophy	COL6A1|COL6A2|COL6A3
101	DOID:0050559	Fukuyama congenital muscular dystrophy	FKRP|FKTN|ISPD|POMGNT1
102	DOID:0050560	Walker-Warburg syndrome	FKRP|FKTN|ISPD|LARGE|POMGNT1|POMT1|POMT2
103	DOID:0050561	Lennox-Gastaut syndrome	MAPK10|STXBP1
104	DOID:0050562	West syndrome	CDKL5|CRH|GRIN1|HSD17B4|MC2R|MC4R|NF1|POMC|TSC1|TSC2|UPB1
105	DOID:0050564	autosomal dominant nonsyndromic deafness	ACTG1|CCDC50|COCH|COL11A2|DFNA5|DIAPH1|DSPP|EYA4|GJB2|GJB3|GJB6|GRHL2|KCNQ4|MIR96|MYH14|MYH9|MYO1A|MYO6|MYO7A|POU4F3|SIX1|SLC17A8|TECTA|TMC1
106	DOID:0050565	autosomal recessive nonsyndromic deafness	ATP2B2|CDH23|COL11A2|DFNB31|DFNB59|ESPN|ESRRB|GJB2|GJB3|GJB6|GPSM2|GRXCR1|HGF|LHFPL5|LOXHD1|LRTOMT|MARVELD2|MYO15A|MYO3A|MYO6|MYO7A|OTOA|OTOF|PCDH15|PTPRQ|RDX|SERPINB6|STRC|TBX6|TECTA|TMC1|TMIE|TMPRSS3|TPRN|TRIOBP|USH1C
107	DOID:0050566	X-linked nonsyndromic deafness	POU3F4|PRPS1
108	DOID:0050567	orofacial cleft	BMP4|IRF6|MSX1|SUMO1
109	DOID:0050568	spondylocostal dysostosis	DLL3|HES7|LFNG|MESP2
110	DOID:0050569	Seckel syndrome	ATR|CENPJ|CEP152|PCNT
111	DOID:0050570	congenital disorder of glycosylation type I	ALG1|ALG11|ALG12|ALG2|ALG3|ALG6|ALG8|ALG9|DOLK|DPAGT1|DPM1|DPM3|MPDU1|MPI|PMM2|RFT1|SRD5A3
112	DOID:0050571	congenital disorder of glycosylation type II	B4GALT1|COG1|COG4|COG5|COG7|COG8|MGAT2|MOGS|SLC35A1|SLC35C1
113	DOID:0050572	cone-rod dystrophy	ABCA4|ADAM9|AIPL1|ARL6|BEST1|C2ORF71|CA4|CDHR1|CERKL|CNGA1|CNGB1|CRB1|CRX|EYS|FAM161A|FSCN2|GUCA1A|GUCA1B|GUCY2D|IDH3B|IMPDH1|IMPG2|KLHL7|MERTK|NR2E3|NRL|PDE6A|PDE6B|PDE6G|PITPNM3|PRCD|PROM1|PRPF3|PRPF31|PRPF8|PRPH2|RAX2|RDH12|RGR|RHO|RIMS1|RLBP1|RP1|RP2|RP22|RP23|RP24|RP29|RP32|RP34|RP6|RP9|RPE65|RPGR|RPGRIP1|SAG|SEMA4A|SNRNP200|SPATA7|TOPORS|TTC8|TTPA|TULP1|UNC119|USH2A|ZNF513
114	DOID:0050574	L-2-hydroxyglutaric aciduria	L2HGDH
115	DOID:0050575	D-2-hydroxyglutaric aciduria	D2HGDH|IDH2
116	DOID:0050576	Senior-Loken syndrome	CEP290|IQCB1|NPHP1|NPHP4
117	DOID:0050577	Sensenbrenner syndrome	IFT122|WDR35
118	DOID:0050578	occult macular dystrophy	RP1L1
119	DOID:0050579	glycogen storage disease XV	GYG1
120	DOID:0050580	hereditary lymphedema	FLT4|GATA2|GJC2
121	DOID:0050581	brachydactyly	BMP2|BMPR1B|GDF5|GNAS|HOXD13|IHH|NOG|PTHLH|ROR2|SMAD4
122	DOID:0050582	distal hereditary motor neuropathy	BSCL2|DCTN1|GARS|HSPB1|HSPB3|HSPB8
123	DOID:0050585	congenital generalized lipodystrophy	AGPAT2|BSCL2|CAV1|PTRF
124	DOID:0050587	trichotillomania	HOXB8|SLITRK1
125	DOID:0050588	muscular dystrophy-dystroglycanopathy	FKRP|FKTN|LARGE|POMGNT1|POMT1|POMT2
126	DOID:0050589	inflammatory bowel disease	ABCB1|ABCG2|ACE|AOX1|APC|APC2|APOA1|APOB|APOE|ARMS2|ATG16L1|BPI|BRWD1|BSN|BTNL2|C13ORF31|C1ORF106|C2|C3|CARD15|CARD4|CARD8|CARD9|CCDC101|CCL2|CCND1|CCNY|CCR5|CCR6|CD14|CDKAL1|CFH|CFTR|CLEC16A|CLEC7A|CLN3|CTLA4|CUL2|CXCL11|CXCL9|CYP2D6|DCC|DEFA5|DEFB4|DEFB4A|DLG5|ECM1|EIF3C|F13A1|F13B|F2|F5|FAAH|FAS|FCER1A|FCGR3A|FCRL3|FGB|FLG|GATA6|GCKR|GLI1|GSDML|GSTM1|GSTP1|GSTT1|HERC2|HLA-B|HLA-C|HLA-DPA1|HLA-…
127	DOID:0050590	severe congenital neutropenia	ELANE|G6PC3|GFI1|HAX1|WAS
128	DOID:0050591	tooth agenesis	EDA|LTBP3|MSX1|PAX9
129	DOID:0050592	asphyxiating thoracic dystrophy	ATD|DYNC2H1|IFT80|TTC21B
130	DOID:0050593	primary congenital glaucoma	LTBP2
131	DOID:0050594	glycogen storage disease IX	PHKA2|PHKB|PHKG2
132	DOID:0050597	intestinal schistosomiasis	CCL3|HLA-DPA1|HLA-DQA1|HLA-DQB1|HLA-DRB1|HLA-DRB5|ICAM1|IFNG|IFNGR1|IL10|IL13|IL18|IL4|IL5|MAPK14|NOS2|PRDX1|SM1|SOD1|TLR9|TNF
133	DOID:0050600	ABCD syndrome	EDNRB
134	DOID:0050601	ADULT syndrome	TP63
135	DOID:0050602	triple-A syndrome	AAAS
136	DOID:0050603	acheiropody	LMBR1
137	DOID:0050604	acrocapitofemoral dysplasia	IHH
138	DOID:0050605	acrodermatitis enteropathica	SLC39A4
139	DOID:0050606	acrokeratosis verruciformis	ATP2A2
140	DOID:0050619	paranasal sinus cancer	KRAS
141	DOID:0050625	biliary tract neoplasm	ABCG8|APEX1|APOB|APOE|AR|CCNH|CETP|CYP17A1|CYP2C19|EGFR|ERCC1|ERCC2|ESR1|ESR2|IL10|IL13|IL16|IL1A|IL1B|IL4|IL5|IL6|IL8|IL8RA|IL8RB|KRAS|LDLR|LRPAP1|MGMT|MPO|MTHFR|NOS3|OGG1|PPARD|PPARG|PTGS2|RAD23B|RNASEL|SOD2|TGFB1|TGFBR2|TNF|VCAM1|VEGFA|XRCC1|XRCC3
142	DOID:0050628	advanced sleep phase syndrome	AANAT|APOE|CLOCK|CSNK1E|HLA-DRB1|PER1|PER2|PER3|SLC6A4
143	DOID:0050629	Aicardi-Goutieres syndrome	OCLN|RNASEH2A|RNASEH2B|RNASEH2C|SAMHD1|TREX1
144	DOID:0050630	Aland Island eye disease	CACNA1F
145	DOID:0050631	Allan-Herndon-Dudley syndrome	SLC16A2
146	DOID:0050632	oculocutaneous albinism	HPS1|HPS3|HPS4|MC1R|MITF|OCA2|SILV|SLC24A5|SLC45A2|TYR|TYRP1
147	DOID:0050633	ocular albinism	GPR143|TYR
148	DOID:0050634	alopecia universalis	HR
149	DOID:0050635	alternating hemiplegia of childhood	ATP1A2
150	DOID:0050636	familial visceral amyloidosis	APOA1|FGA|LYZ
151	DOID:0050637	Finnish type amyloidosis	APOE|GSN|ZDHHC13
152	DOID:0050638	transthyretin amyloidosis	TTR
153	DOID:0050639	primary cutaneous amyloidosis	OSMR
154	DOID:0050640	anauxetic dysplasia	RMRP
155	DOID:0050641	Rh deficiency syndrome	RHAG
156	DOID:0050642	hypochromic microcytic anemia	SLC11A2
157	DOID:0050643	anonychia congenita	RSPO4|SOX9
158	DOID:0050644	arterial calcification of infancy	ENPP1
159	DOID:0050645	arterial tortuosity syndrome	SLC2A10
160	DOID:0050646	distal arthrogryposis	MYH3|TNNI2|TNNT3|TPM2
161	DOID:0050647	Arts syndrome	PRPS1
162	DOID:0050648	atelosteogenesis	FLNB|SLC26A2
163	DOID:0050649	atransferrinemia	TF
164	DOID:0050650	familial atrial fibrillation	KCNA5|KCNE2|KCNQ1|NPPA
165	DOID:0050651	atrioventricular septal defect	AVSD1|GJA1
166	DOID:0050654	Baller-Gerold syndrome	RECQL4
167	DOID:0050655	Bamforth-Lazarus syndrome	BCHE|FOXE1
168	DOID:0050656	pseudo-TORCH syndrome	OCLN|RNASEH2A|RNASEH2B|RNASEH2C|TREX1
169	DOID:0050657	Bannayan-Riley-Ruvalcaba syndrome	BMPR1A|BRCA1|BRCA2|FGFR2|PTEN|SDHB|SDHD
170	DOID:0050658	Bart-Pumphrey syndrome	GJB2
171	DOID:0050659	biotin-responsive basal ganglia disease	SLC19A3
172	DOID:0050660	Beare-Stevenson cutis gyrata syndrome	FGFR2
173	DOID:0050661	vitelliform macular dystrophy	BEST1
174	DOID:0050662	bestrophinopathy	BEST1
175	DOID:0050663	Bethlem myopathy	COL6A1|COL6A2|COL6A3
176	DOID:0050664	Bietti crystalline corneoretinal dystrophy	CYP4V2
177	DOID:0050665	fetal alcohol syndrome	ADH1B|ALDH2|BPIFA1
178	DOID:0050669	spastic cerebral palsy	POMC
179	DOID:0050670	ataxic cerebral palsy	CPAT1|POMC
180	DOID:0050672	dyskinetic cerebral palsy	POMC
181	DOID:0050673	mixed cerebral palsy	POMC
182	DOID:0050674	congenital bile acid synthesis defect	AKR1D1|AMACR|HSD3B7
183	DOID:0050675	Birk-Barel syndrome	KCNK9
184	DOID:0050676	Birt-Hogg-Dube syndrome	FLCN
185	DOID:0050677	Bjornstad syndrome	BCS1L
186	DOID:0050678	Blau syndrome	NOD2
187	DOID:0050679	blue cone monochromacy	LCR-OPSIN|OPN1LW|OPN1MW
188	DOID:0050680	Boomerang dysplasia	FLNB
189	DOID:0050681	Borjeson-Forssman-Lehmann syndrome	PHF6
190	DOID:0050682	Athabaskan brainstem dysgenesis syndrome	HOXA1
191	DOID:0050683	Bothnia retinal dystrophy	RLBP1
192	DOID:0050684	Bowen-Conradi syndrome	EMG1
193	DOID:0050685	small cell carcinoma	AHR|APC|BIRC5|CASP3|CDKN1A|CDKN2A|CHRNA5|CLPTM1L|CYP1A1|CYP1B1|CYP2A6|CYP2D6|CYP2E1|CYP3A4|CYP3A5|EGF|EGFR|EPHX1|ERBB4|ERCC1|ERCC2|ERCC3|ERCC4|ERCC5|EXO1|FAS|FGFR4|FHIT|GHR|GSTA1|GSTM1|GSTP1|GSTT1|HLA-A|HLA-B|HLA-C|HLA-DQA1|HLA-DQB1|HLA-DRB1|IL1RN|LAPTM4B|LIG1|LOC123688|MBD4|MGMT|MLH3|MMP1|MPO|MSH3|MTHFD1|MTHFR|MTOR|MTR|MTRR|MYCL1|NAT1|NAT2|NPPA|NQO1|NUDT1|PMS1|POLG2|POLK|POLR2B|PYCARD|RPA1|RPA3|…
194	DOID:0050689	brachydactyly-syndactyly syndrome	HOXD13
195	DOID:0050690	brachyolmia	TRPV4
196	DOID:0050691	branchiooculofacial syndrome	EYA1|TFAP2A
197	DOID:0050692	Brody myopathy	ATP2A1
198	DOID:0050693	Brooke-Spiegler syndrome	CYLD
199	DOID:0050694	Brown-Vialetto-Van Laere syndrome	SLC52A3
200	DOID:0050697	chorioamnionitis	ACE|ADRB2|AGT|AGTR1|ANG|ANGPT2|APOA1|APOB|APOC3|APOE|AQP2|CARD15|CCL2|CD14|CD55|CETP|COL1A1|COL1A2|COL3A1|COL4A1|COL4A2|COL4A3|COL4A4|COL4A5|COL4A6|COL5A1|COL5A2|CRHR1|CRHR2|CSF1|CSF2|CSF3|CYP1A1|DEFA5|DEFB1|DLAT|EDN1|ELN|ESR1|ESR2|F12|F13A1|F13B|F2|F3|F5|F7|FABP2|FGB|FGF1|FGF2|FGF4|FIGF|FLJ78302|FLT1|FLT4|FN1|GJA4|GJB2|GNB3|GP1BA|GSTT1|HLA-E|HLA-G|HPGD|HSPG2|HTR2A|IFNGR1|IFNGR2|IGF1|IGF1R|IGF2|I…
201	DOID:0050698	funisitis	IL1A
202	DOID:0050700	cardiomyopathy	ACE|ACTC1|ADCY5|ADCYAP1|ADORA1|ADORA2A|ADORA3|ADRBK1|AGT|AGTR1|APOA1|AQP2|AVP|AVPR2|BDKRB2|CAT|CBR1|CCR2|CMA1|COX1|CS|CTLA4|CYP11B2|CYP2C9|DMD|DSC2|DSG2|DSP|EDN1|EPO|FAS|FASLG|FRMD4B|FXN|GSTM1|GSTT1|HFE|HGF|HLA-DQB1|HLA-DRB1|HSPD1|HSPE1|IL1A|IL1B|IL4|IL6|ITGB1|JUP|KCNE1|KCNE2|KCNH2|KCNQ1|KL|KNG1|LDHA|LPL|MAP3K5|MAPK1|MAPK11|MAPK14|MAPK3|MICA|MICB|MMP9|MYBPC3|MYH7|NGFB|NPPB|OLR1|PKP2|PLA2|PLAT|POM…
203	DOID:0050709	Ohtahara syndrome	ARX|CDKL5
204	DOID:0050710	3-Methylcrotonyl-CoA carboxylase deficiency	MCCC1|MCCC2
205	DOID:0050711	aceruloplasminemia	CP|SLC40A1
206	DOID:0050712	AGAT deficiency	GATM
207	DOID:0050713	fatal infantile encephalocardiomyopathy	SCO2
208	DOID:0050715	methylmalonic aciduria and homocystinuria type cblC	MMACHC
209	DOID:0050716	methylmalonic aciduria and homocystinuria type cblD	MMADHC
210	DOID:0050717	methylmalonic aciduria and homocystinuria type cblF	LMBRD1
211	DOID:0050720	ornithine translocase deficiency	SLC25A15
212	DOID:0050722	PHGDH deficiency	PHGDH
213	DOID:0050723	PSAT deficiency	PSAT1
214	DOID:0050725	tyrosinemia type II	TAT
215	DOID:0060002	C1 inhibitor deficiency	ALB|HLA-DPB1|HLA-DQB1|HLA-DRB1|PLAT|XPNPEP2
216	DOID:0060009	MHC class I deficiency	TAP1|TAP2|TAPBP
217	DOID:0060010	Omenn syndrome	AK2|CD3D|CD3E|DCLRE1C|RAG1|RAG2|ZAP70
218	DOID:0060013	gamma chain deficiency	CRYGC|IL2RG
219	DOID:0060020	reticular dysgenesis	AK2
220	DOID:0060021	DNA ligase IV deficiency	LIG4
221	DOID:0060025	immunoglobulin alpha deficiency	C4|CLEC16A|CTLA4|HLA-A|HLA-B|HLA-DQA1|HLA-DQB1|HLA-DRA|HLA-DRB1|ICOS|IFIH1|IGHA1|IL10|IL6|MSH5|PRDM1|PTPN22|TNF|TNFRSF13B|XBP1
222	DOID:0060040	pervasive developmental disorder	ANKRD11|APC|ASMT|AVPR1A|C3ORF58|CEP41|CNTNAP2|CXORF36|DAO|DAOA|DLG4|DLX1|DPP10|DPP6|DPYD|DRD4|EN2|FOXP1|GABRB3|GPR50|GRIN2B|GTF2I|HEY1|HFE|HOXA1|IL1RAPL1|ITGB3|JARID2|LAMC3|LRRN3|LRRTM3|MARK1|MECP2|MEF2C|MET|MIF|MIR181B-1|MIR486|MKL2|MTNR1A|MTNR1B|NLGN4X|NRXN1|NRXN2|OXT|OXTR|PCDH19|PCDH9|PTCHD1|PTEN|RAI1|RYR2|SCN1A|SHANK3|SLC6A4|SNTG2|SOX5|SOX9|TBL1X|UPP2
223	DOID:0060041	autism spectrum disorder	ANKRD11|AVPR1A|C3ORF58|CEP41|CNTNAP2|CXORF36|DLG4|DLX1|DPP10|DPP6|DPYD|DRD4|FOXP1|GABRB3|GPR50|GRIN2B|GTF2I|HEY1|HFE|HOXA1|IL1RAPL1|ITGB3|JARID2|LAMC3|LRRN3|LRRTM3|MECP2|MEF2C|MIR181B-1|MIR486|MKL2|MTNR1A|MTNR1B|NLGN4X|NRXN1|NRXN2|OXTR|PCDH9|PTCHD1|PTEN|RAI1|RYR2|SCN1A|SHANK3|SLC6A4|SNTG2|SOX5|SOX9|TBL1X|UPP2
224	DOID:0060046	aphasia	APOE|GRN|L1CAM|PLAT
225	DOID:0060053	peripheral neuropathy	ABCA1|ABCB1|ABCB11|ABCB4|ABCC1|ABCC2|ABCC3|ABCC4|ABCC5|ABCC6|ACTL8|ADRB2|AHR|AICDA|ALDH1A1|ALOX12|ANGPTL4|APOB|APOE|ARSA|ARVCF|ATF3|ATM|ATP7B|AURKA|BAK1|BAX|BMPR1B|BRCA1|BRCA2|C17ORF96|CADPS|CASC5|CASP9|CCDC99|CCL5|CCNA2|CD27|CD44|CDC6|CDCA2|CDK5|CDK7|CDKN2A|CEP250|CES1|CETP|CHEK1|CHST5|CKM|COBL|COL9A3|CPT1C|CRIP1|CSF2|CSF3|CTLA4|CYP19A1|CYP1A1|CYP1A2|CYP24A1|CYP2E1|CYP4F12|CYP8B1|DAZ1|DAZ3|DAZ4|…
226	DOID:0060058	lymphoma	ACE|AHR|AICDA|AKT1|ALDH1A1|ALK|APAF1|APOE|ATM|BAD|BBC3|BCL10|BCL11B|BCL2|BCL2L1|BCL3|BCL6|BRCA1|BRCA2|BRD2|BSG|CASP3|CBS|CCL5|CCND2|CCND3|CCR2|CCR4|CCR5|CD14|CD38|CD5|CDK2|CDKN1A|CDKN1B|CDKN2A|CDKN2B|CHEK2|CIITA|COPS5|CPA4|CPT2|CTLA4|CX3CR1|CXCL11|CXCL12|CYP1A1|CYP1A2|CYP2B6|CYP2C19|CYP2C9|CYP2E1|CYP3A4|CYP3A5|DAPK1|DCLRE1C|DHFR|DLC1|EDN1|ENO2|ENPP5|EPHX1|ERCC2|ERCC5|ERCC6|ESPL1|ESR1|FAS|FCGR2A|F…
227	DOID:0060060	non-Hodgkin lymphoma	ABCB1|ACBD3|ADAM17|ADH5|ADIPOQ|ADRB2|ADRB3|AHR|AIF1|AKR1A1|AKR1C1|AKR1C3|ALDH1L1|APOA2|APOA4|APOB|APOE|AR|ATG9B|ATM|B3GNT3|BAD|BAG1|BAG3|BAG4|BAG5|BAK1|BAT2|BAX|BCL1|BCL2|BCL2A1|BCL2L1|BCL2L10|BCL2L11|BCL2L12|BCL2L13|BCL2L14|BCL2L2|BCL6|BCLAF1|BHMT|BID|BIK|BIRC3|BLM|BNIP2|BNIP3|BRAF|BRCA1|BRCA2|C1QB|C1QC|C1QTNF7|C1RL|C1S|C2|C3|C3AR1|C4A|C4BPA|C4BPB|C5|C5AR1|C6|C7|C8B|C9|CARD15|CASP1|CASP10|CASP14…
228	DOID:0060061	cutaneous T cell lymphoma	ABCB1|BAX|CYP3A4|CYP3A5|EDN1|IL6|MCL1|MMP2|SLCO1B3
229	DOID:0060062	familial juvenile hyperuricemic nephropathy	REN|UMOD
230	DOID:0060063	X-linked sideroblastic anemia	ALAS2
231	DOID:0060064	sideroblastic anemia with spinocerebellar ataxia	ABCB7
232	DOID:0060065	pyridoxine-refractory autosomal recessive sideroblastic anemia	GLRX5|SLC25A38
233	DOID:0060072	benign neoplasm	A|A2M|ABCA1|ABCB1|ABCC2|ABCC8|ABCG2|ABL1|ABL2|ACACB|ACAT1|ACE|ACP1|ACTN3|ADH1A|ADH1B|ADH1C|ADIPOQ|ADIPOR1|ADIPOR2|ADRA1A|ADRA2A|ADRB1|ADRB2|ADRB3|AGT|AGTR1|AGTR2|AHR|AKR1B10|AKT1|ALDH1A1|ALDH2|ALDH3A1|ALOX12|ALOX15|ALOX5|ALOX5AP|ALPL|ANKMY1|APBB1|APBB2|APC|APEX1|APH1A|APH1B|APOA5|APOB|APOC3|APOE|AR|ARF1|ARL11|ARRB2|ATM|ATR|BACE1|BACE2|BCHE|BDNF|BGLAP|BIRC6|BLM|BLMH|BMP1|BMP3|BMP4|BMP7|BRCA1|BRCA2…
234	DOID:0060074	ductal carcinoma in situ	BARD1|BRCA1|BRCA2|CA9|CDKN2A|CHEK2|CYP19A1|ERBB2|HIF1A|KDR|NME1|NOD2|NOS3|NRP1|NRP2|RAD51|SLC2A1|TP53|VEGFA
235	DOID:0060104	cerebellar medulloblastoma	MTM1|TP53
236	DOID:0060118	thoracic disease	ATRX|IFT80|THAS
237	DOID:0060119	pharynx cancer	ADH1A|ADH1B|ADH1C|ADH7|ALDH2|ANKK1|APEX1|CDH1|CDH11|CDH2|CDKN1A|CDKN2A|CHEK2|COMT|CTNNB1|CYP1A1|CYP1A2|CYP2A13|CYP2A6|CYP2C8|CYP2C9|CYP3A4|DEC1|DLEC1|DRD2|EPHX1|ERBB2|ERCC1|ERCC4|FANCG|FAS|FASLG|FHIT|GJB5|GSTA2|GSTM1|GSTM3|GSTP1|GSTT1|GSTT2|IL1B|IL1R1|IL8|ITGA3|KDM4C|LIG3|LTBP1|LZTS1|MDM2|MGMT|MPO|MTHFR|NAT2|NQO1|OGG1|PCNA|POLB|PTGS2|SOD2|SULT1A1|TGFB1|TGFBR2|TNF|TNFAIP2|TP53|TYMS|UGT1A7|WRAP53|X…
238	DOID:0060123	connective tissue benign neoplasm	BCL2|CCND1|CCND3|CSF3|FGFR4|GNAS|MDM2|MKI67|TNF|TP53
239	DOID:0060131	alexithymia	COMT|SLC6A4
240	DOID:0060135	apraxia	FOXP1|FOXP2|GJB2
241	DOID:0060140	cortical deafness	OTOF
242	DOID:0060160	survival motor neuron spinal muscular atrophy	APOE|BIRC2|GTF2H2|HSPG2|NAIP|SERF1A|SMALED|SMN1|SMN2
243	DOID:0060161	Kennedy's disease	AR
244	DOID:0060162	dentatorubral-pallidoluysian atrophy	AR|ATN1|ATXN1|ATXN2|ATXN3|CACNA1A|TSC1
245	DOID:0060164	pain disorder	GABRA1|IFNA2|SLC6A4|TPH1
246	DOID:0060167	seasonal affective disorder	CLOCK|DRD4|GNB3|HTR2A|HTR2C|SLC6A4
247	DOID:0060168	histidinemia	HAL
248	DOID:0060169	benign familial infantile epilepsy	SCN2A
249	DOID:0060170	generalized epilepsy with febrile seizures plus	GABRD|GABRG2|GEFSP4|SCN1A|SCN1B
250	DOID:0060171	Dravet Syndrome	GABRG2|SCN1A|SCN9A
251	DOID:0060172	juvenile absence epilepsy	CACNA1A|CACNA1H|CACNA1I|CACNA2D2|CACNG3|ECA1|GABBR1|GABRA1|GABRA5|GABRB3|GABRG2|GRIK1|GRM4|JRK|KCNK9|KCNMB3|KHDRBS3|LGI4|MAOA|OPRM1|PAX6|SCA6|SCN1A
252	DOID:0060173	Timothy syndrome	CACNA1C
253	DOID:0060174	GABA aminotransferase deficiency	ABAT
254	DOID:0060175	succinic semialdehyde dehydrogenase deficiency	ALDH5A1
255	DOID:0060178	familial hemiplegic migraine	CACNA1A|MGR7|MGR9
256	DOID:0060179	Renpenning syndrome	PQBP1
257	DOID:0080000	muscular disease	ABHD5|ACADM|ALB|AMPD1|APOE|CPT2|CSF3|CTSB|CYP2C8|CYP2C9|CYP2D6|CYP3A4|CYP3A5|ETFA|ETFB|ETFDH|HLA-DQB1|HLA-DRB1|HTR3B|HTR7|IGF1|IGF2|IGF2AS|IGFBP3|IL1B|INS|ISPD|LDLR|MAOA|MEGF10|MTM1|PNPLA2|PPARA|PYGM|RAPSN|RNR1|RYR1|SLC22A5|SLCO1B1|SMAD4|TNF|TNNI2|TRNL1|TTN
258	DOID:0080001	bone disease	ACP5|AQP9|BGLAP|BMP2|BMP4|CHI3L1|CLCN7|COL1A1|CSF1|CXCL12|EPHX1|ESR1|GSK3B|HIF1A|IGF1|IGF1R|IL17A|IL1A|IL1B|IL1RN|IL4|IL8|JAG1|LRP5|MAF|MMP1|MMP2|POR|RUNX2|SLC26A2|SPP1|TGFBR2|TRPV4|VDR
259	DOID:0080016	spina bifida	CCL2|CFL1|CHKA|FGFR2|PAX3|PCMT1|PCYT1A|PDGFRA|TXN2
260	DOID:0080020	Jansen's metaphyseal chondrodysplasia	PTH1R
261	DOID:0080021	Schmid metaphyseal chondrodysplasia	COL10A1
262	DOID:0080022	McKusick type metaphyseal dysplasia	RMRP
263	DOID:0080026	otospondylomegaepiphyseal dysplasia	COL11A2|COL2A1
264	DOID:0080028	spondyloepimetaphyseal dysplasia, Strudwick type	COL2A1
265	DOID:0080030	spondyloepimetaphyseal dysplasia, Missouri type	MMP13
266	DOID:0080036	SOST-related sclerosing bone dysplasia	ADAMTSL2|BCL2|COL11A1|COL11A2|COL1A1|COL2A1|COL9A1|COL9A2|COL9A3|COMP|DLL3|FGFR3|FLNA|FLT1|GLB1|HSPG2|KDR|MATN3|SLC26A2|SOST|TRPV4
267	DOID:0080038	pycnodysostosis	CTSK
268	DOID:0080041	hypochondroplasia	FGFR3
269	DOID:0080045	Kniest dysplasia	COL2A1
270	DOID:0080046	Stickler syndrome	COL11A1|COL11A2|COL2A1
271	DOID:0080047	pseudoachondroplasia	COMP
272	DOID:0080050	acromesomelic dysplasia, Maroteaux type	NPR2
273	DOID:0080051	acromesomelic dysplasia, Hunter-Thompson type	GDF5
274	DOID:0080052	acromesomelic dysplasia, Grebe type	GDF5
275	DOID:0080053	Albright's hereditary osteodystrophy	GNAS
276	DOID:0080054	achondrogenesis type IA	TRIP11
277	DOID:0080055	achondrogenesis type IB	SLC26A2
278	DOID:0080056	achondrogenesis type II	COL2A1
279	DOID:10003	sensorineural hearing loss	ACTB|ACTG1|APOE|CLCNKA|CLCNKB|CLDN23|COL11A2|COL2A1|COL9A1|COL9A3|COX1|DEFA3|DFNB40|EYA4|F2|F5|FADD|FGF3|GATA3|GJB2|GJB3|GJB5|GJB6|GJC3|GSTM1|GSTT1|HBB|HLA|HLA-DQB1|HLA-DRB1|IRX5|ITGB3|KCNQ4|LRP2|MRPS18CP2|MT-ND5|MT-RNR1|MT-TL1|MT-TS1|MTHFR|MTO1|MTR|MYO1A|MYO1C|MYO1F|MYO6|MYO7A|NAT2|NOS3|OTOF|POLG|POU3F4|RNR1|SLC26A4|SLC6A4|TECTA|TMPRSS3|TRL2|TRMU|TRNL1|TRNS1|UCN|USH2A|WFS1
280	DOID:10016	Wagenmann-Froboese syndrome	RET
281	DOID:10017	Wermer syndrome	AIP|CDKN1A|CDKN1B|CDKN1C|CDKN2A|CDKN2B|CDKN2C|CDKN2D|MEN1|PRKAR1A
282	DOID:10021	duodenum cancer	APC|GSTA1|GSTM1|GSTP1|GSTT1|MLH1|MSH2|MSH6|PMS2|PTGS2|UGT1A1|UGT1A10|UGT1A3|UGT1A4|UGT1A6|UGT2B15|UGT2B4|UGT2B7
283	DOID:10024	migraine with aura	ACE|ADORA2A|APOE|ATP1A2|CACNA1A|CACNA1E|CASZ1|COMT|CTLA4|DBH|DRD1|DRD2|DRD3|DRD5|EDNRA|EDNRB|ESR1|F2|F5|FASLG|GABRA5|GABRE|GABRQ|HLA-DQB1|HLA-DRB1|HTR1B|HTR1D|HTR2A|HTR2C|IL1A|IL6|INSR|KCNJ10|KCNJ9|LDLR|MGR7|MGR9|MTHFR|NOS3|SLC6A3|SLC6A4
284	DOID:1002	endometritis	HLA-DQA1|HLA-DQB1
285	DOID:1003	pelvic inflammatory disease	CCL2|CXCL12|HLA-DQA1|HLA-DQB1|IFNG|MAN1B1|MTA2|OMP1|SNCA
286	DOID:10041	dysplastic nevus syndrome	CDKN2A|CMM|CMM4|MC1R|PTEN
287	DOID:10047	nodular malignant melanoma	CDKN1B|PTTG1|SKP2
288	DOID:1005	endometrial disease	AHRR|CCL2|CFTR|ESR1|HLA-DRB1|IL10|IL1B|IL6|MMP2|MMP9|PGR|PTGS2|SERPINE1|TIMP2
289	DOID:10071	larynx squamous papilloma	CDKN1A
290	DOID:10079	cysticercosis	GFAP|TLR4
291	DOID:10112	sleeping sickness	APOL1|IFNG|IL10|IL1A|IL4|IL6|IL8|TNF
292	DOID:10124	corneal disease	CCR2|CCR5|IGF1|IL6|SP1|TAC1|ZNF469
293	DOID:10126	keratoconus	AQP5|CLC|COL4A3|COL4A4|COL8A1|COL8A2|EMP3|HLA|IL1A|IL1B|IL1RN|KTCN2|KTCN3|KTCN4|S100A2|SLPI|SOD1|SOD3|SP1|VSX1
294	DOID:10128	venous insufficiency	CYP2A6|MTHFR|SERPINE1
295	DOID:10132	psychosexual disorder	CYP17A1|CYP2D6|GNB3|GRIA1|GRIA3|GRIK2|HTR2A|PRL
296	DOID:10140	dry eye syndrome	ESR1|IL6|MUC1|TGM1
297	DOID:10153	ileum cancer	MLH1|MSH2|MSH6|PMS2
298	DOID:10155	intestinal cancer	ACE|APC|B4GALNT1|BAX|BCL2|CAT|CCND1|CDKN1A|CTNNB1|FAS|FASLG|GSTM1|HPSE|IL1B|IL1RN|KLF6|MPO|MUC2|NTHL1|PRKCA|PRKCD|PSCA|RUNX3|SLC26A1|TP53
299	DOID:10156	ileal neoplasm	MLH1|MSH2|MSH6|PMS2
300	DOID:10159	osteonecrosis	ABCB1|ACE|ACP5|ADH1B|ADH1C|ALDH2|ANXA2|BGLAP|BMP6|CAT|CREBBP|CTNNB1|CYP2C8|CYP2E1|CYP3A4|ESR1|F2|F5|HIF1A|IGFBP3|KDR|KL|LRP5|MMP2|MTHFR|NCOA2|NOS3|NR3C1|NRP1|PTH|PTHR1|SERPINE1|TF|TYMS|VDR|VEGFC
301	DOID:10176	neuroretinitis	CRH
302	DOID:10192	pleomorphic lipoma	PTEN
303	DOID:1019	osteomyelitis	BAX|CARD15|CLCN7|DUSP1|F10|HBB|HLA-DQB1|HLA-DRB1|IFNG|IFNGR1|IL1A|IL1B|IL4|IL6|MLL|NOS2A|NOS3|RAF1|RUNX1|TLR5|TNF
304	DOID:10211	cholelithiasis	ABCB4|ABCG5|ABCG8|ADRB3|APOA1|APOB|APOBEC1|APOC1|APOC3|APOE|AR|ASPG|CCK|CCKAR|CETP|EGFR|ESR1|ESR2|HBB|LEP|LEPR|LRPAP1|MICA|MLN|MUC5AC|NOD2|NR1H3|NR1H4|PLA2G2A|UGT1A1|VIP|VIPR2
305	DOID:10223	dermatomyositis	AGER|C2|C9|CCL2|FAS|HLA-B|HLA-DQA1|HLA-DQB1|HLA-DRB1|IFIH1|IFNA1|IFNB1|IFNG|IGHG1|IGHG2|IGKC|IL10|IL15|IL1A|IL1B|IL1RAPL2|IL4|MBL2|MICA|MMP2|MMP7|MMP9|TNF
306	DOID:10230	aortic atherosclerosis	ENG
307	DOID:10235	Brown's tendon sheath syndrome	COMT|DRD3|NRG1|SLC6A3
308	DOID:10236	exhibitionism	SLC6A8
309	DOID:10241	thalassemia	AQP1|ARID1B|BCL11A|CD1B|CD1C|COL1A1|F13A1|F5|G6PD|GATA1|GDF15|GSR|H2|HAMP|HBA1|HBA2|HBB|HBE1|HBG2|HBS1L|HFE|HLA|HLA-G|INS|ITGAV|KL|MTHFR|MUC1|MYB|NOS2A|NOS3|SLC4A1|TGFBR3|TSPYL1|UGT1A1
310	DOID:10247	pleurisy	ICAM1|IL10|IL1B|IL6|MMP9|SELP|TNF
311	DOID:1024	leprosy	APOE|BTNL2|CARD15|CCL11|CD1B|CD209|FCN2|HLA|HLA-A|HLA-B|HLA-C|HLA-DQA1|HLA-DQB1|HLA-DRB1|IFNG|IL10|IL12B|IL2|IL23R|IL6|KIR2DL1|KIR2DL2|KIR2DL3|KIR2DL4|KIR2DL5A|KIR2DP1|KIR2DS1|KIR2DS2|KIR2DS3|KIR2DS4|KIR2DS5|KIR3DL1|KIR3DL2|KIR3DL3|KIR3DP1|KIR3DS1|LPRS1|LPRS6|LTA|LTA4H|MBL2|MICA|MICB|NOD1|NOD2|PACRG|PARK2|PTPN22|RAB32|SLAMF1|SLC11A1|TGFB1|TIRAP|TLR1|TLR2|TLR4|TNF|VDR
312	DOID:1025	tuberculoid leprosy	HLA-DQA1|HLA-DQB1|HLA-DRB1|HSPA1A|IL12RB2|LAMA2|TNF|VDR
313	DOID:10264	mumps	IFNAR2|IFNB1|IL10RB|IL12RB2|IL18R1|IL1B|IL1RN|IL2RA|IL2RB|IL4R|IL6|TNF|TNFRSF1A|TNFRSF1B
314	DOID:10273	heart conduction disease	LMNA
315	DOID:10283	prostate cancer	A2M|ABCB1|ABCC1|ABCC4|ABCE1|ABCG2|ABO|ACAT2|ACE|ACHE|ACP2|ACPP|ACRBP|ACSL4|ACSL6|ACVR1|ACVR2A|ADAM10|ADAM26A|ADAM9|ADAMTS1|ADAMTS13|ADAMTS5|ADAMTS9|ADCYAP1|ADCYAP1R1|ADI1|ADIPOQ|ADIPOR1|ADIPOR2|ADM|ADRA1A|ADRB2|AGER|AGR2|AGT|AGTR1|AIFM1|AIP|AKR1C2|AKR1C3|AKT1|AKT2|ALCAM|ALDH1A2|ALDH1L1|ALDH2|ALKBH3|ALOX12|ALOX15B|ALOX5|ALPL|AMACR|AMBP|AMD1|AMH|ANG|ANK2|ANKRD55|ANXA1|ANXA2|ANXA3|ANXA4|APC|APEX1|AP…
316	DOID:10286	prostate carcinoma	ABCB1|ABCC4|ABCE1|ABCG2|ABO|ACE|ACHE|ACP2|ACRBP|ACSL4|ACSL6|ACVR1|ACVR2A|ADAM26A|ADAM9|ADAMTS9|ADI1|ADIPOQ|ADIPOR1|ADRB2|AGR2|AGT|AIFM1|AIP|AKR1C3|AKT1|ALDH1A2|ALDH1L1|ALDH2|ALOX12|ALOX5|AMACR|ANK2|ANKRD55|ANXA1|ANXA2|ANXA3|ANXA4|APC|APEX1|APOE|APOL3|APPL2|APS|APTX|AR|ARHGDIB|ARHGEF5|ARL11|ARL6IP1|ARMC2|ARMS2|ARNTL|ASMD|ASZ1|ATAD3A|ATBF1|ATF3|ATM|ATP5A1|ATP5C1|ATP5F1|ATP5G2|ATP5J|ATP5J2|ATP5O|ATP…
317	DOID:1029	familial periodic paralysis	KCNE3|KCNJ2
318	DOID:10300	Raynaud disease	ACE|GSTM1|GSTT1|IFNA2|ITGA2B|ITGB3|SLC6A4|SOD2|SPARC
319	DOID:10301	parotitis	SPINK1
320	DOID:10310	viral meningitis	ENO2|ICAM1|IL8
321	DOID:10316	pneumoconiosis	CCL2|CCR2|CCR5|CX3CR1|ERBB2|GSTM1|GSTP1|GSTT1|HLA-DQB1|HLA-DRB1|IL18|IL18R1|IL1A|IL1B|IL1RN|IL6|MBL2|MMP3|OGG1|PLAT|PLAU|SERPINE1|SOD2|TGFB1|TNF|TNFRSF1B
322	DOID:10320	asbestosis	CAT|EPHX1|GSTM1|GSTP1|GSTT1|NOS2|SERPINA1|SOD2|SOD3|TGFB1
323	DOID:10322	berylliosis	ACE|BTNL2|CCR5|CD28|GCLC|GCLM|HLA-DPA1|HLA-DPB1|HLA-DPB2|HLA-DQA1|HLA-DQB1|HLA-DRB1|IL1A|IL1B|IL1RN|IL2|IL2RA|IL6|IL9|IL9R|PDCD1|TGFB1|TNF
324	DOID:10323	byssinosis	LTA|TNF
325	DOID:10325	silicosis	ARG1|ATM|FAS|FASLG|GSTP1|HLA-DPB1|HLA-DQB1|HLA-DRB1|IL10|IL11RA|IL12B|IL1A|IL1B|IL1RN|NFKB1|NOS2|RETNLA|SFTPD|SLC11A1|TGFB1|TNF|TNFRSF1B
326	DOID:10327	anthracosis	CASP8|IL1A|IL1B|IL1RN|MBL2|TNF
327	DOID:10328	siderosis	HFE|INS|SERPINE1
328	DOID:10348	blepharophimosis	FOXL2
329	DOID:10350	breast cyst	IGF1|IGFBP3
330	DOID:10354	breast fibrocystic disease	BRCA1|CYP11A1|CYP17A1|CYP19A1|GSTM1|GSTP1|HSD17B1|TNF
331	DOID:1035	natural killer cell leukemia	CXCR1|FASLG
332	DOID:1036	chronic leukemia	ABCB1|ABCG2|ABL1|ACOXL|AICDA|AKR1C3|AKT1|ALK|ALOX5|APAF1|APOE|ARL11|ARNTL|ATM|ATR|AURKB|BAK1|BAX|BCL1|BCL10|BCL2|BCL2A1|BCL2L1|BCL2L10|BCL2L11|BCL2L2|BCL6|BCL7A|BCL7C|BCR|BID|BIRC4|BIRC5|BLM|BRCA1|BRCA2|BUB1B|CAPN2|CAPN3|CAPN9|CARD8|CASP1|CASP10|CASP14|CASP2|CASP3|CASP4|CASP5|CASP6|CASP7|CASP8|CASP8AP2|CASP9|CCBP2|CCL2|CCL27|CCND1|CCNH|CCR7|CCR8|CD28|CD38|CD4|CD40|CD5|CD70|CD79A|CD79B|CD81|CDC25C…
333	DOID:10376	amblyopia	FGFR3|TWIST1
334	DOID:1037	lymphoblastic leukemia	ABCB1|ABCC1|ABCC2|ABCC4|ABCG2|ABL1|ACAA1|ACAD11|ACP5|ADAM19|ADAM33|ADAP1|ADRB2|AKR1C3|ALL1|ALL2|ALOX12|ALOX12B|ALOX15|ALOX15B|ALOX5|ALOX5AP|ALOXE3|ALPL|APEX1|APOA2|APOB|ARHGAP24|ARID5B|ATG9B|BACH2|BAT3|BAT5|BCR|BGLAP|BMI1|BPI|BRD7|C1D|C1QA|C1QB|C1QBP|C1QC|C1RL|C1S|C2|C3|C4BPA|C4BPB|C5|C5AR1|C6|C7|C8A|C8B|C8G|C9|CARD15|CARD4|CBS|CCL1|CCL11|CCL13|CCL18|CCL2|CCL20|CCL24|CCL26|CCL5|CCL7|CCL8|CCND1|CC…
335	DOID:10383	amyotrophic neuralgia	SEPT9
336	DOID:1040	chronic lymphocytic leukemia	ABCB1|ACOXL|ADAM29|AICDA|AKT1|AKT2|ALB|ALK|ANG|ANPEP|APAF1|APOE|ARL11|ATM|ATR|AURKB|BAG3|BAK1|BAX|BCL1|BCL10|BCL2|BCL2A1|BCL2L1|BCL2L10|BCL2L11|BCL2L2|BCL6|BCL7A|BCL7C|BCR|BGN|BID|BIRC2|BIRC3|BIRC5|BLM|BRCA1|BRCA2|BUB1B|CAPN2|CAPN3|CAPN9|CARD8|CASP1|CASP10|CASP14|CASP2|CASP3|CASP4|CASP5|CASP6|CASP7|CASP8|CASP8AP2|CASP9|CCBP2|CCL11|CCL19|CCL2|CCL21|CCL22|CCL27|CCND1|CCNH|CCR7|CCR8|CD2|CD28|CD38|CD…
337	DOID:10426	Klippel-Feil syndrome	GDF3|GDF6
338	DOID:10456	tonsillitis	MBL2|RXRA|RXRB
339	DOID:10457	Legionnaires' disease	IFNG|MBL2|TLR4|TLR5
340	DOID:10458	legionellosis	IFNB1|IRF3|MAVS
341	DOID:10459	common cold	ADRA2C|AKR1B1|BRAF|CLCN1|CXCR2|DHRS4|HSPA1A|ICAM1|IFNG|IL10|IL2|IL4R|IL6|KCNJ6|LPL|PARP1|ROCK1|SCN4A|SELP|TNF|TRPM8
342	DOID:10460	nasopharyngitis	APOE
343	DOID:10485	esophageal atresia	GSTM1|GSTP1|GSTT1|SHH
344	DOID:10486	intestinal atresia	PLAGL1
345	DOID:10487	Hirschsprung's disease	ARTN|AXIN2|CARD15|ECE1|EDN3|EDNRB|GALNACT-2|GDNF|GFRA1|GFRA2|GFRA3|GFRA4|HOXA13|HOXB7|HSCR5|HSCR9|HSCRM2|HSCRS2|HSCRS3|IHH|IKBKAP|ITGB2|L1CAM|NKX2-1|NRG1|NRTN|NTRK3|PHOX2B|PSPN|RASGEF1A|RET|SIP1|SOX10|SVEP1|TTF1
346	DOID:10488	imperforate anus	PCSK5
347	DOID:10493	adrenal cortical hypofunction	ACD
348	DOID:104	bacterial infectious disease	ABL1|AKT1|CALCA|CAMP|CARD15|CARD8|CFTR|CRP|CXCL16|EGFR|FCN2|HLA-DQB1|HLA-DRB1|HLA-E|IFNG|IL10|IL1B|IL1RN|IL4R|IL6|IL8|IRAK4|KIR2DL2|KIR2DS1|MASP2|MBL2|MUC1|MYD88|OSM|PIK3CG|PLA2G4A|PTPN22|SERPINA1|TBCE|TLR2|TLR4|TNF
349	DOID:10526	conjunctival pterygium	APEX1|CYP1A1|ERCC2|GSTM1|IFNA2|IL1B|IL1RN|OGG1|TNF|TP53|VEGFA|XPA|XRCC1|XRCC6
350	DOID:10533	viral pneumonia	ACE|MBL2
351	DOID:10534	stomach cancer	A4GNT|ABCB1|ABCC1|ABT1|ACAD8|ACE|ACTC1|ADAM10|ADH1A|ADH1B|ADH1C|ADH7|ADIPOQ|ADIPOR2|AGER|AGT|AGTR1|AGTR2|AHR|AICDA|AKAP12|AKR1C3|AKT1|ALB|ALDH1A3|ALDH2|ALDH7A1|ALDOB|ALOX5|ANGPT1|ANGPT2|ANXA5|ANXA7|APAF1|APC|APEX1|APOA1|APOB|AR|AREG|ARFGAP2|ARG1|ARID1A|ARL6IP5|ARPC1B|ASPH|ATG12|ATG2B|ATG5|ATG9B|ATM|ATOH1|AURKA|AURKB|B2M|B3GAT1|BAD|BAK1|BAX|BCL2|BCL2L11|BDKRB1|BDKRB2|BDNF|BID|BIRC2|BIRC5|BLVRB|BMP…
352	DOID:10540	gastric lymphoma	BCL6|CTLA4|MICB
353	DOID:10541	microinvasive gastric cancer	PGA3|REG1A
354	DOID:10554	meningoencephalitis	CCR5|PLAT
355	DOID:1056	oculocerebrorenal syndrome	CLCN5|OCRL|TMEM27
356	DOID:10573	osteomalacia	DUSP1|F10|MEPE|MLL|RAF1|RUNX1|VDR
357	DOID:10575	calcium metabolism disease	VDR
358	DOID:10579	leukodystrophy	EIF2B2|EIF2B4|EIF2B5|HSPD1|MPV17
359	DOID:10581	metachromatic leukodystrophy	ARSA
360	DOID:10582	Refsum disease	PEX1|PEX2|PEX26|PEX7|PHYH
361	DOID:10584	retinitis pigmentosa	ABCA4|AIPL1|ARL6|BBS4|BEST1|C2ORF71|CA4|CDH23|CEP290|CERKL|CNGA1|CNGB1|CRB1|CRX|EYS|FAM161A|FSCN2|GNB1|GNGT1|GUCA1B|GUCY2D|IDH3B|IMPDH1|IMPG2|INVS|KLHL7|LPIN1|LRAT|MERTK|MPP4|NPHP3|NR2E3|NRL|PCDH15|PCDH21|PDC|PDE6A|PDE6B|PDE6G|PRCD|PROM1|PRPF3|PRPF31|PRPF8|PRPH2|RBP1|RBP3|RDH12|RDS|RGR|RGS9|RHO|RLBP1|ROM1|RP1|RP2|RP22|RP23|RP24|RP29|RP32|RP34|RP6|RP9|RPE65|RPGR|RPGRIP1|RRH|SAG|SEMA4A|SMC3|SNRNP20…
362	DOID:10587	Krabbe disease	CHIT1|GALC
363	DOID:10588	adrenoleukodystrophy	ABCD1|ABCD2|ABCD3|ABCD4|ADM|ANXA1|ANXA2|BCAP31|BRAF|CBS|DHFR|HLA-DRB1|HMOX1|IFNG|MIR212|MTHFR|MTR|MTRR|PEX1|PEX10|PEX13|PEX26|PEX5|PLG|PLP1|POLG|RET|S100B|SNCA|SOD2|TJP1|TTPA
364	DOID:10591	pre-eclampsia	ABCA1|ACE|ACE2|ACSM3|ACTG2|ACVR2A|ADA|ADD1|ADIPOQ|ADM|ADORA2B|ADRA2A|ADRA2B|ADRB1|ADRB2|ADRB3|AGT|AGTR1|AGTR2|AKT1|ALDH2|ANG|ANGPT1|ANGPT2|ANPEP|ANXA5|APEX1|APLN|APLNR|APOA1|APOB|APOC3|APOE|AQP2|AQPEP|AR|ARG1|ATP1A1|ATP2A2|ATP5B|ATP5J|BDKRB2|BGN|BMP10|BMP4|BOK|CALCA|CALR|CAPN10|CARD15|CCL2|CCR5|CD14|CD24|CD34|CD55|CDKN2A|CETP|CFH|CGB|CHGA|CHGB|CHI3L1|CHIT1|CLCNKA|CLCNKB|CLU|COL1A1|COL1A2|COL3A1|C…
365	DOID:10595	Charcot-Marie-Tooth disease	BCL2A1|EGR2|EMP2|ERBB2|ERBB3|FIG4|GARS|GDAP1|GJB1|HOXD10|HSPB1|KIF1B|KIF20A|LITAF|LMNA|MFN2|MPZ|MTM1|MTMR2|NDRG1|NEFL|PMP22|PRPH|PRX|YARS
366	DOID:1059	intellectual disability	ACSL4|ADA|AGTR2|AHI1|APBA2|APC|AQP2|ARHGEF6|ATP1A2|ATRX|BDNF|CACNA1A|CALCA|CASK|CBS|CC2D2A|CCBE1|CDK5R1|CDKL5|CEP290|CHL1|CHRNA7|CIC|CMD1B|CNTN4|COMT|CYP2C9|DCX|DEAF1|DIO2|DISC1|DLG2|DLGAP2|DMD|DOC2A|DOCK8|DOPEY2|DPP10|DRD2|DYNC1H1|EEF1A1|ERBB4|ESCO2|FGD1|FGFR2|FKRP|FLRT3|FMR1|FOXG1|FRAXA|FRAXE|FTSJ1|GABRA2|GABRA4|GABRA5|GABRB3|GABRG1|GABRG3|GALT|GAMT|GDI1|GLDC|GNAS|GRIA3|GRIN2B|GRIP1|GRM7|HLA-DR…
367	DOID:10600	chronic tic disorder	BDNF|DRD2|DRD4|HTR1B|SLC6A3|SLC6A4
368	DOID:10602	steatorrhea	APOC2|CFTR|LPL
369	DOID:10603	glucose intolerance	ABCC8|ACE|ADAMTS9|ADIPOQ|ADIPOR1|ADIPOR2|ADRB2|ADRB3|AGER|AGTR1A|APOC2|APOC3|ATF6|ATP6|CAMK1D|CAPN10|CASQ1|CAT|CD36|CDKAL1|CDKN2A|CDKN2B|CTSL1|ENPP1|EXT2|FABP2|FOXO1|FRK|FTO|FXN|G6PC2|GCG|GCGR|GCK|GCKR|GGT1|GHR|GHRL|GIPR|HFE|HHEX|HK2|HNF1A|HNF1B|HNF4A|HP|ICAM1|IDE|IGF1|IGF1R|IGF2BP2|IGFBP2|IL6|IL6R|INPPL1|INS|INSR|IPF1|IRS1|IRS2|JAZF1|KCNA3|KCNJ11|KIF11|LEPR|LIPC|LTF|MBL2|MTHFR|MTNR1B|NAMPT|ND3|N…
370	DOID:10604	lactose intolerance	LACE1|LCT|LRP6|MCM6|MTHFR
371	DOID:10605	short bowel syndrome	CARD15|GCG
372	DOID:10608	celiac disease	ABCC6|ABI3BP|ABP1|ACSBG1|ADAD1|AFF3|AGBL4|AHSA2|AJAP1|ANKRD44|ANPEP|ANTXR2|APP|ATG16L1|ATXN2|AUTS2|BACE2|BACH2|BAI3|BAK1|BBOX1|BBX|BCL2|BRUNOL4|C11ORF61|C13ORF16|C18ORF25|C1ORF133|C1ORF26|C1QTNF6|C20ORF26|C3|C3ORF44|C9ORF123|C9ORF82|C9ORF98|CA10|CACNA1D|CACNA2D1|CACNA2D3|CCDC33|CCL2|CCL5|CCR1|CCR2|CCR3|CCR4|CCR5|CCR9|CCRL2|CD14|CD209|CD247|CD28|CD3D|CD3E|CD3G|CD74|CD80|CD86|CDC34|CDC5L|CELIAC10|C…
373	DOID:10609	rickets	CYP27B1|PTH|PTH1R|VDR
374	DOID:1060	Hartnup disease	SLC1A4|SLC1A5|SLC6A19|SLC6A5|SLC6A9
375	DOID:10611	protein-losing enteropathy	MC1R
376	DOID:10629	microphthalmia	BCOR|BMP4|CRYBA4|ERCC6|FOXE3|GDF3|GDF6|HCCS|HMX1|LHX2|LRP6|MFRP|MITF|OTX2|PITX3|PRSS56|RAX|SIX3|SIX6|SKI|SOX2|STRA6|VSX2
377	DOID:1062	Fanconi syndrome	ABCC2|ABCC4|CTNS|FRTS|GPX3|HLA-DRB1|SLC2A2|SLC34A1|SLC5A2
378	DOID:10632	Wolfram syndrome	CDKAL1|CDKN2A|CDKN2B|CISD2|CRMP1|EVC|FTO|HHEX|IGF2BP2|KCNQ1|SLC30A8|TCF20|WFS1
379	DOID:1063	interstitial nephritis	ACE|AGT|AGTR1|ALB|CCL1|CCL2|CCL7|CRP|CYP2C19|CYP2C9|CYP2D6|NGF|NPHP1
380	DOID:10646	schizotypal personality disorder	BDNF|COMT|DAO|DAOA|DRD3|DRD4|DTNBP1|HTR2A|NRG1|PRODH|SLC6A3
381	DOID:1064	cystinosis	CTNS
382	DOID:10652	Alzheimer's disease	A2M|A2ML1|A2MP1|ABCA1|ABCA12|ABCA2|ABCA7|ABCB1|ABCC2|ABCC8|ABCD1|ABCG1|ABCG2|ABCG4|ABCG5|ABI1|ABL1|ABL2|ABLIM1|AC020743.7|AC026790.5|AC104108.3|ACACB|ACAD8|ACADSB|ACAN|ACAT1|ACAT2|ACBD5|ACE|ACF|ACHE|ACSL5|ACTA1|ACTA2|ACTN3|AD10|AD11|AD12|AD13|AD14|AD15|AD16|AD5|AD6|AD7|AD8|AD9|ADAM10|ADAM12|ADAM17|ADAM8|ADAM9|ADAMTS14|ADAP1|ADARB2|ADD3|ADH1A|ADIPOQ|ADIPOR1|ADIPOR2|ADK|ADRA1A|ADRA2A|ADRB1|ADRB2|AD…
383	DOID:1067	open-angle glaucoma	ACE|ADRB1|ADRB2|AGT|AGTR1|AGTR2|APOE|AQP1|CAV1|CAV2|CDH1|CDKN1A|CDKN2B-AS1|CLU|CMA1|COL8A1|COL8A2|CYP11B2|CYP1B1|CYP26A1|CYP2D6|EDN1|EDNRA|EDNRB|ERCC2|ESR1|ESR2|FAS|FBN1|FKBP4|FKBP5|GLC1A|GLC1B|GSTM1|GSTM3|GSTP1|GSTT1|HSPA1A|HSPA1L|IGF2|IL1A|IL1B|IL1RN|LMX1B|LOXL1|LTBP2|MFAP2|MFN1|MFN2|MMP1|MMP2|MMP9|MT-ATP6|MT-CO3|MT-ND1|MT-ND4|MT-ND6|MTHFR|MYOC|NOS2A|NOS3|NR3C1|NRG2|NTF4|NTF5|OGG1|OLFM2|OPA1|OP…
384	DOID:10685	separation anxiety disorder	DRD4
385	DOID:1068	juvenile glaucoma	MYOC
386	DOID:10690	mastitis	CXCR2
387	DOID:10699	paragonimiasis	CCL17
388	DOID:106	pleural tuberculosis	CD14|IFNG|IL10|IL18|IL6|SLC11A1|TGFB1|TLR2|TNF
389	DOID:1070	primary open angle glaucoma	ACE|APOE|CDKN1A|CPNE1|CYP1B1|ELN|EPO|FAS|FASLG|GLC1B|GLC1C|GLC1H|GSTM1|GSTT1|IL1RN|LOXL1|MTHFR|MYOC|NOS3|NRG2|OPTC|OPTN|SERPINE1|TBK1|WDR36
390	DOID:10718	giardiasis	TGFB1
391	DOID:1073	renal hypertension	ACE|ADD1|ADD2|ADM|ADRA1A|ADRA1B|ADRA2A|ADRB1|ADRB2|ADRB3|AGT|AGTR1|CHGA|CYP11B2|CYP2C9|DRD1|EDN1|GNB3|GRK4|IL6|INS|MYH9|NAT8|NOS3|NPPA|NR3C2|PRKWNK1|SERPINC1|SLC12A3|SLC6A2|SLC8A1|TGFB1|VDR|WNK4
392	DOID:10747	lymphoid leukemia	ABCB1|ABCC1|ABCC2|ABCC4|ABCG2|ABL1|ACAA1|ACAD11|ACP5|ADAM19|ADAM33|ADAP1|ADRB2|AKR1C3|ALL1|ALL2|ALOX12|ALOX12B|ALOX15|ALOX15B|ALOX5|ALOX5AP|ALOXE3|ALPL|APEX1|APOA2|APOB|ARHGAP24|ARID5B|ATG9B|BAT3|BAT5|BCR|BGLAP|BPI|BRD7|C1D|C1QA|C1QB|C1QBP|C1QC|C1RL|C1S|C2|C3|C4BPA|C4BPB|C5|C5AR1|C6|C7|C8A|C8B|C8G|C9|CARD15|CARD4|CBS|CCL1|CCL11|CCL13|CCL18|CCL2|CCL20|CCL24|CCL26|CCL5|CCL7|CCL8|CCND1|CCR1|CCR3|CCR…
393	DOID:1074	kidney failure	ABCB1|ABCC2|ABCC4|ACE|ADAMTS13|ADAMTS9|ADD1|ADIPOQ|ADM|ADORA2A|AGT|AGTR1|ALDH2|AMBP|APOE|APOL1|ATXN7|CAMK1D|CCL2|CD45|CDC123|CDKAL1|CDKN1A|CDKN2A|CDKN2B|CHGA|CLCN5|CNDP1|CST3|CYP24A1|CYP2C9|CYP3A4|CYP3A5|EDN1|EPO|FTO|GH1|GHRL|HFE|HHEX|HLA-DQA1|IFNA2|IFNG|IGF2BP2|IL10|IL1RN|IL2|IL4|IL6|INS|JAZF1|KCNQ1|MCAM|MME|MPO|MTHFR|MYC|NOTCH2|PAX2|PON1|PTI|REN|S100A8|S100A9|SDC2|SLC22A11|SLC22A6|SLC30A8|SLCO1…
394	DOID:10754	otitis media	BCL6|CD14|EYA4|FBXO11|FCGR2A|IFNG|IL10|IL1A|IL1B|IL1RN|IL4|IL6|IL8|MBL2|MUC2|MUC5AC|MUC5B|NOS2A|OMS|PARP1|SERPING1|SFTPA1|SFTPA2|TGFB1|TLR2|TLR4|TNF
395	DOID:10762	portal hypertension	ACE|ADRB2|AGT|AGTR1|AVP|CCR5|CTGF|EDN1|GSTP1|MBL2|NOS2A|NOS3|SERPINA1|SLC6A4|TGFB1|TIMP1|TNF|UTS2D|VEGFA
396	DOID:10763	hypertension	AADACL1|ABCA1|ABCB1|ABCC1|ABLIM1|ABP1|ACADSB|ACCN3|ACE|ACE2|ACOT7|ACSM1|ACSM3|ACSS1|ACT|ACVRL1|ACYP2|ADA|ADAD1|ADAMTSL5|ADC|ADCY10|ADCY5|ADCY6|ADCY9|ADD1|ADD2|ADD3|ADH1B|ADH1C|ADH7|ADIPOQ|ADIPOR1|ADM|ADORA1|ADORA2A|ADORA2B|ADRA1A|ADRA1B|ADRA2A|ADRA2B|ADRA2C|ADRB1|ADRB2|ADRB3|ADRBK1|AGT|AGTR1|AGTR2|AGTRL1|AHR|AKAP10|AKAP12|AKT1|ALAD|ALB|ALDH1A2|ALDH1L1|ALDH2|ALDH9A1|ALOX12|ALOX5|ALOX5AP|ALPL|ANG|A…
397	DOID:10772	thrombotic thrombocytopenic purpura	ADAMTS13|CFH|CRP|F13A1|F2|F3|F5|MTHFR|TAF1|TFPI|THBD|VWF
398	DOID:10783	methemoglobinemia	CYB5R3|CYP1A2|HBA1|HBB
399	DOID:10787	premature menopause	ATP6|BRCA1|FMR1|FRAXA|VDR
400	DOID:10808	gastric ulcer	ABCB1|ACE|ADM|BDKRB1|BDKRB2|CCK|CCL2|CMA1|CSTF2|CYP2C19|CYP2C8|CYP2C9|CYP2D6|EGF|FUT3|GHRL|HLA-DQA1|HNMT|IAPP|IL10|IL18|IL1B|IL1RN|IL2|IL6|IL8|ITGAL|ITGAM|ITGAX|LEP|LTA|MMP1|MMP3|MMP7|MMP9|NOS2|NRG1|PGC|PLAT|PTGS1|PTGS2|SERPINE1|TGFB1|TLR2|TNF|TP53|VEGFA
401	DOID:1080	filariasis	EDN1|IL2|RNASE2|RNASE3|TLR2
402	DOID:10824	malignant hypertension	ACE|ADAMTS13|AGT|AGTR1|CHGA|CYP17A1|REN
403	DOID:10825	essential hypertension	ACE|ACVRL1|ADA|ADD1|ADIPOQ|ADM|ADORA1|ADORA2A|ADRA1A|ADRB1|ADRB2|ADRB3|AGT|AGTR1|ALDH2|ALOX12|APOB|ATP1B1|AVPR1A|BMPR2|CALCRL|CAT|CLCNKB|CLU|CRP|CST3|CTGF|CTH|CYBA|CYP19A1|CYP3A5|ECE1|GH1|GNB3|HSD11B2|HYT1|HYT2|HYT3|HYT4|HYT5|HYT6|IGF1|IL10|IL12B|IL15|IL1B|IL1RN|IL6|INPPL1|INSR|KCNA5|KLK1|LPA|LPL|LTA|MMP2|MMP9|MTHFR|NOS2|NOS3|PLAT|PNMT|PTGIS|REN|RGS5|SCNN1B|SCNN1G|SELE|SLC12A3|SLC22A2|SLC7A1|SLC8…
404	DOID:10844	Japanese encephalitis	SOD1
405	DOID:10854	salivary gland disease	HLA-DRB1
406	DOID:1085	Edwards syndrome	LEP
407	DOID:10869	fourth cranial nerve palsy	PHOX2A|PHOX2B
408	DOID:10871	age related macular degeneration	ABCA4|ACE|APOE|ARMS2|BEST1|C1QTNF5|C2|C3|C5|CCL2|CFB|CFH|CFHR1|CFHR3|CRP|CST3|CX3CR1|EFEMP1|ERCC6|FBLN5|FKBP10|HMCN1|HP|HTRA1|ICAM1|KLF5|LRP6|MMP7|PLEKHA1|PROM1|PRPH2|RAX2|RPGR|SELE|TIMP3|TLR3|TLR4|TNFRSF10A|VEGFA|VLDLR
409	DOID:10873	Kuhnt-Junius degeneration	ARMS2|CST3|GSTM1|GSTP1|GSTT1|SOD2
410	DOID:10883	herpangina	ADORA1|AKAP13|APP|ARHGEF1|ATP2C1|BCL2|CDKN2A|FGF2|GSTP1|HRAS|HSP90AA1|HTR3A|HTR3B|IAPP|IL15|IL8|ITGAL|ITIH2|MDM2|NANOG|RAP1A|S100A8|SLC6A3|SLC6A4|SMAD3|SPP1|VCAN
411	DOID:10887	lepromatous leprosy	CARD15|DEFB1|HLA-DQA1|HLA-DQB1|HLA-DRB1|IFNGR1|IL12B|IL12RB1|IL12RB2|TLR2|TNF|VDR
412	DOID:10892	hypospadias	AKR1B1|AR|ATF3|BMP4|BMP7|CYP1A1|DGKK|ESR1|ESR2|FGF10|FGF8|FGFR2|FKBP4|GSTM1|GSTT1|HOXA4|HOXB6|HSD17B3|HSD3B2|INSL3|MAMLD1|NR5A1|SOX9|SRD5A2|SRY|WT1
413	DOID:1089	tethered spinal cord syndrome	AHCY|ALDH1L1|ALX1|AMD1|AMT|APEX1|ATIC|BHMT|BHMT2|BMP4|BRCA1|CARM1|CBS|CCL2|CD320|CECR2|CFL1|CHKA|CITED2|COQ3|CREBBP|CRN|CSF2|CTH|CUBN|CXCL6|CYP1A2|CYP26A1|CYP26B1|CYP26C1|DHFR|DNMT1|DNMT3A|EP300|ERCC2|FGFR2|FOLH1|FOLR1|FOLR2|FOLR3|FPGS|FTCD|GAMT|GART|GGH|GHRL|GLI3|GNMT|GRHL3|HK1|HLA|HLA-DQB1|HLA-DRB1|HLA-DRB4|HLA-DRB5|ICMT|IFNG|JARID2|LEPR|MAT1A|MAT2A|MAT2B|MGMT|MS|MTHFD1|MTHFD1L|MTHFD2|MTHFR|MTH…
414	DOID:10907	microcephaly	ASPM|BUB1B|CASK|CDK5RAP2|CENPJ|CEP152|CEP63|DNM1L|ERCC6|FOXG1|KIAA1279|MCPH1|MCPH4|MECP2|MIR17HG|ORC1|PNKP|PQBP1|SLC2A1|STIL|TCF4|TSEN2|TSEN34|TSEN54|WDR62
415	DOID:10908	hydrocephalus	ACE|ADCYAP1R1|B4GALT1|CASP3|FAS|FASLG|HYDIN|IFT122|ISPD|L1CAM|MAPT|NFIA|THAS
416	DOID:10914	amnestic disorder	ABCB1|ACE|APBA1|APOE|APP|AVP|BACE1|BCL2|BCL2L1|BDNF|CASP7|CHAT|CSF2|CST3|DRD3|DRD5|GNAI1|GNAI3|GRP|HRH3|IL1A|IL2|IL6|LRP1|NAT1|NGF|PDYN|POMC|PREP|PSEN2|SIGMAR1|TAC1|TRH
417	DOID:10915	Wernicke-Korsakoff syndrome	DLST|GABRA6|GABRB2|GABRG2|SLC19A2|TKT
418	DOID:10919	transsexualism	CYP17A1
419	DOID:1091	tooth disease	CD14|IL10|IL1B|IL6|MUC5B|MUC7|TNF
420	DOID:10923	sickle cell anemia	ACE|ACVRL1|ADRB2|AGT|ANXA2|APOA1|APOB|APOE|AQP1|ARG1|ARG2|BCAM|BCL11A|BMP4|BMP6|BMPR1A|BMPR2|CAD|CCL5|CCR2|CCR5|CD1A|CD1B|CD1C|CSF2|CYP2C19|CYP2D6|DARC|DHODH|EDN1|F13A1|F2|F5|F7|F8|FCGR2A|FCGR3A|FCGR3B|FGA|FGB|G6PD|GP1BA|GPM6B|GSR|HBA1|HBB|HBG2|HBS1L|HFE|HLA-DQB1|HLA-DRB1|HLA-E|HLA-G|HP|ICAM1|ICAM4|IFNG|IFT81|IGF1|IGF1R|IGFBP3|IL18|IL4R|ITGA2|ITGA2B|ITGA4|ITGAV|ITGB1|ITGB3|KCNK6|KCNN4|KL|LDLR|LEP…
421	DOID:10930	borderline personality disorder	HTR2A|MAOA|SLC6A3|SLC6A4|TPH1
422	DOID:10932	obsessive-compulsive personality disorder	DRD3|SLC6A4
423	DOID:10933	obsessive-compulsive disorder	BDNF|CCKBR|CNTNAP2|COMT|DRD3|DRD4|GRIK2|GRIK3|GRIN2B|HOXB8|HTR1B|HTR1D|HTR2A|HTR2C|HTR3A|IL6|MAOA|MME|NRCAM|NTRK2|NTRK3|OLIG1|OLIG2|PKM|SGCE|SLC1A1|SLC22A3|SLC6A3|SLC6A4|SLITRK5|TNF|TOR1A|TPH1|TPH2
424	DOID:10935	dissociative disorder	APOBEC3G|CD247|GLRA1|MBL2
425	DOID:10936	schizoid personality disorder	SLC6A4
426	DOID:10937	impulse control disorder	ADRA2A|DRD1|DRD2|DRD3|DRD4|DRD5|FOSB|HTR2A|SLC6A3|SLC6A4
427	DOID:10939	antisocial personality disorder	CNR1|COMT|DRD2|DRD3|DRD5|FAAH|GABRB1|HTR1B|HTR2A|HTR2C|LPRP|MAOA|NTRK2|PRKCG|SLC6A3|SLC6A4
428	DOID:10941	intracranial aneurysm	ACE|ACE2|ACVR1|ACVRL1|ANIB1|ANIB10|ANIB3|ANIB4|ANIB6|ANIB7|ANIB8|ANIB9|APOA1|APOE|ARHGEF11|BOLL|CASP3|CBS|CDKN2A|CDKN2B|CDKN2BAS|COL1A2|COL3A1|COL4A1|DHFR|ELN|ENG|F13A1|F5|FBN2|FGF1|GP1BA|GSTO1|HMOX1|HPN|HSPG2|IL6|IQSEC1|ITGA2|ITGB3|JDP2|KLK1|LIMK1|LOX|LOXL1|LOXL2|LOXL3|LOXL4|LPA|LTBP4|MMP2|MMP9|MTHFR|MTR|NCF1|NOS2A|NOS3|NQO1|PKD1|PLCL1|RFC1|SERPINA3|SERPINE1|SOX17|STARD13|TCN2|TGFB1|TGFBR1|TGFBR…
429	DOID:10944	tongue disease	LDLR|TBX22
430	DOID:1094	attention deficit hyperactivity disorder	A2BP1|ABO|ACP1|ADCY1|ADCY8|ADHD1|ADHD2|ADHD3|ADHD4|ADHD5|ADHD6|ADORA2A|ADRA1A|ADRA2A|ADRA2B|ADRA2C|ADRB1|ADRB2|AGT|AK094352|ALDH2|ANKK1|AR|ARRB2|ASTN2|ATP2B3|ATP2C2|AUTS2|AVPR1B|BAIAP2|BCHE|BDNF|CALCA|CALY|CCK|CDH13|CES1|CHRFAM7A|CHRNA4|CHRNA7|CLOCK|CLYBL|CNR1|CNTNAP2|COMT|CREB5|CRHR1|CRYGC|CSMD2|CTNNA2|CYP2A6|CYP2D6|CYP2J2|DACT1|DBH|DDC|DNM1|DOCK3|DRD1|DRD1IP|DRD2|DRD3|DRD4|DRD5|EREG|FADS1|FADS2…
431	DOID:10952	nephritis	ACE|AIF1|ALB|CCL2|CDKN2A|DNASE2|FCGR2A|FCGR3A|FCGR3B|GREM1|HLA-B|IL1B|IL1RN|IL8|ITGAM|LGALS1|LGALS3|LGALS9|MYH9|NOS2A|NPHS2|PAX2|PLAU|PTPN22|TGFB1|TNF|TNFAIP3|VEGFA
432	DOID:10955	strongyloidiasis	CCL11|IL5
433	DOID:10965	spastic diplegia	ALS2|POMC
434	DOID:10966	lipoid nephrosis	ACE|HLA|HLA-A|HLA-B|HLA-DRB1|HPX|IL13|IL18|IL4|IL4R|LEP|LEPR|MAF|MIF|MMP14|NOS1|NOS3|NPHS1|RELA|STAT6
435	DOID:10967	spastic hemiplegia	CGA
436	DOID:10968	spastic monoplegia	POMC
437	DOID:10969	hemiplegia	APOE|ATP1A2|CACNA1A|CGA|F2|F5|MBL2
438	DOID:10970	spastic quadriplegia	PMP22|POMC
439	DOID:10976	membranous glomerulonephritis	ACE|AGT|AGTR1|ALB|APOA1|CLU|COL4A4|GAA|GSTM1|HLA-DQA1|HLA-DRB1|IL6|ITGB3|MME|NAT2|NOS3|NPHS1|PLA2R1|SCGB1A1|SERPINA1|TNF|TRPC6
440	DOID:10983	Alport syndrome	CFH|COL4A3|COL4A4|COL4A5|HLA-DRB1
441	DOID:1098	fetal erythroblastosis	FCGR2A|H2|RHD
442	DOID:1099	alpha thalassemia	ABO|ATRX|BCL11A|CR1|G6PD|HBA1|HBA2|HBA@|HBB|HBHR|HBS1L|HFE|HP|LCRB|MTHFR|MYB|TFR2|TNF|UGT1A1
443	DOID:1100	ovarian disease	AR|BMP15|BRCA1|BRCA2|CTSB|CYP17A1|CYP19A1|FMR1|GALT|HLA-DRB1|IRS1|LHB
444	DOID:11031	bullous keratopathy	SOD3
445	DOID:11037	dissociative amnesia	APP|AVP|CSF2|GNAI1|GNAI3|GRP|HRH3|IL1A|IL2|IL6|NGF|PDYN|POMC|PREP|SIGMAR1|TAC1|TRH
446	DOID:11042	Felty's syndrome	HLA|HLA-DQB1|HLA-DRB1|IL12B
447	DOID:11044	gastroschisis	ADD1|F2|F5|ICAM1|MTHFR|NOS3|NPPA
448	DOID:11049	meconium aspiration syndrome	ACE
449	DOID:11054	urinary bladder cancer	ABCA1|ABCA5|ABCA6|ABCA7|ABCB1|ABCB11|ABCC2|ABCC4|ABCG8|ADH1C|ADPRTL4|AHR|AHRR|AKR1A1|AKR1C2|AKR1C3|AKR1C4|AKT1|AKT3|ALAD|ALCAM|ALDH1L1|ALDH2|ALOX12|ALOX15|ALOX5|ALS2CR12|AMACR|AMFR|ANKK1|ANXA1|APAF1|APC|APEX1|APOA2|APOA4|APOB|APOE|AR|ARHGDIB|ARID1A|ARL6IP5|ARNT|ARVCF|ATM|ATP1B2|AURKA|AXIN2|B9D2|BAK1|BARD1|BAX|BC042052|BCL2|BCL2L1|BCL6|BCR|BHMT|BIRC2|BIRC3|BIRC5|BLM|BMI1|BPI|BRAF|BRCA1|BRCA2|BRIP1…
450	DOID:11077	brucellosis	CCR5|CD14|FCGR2A|HLA-B|IFNG|IL10|IL1RN|IL2|IL4|IL6|LMPH1B|MEFV|MICA|NOS2A|PSMB8|PSMB9|PTPN22|SELL|SLC11A1|TAP1|TAP2|TGFB1|TLR4|TNF
451	DOID:1107	esophageal carcinoma	ABCA4|ABCB1|ABCB11|ABCB4|ABCC1|ABCC2|ABCC3|ABCC8|ABCG2|ABL1|ACCS|ACE|ACTB|ACYP2|ADCYAP1|ADH1B|ADH1C|ADH4|ADH6|ADH7|ADIPOQ|AHR|AHRR|AKAP10|AKAP12|AKAP13|AKAP2|AKAP9|AKR1A1|AKR1C3|AKR7A3|AKT1|AKT2|ALDH1L1|ALDH2|ALDH4A1|ALOX12|ALOX15|ALOX5|ALS2CR12|ANKK1|ANXA1|APAF1|APC|APEX1|AQP3|AR|ARL6IP5|ARNT|ASCC3|ATF1|ATM|ATP1B1|ATP7B|ATR|AURKA|AXIN2|B2M|BAK1|BARD1|BAT1|BAT3|BAT4|BAX|BBC3|BCL2|BCL2A1|BCL2L1|BC…
452	DOID:11088	asphyxia neonatorum	CAT|GSTM1|GSTT1|IL1B|IL6|PSEN1|PSEN2|PTGS2|SOD1|SOD2|TNF
453	DOID:110	lens disease	C1QTNF5
454	DOID:11100	Q fever	HLA-B|HLA-DRB1|ICAM1|IFNG|IL10|IL1B|IL1R1|IL1RN|IL4|IL6|MBL2|SELE|SELL|SLC11A1|TGFB1|TLR2|TLR4|TNF|VDR
455	DOID:11105	fundus albipunctatus	PRPH2|RDH5|RHO|RLBP1|RPE65
456	DOID:11111	hydronephrosis	ACE|AGT|AGTR2|GDNF|GFRA1|RET
457	DOID:11119	Gilles de la Tourette syndrome	ACP1|ADRA2A|APP|AR|BDNF|BTBD9|CNR1|CNTNAP2|COMT|DBH|DRD1|DRD2|DRD3|DRD4|FGF10|GDNF|GTS|HCN1|HCRTR2|HD|HTR1A|HTR1B|HTR2A|HTR2C|HTR3A|HTR3B|IL10RA|IL1B|IL1RN|ISL1|ITGA1|LBXCOR1|MAOA|MAP2K5|MAPT|MEIS1|NTS|OLIG1|OLIG2|PKM|PSEN1|PSEN2|ROBO3|ROBO4|SGCE|SLC1A3|SLC6A2|SLC6A3|SLC6A4|SLITRK1|SMAD2|SMAD3|SMAD4|SMAD7|TDO2|TGFB1|TGFBR1|TGFBR2
458	DOID:11121	pulpitis	PDLIM7
459	DOID:11123	Henoch-Schoenlein purpura	ACE|ADM|AGT|AGTR1|C3|C4A|C4B|CAT|CTLA4|F2|F5|GYPA|HLA|HLA-A|HLA-B|HLA-DQA1|HLA-DRB1|ICAM1|IL18|IL1B|IL1RN|IL6|IL8|LDLR|MEFV|MIF|MMP9|MTHFR|NOS2A|NOS3|NPHS2|PAX2|PLAU|PTPN22|SCGB1A1|SELE|TGFB1|TNF|VEGFA
460	DOID:11132	prostatic hypertrophy	ADRA1A|AKR1C3|AR|CCND1|CDH1|CDKN1A|COMT|CTBP2|CYP11A1|CYP17A1|CYP19A1|CYP1A1|CYP3A4|CYP3A43|CYP3A5|DAB2IP|DNMT3B|EGFR|EHBP1|ELAC2|ERBB2|FGF7|FGFR4|GNAS|GNMT|GSTM1|GSTM3|GSTP1|GSTT1|HLA-A|HNF1B|HSD3B1|IGF1|IGFBP3|IL10|IL1B|IL1RN|IL4|IL6|IL8|JAZF1|KLK3|LMTK2|MC1R|MLH1|MSMB|MSR1|MTHFR|MTR|MTRR|NAT1|NAT2|ND2|NFKB1|NKX3-1|NOS2A|NOS3|PRL|PSAP|RNASEL|SERPINA3|SLC22A3|SRD5A1|SRD5A2|TGFB1|TNF|TP53|TYR|UGT…
461	DOID:11151	cholecystolithiasis	APOB|APOE|IL4|LPL
462	DOID:11156	anhidrosis	PKLR
463	DOID:1115	sarcoma	ATF1|BARD1|BCL2|CD82|CD99|CDKN1A|CSF2|DDIT3|EGFR|ENG|ERCC2|ERCC5|EWSR1|EZR|FES|FGFR4|GSTM1|GSTP1|GSTT1|HRAS|IFNG|IGF1|IGF1R|KIT|KRAS|MCL1|MDM2|MTHFR|NF1|NRAS|PIK3CA|PLAU|PRAME|RASSF1|RB1|SALL2|TNF|TP53|WNT1|WRN|XRCC1|XRCC2|XRCC3
464	DOID:11162	respiratory failure	ABCB1|ACE|ALPL|CACNA1S|CFTR|FBLN5|IFT80|IL10|LTA|MAPT|MECP2|MYH10|PDYN|SFTPB|SGCA|SLC23A1|SOD2|TNF|TRH
465	DOID:11165	common wart	CYP2E1|EGFR|EPHX1|HLA-DQA1|HLA-DQB1|HLA-DRB1|HTRA2|LATS1
466	DOID:11168	anogenital venereal wart	TP53
467	DOID:1116	pertussis	ICAM1|ITGA5|ITGAM|ITGB2|PIK3CG|SERPING1
468	DOID:11193	syndactyly	FZD4|GLI3|JAG2|LRP4
469	DOID:11198	DiGeorge syndrome	CELF2|COMT|CRKL|DGCR|FGF8|PI4KA|PRODH|RTN4R|TBX1|VEGF
470	DOID:11199	hypoparathyroidism	AIRE|CASR|CTLA4|GATA3|GCM2|PTPN22|VDR
471	DOID:11202	primary hyperparathyroidism	ADM|AIP|CASR|CDC73|CDKN1B|CFTR|KCNQ1|MEN1|NOS3|PRSS1|RET|SLC26A6|SPINK1
472	DOID:11204	allergic conjunctivitis	CARD15|CD14|IL4R|NOD2|NPSR1|SOCS3|SOCS5|TLR4
473	DOID:11211	buphthalmos	CYP1B1
474	DOID:11212	hydrophthalmos	ADRB2|CYP1B1|FOXC1|MYOC|TYR
475	DOID:1123	spondyloarthropathy	ACE|CD14|CD163|CTLA4|CYP17A1|FAS|HLA-A|HLA-B|HLA-C|HSPA1A|HSPA1B|HSPA1L|MICA|NOD2|PSMB8|PSMB9|TNF|VCAN
476	DOID:11244	neonatal anemia	SPTB
477	DOID:11247	disseminated intravascular coagulation	ADAMTS13|APOH|ELANE|F13A1|F2|F3|F5|F7|OXT|PROC|SERPINC1|SERPINE1|THBD
478	DOID:11249	vitamin K deficiency hemorrhagic disease	APOE|CYP2C9|F7|VKORC1
479	DOID:11252	microcytic anemia	TMPRSS6
480	DOID:11257	social phobia	CAMKK2|CAT|COMT|HTR2A|MAOA|MED12|MME|P2RX4|P2RX7|PRL|SLC6A4
481	DOID:11260	rabies	ACO2|ANXA11|APOH|APP|AR|ATP5A1|AVPR2|BCAT2|BCL2L1|BMPR2|BRCA1|CACNA1E|CALR|CAMP|CASP3|CAST|CAV1|CD1D|CD55|CHM|CLCN1|COPG1|CRYAA|CRYGD|CTSH|CYP2A6|DEFA1|EDN1|ELN|ESR1|F7|F8|F9|FGG|FURIN|GCNT2|GDF9|HDAC9|IAPP|IGFBP1|IGFBP6|ITGA7|KCNQ1|LAMA1|LRP6|LYZ|MEF2BNB-MEF2B|MMP7|MORF4L1|MOXD1|MVK|PDCD6|PEX19|PITX2|PLIN2|PLIN3|PPARGC1A|PTBP2|RHCE|RHD|RNASE1|RTN1|SCN1B|SERPINC1|SFTPB|SFTPC|SLC28A3|SLC9A1|SMAD3|…
482	DOID:11265	trachoma	ADRB2|C3|C5|CCL11|CCR2|CCR3|CCR5|CD14|CSF2|CTLA4|CXCL12|HBB|HLA-B|HLA-DQB1|HLA-DRB1|HP|ICAM1|IL10|IL13|IL1A|IL1B|IL4|IL4R|IL5RA|IL6|IL8|IL9|LTA|LTC4S|MBL2|MMP9|MS4A2|NOS2|NOS3|SCGB1A1|SELE|SELP|TCF7|TGFB1|TNF|VDR
483	DOID:11266	hemorrhagic fever with renal syndrome	HLA-B|HLA-DRB1|ICAM2|IL1A|IL1B|IL1R1|IL1RN|ITGB3|TNF
484	DOID:11267	keratomalacia	RBP4
485	DOID:11294	arteriovenous malformation	ACVRL1|APOE|ENG|RASA1|TNF|VEGFA
486	DOID:1129	pituitary apoplexy	CRH
487	DOID:112	esophageal varix	ACE|AGT|AGTR1|F2|F5|MTHFR|NOS3|SST
488	DOID:11328	schizophreniform disorder	ADRA1A|ARNTL|AVP|BDNF|CLINT1|COMT|CPLX1|CPLX2|CYP2C9|CYP2D6|CYP3A5|DAO|DAOA|DISC1|DRD1|DRD2|DRD3|DRD4|DRD5|DTNBP1|GABRA1|GRIN1|GSTM1|GSTT1|HTR1B|HTR2A|HTR5A|KCNN3|MAOA|MAOB|NOTCH4|NPY|NR3C1|NRG1|NTRK1|OPRM1|PAH|PGP|PMCH|PVALB|RELN|RGS4|S100B|SELENBP1|SLC6A3|SLC6A4|SNAP25|SYN3|TGIF1|TH|TIMELESS|TPH1|TRPM2|VWF|ZNF804A
489	DOID:11335	sarcoidosis	ACE|AGER|AGTR1|ANXA11|BTNL2|C10ORF67|C3|C5|CARD15|CCL2|CCL3|CCL5|CCR2|CCR5|CD14|CD24|CD80|CD86|CDKN1A|CHI3L1|CHIT1|CIITA|CMA1|CR1|CSF2|CTLA4|CXCL5|CYP27B1|EDN1|FAS|FLT1|FOXP3|GSTP1|HLA|HLA-A|HLA-B|HLA-C|HLA-DPB1|HLA-DQA1|HLA-DQB1|HLA-DRA|HLA-DRB1|HLA-DRB3|HLA-DRB5|HLA-G|HSPA1A|HSPA1L|ICAM1|IFNA17|IFNA2|IFNB1|IFNG|IFNGR1|IFNGR2|IGHG1|IGKC|IL10|IL12A|IL12B|IL12RB1|IL12RB2|IL13|IL18|IL18R1|IL1A|IL1B…
490	DOID:11338	tetanus	PRDM1|SNCA
491	DOID:11339	pneumocystosis	CXCR6|HLA-DRB1|HSPA1L|LTA|NAT2|TNF
492	DOID:11342	arcus senilis	LCAT
493	DOID:1134	gingival recession	IL1A|IL1B|IL6
494	DOID:11367	congenital aphakia	FOXE3
495	DOID:11372	megacolon	SLC8A1
496	DOID:11382	corneal neovascularization	FGF2|VEGFA
497	DOID:11383	cryptorchidism	AR|ATF3|ATRX|CBL|CFTR|DAZ|ESR1|ESR2|GREAT|HOXA10|HOXD13|INSL3|LHCGR|NR5A1|RXFP2|SRD5A2|WT1
498	DOID:1138	spinal meningioma	HES1|MLLT10|PGR|PTEN
499	DOID:11394	adult respiratory distress syndrome	ACE|AGT|ALB|ANGPT2|CALCA|CHPT1|CMA1|EDN1|EGF|F3|F5|FAS|FASLG|GSTM1|GSTP1|GSTT1|HMOX1|HSD11B2|ICAM1|IL10|IL1B|IL1RN|IL6|IL8|LTA|MBL2|MIF|MTHFR|MYLK|NFE2L2|NOS3|PI3|PLA2G4A|PLA2G7|PLAU|SCGB1A1|SERPINC1|SERPINE1|SFTPB|SFTPD|THBD|TIRAP|TNF|VEGFA
500	DOID:11396	pulmonary edema	ACE|ADRB2|AGTR1|CAT|CYP11B2|EGLN1|HSPA1A|HSPA1B|HSPA1L|NOS3|SCNN1A|SFTPA1|SFTPA2|TGFA|TH|VEGFA
501	DOID:11400	pyelonephritis	ACE|CXCL10|IL6|IL8|IL8RA|MYD88|TICAM1|TICAM2|TIMP1|TIRAP|TLR1|TLR2|TLR4|TLR5|TLR6|TNFRSF8
502	DOID:11406	choroiditis	ARMS2|CFB|CFH|HTRA1
503	DOID:11433	middle ear cholesteatoma	EGF
504	DOID:1143	exotropia	PHOX2A
505	DOID:11446	Sciatic Neuropathy	RARA|RARB|RXRA
506	DOID:11450	allergic cutaneous vasculitis	CCL2|CD46|HLA-DRB1|IL1RN|MIF|SELE
507	DOID:11459	pseudotumor cerebri	F2|F5|MTHFR
508	DOID:11465	autonomic nervous system disease	DBH|ECE1|GCLC|GNAS|GNB3|HLA-A|HLA-B|HLA-DQB1|HLA-DRB1|PHOX2B|RGS2|SLC6A2|SYN1
509	DOID:11476	osteoporosis	A2M|AAGAB|ABCA1|ABCB1|ABCC8|ABCG2|ABL1|ABL2|ACACB|ACAN|ACAT1|ACE|ACP1|ACTG1|ACTN3|ADAMTS18|ADCY10|ADCY5|ADD1|ADH1A|ADH1B|ADIPOQ|ADIPOR1|ADIPOR2|ADRA1A|ADRA2A|ADRB1|ADRB2|ADRB3|AGT|AGTR1|AGTR2|AHR|AHSG|AKT1|ALDH2|ALDH7A1|ALDH9A1|ALOX12|ALOX15|ALOX5|ALOX5AP|ALPL|ANKMY1|ANTXR2|ANXA2|APBB1|APBB2|APC|APH1A|APH1B|APOA4|APOA5|APOB|APOC3|APOE|AR|ARF1|ARHGEF3|ATIC|ATP1B1|AXIN2|BACE1|BACE2|BCHE|BDNF|BGLAP|…
510	DOID:11482	hemopericardium	PLAT|PTGS2
511	DOID:1148	polydactyly	ALX4|GLI3|IFT80|IFT88|KIAA0586|KIF3A|LMBR1|MIPOL1|MKS1|PTEN|SHH
512	DOID:114	heart disease	ABCB1A|ABCC1|ABCC2|ACE|ACVRL1|ADH1B|ADH1C|ADRA2A|AGTR1|ALDH2|APOB|APOC3|APOE|AR|ATP2A2|ATP5J|ATP5K|B2M|B4GALNT3|BSN|C6ORF10|CACNA1C|CCL5|CDKN2A|CDKN2B|CETP|CFC1|CHD7|CHRM2|CNR1|CRP|CSF3|CSMD2|CTLA4|CXCL12|CYBA|CYP11B2|CYP2C9|CYP2E1|EPO|ERBB2|ESR1|EXOC4|F2|F5|GAA|GATA4|GCG|GNB3|GP1BA|GPC5|GPR37L1|HADHB|HDAC1|HDAC3|HFE|HSPB6|HTR2A|ICAM1|IFNG|IL10|IL15|IL18|IL1A|IL1B|IL1RN|IL6|INSIG1|INSIG2|ITGB3|KL…
513	DOID:11502	mitral valve insufficiency	ACE|AGT|FBN1|HLA-DQB1|HLA-DRB1|MMP1|MMP3|TGFB1
514	DOID:11503	diabetic autonomic neuropathy	ACE|ADH1B|ADIPOQ|ADRA2B|AGT|AGTR1|AGTR2|AKR1B1|ALDH2|ALDRL2|APOB|APOC3|APOE|C10ORF2|CAPN10|CASP3|CAT|CHRM2|CTLA4|DRD3|GNB3|GPX1|GRM5|GSTM1|GSTT1|HFE|HNF1A|HNF1B|HP|IL10|INS|INSR|LPL|MME|MMP2|MMP9|MT-TL1|MTHFR|NCALD|NOS1|NOS2A|NOS3|NTF3|PARP1|POLG|PPARG|SELE|SELL|SGK1|SLC2A1|SOD1|SOD2|SOD3|SUMO4|TCF1|TCF2|TGFB1|TLR4|TNF|TNFRSF11B|TNFRSF1B|UCP1|UCP2|UCP3|VDR|VEGF
515	DOID:11504	autonomic neuropathy	SPTLC1
516	DOID:11512	hepatic vein thrombosis	CPB2|CYP2C9|F2|F5|F7|FGB|JAK2|MTHFR|SERPINE1|VKORC1
517	DOID:11516	hypertensive heart disease	AGT|AGTR1|ANXA5|REN
518	DOID:11518	abnormal pupillary function	MPZ
519	DOID:11555	Fuchs' endothelial dystrophy	BIRC5|COL8A2|IL23R|PITX2|SLC4A11|TCF4|ZEB1
520	DOID:11561	hypertensive retinopathy	ADIPOQ
521	DOID:11563	retinal vasculitis	ARR3|CCL2|CCL5|CX3CR1|IFNG|IL10|PTPN22|TNF
522	DOID:11569	neurocirculatory asthenia	SLC6A2
523	DOID:1156	pseudogout	ALPL|ANKH|ENPP1|HFE|POMC|TFR2
524	DOID:11573	listeriosis	HSP90B1|MT1|MT2|TNF
525	DOID:11589	Riley-Day syndrome	IKBKAP|S100A12
526	DOID:115	cardiac tamponade	PLAT
527	DOID:11603	infant gynecomastia	PRL
528	DOID:11612	polycystic ovary syndrome	ABCC8|ACE|ACVR1|ACVR1B|ACVR1C|ACVR2A|ACVR2B|ACVRL1|ADAMTS13|ADAMTS9|ADIPOQ|ADIPOR2|ADRA2B|ADRB2|ADRB3|ADRBK2|AFF2|AGT|AIRE|AKR1C2|AKR1C3|AKT1|AKT2|ALDH1B1|AMH|AMHR2|ANKK1|APOE|AR|ARRB2|B3GNT5|BCAT1|BDNF|BMP10|BMP15|BMP2|BMP3|BMP4|BMP5|BMP6|BMP7|BMP8B|BMPR1A|BMPR1B|BMPR2|BUB3|CAPN10|CAPN5|CASC1|CBR3|CCK|CCL5|CCR3|CD40LG|CDK5|CDKAL1|CEP70|CGA|CGB5|CHFR|CHRNA1|CHRNA10|CHRNA2|CHRNA3|CHRNA4|CHRNA5|CHR…
529	DOID:11613	hyperandrogenism	ACE|ADIPOQ|ADRB3|AKR1C3|AR|CAPN10|CYP11A1|CYP17A1|CYP19A1|CYP21A2|FSHR|GAD2|GH1|GNRH1|HSD11B1|HSD3B1|HSD3B2|IGF1|IGF2|IL18|IL6|IL6R|IL6ST|INS|INSL3|INSR|IRS1|LHCGR|MC4R|NAMPT|NR3C1|PON1|PPARG|R3HCC1|SERPINE1|SHBG|SORBS1|SRD5A1|STK11|TNFRSF1B
530	DOID:11615	penile cancer	HRAS|KRAS|PIK3CA|TP53
531	DOID:11624	penile neoplasm	HRAS|KRAS|PIK3CA|TP53
532	DOID:11633	thyroid hormone resistance syndrome	THRB|TRHR|TSHR
533	DOID:11634	myxedema	TSHR
534	DOID:11638	presbyopia	CRYAA
535	DOID:11656	cicatricial pemphigoid	HLA-DQB1|HLA-DRB1
536	DOID:11661	blue color blindness	CNGA3|CNGB3|GNAT2|OPN1SW
537	DOID:11664	nephrosclerosis	ACE|ADRB1|ADRB2|CYP4A11|KCNMB1|MPO|MTHFR
538	DOID:11678	onchocerciasis	FCGR2A|IL13
539	DOID:1168	familial hyperlipidemia	ABCA1|ABCB1|ABCG1|ABCG5|ABCG8|ACACA|ACACB|ACAT1|ACAT2|ACE|ACP1|ACSL3|ACSM3|ADIPOQ|ADRB1|ADRB2|ADRB3|AGT|AGTR1|AGTR2|AKR1B1|APC|APOA1|APOA2|APOA4|APOA5|APOB|APOC1|APOC2|APOC3|APOE|C3|CCL5|CCR5|CEBPA|CEL|CETP|CFTR|CYP2C8|CYP2C9|CYP2D6|CYP3A4|CYP3A5|CYP7A1|ENPP1|ESR1|F13A1|F2|F3|F5|F7|F8|FABP1|FABP2|FAS|FDFT1|FOXC2|GAL|GNB3|HMGCR|HNF4A|ICAM1|IFNG|IL10|IL1RN|IL6|INSR|IRS1|ITGB3|KCTD10|LCAT|LDLR|LIPC|…
540	DOID:11695	portal vein thrombosis	F2
541	DOID:11701	selective IgA deficiency disease	CLEC16A|HLA-B|IFIH1|IL10|IL6
542	DOID:11702	dysgammaglobulinemia	C4|HLA|IGKC
543	DOID:11712	lipoatrophic diabetes	LMNA|PDE3B|PPARG
544	DOID:11713	diabetic angiopathy	ABCC8|ACE|ADD1|ADH1B|ADIPOQ|ADM|ADRB1|ADRB3|AGER|AGT|AGTR1|AGTR2|AHSG|AKR1B1|ALDH2|APOA1|APOA4|APOB|APOC3|APOE|CAT|CCL5|CCR5|CD40|CD40LG|CETP|CTLA4|CYBA|CYP2D6|F5|F7|FGB|GAD2|GHRL|GLO1|GNB3|GP1BA|GPX1|GSTM1|GSTT1|HFE|HLA-DQA1|HLA-DQB1|HMOX1|HP|IGF1|IGFBP1|IL6|INS|ITGA2|ITGA2B|ITGB3|KCNJ11|LIPC|LPL|MBL2|MMP1|MMP12|MMP2|MMP3|MMP9|MTHFR|NOS1AP|NOS3|NPY|PARL|PCSK1|PON1|PON2|PPARA|PPARG|PPARGC1A|PRKCB…
545	DOID:11714	gestational diabetes	ABCC8|ACE|ACP1|ADIPOQ|ADRB3|AGER|AGT|AHSG|AR|CAPN10|CAT|CDKAL1|CDKN2A|CDKN2B|CRP|CYB5R4|CYP19A1|CYP27B1|CYP2R1|FGF2|FOXC2|FTO|GCGR|GCK|GHRL|GIP|HFE|HHEX|HLA|HLA-A|HLA-B|HLA-DQA1|HLA-DQB1|HLA-DRB1|HLA-DRB4|HLA-DRB5|HLA-E|HNF1A|HNF4A|HP|IAPP|IDE|IGF1|IGF2BP2|IGFBP1|IGFBP3|IL10|IL1B|INS|INSR|IPF1|IRS1|KCNJ11|KCNQ1|LEP|LEPR|LIPE|LIPG|LMNA|LTA|MBL2|MED1|MICA|NAMPT|NEUROD1|PAX3|PDX1|PPARBP|PPARG|PPARGC…
546	DOID:11716	prediabetes syndrome	ADAMTS9|APPL1|ARNT|ATF6|BCL11A|CAPN10|CDC123|CTLA4|DCD|GC|HLA-DQA1|HLA-DQB1|HLA-DRB1|HNF4A|IL15|IL2RA|INS|JAZF1|MBL2|NOTCH2|NR4A3|PCSK1|PPARG|PTPN22|RBP4|TCF7L2|THADA|TNF|TSPAN8|VEGFA|WFS1
547	DOID:11717	neonatal diabetes mellitus	GCK|KCNJ11
548	DOID:11719	oculopharyngeal muscular dystrophy	DNAJA1|HNRNPA1|HNRNPA2B1|PABPN1
549	DOID:1171	hyperlipoproteinemia type V	APOA5
550	DOID:11720	distal muscular dystrophy	ANO5|CAV3|DYSF|GNE|MATR3|MPD3|MYH7|MYOT|TTN
551	DOID:11721	glycogen storage disease VII	AMPD3|PFKM
552	DOID:11722	myotonic dystrophy type 1	ACE|AR|ATN1|ATXN1|ATXN3|CDC42BPB|CELF1|CLCN1|CNBP|DMPK|DMWD|FRAXA|FXN|HD|INSR|KCNN3|NKX2-5|TNF|ZNF9
553	DOID:11723	Duchenne muscular dystrophy	ACTN3|CAPN1|CAPN2|CCL2|CD4|DMD|FCMD|HLA-A|HLA-B|HLA-DRB1|HSPG2|MMP2|MSTN|MYF6|PAMR1|POSTN|PROM1|SDC3|SPP1|TGFB1|TIMP1|TIMP2
554	DOID:11724	limb-girdle muscular dystrophy	ANO5|AQP4|CAPN3|CAV3|CFLAR|DNAJB6|DYSF|EMD|ENO3|FCMD|FKRP|FKTN|FLNC|KTN1|LAMA2|LARGE|LDB3|LMNA|MYOT|MYOZ1|MYOZ2|MYOZ3|NEURL2|POMGNT1|POMT1|POMT2|SGCA|SGCB|SGCD|SGCG|SGCZ|TCAP|TRIM11|TRIM17|TRIM32|TTN
555	DOID:11725	Cornelia de Lange syndrome	NIPBL|SMC1A|SMC3
556	DOID:11726	Emery-Dreifuss muscular dystrophy	BCLAF1|EMD|FHL1|LMNA|SYNE1|SYNE2
557	DOID:11727	facioscapulohumeral muscular dystrophy	ACAN|CDKN1A|COL3A1|DCN|ELN|FSHMD1A|GSTT2|HSPA1B|HSPA4|LUM
558	DOID:11729	Lyme disease	CCL2|CXCL11|CXCL13|ENO2|HLA-DQB1|HLA-DRB1|HSPD1|IL1B|IL6|MMP1|MMP13|TLR1|TLR2
559	DOID:1172	hyperlipoproteinemia type IV	ABCC6|APOA4|APOC3|APOE|INS|LPL|SLC10A2
560	DOID:11755	choledocholithiasis	ASPG|IL4|UGT1A1
561	DOID:11758	iron deficiency anemia	ACO1|APOE|ARSB|BTN1A1|CYP1A1|DRD2|GHR|HBB|HFE|HIST1H2BJ|JAK2|KLHL13|LRRC16|LRRC16A|LUZP2|MTHFR|MTR|MTRR|Q4KMW4|Q6ZNG6|Q6ZUR9|RFC1|RSPO3|SCGN|SLC11A1|SLC11A2|SLC17A1|SLC40A1|SOD1|TCN2|TF|TFRC|TMPRSS6|TNF|TNFRSF1A|TNFRSF1B|TOPBP1|TRIM38|VDR|WTAP
562	DOID:11759	hypochromic anemia	HBA1|HBB
563	DOID:1176	bronchial disease	IL8|MMP1|NOS2|S100A9|TACR1|TACR2
564	DOID:11771	spontaneous ocular nystagmus	FRMD7|RPGRIP1
565	DOID:11782	astigmatism	FGFR3|TWIST1
566	DOID:117	heart cancer	DNMT3B|MMP7
567	DOID:11801	protein-energy malnutrition	CD9|CDKN2A|CFTR|GSTP1|GSTT1|MCM2|MTHFR|PCM1|VCAN
568	DOID:11819	ureter cancer	AHR|AR|CDH1|CYP2E1|ERCC2|ERCC5|FGFR3|GSTO1|GSTO2|XPC|XRCC1
569	DOID:11823	hepatorenal syndrome	ACE|EDN1|HMOX1
570	DOID:11829	degenerative myopia	BLID|COL1A1|CTNND2|DCN|EPYC|HGF|HLA-DQB1|LOC399959|LUM|PAX6|TGFB1|TGIF1
571	DOID:11830	myopia	ACTC|BDNF|C1ORF110|CCT5|CHRM1|COL18A1|COL1A1|COL2A1|COL9A1|CTNND2|DCN|EGR1|EPYC|FAM19A1|FGF2|FMOD|GJD2|GRM6|HGF|HLA-DPB1|IGF1|IRX1|IRX2|IRX5|LOC399959|LPIN2|LUM|MET|MFRP|MMP1|MMP2|MMP3|MYOC|MYP1|MYP10|MYP11|MYP12|MYP13|MYP14|MYP15|MYP16|MYP17|MYP2|MYP3|MYP4|MYP5|MYP6|MYP7|MYP8|MYP9|NYX|OPTC|PAX6|POLS|PRPH|RARA|RARB|RASGRF1|RDH8|SOX2|TGFB1|TGFB2|TGIF1|TIMP1|UMODL1|ZFP161
572	DOID:11832	visual epilepsy	ABAT|ABCB1A|ABCC2|ACADM|ACE|ACHE|ADORA1|ADORA2A|ADRA1B|AGT|ALAD|ALDH5A1|ALPL|APEX1|APOE|BCHE|BDNF|BSS|CACNG3|CAT|CCK|CDKL4|CDKL5|CHAT|CHRM1|CHRNA3|CHRNA4|CHRNA5|CHRNA7|CHRNB4|CNR1|CP|CRH|CSNK1G2|CYP11A1|CYP2C19|CYP2C9|CYP2D6|DRD1A|DRD2|DRD3|EAS|F2|F5|FCGR2A|FCGR3A|FCGR3B|FGF2|FOS|FOXG1|GABRA5|GABRB1|GABRR2|GAD2|GAMT|GHRL|GNB3|GRIK1|GRIN2B|HCN1|HLA-DQB1|HLA-DRB1|HP|HTR1A|HTR1B|IFNB1|IL1B|IL6|IMPA1…
573	DOID:11836	clubfoot	APAF1|BCL2|BID|CAND2|CASP10|CASP3|CASP8|CASP9|COL1A1|GLI3|HOXA10|HOXA11|HOXA2|HOXA5|HOXA9|HOXA@|HOXD1|HOXD10|HOXD11|HOXD12|HOXD13|HOXD3|HOXD4|HOXD8|HOXD9|HOXD@|IGFBP3|LMX1B|MTHFR|MYH1|MYH2|MYH3|MYH8|NAT1|NAT2|PITX1|TNNT3|TPM2|WNT7A
574	DOID:11840	coronary artery vasospasm	ARHGAP9|CYBA|GNB3|IL6|MMP3|NOS3|OTC|PLA2G7|PON1|SGCD
575	DOID:11847	coronary thrombosis	ACE|AGT|AGTR1|APOE|APOH|CRP|CYP2C19|ESR1|F13A1|F2|F3|F5|F7|FGB|GP1BA|GP6|HP|IL1RN|IL6|ITGA2|ITGA2B|ITGB3|MTHFR|NOS3|PLAT|SERPINC1
576	DOID:1184	nephrotic syndrome	A2M|ABCA1|ABCB1|ACE|ADA|AGT|AGTR1|ALB|APOA4|APOB|APOE|BRAF|CD2|CD2AP|CETP|CLU|COL1A1|COL4A1|COL4A2|COQ2|F3|F5|FCER1G|FCGR1A|FCGR2A|FCGR2B|FCGR3A|FCGR3B|FGF2|GPC5|GSTM1|GSTP1|GSTT1|GUCA2B|HLA-A|HLA-DQB1|HLA-DRB1|HPX|HSD11B2|IL13|IL1B|IL1R1|IL1RN|IL2|IL4|IL4R|IL6|KIRREL|LAMB2|LEP|MIF|MMP1A|NCK1|NCK2|NPHS1|NPHS2|NR3C1|PDE5A|PDSS2|PLCE1|PON1|SERPINC1|SERPINE1|STAT6|TF|TGFB1|TNF|VDR|WT1
577	DOID:11870	Pick's disease	ADORA1|APOE|APP|BDNF|CHMP2B|CHRFAM7A|MAOA|MAPT|MSI1|PCSK1N|PIN1|PRDX1|PRDX3|PRDX6|PSEN1|SNCA|SQSTM1|STH
578	DOID:11885	ureteral benign neoplasm	AHR|AR|CDH1|CYP2E1|ERCC2|ERCC5|FGFR3|GSTO1|GSTO2|XPC|XRCC1
579	DOID:118	pericardial effusion	PLAT|PTGS2
580	DOID:11914	gastroparesis	ABCB1|ADRA1A|ADRA1B|ADRA1D|CYP2D6|DRD2|KCNE1|KCNE2|KCNH2|KCNQ1
581	DOID:1192	peripheral nervous system neoplasm	BRAF|IGF1R|KIT|KRAS|NF1|TP53
582	DOID:11934	head and neck cancer	ABCB1|ABCG2|ACVR1B|ADH1B|ADH1C|ADH4|ADH5|ADH6|ADH7|ALDH18A1|ALDH2|ANGPT4|ANGPTL1|ANKK1|APC|APEX1|APOE|AR|AREG|ARNTL|ATG4A|ATG9A|ATP5A1|ATP5L|ATP6V1C1|AURKA|AXIN2|BAG1|BAG3|BAG5|BAX|BCL2|BCL2L1|BCL2L11|BCL2L2|BIRC4|BIRC5|BIRC6|BMF|BNIP3L|BRAF|BRCA2|CA9|CASP2|CASP3|CASP7|CASP8|CAT|CAV1|CAV2|CCND1|CCR5|CD34|CD4|CD44|CDC7|CDH1|CDH11|CDH2|CDK4|CDK6|CDKN1A|CDKN1B|CDKN2A|CDKN2C|CEBPA|CFTR|CHEK2|CHFR|CLP…
583	DOID:11949	Creutzfeldt-Jakob disease	ACHE|ADAM10|AIF1|APOE|AQP1|AQP4|CHGA|CHGB|CTSD|HLA-DQB1|MAPT|MEFV|PRND|PRNP|PRNT|RARB|SPRN|STMN2
584	DOID:11963	esophagitis	CCL11|CCL2|CSF2|CYP2C19|GH1|GH2|HTR1A|IFNAR1|IFNAR2|IFNG|IGF1|IGF1R|IGF2|IGFBP3|IL10|IL10RA|IL10RB|IL12B|IL12RB1|IL13|IL16|IL1A|IL1B|IL1R1|IL1RN|IL2|IL2RB|IL4|IL4R|IL5RA|IL6|IL6R|IL8|IL8RA|LTA|MIF|NFKBIA|NOS2A|NOS3|NR1H4|PGA5|PPARA|PPARD|PPARG|PTGS2|SOD2|TNF|TNFRSF1A|TNFRSF1B|TRPV1
585	DOID:11975	coloboma of optic nerve	PAX6
586	DOID:11981	morbid obesity	ACE|ADIPOQ|ADRA2A|ADRA2B|ADRB1|ADRB2|ADRB3|AGT|APOE|AQP7|BDNF|CAPN10|CNR1|CPE|CYP19A1|DGAT1|DPP4|DRD2|EDN1|ENPP1|ESR1|F5|FAAH|FABP2|FTO|GAD2|GCG|GHRL|GNB3|HSD11B1|ICAM1|IL15|IL6|INPP1|INS|INSIG2|IRS1|KCNMA1|LDLR|LEP|LEPR|LIPE|MAF|MC2R|MC3R|MC4R|MC5R|MCHR1|MFN2|MTHFR|NAP1L5|NDN|NPC1|NPY|NPY2R|NR0B2|NR3C1|PGC1|PIK3CG|POMC|PPARA|PPARG|PPARGC1A|PTER|PTPN1|PYY|PYY2|RBP4|RETN|SCARB1|SELE|SERPINE1|TGFB1…
587	DOID:11983	Prader-Willi syndrome	MECP2|NDN|OCA2|SNORD116|SNRPN
588	DOID:11984	hypertrophic cardiomyopathy	ACE|ACE2|ACTC|ACTC1|ACTN2|AGT|AGTR1|ANKH|ANKRD1|AR|BAT1|BOP|CAV3|CMA1|CSRP3|CYP11B2|CYP19A1|DES|EDN2|ESR1|ESR2|FKTN|GAA|GLA|HEY2|HLA|HLA-B|HLA-DPB1|HSPB1|HSPD1|HTR2A|IL6|INS|IRX4|JPH2|KRAS|LDB3|MEF2A|MICA|MICB|MT-TV|MYBPC3|MYC|MYH6|MYH7|MYL2|MYL3|MYL4|MYL7|MYLK2|MYO6|MYOCD|MYOZ2|NDUFS1|NFKBIL1|NME1|NOS3|NPPA|NPPB|PAFAH|PLA2G7|PLN|POMC|PPARGC1A|PRKAG2|PTPN1|RAF1|RASSF1|RETN|RYR1|SCO2|SGCD|SLC25A4|…
589	DOID:11997	spermatocele	IL6|IL8|TNF
590	DOID:119	vaginal cancer	IFNA1|IL2
591	DOID:12010	anterior ischemic optic neuropathy	ACE|F2|F5|IFNA2|ITGB3|MTHFR|NOS3
592	DOID:12028	Conn's syndrome	CYP11B1|CYP11B2
593	DOID:12029	sympathetic ophthalmia	HLA-C|HLA-DQA1|HLA-DRB1|IL10|LTA|TNF
594	DOID:12030	panuveitis	MTHFR
595	DOID:12053	cryptococcosis	FCGR2A|FCGR3A|FCGR3B|IL13|MBL2|SELL
596	DOID:1205	hypersensitivity reaction type I disease	AAA1|ACHE|ACP1|ADA|ADAM33|ADAM8|ADH1B|ADRB2|AICDA|ALB|ALDH2|ALOX5AP|ARG1|ARG2|C3|C5R1|CARD15|CARD4|CCDC26|CCL2|CCL3|CCL4|CCL5|CCR2|CCR5|CD14|CD274|CD86|CDKN2A|CDKN2B|CES2|CFTR|CHIT1|CHRM3|CMA1|CTLA4|CYP1A1|CYP2C9|CYSLTR1|DOCK1|DPP10|EGFR|EZR|FADS1|FADS2|FANK1|FLG|FNDC3A|GATA3|GPR123|GSDML|GSTM1|GSTM3|GSTP1|GSTT1|HCP5|HDC|HLA|HLA-A|HLA-B|HLA-C|HLA-DPB1|HLA-DQA1|HLA-DQB1|HLA-DRB1|HP|ICAM1|ICOS|IFNG…
597	DOID:1206	Rett syndrome	APOE|BDNF|CDKL4|CDKL5|EGR2|FOXG1|FXYD1|ID1|ID2|ID3|ID4|LEP|MBD1|MECP2|NTNG1
598	DOID:12098	trigeminal neuralgia	ESR1
599	DOID:120	female reproductive organ cancer	AMHR2|BARD1|ESR1|FAS|HP|MAN1B1|MDM2|MLH1|MSH2|NBN|SLC12A4|SLC12A6|SLC12A7|STK11|TP53|XRCC1|XRCC3|XRCC5
600	DOID:1210	optic neuritis	APOE|CCR5|DPYSL5|HLA-A|HLA-B|HLA-DPB1|HLA-DQA1|HLA-DQB1|HLA-DRB1|ITGB3|NFKBIL1
601	DOID:12117	pulmonary alveolar microlithiasis	SLC34A2
602	DOID:12119	hemosiderosis	HFE|HLA|HLA-A|HLA-B
603	DOID:12120	pulmonary alveolar proteinosis	ABCG1|CSF2|CST3|CTSH|IL10|NAPSA|SFTPC|SFTPD
604	DOID:12129	bulimia nervosa	ACACB|ADCYAP1|ADIPOQ|ADORA1|ADORA2A|ADRA1B|ADRA2A|ADRB1|ADRB2|ADRB3|ADRBK1|ADRBK2|AGRP|AVP|AVPR1A|BDNF|BULN|CALM1|CAMK1|CAPS|CARTPT|CCK|CCKAR|CCKBR|CCT5|CLOCK|CNR1|CNR2|COMT|COPG|CPE|CREB1|CRH|CRHR1|CRHR2|DBH|DDC|DNM2|DPP4|DRD1|DRD1IP|DRD2|DRD3|DRD4|DRD5|EPB41L1|ESR1|ESR2|FABP3|FEV|FLNA|FOS|FREQ|GABARAPL2|GABBR1|GABRA1|GABRA2|GABRA3|GABRA4|GABRA5|GABRA6|GABRB1|GABRB2|GABRB3|GABRE|GABRG1|GABRG2|GA…
605	DOID:12132	Wegener's granulomatosis	ACE|C5|CARD15|CCL21|CCL5|CCR5|CD226|CD40|CDK6|CIITA|CTLA4|F2|F2RL1|F5|FCER1A|FCGR2A|FCGR3A|FCGR3B|GHRL|GHSR|HLA-A|HLA-B|HLA-C|HLA-DPB1|HLA-DQA1|HLA-DQB1|HLA-DRB1|IFNG|IL10|IL21|IL2RB|KIF5A|KIR2DL1|KIR2DL3|KIR3DL1|KIR3DL2|KLF12|LEP|LEPR|MBL2|MDM2|MMEL1|MPO|MS4A2|MTHFR|NOD2|PDCD1|PRKCQ|PRTN3|PTPN22|SERPINA2|SERPINA3|SERPINA5|SERPINA6|SERPINE1|STAT4|TGFB1|TNF|TNFAIP3|TP53|TRAF1|WG
606	DOID:12134	factor VIII deficiency	CCL5|CCND1|CCR2|CCR5|CD209|CTLA4|CXCL12|F2|F5|F7|F8|F9|HLA-A|HLA-B|HLA-C|HLA-DPB1|HLA-DQB1|HLA-DRB1|IL10|IL18|IL1B|IL4|LMAN1|MCFD2|MTHFR|SERPINE1|TNF
607	DOID:12139	dysthymic disorder	IL1A|IL1B|IL1RN
608	DOID:12140	Chagas disease	CCR5|CDKN2A|CTLA4|CTSB|FHIT|HLA-A|HLA-B|HLA-DQA1|HLA-DQB1|HLA-DRB1|IFNG|IL10|IL1B|IL1RN|IL2|IL2RB|IL4|IL6|MIF|NOS2A|SLC11A1|TGFB1|TNF|TP53
609	DOID:12143	neurogenic bladder	CHRM2
610	DOID:12148	alveolar echinococcosis	HLA-A|HLA-B|HLA-C|HLA-DQB1|HLA-DRB1
611	DOID:12157	aseptic meningitis	ALB|IL6
612	DOID:12169	carpal tunnel syndrome	CCL2|CCL3|HLA-DQB1|HLA-DRB1|TTR
613	DOID:12176	goiter	CCND3|CLCN5|CTLA4|FGFR1|HLA-C|HLA-DQB1|HLA-DRB1|IGF1|IYD|LRPAP1|SLC26A4|SLC6A4|TG|TPO
614	DOID:12177	common variable immunodeficiency	BTK|CARD15|CD19|CD81|CD86|CTLA4|HFE|HLA-A|HLA-B|HLA-DQB1|HLA-DRB1|ICOS|IFNG|IL10|IL12A|IL1A|IL1B|IL1R1|IL1RN|IL2|IL4|IL6|IL7|MBL2|MS4A1|SERPINA1|SH2D1A|TGFB1|TLR9|TNFRSF13B|TNFRSF13C|TNFRSF8|TNFSF13B|XIAP
615	DOID:12185	otosclerosis	ACE|AGT|AGTR1|BMP2|BMP4|CD46|COL1A1|COL1A2|OTSC1|OTSC2|OTSC3|OTSC4|OTSC5|OTSC7|OTSC8|RELN|TGFB1
616	DOID:12192	sigmoid colon cancer	KRAS|NAT2
617	DOID:121	vaginal disease	HLA-DQB1|IL10|IL1B|IL6|IL8|TLR4|TNF
618	DOID:12205	dengue disease	CD209|CTLA4|FCGR2A|HLA-A|HLA-B|HLA-C|HLA-DPB1|HLA-DQB1|HLA-DRB1|IL1R1|IL1R2|IL4|LTA|MBL2|SERPINE1|TAP1|TAP2|TNF|VDR
619	DOID:12206	dengue hemorrhagic fever	ADAR|AQR|AR|CCL2|CD209|CD81|CFH|CKM|CLEC4C|CLEC5A|CREBBP|CTLA4|CYP19A1|CYP3A4|DARC|DRD2|EFEMP2|EIF2AK2|F13B|FADD|FCGR2A|FCGR2B|GC|GNB3|GUCY2D|HLA-A|HLA-B|HLA-DRB1|ICAM1|IFNA1|IFNA10|IFNA13|IFNA14|IFNA16|IFNA17|IFNA2|IFNA21|IFNA4|IFNA5|IFNA6|IFNA8|IFNAR1|IFNAR2|IFNB1|IFNE|IFNG|IFNGR1|IFNGR2|IFNK|IFNW1|IKBKE|IL10|IL10RA|IL6|IRAK4|IRF1|IRF5|IRF7|ITGAE|ITGB3|JAK1|JAK2|LPL|MAPK14|MBL2|MC1R|MICB|MX1|MY…
620	DOID:12211	filarial elephantiasis	CHIT1|MBL2|TLR1|TLR2|TLR4|VEGFA
621	DOID:12215	oligohydramnios	EDN1|IL1RN|PTGS2
622	DOID:12217	Lewy body dementia	AGER|AIF1|APOE|APP|AQP1|AQP4|BCHE|BDNF|BECN1|CHRFAM7A|CHRNA7|CST3|CYP2A6|CYP2D6|EDN1|GBA|GFAP|HLA-DQB1|HLA-DRB1|HLA-DRB3|HLA-DRB4|HLA-DRB5|IGF1R|IGF2|IGF2R|INS|INSR|MAG|MAOA|MAOB|NGF|NOS2A|NOS3|NR4A2|NTRK1|NTRK2|PARK2|PARK7|PSEN1|SLC6A3|SNCA|SNCB|SOD2|SPP1|TUBA1B
623	DOID:1222	cartilage disease	COL11A2|COL2A1|EDN1|FGF14|GATA-2|NPPC
624	DOID:12236	primary biliary cirrhosis	A2BP1|ABCB1|ABCB11|ABCB4|ABCC1|ABCC2|ABCC4|ALPP|APOE|ARF7|ATG16L1|BMI1|BTNL2|CAV1|CAV2|CCL5|CCR5|CD14|CD180|CD27|CD3D|CD80|CDH5|CFTR|CLEC16A|COL1A1|CTLA4|CXCL10|CXCL9|CXCR5|CYP1A1|CYP2D6|CYP2E1|DBT|DENND1B|DLG5|ELF1|ENTPD2|ESR1|ETV6|F13A1|FAS|GSTM1|GSTP1|GSTT1|HLA|HLA-A|HLA-B|HLA-DPB1|HLA-DQA1|HLA-DQB1|HLA-DRB1|ICAM1|ICAM3|ICOS|IDO1|IGF1|IGFBP1|IKZF3|IL10|IL12A|IL12B|IL12RB1|IL12RB2|IL1B|IL1RN|IL…
625	DOID:12237	bile reflux	MUC4
626	DOID:12241	beta thalassemia	ACE|AHSP|ANK2|APOB|APOE|BCL11A|CAD|CHIT1|COL1A1|DHODH|EPO|ESR1|F13A1|F2|F5|FGB|G6PD|GSTM1|GSTT1|HAMP|HBA1|HBA2|HBA@|HBB|HBB-B1|HBB-B2|HBBP1|HBE1|HBG1|HBG2|HBS1L|HFE|HLA-C|HLA-DQB1|IGF1|IL6|IL8|ITGA4|ITGB1|ITGB3|KIR3DL1|LCN2|MTHFR|MYB|NOS1|NOS2|PROCR|SERPINE1|SLC4A1|SPTA1|TFR2|TFRC|TNF|TPH1|UGT1A1|UMPS|VDR
627	DOID:12252	Cushing's syndrome	ACE|APC|CRH|GH1|GIP|GIPR|GNAS|HSD11B1|HSD11B2|IL18|IL1RN|IL6|IL8|LHCGR|MEN1|NR3C1|PDE11A|PDE8B|POMC|PRKAR1A|VWF
628	DOID:12259	hemophilia B	F11|F2|F5|F7|F8|F9|HLA-A|HLA-B|HLA-C|HLA-DPB1|HLA-DQB1|HLA-DRB1|MTHFR|TNF
629	DOID:12270	coloboma	ACTB|ACTG1|BMP4|CHD7|CRYBA4|GDF6|LAMB1|LRP6|OTX2|PAX2|PAX6|RAX|SHH|SIX3|SIX6|SOX2|VSX2
630	DOID:12271	aniridia	PAX6|WT1
631	DOID:12273	anisometropia	PTEN
632	DOID:1227	neutropenia	ABCB1|ABCC1|ABCC2|ABCG2|ACE|CES2|CSF2|CSF3|CSF3R|CYP2C19|CYP2C8|CYP2C9|CYP3A4|CYP3A5|DARC|DCK|DCTD|DDX58|DPYD|ELA2|ELANE|ERCC1|ERCC2|FCGR2A|FCGR2B|FCGR3A|GSTM1|GSTP1|GSTT1|HLA-DQA1|HLA-DRB1|HNF1A|HNF4A|IFNA2|IFNAR1|IFNAR2|IFNG|IL1B|IL1RN|IL6|IRF2|IRF3|IRF7|IRF9|ITPA|JAK1|KRAS|LBP|MASP2|MBL2|MTHFR|MTR|NR1I2|NR1I3|RECQL4|RRM1|SLC37A4|SLCO1B1|SLCO1B3|SOD2|STAT1|STAT2|TNF|TNFRSF10A|TPMT|TYK2|TYMS|UGT…
633	DOID:12287	Crimean-Congo hemorrhagic fever	IL6|TLR8|TLR9
634	DOID:12297	Vogt-Koyanagi-Harada disease	CCL2|CTLA4|DCT|FCRL3|HLA-A|HLA-B|HLA-C|HLA-DQA1|HLA-DQB1|HLA-DRA|HLA-DRB1|IFNA2|IFNG|IL23R|KIR2DL1|KIR2DL2|KIR2DL3|KIR2DL4|KIR2DL5A|KIR2DP1|KIR2DS1|KIR2DS2|KIR2DS3|KIR2DS4|KIR2DS5|KIR3DL1|KIR3DL2|KIR3DL3|KIR3DP1|KIR3DS1|PDCD1|PTPN22|STAT4|SUMO4|TYR|TYRP1
635	DOID:1229	paranoid schizophrenia	ABAT|ALDH3A1|ALDH5A1|CCKAR|CNR1|COMT|CYP1A2|DDC|DPYSL2|DRD2|DRD4|DRP2|GAD2|GLS|GLUL|IL1RN|MAOA|OPRS1|PAX6|SLC6A4|SRR|TPH1
636	DOID:12305	Bloch-Sulzberger syndrome	CCL11|IKBKG
637	DOID:12306	vitiligo	ACE|ACHE|AIRE|AKT1|ATP8B1|BACH2|BCHE|C12ORF10|C1QTNF6|CASP7|CAT|CCR5|CCR6|CD4|CD44|CD80|CLEC11A|CLNK|COMT|CORO2A|CTLA4|DDR1|EDN1|ESR1|FAS|FASLG|FBXO11|FGFR1OP|FOXD3|FOXP1|FOXP3|FURIN|GSTM1|GSTP1|GSTT1|GZMB|HGF|HLA-A|HLA-B|HLA-C|HLA-DQA1|HLA-DQB1|HLA-DRB1|HLA-DRB4|HUNK|ICA1|IFIH1|IFNG|IKZF4|IL10|IL1RN|IL2RA|IL4|KCNK12|KIT|KITLG|LPP|MBL2|MC1R|MITF|MPO|MSRA|NFE2L2|NLRP1|NUDT6|PDE10A|PDGFRA|PMEL|POMC…
638	DOID:12308	Dubin-Johnson syndrome	ABCC2
639	DOID:12309	urticaria pigmentosa	BCL2|BCL2L1|HLA-B|KIT|TPSAB1|TPSB2
640	DOID:12318	corneal granular dystrophy	CHST6|HLA-F|LCAT|TACSTD2|TGFB1|TGFBI|VSX1|ZEB1
641	DOID:12328	marasmus	SHBG
642	DOID:12336	male infertility	ABCB1|ACE|AHR|AHRR|APOB|AR|ARL6|ARNT|AURKC|AZF1|BCL2L2|BOLL|BPY2|BRCA2|BRDT|CASP8|CCNA1|CDY1|CFTR|CREM|CRISP2|CS|CYP17A1|CYP19A1|CYP1A1|CYP21A2|DAZ|DAZ1|DAZ2|DAZL|DDX25|DNMT3B|EFCAB4B|EIF5A2|ELOVL2|ERCC1|ERCC2|ERCC4|ESR1|ESR2|FAS|FASLG|FHL5|FKBP6|FKBPL|FSHB|FSHR|FUS|GNRH1|GPX4|GSTM1|GSTP1|GSTT1|H2BFWT|HFE|HMGB2|HOXD11|HSPA2|INSL3|IZUMO1|KIF2C|KIT|KITLG|LHB|LHCGR|LIMK2|LIPE|MEFV|MIF|MLH3|MLL2|MSH5…
643	DOID:12337	varicocele	ACE|GSTM1|GSTT1|HSPA2|INHBB|NQO1|SOD2
644	DOID:12347	osteogenesis imperfecta	COL1A1|COL1A2|CRTAP|FKBP10|LEPRE1|PPIB|SPARC
645	DOID:12351	alcoholic hepatitis	ADH1B|ALDH2|CCL5|CYP2E1|IL10|SOD2|TNF
646	DOID:12361	Graves' disease	ABCB1|ADIPOQ|ADRB2|AIRE|APEX1|ARID5B|ATP1A1|ATP1A2|ATP1B1|ATP1B2|ATP1B4|B3GNT2|BAK1|BAX|BCL2|BTNL2|C4A|CBLB|CCL5|CCR5|CD1A|CD1C|CD274|CD40|CD40LG|CD80|CTLA4|CXCL10|CXCL9|CXCR6|CYP1A1|CYP27B1|CYP2D6|DBP|DIO2|DNASE1|EDN1|ESR1|ESR2|FAS|FASLG|FCGR2A|FCRL3|FCRL5|FOXP3|GC|GRD1|GRD2|GRDX|GSTM1|GSTP1|GSTT1|HDLBP|HLA|HLA-A|HLA-B|HLA-C|HLA-DPB1|HLA-DQA1|HLA-DQB1|HLA-DRB1|HSPA1B|HSPA1L|ICAM1|IFIH1|IFNG|IGF1…
647	DOID:12365	malaria	ABCB1|ABO|ACP1|ADA|ADRB2|AHSG|AIF1|APOE|AQP3|ATP6V1G2|BAT1|BAT2|CAPN1|CAPN2|CCL18|CCL5|CD36|CHIT1|CISH|CLCN2|CR1|CRP|CYBB|CYP2B6|CYP2C8|CYP3A4|CYP3A5|DARC|DDC|FCGR2A|FCGR2B|FLT1|FY|G6PD|GNAS|GYPA|GYPC|HAMP|HBA1|HBB|HFE|HLA-A|HLA-B|HLA-DMA|HLA-DQB1|HLA-DRB1|HP|HPRT1|ICAM1|IFNA2|IFNG|IL10|IL12A|IL12B|IL12RB1|IL12RB2|IL18|IL1A|IL1B|IL2|IL4|IL6|IRF1|KEL|KIR2DS4|KIR3DL1|KIR3DS1|LMAN1|LST1|LTA|LTB|LTBR…
648	DOID:12375	bronchopneumonia	IL10|IL6|SERPINB14|TNF
649	DOID:12376	juvenile spinal muscular atrophy	SMALED|SMN1|SMN2
650	DOID:12377	spinal muscular atrophy	AR|ATN1|ATXN1|ATXN3|CAPN3|DDX20|DMPK|FRAXA|FXN|HD|HEXA|LIX1|NAIP|PLS3|PVR|SCO2|SMN1|SMN2|TK2|TRA2B
651	DOID:12382	complex partial epilepsy	APOE|SCN3A
652	DOID:12385	shigellosis	ELANE|ELMO1|GJB2|IL1B|IL8|ITGB1|WASL
653	DOID:12387	nephrogenic diabetes insipidus	AQP2|ARHGAP4|AVPR2|CANX
654	DOID:12388	neurohypophyseal diabetes insipidus	AQP2|AVP|NLRP3
655	DOID:12399	pathological gambling	DRD3|DRD4|SLC6A4
656	DOID:12400	kleptomania	ADRA2A|DRD1|DRD2|DRD3|DRD4|DRD5|FOSB|HTR2A|SLC6A3|SLC6A4
657	DOID:12401	intermittent explosive disorder	ADRA2A|DRD1|DRD2|DRD3|DRD4|DRD5|FOSB|HTR2A|SLC6A3|SLC6A4
658	DOID:1240	leukemia	AATF|ABCB1|ABCC1|ABL1|ABO|ACAA1|ACAD11|ACE|ADAM19|ADAP1|AFF1|AICDA|AKAP13|AKR1C3|AKT1|ALOX12|ALOX12B|ALOX15|ALOX15B|ALOX5|ALOX5AP|ALOXE3|AMFR|ANGPT1|ANKS1B|ANPEP|ANXA2|APEX1|APOA2|APP|AQP9|AR|ARID5B|ARL6IP5|ASAH1|ATG9B|ATM|BAALC|BAD|BAT5|BAX|BCL2|BCL2L1|BCL2L11|BCL6|BCR|BIRC2|BIRC3|BIRC5|BLM|BMI1|BPI|BRCA2|BUB1|C1D|C1QA|C1QB|C1QBP|C1QC|C1RL|C1S|C2|C3|C4BPA|C4BPB|C5|C5AR1|C6|C7|C8A|C8B|C8G|C9|CAMK…
659	DOID:12449	aplastic anemia	BRCA2|CD55|CSF2|CSF3|CSF3R|CTLA4|CYP1A1|CYP2E1|CYP3A4|DKC1|EPHX1|FASLG|GATA1|GATA2|GATA3|GSTM1|GSTP1|GSTT1|HBA1|HFE|HLA|HLA-A|HLA-B|HLA-C|HLA-DQA1|HLA-DQB1|HLA-DRB1|IFNG|IL10|IL23R|ITGA2B|ITGB3|NFATC2|NOLA1|NOLA2|NOLA3|NQO1|P2RX7|PIGA|PTPN22|RMRP|SBDS|TERC|TERF1|TERF2|TERT|TNF|TNFRSF1B|WT1
660	DOID:12450	pancytopenia	ARL11|CSF3|DHFR|EPO|RUNX1|SLC46A1
661	DOID:1245	vulva cancer	CA9|CASP3|CRP|HLA-DQB1|HLA-DRB1|IL1A|IL1B|IL1RN|IL2|IL6|MLH1|MSH2|NOS3|PTGS2
662	DOID:12466	secondary hyperparathyroidism	ACE|ACP5|ACVR2A|ACVR2B|ACVRL1|AQP1|AQP8|AQP9|B3GNT3|BMP2|BMP7|BMP8A|CACNA1C|CACNA1D|CACNA1E|CACNA1S|CALCR|CALCRL|CASR|CCK|CCKAR|CCL25|CDKN1A|CDKN1B|CHI3L1|CMA1|CRP|CXCL14|EGF|EGFR|EMR1|FGF1|FGF10|FGF9|FOLR1|FOLR2|GABBR2|GC|GFRA1|GHRHR|GIP|GIPR|GNRH1|GPR37|GPR39|GPR50|GPR56|GPR87|GPR97|GPRC5B|GPRC5D|GRK4|GRK6|HBEGF|HGF|HGFAC|IL10|IL10RA|IL10RB|IL12RB1|IL12RB2|IL15RA|IL18R1|IL2|IL2RA|IL2RB|IL3|IL4|…
663	DOID:1247	blood coagulation disease	ACE|ADAMTS13|ANXA2|APOE|CYP2C9|F10|F2|F3|F5|F7|FGA|FGG|GGCX|GNAQ|HLA|HMOX1|IL1B|IL4R|IL6|ITGB3|KLKB1|MTHFR|NOS3|PLAT|PLAU|PLG|PTPN11|SERPINC1|SERPINE1|SERPINF2|VKORC1|VWF
664	DOID:12514	retinal perforation	COL2A1
665	DOID:12528	lesion of sciatic nerve	RARA|RARB|RXRA
666	DOID:1252	trichuriasis	IFNG|MPO
667	DOID:12531	von Willebrand's disease	ABO|ADAMTS13|ANO2|F2|F5|GP1BA|GP1BB|GP5|GP9|ITGA2|ITGB3|LRPAP1|MTHFR|MYH9|VWF
668	DOID:12549	hepatitis A	HAVCR1|HAVCR2|HLA-A|HLA-B|HLA-C|HLA-DRB1
669	DOID:12550	hepatic coma	GABRA1|GABRB1|GABRG2|GC|LTA|OPRM1|PRKDC|TNF
670	DOID:12554	hemolytic-uremic syndrome	ACE|ADAMTS13|AGT|AGTR1|ALB|BDKRB2|C3|C4BPA|CARTPT|CD46|CDKN1A|CFB|CFH|CFHR1|CFHR5|CFI|CX3CL1|ELAVL2|ELAVL4|EPO|F2|F3|F5|FGFBP1|GP1BA|HF1|HNRNPK|IL1|IL15|IL2RA|IL4R|IL6|IL7|ITGA2|ITGB3|MCM4|MTHFR|NF1|NQO1|SERPINE1|TAF1|THBD|TNF|UTS2
671	DOID:12556	acute kidney tubular necrosis	AXL|FABP1|IL6R|L1CAM|MERTK|PARP1|POMC|PPARA|SOD2|TYRO3
672	DOID:12557	Duane retraction syndrome	BHLHE22|CHN1|DURS1|FOXL2|HOXD3|SALL4
673	DOID:12558	chronic progressive external ophthalmoplegia	C10ORF2|IL1A|IL1B|MT-RNR2|MT-TI|PEO1|POLG|POLG2|POLRMT|SLC25A4|SOD2|TRNL2
674	DOID:12559	idiopathic juvenile osteoporosis	LRP5
675	DOID:12574	posterior uveitis	CCL2|CCL5|CCR2|CCR5
676	DOID:12580	Cri-Du-Chat syndrome	CTNND2|TERT
677	DOID:12583	velocardiofacial syndrome	COMT|CRKL|DGCR|FGF8|TBX1
678	DOID:12603	acute leukemia	ABCC1|ABCG2|ABL1|AKAP12|APAF1|BCL2|BCR|BIRC5|BRCA2|CCNE1|CD96|CDKN1B|CDKN2B|CTNNBIP1|CYP1A1|ETV6|EWSR1|FAS|FRYL|GSTM1|GSTP1|GSTT1|HOXD13|HPRT1|IGH@|IL10|IL2|IL3RA|IL4|IL6|IL8|JAK2|MLL|MLLT1|MPO|MTHFR|MTRR|MVP|MYC|NAT2|NCOA2|NOD2|P2RY8|PML|RUNX1|RUNX1T1|SELL|SKP2|TNFRSF8|TNFSF8|WT1
679	DOID:12638	hypertrophic pyloric stenosis	MLN|NOS1|UGT1A1
680	DOID:12639	pyloric stenosis	NOS1
681	DOID:12642	hiatus hernia	COL3A1|CYP2C19|IL10|IL12B|IL2|IL6|IL8
682	DOID:12657	vestibulocochlear nerve disease	GJB2|GJB6
683	DOID:12662	paracoccidioidomycosis	HLA-DQB1|HLA-DRB1|IL10|TNF
684	DOID:12678	hypercalcemia	ALPL|CALCA|CALCR|CASR|CYP24A1|CYP27B1|FGF23|IL6|KL|METTL1|PTH|PTHLH|PTHR1|SLC34A1|TNF|TNFRSF11B|TNFSF11|VDR
685	DOID:12679	nephrocalcinosis	CLCN5|PHEX|POMC|SLC26A1
686	DOID:12683	vestibular neuronitis	RNR1
687	DOID:12689	acoustic neuroma	APEX1|BRIP1|CASP8|CCND1|CCNH|CDKN1A|CDKN1B|CDKN2A|CHEK1|CHEK2|CYP1A1|CYP1B1|CYP2E1|EGFR|EPHX1|ERBB2|ERCC2|ERCC4|ERCC5|GFAP|GLTSCR1|GSTM3|HGS|LIG1|LIG4|MDM2|MGMT|MSH2|MUTYH|NBN|NF2|NQO1|OGG1|PARP1|PCNA|POLB|PTEN|RAC1|RAD23B|RAD51|RAD52|RASSF1|RB1|TP53|XPC|XRCC1|XRCC2|XRCC3|XRCC4|ZNF350
688	DOID:12697	locked-in syndrome	PMP22
689	DOID:12698	gynecomastia	AR|CYP19A1|LHCGR|PRL
690	DOID:12700	hyperprolactinemia	DRD2|GAD1|GNRH1|LHB|PGR|PRL
691	DOID:12704	ataxia telangiectasia	AKT1|ATM|ATR|BCL6|BMI1|BRCA1|BRCA2|CASP3|CDKN1A|CFB|CFH|DCLRE1C|E2F1|E2F3|FMR1|HPRT1|MCM2|MCM3|MCM7|MLH1|MRE11A|NBN|PLK1|PMS1|PMS2|RPS6KA3|SUMO1|UPF1
692	DOID:12705	Friedreich ataxia	AR|ATN1|ATXN1|ATXN3|DMPK|FRAXA|FRDA|FRDA2|FXN|HD|POLG
693	DOID:12707	myoclonic cerebellar dyssynergia	ATN1|JPH3|TBP
694	DOID:1270	hereditary hemorrhagic telangiectasia	ACVRL1|BMPR1A|BMPR2|ENG|F8|SMAD4
695	DOID:12712	nephronophthisis	GLIS2|INVS|NPHP1|NPHP3|NPHP4|TMEM67
696	DOID:12714	Ellis-Van Creveld syndrome	EVC|EVC2
697	DOID:12716	newborn respiratory distress syndrome	ABCA3|ABCB1|ACE|ADRB2|F2RL1|GPR1|GSTM1|GSTP1|GSTT1|IFNG|IL10|IL12A|IL1A|IL8|MBL2|MEGF10|MMP9|NOS3|NPSR1|NR3C1|SFTPA1|SFTPA1B|SFTPA2|SFTPA2B|SFTPB|SFTPC|SFTPD|TNC|TNF|TNNT2
698	DOID:1271	capillary disease	CD14|CRP|EDN1|EDNRA|MMP2|VEGFA
699	DOID:12720	cerebral atherosclerosis	IL1A
700	DOID:12721	multiple epiphyseal dysplasia	ADAMTSL2|BCL2|COL11A1|COL11A2|COL1A1|COL2A1|COL9A1|COL9A2|COL9A3|COMP|DLL3|FGFR3|FLNA|FLT1|GLB1|HSPG2|KDR|MATN3|MB|SLC26A2|SOST|TRPV4
701	DOID:1272	telangiectasis	GSTP1
702	DOID:12731	pars planitis	HLA-A|HLA-B|HLA-DRB1
703	DOID:12732	intermediate uveitis	CTLA4|IFNG|IL10
704	DOID:1273	respiratory syncytial virus infectious disease	ADAM33|ADRB2|ALOX5|ARG1|C3|C5|CARD15|CASP1|CCL1|CCL11|CCL13|CCL14|CCL15|CCL16|CCL17|CCL18|CCL19|CCL2|CCL22|CCL23|CCL24|CCL25|CCL26|CCL27|CCL28|CCL4|CCL5|CCL7|CCL8|CCR2|CCR3|CCR5|CD14|CD209|CD28|CD40|CD40LG|CD80|CD86|CDH1|CHIA|CHUK|CSF2|CSF3|CSF3R|CTLA4|CX3CR1|CXCL1|CXCL13|CXCL14|CXCL16|CXCL2|CXCL3|CXCL5|CXCL6|CXCL9|CXCR3|CYBA|CYSLTR1|DPP10|EDN1|FCER1A|FCER2|FLJ78302|FOS|FOXP3|GATA3|GNLY|GPR154|GZ…
705	DOID:12783	migraine without aura	APOE|ASTN2|ATP1A2|ATP2C2|CACNA1A|CACNA1E|CACNB2|CALCA|CLIC5|COMT|CTLA4|DRD1|DRD2|DRD3|DRD4|DRD5|ESR1|GABRE|GABRQ|HLA-DQB1|HLA-DRB1|HTR1B|HTR2A|IL1A|IL6|KCNB2|KCNE2|KCNK12|KCNK2|KCNQ3|KCNS3|LDLR|LRP1|MAOA|MEF2D|MGR4|MTHFR|PHACTR1|SCN5A|SCN9A|SLC6A4|TAC1|TNF|TRPM8
706	DOID:12785	diabetic polyneuropathy	ACE|ADH1B|ADIPOQ|ADRA2B|AGER|AGT|AGTR1|AGTR2|AKR1B1|ALDH2|ALDRL2|APOB|APOC3|APOE|C10ORF2|CAPN10|CASP3|CAT|CHRM2|CTLA4|DRD3|GNB3|GPX1|GRM5|GSTM1|GSTT1|HFE|HNF1A|HNF1B|HP|IL10|INS|INSR|LPL|MME|MMP2|MMP9|MT-TL1|MTHFR|NCALD|NOS1|NOS2A|NOS3|NTF3|PARP1|POLG|PPARG|SELE|SELL|SGK1|SLC2A1|SOD1|SOD2|SOD3|SUMO4|TCF1|TCF2|TGFB1|TLR4|TNF|TNFRSF11B|TNFRSF1B|UCP1|UCP2|UCP3|VDR|VEGF|VEGFA
707	DOID:12798	mucopolysaccharidosis	CREBBP|GALNS|IDUA|RPS27
708	DOID:12799	mucopolysaccharidosis II	IDS
709	DOID:1279	ocular motility disease	COMT|DRD3|NRG1|SLC6A3
710	DOID:127	leiomyoma	ABI2|ACE|ACP1|ALDH1A1|ANGPT1|ANGPT2|AR|BAK1|BAX|BCL2|CCND1|CDH1|CDKN1A|CDKN2A|COMT|CTGF|CYP17A1|CYP19A1|CYP1A1|CYP1B1|DRD1|DRD2|EGF|EGFR|EGR1|ERCC2|ESR1|ESR2|ETS1|FBLN1|FERMT2|FGF2|FH|GLI1|GSTM1|HFE|HMGA2|IGF1|IGF1R|IGF2|IL12RB1|IL18|IL1B|IL1RN|IL2|IL4|IL6|IL8|KRAS|L1CAM|MIRLET7A1|MMP1|MMP2|MMP9|MPO|NR3C1|OGG1|PAEP|PARP1|PCNA|PDGFC|PGR|PPARG|PTTG1|RBP1|RXRA|S100A4|SFRP1|SHH|TIE1|TNF|TP53|TSC2|VEG…
711	DOID:12800	mucopolysaccharidosis VI	ARSA|ARSB
712	DOID:12801	mucopolysaccharidosis III	GNS|HGSNAT|NAGLU|SGSH
713	DOID:12802	mucopolysaccharidosis I	IDUA
714	DOID:12803	Sly syndrome	GUSB
715	DOID:12804	mucopolysaccharidosis IV	ALPL|BGLAP|GALNS|GLB1
716	DOID:12835	quadriplegia	PMP22|SLC16A2
717	DOID:12837	thyroid crisis	GABRA3
718	DOID:12842	Guillain-Barre syndrome	APOE|CD14|CD1A|CD1D|CD1E|FCGR2A|FCGR3A|FCGR3B|HLA-DQA1|HLA-DQB1|HLA-DRB1|IL10|MBL2|MMP9|NOS2A|NR3C1|TLR4|TNF
719	DOID:12849	autistic disorder	AANAT|ABAT|ABCA13|ABCB1|ACADSB|ACCN1|ADA|ADCY1|ADM|ADORA2A|ADRA1B|ADRA2A|ADRB2|ADSL|AGAP1|AGRN|AGRP|AHI1|ALDH3A1|ALDOA|APAF1|APBA2|APC|APOE|AQP4|AR|ARNT2|ARX|ASIC2|ASMT|ASTN2|ATP10A|ATP6V0C|AUTS1|AUTS11|AUTS12|AUTS13|AUTS14|AUTS3|AUTS5|AUTS6|AUTS7|AUTS8|AVP|AVPR1A|AVPR1B|BCL2|BDNF|BTD|BZRAP1|C3ORF58|C4B|CACNA1C|CACNA1G|CACNA1H|CADM1|CADPS2|CALCA|CALCRL|CAMK2B|CARTPT|CASP3|CASP9|CAT|CCDC148|CCK|CD…
720	DOID:12858	Huntington's disease	ADH1A|ADORA2A|AIFM1|AKT1|APOE|ATG16L1|ATG3|ATG5|ATG7|ATN1|ATXN1|BDNF|BECN1|CBS|CNR1|CREBBP|CYP2D6|CYP2E1|DIABLO|DMPK|DNAJB2|ERDA1|FAAH|FEN1|FMR1|FTL|GAPDH|GDNF|GIT1|GRIK1|GRIK2|GRIN2A|GRIN2B|GSTO1|GSTO2|HAP1|HD|HDAC1|HIP1|HTT|IP6K2|JPH3|LEP|LRRK2|MAOB|MAP2K6|MAP3K6|MAPT|MMP2|MSX1|MTHFR|MTR|MTRR|NAT2|NQO1|OGG1|PEX7|POU3F2|PRNP|RCAN1|SETDB1|SGK1|STH|TBP|TCERG1|TIMP2|TRIP10|UCHL1|ZDHHC17
721	DOID:1285	rectal disease	SOD1|XRCC1|XRCC3
722	DOID:1287	cardiovascular system disease	A2M|AB002360|AB116074|ABCA1|ABCB1|ABCC4|ABCC8|ABCG2|ABCG5|ABCG8|ABL1|ABL2|ACACB|ACAT1|ACD|ACE|ACP1|ACTN3|ADAMTS1|ADAMTS13|ADAMTS9|ADARB1|ADD1|ADH1A|ADH1C|ADIPOQ|ADIPOR1|ADIPOR2|ADRA1A|ADRA2A|ADRA2B|ADRB1|ADRB2|ADRB3|AGER|AGT|AGTR1|AGTR2|AHR|AHSG|AK092739|AK123267|AKT1|ALB|ALDH2|ALOX12|ALOX12B|ALOX15|ALOX5|ALOX5AP|ALPL|AMPD1|ANGPT1|ANKMY1|ANKRD30A|AP3B1|APBB1|APBB2|APH1A|APH1B|APOA1|APOA2|APOA4|AP…
723	DOID:12894	Sjogren's syndrome	ABCA7|AICDA|APOE|APOH|CCL21|CCR5|CD274|CHUK|CRISP3|CTLA4|CXCL13|CXCL9|FAS|FASLG|FLNB|GRAP|GSTM1|GSTT1|HLA-A|HLA-B|HLA-C|HLA-DQA1|HLA-DQB1|HLA-DRB1|HLA-DRB5|HMHA1|ICAM1|IFNA1|IFNB1|IFNG|IGHG1|IGK@|IGKC|IL10|IL13|IL17A|IL1B|IL1R1|IL2|IL21|IL23R|IL4|IL6|IRF5|ITPR1|JUN|KIR2DL1|KIR2DL2|KIR2DL3|KIR2DS1|KIR2DS3|KIR2DS4|KIR2DS5|KIR3DL1|KIR3DS1|LCN1|LILRA3|MALT1|MAP2K4|MBL2|MMP9|NFKBIL1|PDCD1|PTPN22|SPTAN…
724	DOID:12895	keratoconjunctivitis sicca	ADAR|AQP5|CCL17|FASLG|HNRNPA1|IL13|MMP9|SOD1
725	DOID:1289	neurodegenerative disease	ACHE|AGPAT3|AHSG|APOE|APP|ATXN1|ATXN7|BAX|BCL2L1|BLMH|CALHM1|CAPN2|CASP3|CASP8|CASP9|CAT-2|CHMP2B|CLN3|CRHR1|CRYAB|CTNNB1|DBN1|DYRK1A|EPO|FTH1|FTL|FTL1|GAPDH|GDNF|GPX3|GRN|GSR|GSTA4|GSTM1|GSTM2|GSTM4|GSTM5|GSTM6|GSTO1|HFE|HMOX1|HSPD1|ICAM1|IDO1|IGF1|IL6|IMP5|KCNC3|KCNMA1|KITLG|KYNU|LPL|LRPAP1|LRRK2|MAPT|MGST1|NAT2|NGFR|NSF|PANK2|PARK2|PARK7|PDE8B|PINK1|PLA2G6|POLG|PQBP1|PRNP|PSEN1|REEP1|SCN1A|SCT…
726	DOID:12918	thromboangiitis obliterans	CD14|CSF1|F2|F5|HLA-DPB1|HLA-DRB1|ICAM1|ITGA2|ITGA2B|MMP3|MTHFR|NOS3|SELE
727	DOID:12930	dilated cardiomyopathy	ABCC9|ABRA|ACE|ACTC|ACTC1|ACTN2|ADIPOQ|ADRA2C|ADRB1|ADRB2|ADRB3|AGT|AGTR1|AGTRL1|ALMS1|ANKH|ANKRD1|APLN|APOE|BAT1|CD36|CHRM2|CMD1B|CMD1C|CMD1H|CMD1K|CMD1Q|CSF3|CSRNP1|CSRP3|CTF1|CTLA4|CXADR|CYP11B2|DES|DMD|DSC2|DSG2|EDN1|EDNRA|EDNRB|EGFR|EMD|EYA4|F2|F5|FAS|FASLG|FKTN|GPX1|HFE|HLA-DPA1|HLA-DPB1|HLA-DQA1|HLA-DQB1|HLA-DRB1|HLA-G|HRC|HSPB6|HSPB7|IL1B|IL1RN|IL2|IL23R|IL4|ITGB1|LAMP2|LDB3|LMNA|LTA|MICA…
728	DOID:12932	endomyocardial fibrosis	ACE2|ADRB1|COL3A1
729	DOID:12934	Kearns-Sayre syndrome	ATXN7|IL1A|IL1B
730	DOID:12935	alcoholic cardiomyopathy	ACE|AGT
731	DOID:1294	vulva carcinoma	CA9|CASP3|CRP|PTGS2
732	DOID:12960	acrocephalosyndactylia	FGFR1|FGFR2|TWIST1
733	DOID:12971	hereditary spherocytosis	ANK1|ANK2|CAD|DHODH|EPB42|SLC4A1|SPTB|UMPS
734	DOID:12978	Plasmodium vivax malaria	DARC|G6PD|GSTP1|HLA-DQB1|HMOX1|TNF
735	DOID:12986	leukostasis	ICAM1|PPARG
736	DOID:12987	agranulocytosis	CSF2|CSF3|CYBA|CYP2D6|ELANE|FCGR2A|FCGR3A|FCGR3B|HLA-A|HLA-B|HLA-DRB1|HSPA1A|HSPA1B|MPO|NQO2|TPMT
737	DOID:12995	conduct disorder	ALDH2|AR|CYP2J2|DRD2|DRD4|DRD5|HTR1B|MAOA|PRKCG|SLC6A3|SLC6A4
738	DOID:13001	carotid stenosis	ACE|ADRB3|AGT|AGTR1|ALOX5|APOA5|APOB|APOC3|APOE|APOH|CCL2|CCL5|CCR2|CCR5|CD14|CETP|COL1A2|CRP|CSF3|CTH|CX3CR1|CXCL12|ESR1|F13A1|F13B|F2|F3|F5|F7|FABP2|FGA|FGB|FGG|GNB3|GP1BA|GP6|HDAC4|HFE|HGF|HLA-DRB1|HSPA1B|HSPA4|HTR2A|IFNG|IL10|IL10RA|IL4R|IL6|IRF5|ITGA2B|ITGB3|LIPC|LPL|MAPT|MBL2|MMP1|MMP2|MMP3|MMP9|MT2A|MTHFR|NFKBIA|NOS3|NPR1|NPY|NQO1|PLG|PON1|PPARGC1A|PRKCDBP|PROS1|PTGS2|REN|SELE|SERPINE1|SH3…
739	DOID:13025	retinopathy of prematurity	ACE|AGT|ALDH2|ANGPT2|CFH|EPAS1|EPO|ESR1|F5|FZD4|GSTM1|GSTT1|HIF1A|IGF1|IGF1R|IL1A|IL1B|NDP|NOS3|SERPINF1|TGFB1|TNF|TRAF2|VEGFA
740	DOID:13027	transient global amnesia	BDNF
741	DOID:13034	relapsing fever	MVK
742	DOID:13042	persistent fetal circulation syndrome	CPS1|FOXF1
743	DOID:13050	corpus luteum cyst	CYP1B1|IL6|PGR
744	DOID:13068	renal osteodystrophy	ACP5
745	DOID:13078	eumycotic mycetoma	COMT|CR1|CYP17A1|CYP19A1|CYP1B1|HSD3B1|IL8|IL8RB|NOS2A|THBS4
746	DOID:1307	dementia	A2M|ABCA1|ABCA2|ABCD1|ACAT1|ACAT2|ACE|AHR|ALDH2|APBB1|APOA1|APOB|APOC1|APOE|APP|ARSA|ATPAF2|ATXN2|AVP|BAX|BCHE|BCL2|BDNF|CCL2|CCL8|CDC2|CELSR2|CETP|CHAT|CHMP2B|CHRFAM7A|CHRNA4|CHRNB2|COMT|CP|CRP|CTSD|CYP26A1|CYP2D6|DCTN1|DCUN1D1|DNMT1|DRP2|E2F1|ESR1|F2RL1|FMR1|FOLR1|GALNT2|GBA|GCKR|GNE|GRN|GSK3B|H6PD|HLA-DQB1|HLA-DRB1|HLA-DRB3|HLA-DRB4|HLA-DRB5|HMGCR|HSD11B1|HSPA1A|IDE|IGF1|IGF1R|IL1A|IL1B|IL6|IL…
747	DOID:13088	periventricular leukomalacia	ACE|EPO|F13A1|F2|F5|F7|IL18|IL2|IL6|MYT1|SLC1A2
748	DOID:13089	intracranial arterial disease	ACE|F2|F5|MTHFR|NOS3
749	DOID:13096	Sneddon syndrome	F5
750	DOID:13097	intracranial arteriosclerosis	ABCA1|ACE|ADIPOQ|ADM|AGT|ALOX5AP|APOA1|APOA5|APOB|APOE|CD14|CPB2|CRP|CX3CR1|CYBA|FABP1|FABP2|GSTO1|HFE|HIF1A|HLA-DRB1|IGF1R|IL10|IL18|IL1A|IL1B|IL1RN|IL6|ITGB3|LDLR|LGALS2|LPL|LTA|LTB|MMP3|MMP9|NOS3|PDE4D|PDX1|PON1|PON2|SELP|TNF
751	DOID:13099	Moyamoya disease	CASP3|ENG|HIF1A|HLA-B|MMP13|MMP2|MMP3|MMP9|MTHFR|MYMY1|TIMP2|TTR
752	DOID:13100	intracranial vasospasm	APOE|COMT|NOS3|PLAT|S100A1|S100A4|S100A6|S100B
753	DOID:1312	focal segmental glomerulosclerosis	ACE|ACTA2|ACTN4|AGT|AGTR1|APOE|APOL1|CD2AP|COL4A1|CTGF|EDN1|ENPEP|FN1|GNAQ|HAVCR1|IL10|IL6|INF2|ITGB3|LAMB2|MIF|MMP14|MPV17|MTHFR|MYH10|MYH9|NOS2|NPHS1|NPHS2|PCNA|PLCE1|PON1|SCGB1A1|SERPINE1|SPP1|TGFB1|TNF|TRPC6|WIT1|WT1|ZMPSTE24
754	DOID:13133	HELLP syndrome	ADM|CD46|CYP11B2|EPHX1|F2|F5|FAS|FASLG|GNB3|GSTM1|GSTT1|HADHA|IL1B|IL1RN|LEP|LEPR|LPL|LTA|MBL2|MTHFR|NOD2|NR3C1|SELE|SELP|SERPINE1|TLR4|TNF|VEGFA
755	DOID:13137	Werdnig-Hoffmann disease	NAIP|SCO2|SMALED|SMN1|SMN2|UBA1
756	DOID:13139	crescentic glomerulonephritis	ANKRD1|CCL2|KIT|KITLG|WT1
757	DOID:13141	uveitis	ADM|ALB|CALB2|CARD15|CCL2|CCL5|CKB|COL6A1|CRYAA|CRYBB2|ESD|FAS|HLA-A|HLA-B|HLA-C|HLA-DQB1|HLA-DRB1|HSPA1A|HSPA1L|HSPA9|IFNG|IL10|IL17A|IL18|LTA|NOD2|PSMB9|RBP3|RLBP1|SAG|SERPINF1|SOD2|TNF|TNFRSF1B|TRIB2|VEGFA
758	DOID:13166	allergic bronchopulmonary aspergillosis	AMY1A|CFTR|HLA-DQB1|MBL2|SFTPA1|SFTPA2|TLR2|TLR4|TLR9
759	DOID:13174	dissociated nystagmus	FRMD7|RPGRIP1
760	DOID:13189	gout	ABCG2|ALDH16A1|APOA1|APOE|BMP2|BMP6|COMT|CTGF|FAP|GCKR|HPRT1|IL18|IL1B|IL1R1|IL4|IL6|LRRC16A|MAOA|MAZ|MMP3|MMP9|PDZK1|PLA2G4A|POMC|PRKG2|PTGS2|SCGN|SLC16A9|SLC17A1|SLC17A2|SLC17A3|SLC22A11|SLC22A12|SLC2A6|SLC2A9|TLR2|TNF|UMOD
761	DOID:13197	nodular goiter	BRAF|CCND1|GNAS|HLA-C|HLA-DQA1|HLA-DQB1|HLA-DRB1|MNG1|MNG2|MNG3|NKX2-1|P2RX7|TSHR
762	DOID:13198	endemic goiter	DICER1|EDN1|MNG1|MNG2|MNG3
763	DOID:1319	brain cancer	ABCB1|ABCG2|ACHE|ADAM33|ADAMTS13|ADAMTS8|AKT1|ALAD|APAF1|APC|APEX1|APLN|APLNR|APOE|APP|AQP1|AQP9|ARL4D|ATM|AURKA|AURKB|BRAF|BRCA1|BRCA2|BRIP1|BTBD2|C1QA|CASP8|CAT|CBS|CCDC26|CCND1|CCNH|CCR5|CDK4|CDKN1A|CDKN2A|CDKN2B|CHAF1A|CHEK1|CHEK2|CHI3L1|CHM|CXCL12|CYP1A1|CYP1B1|CYP2C9|CYP2E1|DAG1|DAPK1|DCLRE1C|DCX|DLL1|DTX2|E2F1|EGF|EGFR|EME1|EPHX1|ERBB2|ERBB3|ERBB4|ERCC1|ERCC2|ERCC4|ERCC5|EXO1|FGF5|GEN1|GLG…
764	DOID:13207	proliferative diabetic retinopathy	ACE|AGER|CCL2|CTGF|CXCL12|EPO|FGF2|MME|MMP2|MMP9|PLXDC1|UCP2|VEGFA|VWF
765	DOID:13209	right bundle branch block	SCN5A
766	DOID:13223	uterine fibroid	ACE|AHR|ALDH1A1|AR|ARNT|BCL2|CCND1|CD34|CDKN2A|CEBPB|CUX1|CYP19A1|EGF|EGFR|EGR1|ERBB2|ERBB3|ESR1|ESR2|FGF2|FGFR1|FGFR3|FH|HMGA2|IGF1|IGF1R|IL6|L1CAM|LAMB1|LEP|MIRLET7A1|MMP2|PARP1|PCNA|PTTG1|S100A11|SFRP1|TSC2|VEGFA|VWF|WNT5B
767	DOID:13241	Behcet's disease	ACE|ADARB1|ADIPOQ|APOA1|APOB|APOE|APOH|ARR3|CAT|CCL2|CCL21|CCL5|CCR5|CD28|CPB2|CTLA4|CXCL12|CXCL13|CYP1A1|CYP2C19|CYP2C9|ENO1|F2|F5|FCGR2A|FCGR3A|FCGR3B|FCN2|FCRL3|FY|GSTM1|GSTP1|GSTT1|GZMB|HLA|HLA-A|HLA-B|HLA-C|HLA-DQB1|HLA-DRB1|HLA-E|HLA-G|ICAM1|IFNA1|IFNAR2|IFNG|IL10|IL12B|IL12RB2|IL17A|IL17F|IL18|IL1A|IL1B|IL1RN|IL2|IL23R|IL4|IL6|IL6R|IL8|IL8RB|IRF1|IRF5|ITGA2|KIR2DL1|KIR2DL2|KIR2DL3|KIR2DL4|…
768	DOID:1324	lung cancer	A2BP1|A2M|ABCA1|ABCA5|ABCA6|ABCA7|ABCB1|ABCB11|ABCC1|ABCC2|ABCC3|ABCC4|ABCG2|ABCG8|ABI3BP|ACE|ACHE|ADA|ADAM8|ADCYAP1|ADCYAP1R1|ADH1C|ADH5|ADIPOQ|ADRB2|AGER|AGT|AHR|AHRR|AIFM1|AKAP9|AKR1A1|AKR1B10|AKR1C1|AKR1C2|AKR1C3|AKR1C4|AKT1|AKT2|ALAD|ALDH1L1|ALDH2|ALDH3A1|ALK|ALOX12|ALOX15|ALOX5|AMACR|AMT|ANPEP|APAF1|APC|APEX1|APOA1|APOA2|APOA4|APOB|APOC3|APOE|APOM|AR|ARG1|ARG2|ARHGDIB|ARHGEF11|ARNT|ATM|ATP1…
769	DOID:13250	diarrhea	ABCB1|ABCC2|ABCG2|APOE|CD14|COMT|CSF3|CYP1A2|CYP2C19|CYP2C9|CYP3A4|CYP3A5|DPYD|EGFR|ERCC2|GUCY2C|HLA-DQA1|HLA-DQB1|IFNA2|IL10|IL1RN|IL8|KRAS|LTF|MEFV|MTHFR|MVK|MYO5B|PYY|SLC6A4|TNF|TNFRSF11B|TNFRSF1A|TYMS|UGT1A1|UGT1A7|UGT1A8|UGT1A9|UGT2B7|XRCC3
770	DOID:13252	mesenteric vascular occlusion	F2|F5|MTHFR|SERPIND1
771	DOID:13258	typhoid fever	CASP1|CFTR|CRP|HLA-A|HLA-B|HLA-C|HLA-DQB1|HLA-DRB1|IFNG|IFNGR1|IL12B|IL1A|IL1B|IL1R1|LTA|PARK2|TLR4|TLR5|TNF|TNFRSF1A
772	DOID:13268	porphyria	ALAS1|CYP1A2|CYP2D6|HLA-DRB1
773	DOID:13269	hereditary coproporphyria	CPOX
774	DOID:13270	erythropoietic protoporphyria	ABCG2|FECH
775	DOID:13271	cutaneous porphyria	FECH|UROS
776	DOID:13316	exocrine pancreatic insufficiency	CELA1|CELA3B|CFTR|HRAS|PRSS1|SPINK1
777	DOID:13317	hyperinsulinemic hypoglycemia	ABCC8|DDC|GCK|GLUD1|HADH|HNF4A|INSR|KCNJ11|SLC16A1
778	DOID:13336	congenital toxoplasmosis	ABCA4|COL2A1|P2RX7
779	DOID:13359	Ehlers-Danlos syndrome	B4GALT7|COL1A1|COL1A2|COL3A1|DCN|GSTM1|GSTP1|GSTT1|IGFBP1|MTHFR|PLOD1|PLOD2|SAGG|TNXB|TP53
780	DOID:13364	chronobiology disease	ADCYAP1|ARNTL|ARNTL2|BHLHB2|BHLHB3|CLOCK|CRY1|CRY2|CSNK1E|DBP|NPAS2|NR1D1|PER1|PER2|PER3|RORA|TIMELESS|VIP|VIPR2
781	DOID:13365	reading disorder	DCDC2|DYX1|DYX1C1|DYX3|DYX5|DYX6|DYX8|DYX9|KIAA0319
782	DOID:13366	Stiff-Person syndrome	GAD1|GAD2
783	DOID:13372	alpha 1-antitrypsin deficiency	CFTR|EPHX1|GC|GSTM1|GSTP1|GSTT1|HFE|HLA-DRB1|HMOX1|IL10|IL6|MAN1B1|MMP1|MMP12|MMP3|NOS1|NOS3|SERPINA1|SERPINA2|SERPINA3|SERPINA5|SERPINA6|SERPINE1|SERPINE2|SFTPB|TGFB1|TNF
784	DOID:13374	fibrodysplasia ossificans progressiva	ACVR1
785	DOID:13375	temporal arteritis	BANK1|BLK|C5|CCL5|CD24|CD40|CRH|CRP|CXCL5|ESR2|FAM167A|FCGR2A|FCGR3A|HIF1A|HLA-B|HLA-DRB1|ICAM1|IFNG|IFNGR1|IL10|IL12B|IL18|IL1A|IL1RN|IL2RA|IL4|IL6|ITGB3|MICA|MIF|MMP2|MMP9|MPO|NFKB1|NOS2A|NOS3|PTPN22|SELE|STAT4|TLR4|TNF|TNFAIP3|TRAF1|VEGFA
786	DOID:13378	Kawasaki disease	ABO|ACE|AGTR1|BAT2|BAT3|BAT5|BLK|BTNL2|C2|CAMK2D|CASP3|CCL3L1|CCR2|CCR3|CCR5|CD14|CD40|CD40LG|CRP|CSMD1|CX3CR1|FCGR2A|FCGR3A|FCGR3B|FGB|FLJ78302|FY|GYPA|HCGVIII-2|HLA-A|HLA-B|HLA-C|HLA-DPB1|HLA-DQB2|HLA-DRB1|HLA-E|HLA-G|HMOX1|IL10|IL18|IL1A|IL1B|IL1RN|IL4|IL6|IL8|IL8RA|IL8RB|ITPKC|KDR|KEL|LNX1|MBL2|MEFV|MIF|MMP1|MMP11|MMP12|MMP13|MMP2|MMP26|MMP3|MMP7|MMP9|NAALADL2|NOS2A|NOS3|PAFAH1B1|PPP1R14C|PSO…
787	DOID:13381	pernicious anemia	GIF|MTHFR
788	DOID:13382	megaloblastic anemia	AMN|CUBN|DHFR|MAOB|SLC19A2|TCN1|TCN2
789	DOID:1338	congenital dyserythropoietic anemia	CDAN1|ERCC1|ERCC2|GANC|GATA1|KLF1|SEC23B
790	DOID:13399	color blindness	CNGA3|CNGB3|GNAT2|OPN1SW|TEX28
791	DOID:1339	Diamond-Blackfan anemia	DBA2|FLVCR1|RPL11|RPL35A|RPL5|RPS10|RPS14|RPS16|RPS17|RPS19|RPS24|RPS26|RPS7
792	DOID:13401	angioid streaks	ABCC6
793	DOID:13406	pulmonary sarcoidosis	ACE|ACE2|AGTR1|CARD15|CCL18|CCL2|CCL3|CCR2|CCR5|CFTR|CHI3L1|CMA1|CXCL10|CXCL5|CYBA|CYBB|DDR1|DUOX1|DUOX2|HLA-B|HLA-DQA1|HLA-DQB1|HLA-DRB1|IFNA10|IFNA17|IFNG|IL18|IL1A|IL1B|IL1R1|IL6|ITGAE|LTA|NCF1|NCF2|NCF4|NFKB1|NOD2|PTGS2|SCGB1A1|SERPINA1|TGFB1|TGFB2|TGFB3|TLR2|TLR4|TLR9|TNF|VDR
794	DOID:1340	pure red-cell aplasia	HLA-A|HLA-B|HLA-DQB1|HLA-DRB1
795	DOID:13413	hepatic encephalopathy	CD14|GABRA1|GABRB1|GABRG2|GC|GLS|LTA|OPRM1|POLG|PRKDC|S100B|TNF
796	DOID:13417	alexia	BRAF|DCDC2|DYX1|DYX1C1|DYX3|DYX5|DYX6|DYX8|DYX9|KIAA0319|PTPN11|RAF1|SOS1
797	DOID:1342	congenital hypoplastic anemia	CAD|UMPS
798	DOID:13481	thanatophoric dysplasia	FGFR3
799	DOID:13482	Proteus syndrome	AKT1|PTEN
800	DOID:13499	jejunal cancer	APC|MLH1|MSH2|MSH6|PMS2
801	DOID:13501	Mobius syndrome	MBS1
802	DOID:1350	paranasal sinus neoplasm	KRAS
803	DOID:13515	tuberous sclerosis	ABCC1|CCL2|HTR2C|ICAM1|IFNG|IKBKB|IRS1|OGG1|PCNA|PKD1|RBBP4|RHEB|RPS6|RPS6KB1|RPTOR|TNF|TSC1|TSC2
804	DOID:1352	paranasal sinus disease	CFTR
805	DOID:13533	osteopetrosis	ACP5|CA2|CLCN1|CLCN7|CSF1|CYP19A1|FERMT3|LRP5|MITF|OSTM1|PLEKHM1|TCIRG1|TNFRSF11A|TNFSF11
806	DOID:13543	hyperparathyroidism	CASR|CCND1|CDC73|CSNK1D|FRA1H|GCM2|HRPT1|HRPT3|IL6R|MEN1|PTH|PTH1R|SDHD|VDR|WT1
807	DOID:13544	low tension glaucoma	ADRA1A|ADRA2A|ADRA2B|ADRA2C|ADRB1|ADRB2|ADRB3|CDH1|CDKN1A|CYP1B1|EDNRA|ELOVL5|ESR2|GLC1F|GPDS1|GSTM1|GSTT1|IL1A|MTHFR|MYOC|NOS3|OPA1|OPTN|SRBD1|TLR2|TNF|TP53
808	DOID:13548	secondary Parkinson disease	ATP13A2|FIGN|GDNF|GSTP1|NOVA1|PARK2|RGS2|SHH|SNCA
809	DOID:13550	angle-closure glaucoma	APOE|CALCRL|CYP1B1|HSPA1L|IL1A|IL1B|LOXL1|MFRP|MMP9|MTHFR|NOS3|NTF5|PRSS56|VAV2|VAV3|VSX2
810	DOID:13564	aspergillosis	CLEC7A|CXCL10|IL10|IL1A|IL1B|IL1RN|IL6|LTA|PLG|TLR1|TLR2|TLR3|TLR4|TLR6|TLR9|TNF|TNFRSF1A|TNFRSF1B
811	DOID:13579	kwashiorkor	IGF1|LEP|LEPR|SHBG
812	DOID:13580	cholestasis	ABCB11|ABCB4|ABCB6|ABCC2|ABCC4|ACE|ACTG2|ATP8B1|BLVRA|CD14|CYP27A1|CYP7A1|CYP7B1|ESR1|F2RL3|FGA|IGF1|MAPK13|MAPK14|MME|NOS2|NR1H3|NR1H4|OSTA|OSTALPHA|OSTB|OSTBETA|PDYN|POMC|RDX|RELA|SERPINA1|SLC22A1|SLC22A3|SLC23A1|SLC23A2|SLC25A13|SLC51A|TNF
813	DOID:13593	eclampsia	AGT|AGTR1|CYP11B2|F2|F5|GSTM1|GSTT1|HLA-G|IL10|IL6|LTA|MTHFR|SCNN1B|TGFB1|TNF|UTS2
814	DOID:13603	obstructive jaundice	GH1
815	DOID:13608	biliary atresia	CCR5|CD14|CFC1|CTGF|HAMP|HLA-A|HLA-B|HLA-DPB1|HLA-DQA1|HLA-DQB1|HLA-DRB1|ICAM1|IL10|IL1A|IL1B|MIF|MMP7|MX1|SPP1|TIMP1|USF2|XPNPEP1
816	DOID:13620	patent foramen ovale	F13A1|F2|F5|FGA|MTHFR|NKX2-1
817	DOID:13622	campylobacteriosis	CD14|CD1A|CD1D|CD1E|IFNG|IL1B|JUN|SLC11A1|STAT1|TLR4|VDR
818	DOID:13628	favism	G6PD
819	DOID:13636	Fanconi's anemia	ATM|ATR|BACH1|BAX|BLM|BRCA1|BRCA2|BRIP1|CHEK1|ERCC4|FANCA|FANCB|FANCC|FANCD2|FANCE|FANCF|FANCG|FANCI|FANCL|FANCM|GSTM1|GSTP1|GSTT1|HES1|HSP90AA1|IFNG|MECOM|MX1|NBN|PALB2|PARP1|RAD51|RAD51C|SLX4|SPTAN1|TERC|TNF|TP73|UBE2T|XPO1
820	DOID:13641	exfoliation syndrome	ACE|APOE|CBS|CHRNA4|CLU|FBN1|GLC1A|GSTM1|GSTP1|GSTT1|LOXL1|LTBP2|MFAP2|MMP1|MMP2|MMP9|MTHFD1|MTHFR|MTR|MTRR|MYOC|SOD2|TGFB1|TGM2|TNF|TYRP1
821	DOID:13677	SAPHO syndrome	LPIN2|NOD2|PSTPIP2
822	DOID:13709	premature ejaculation	LEP|SLC6A4
823	DOID:13711	dental fluorosis	BGLAP|COL1A2
824	DOID:13714	anodontia	FGFR1|IRF6|IRX5|PAX9|TGFA|TGFB1|TGFB3
825	DOID:13724	scurvy	GULOP
826	DOID:13757	excessive tearing	IRX5
827	DOID:13767	clonorchiasis	CASP3|FAS|FASLG|IFNG|IL10|TGFB1|TNF
828	DOID:13768	opisthorchiasis	CYP2A6
829	DOID:13774	Addison's disease	ABCB1|AIRE|CCR2|CCR5|CD274|CD69|CIITA|CLEC16A|CLEC2D|CTLA4|CYP27B1|CYP2D6|DNASE1|ERBB3|FCGR2A|FCGR3A|FCGR3B|FKBP5|FOXP3|HLA-A|HLA-B|HLA-DQA1|HLA-DQB1|HLA-DRB1|HSD11B1|IFIH1|IL2|IL21|IL2RA|INS|MICA|NLRP1|NR3C1|PTPN11|PTPN2|PTPN22|SH2B3|SUMO4|VDR
830	DOID:13775	plantar wart	APOBEC3A|APOBEC3B
831	DOID:13777	epidermodysplasia verruciformis	IL10|TMC6|TMC8|TP53
832	DOID:13809	familial combined hyperlipidemia	ADD1|ADIPOQ|ADRB3|APOA1|APOA2|APOA4|APOA5|APOB|APOC3|APOE|ATF6|C3|CETP|FABP2|FADS1|FASLG|HYPLIP2|IRS1|LDLR|LIPC|LPL|NR1H3|NR1H4|OSBPL10|OSBPL2|OSBPL9|PCDH15|PNPLA2|PPARA|PPARD|PPARG|RXRA|RXRG|SCD|TXNIP|USF1
833	DOID:1380	endometrial cancer	ABCB1|ACE|ADIPOQ|ADRB3|AKR1B10|AKR1C1|AKR1C3|AKT1|ANGPT2|ANKLE1|AR|ATM|ATR|BARD1|BIRC2|BIRC5|BRAF|BRCA1|BRCA2|CARD15|CARD4|CASC2|CASP3|CASP7|CASP8|CCL2|CCND1|CD82|CDH1|CDX2|CHEK2|CHFR|COMT|CRP|CTNNB1|CXADR|CYP11A1|CYP17A1|CYP19A1|CYP1A1|CYP1A2|CYP1B1|CYP27B1|CYP3A4|CYR61|DCN|DDR1|EBAG9|EGFR|ENOSF1|ERBB2|ERCC1|ERCC2|ERCC4|ERCC5|ESR1|ESR2|ETV5|FAS|FGFR2|FLJ78302|FTO|GJB2|GSTM1|GSTP1|GSTT1|HHEX|HIF1…
834	DOID:13810	familial hypercholesterolemia	ABCA1|ABCB1|ABCG8|ACE|ADD1|ADIPOQ|ADRA1A|ADRB1|ADRB2|AGT|AGTR1|ALOX5AP|APOA1|APOA2|APOA4|APOA5|APOB|APOC3|APOE|CAPG|CD93|CDKN2A|CDKN2B|CETP|CFH|CRABP2|CYP11B2|EGFR|ESR1|F2|F7|FABP2|FGB|GNB3|GSTO1|HNRNPUL1|ITGB3|LCAT|LDLR|LIPC|LPL|LRP1|MPO|MTHFR|MTTP|NOS3|NPPA|NR3C1|OR13G1|PCSK9|PON1|PON2|SCARB1|SCNN1A|SELE|SERPINE1|SLCO1B1|SOD1|TLR4
835	DOID:13819	lymphogranuloma venereum	TLR2
836	DOID:13832	patent ductus arteriosus	ABCA1|ABCC11|ADRB2|AGTR1|AKR1C3|ALDH2|APOA1|APOA4|APOA5|APOB|APOC2|APOC3|APOE|BIRC2|BIRC3|CETP|CFH|CHD7|CHRNA4|CRHR1|CYP11A1|CYP11B1|CYP17A1|CYP1A1|CYP1A2|CYP2C19|CYP2C8|CYP2C9|CYP2D6|CYP2E1|DARC|DDC|DEFB1|DHCR24|DHCR7|DHFR|EDN1|EDN2|EP300|EPHX1|ESR1|F13A1|F2|F5|FAS|FMO1|FMO3|FOLR1|GABBR2|GART|GP1BA|GP6|GSTT1|HLA-B|HLA-G|HMGCR|HPGD|HSD11B1|HSD11B2|HSD3B1|IFNG|IGF1|IGF2|IL10|IL10RA|IL12A|IL1A|IL1B…
837	DOID:1383	sweat gland disease	ABCC11
838	DOID:13868	hypoactive sexual desire disorder	CYP17A1|CYP2D6|GNB3|GRIA1|GRIA3|GRIK2|HTR2A|PRL
839	DOID:1386	abetalipoproteinemia	APOB|APOE|MTTP
840	DOID:1387	hypolipoproteinemia	ABCA1|APOA1|APOA5|APOB|APOC3|LCAT|LPA|LPL|PCSK9
841	DOID:13884	sick sinus syndrome	KCNJ3|KCNJ5|MT-TL1|MYH6|POMC|SCN5A
842	DOID:1388	Tangier disease	ABCA1|ABCD1|APOA1|CETP|LCAT|PLTP
843	DOID:13891	bird fancier's lung	HLA-DRB1|IL10|IL6|TGFB1|TIMP3|TNF
844	DOID:1389	polyneuropathy	EPO|GALK1|HLA-DRB1|MAG|MFN2|MPV17|NF2|PARK7|PMP22|POLG|SCP2|TTR
845	DOID:13909	red-green color blindness	CNGA3|CNGB3|GNAT2|OPN1MW|OPN1SW
846	DOID:1390	hypobetalipoproteinemia	APOB|LDLR|PCSK9
847	DOID:13910	red color blindness	CNGA3|CNGB3|GNAT2|OPN1LW|OPN1SW
848	DOID:13911	achromatopsia	CNGA3|CNGB3|GNAT2|OPN1SW|PDE6C
849	DOID:13912	acquired color blindness	CNGA3|CNGB3|GNAT2|OPN1SW
850	DOID:13918	somatization disorder	GABRA1|IFNA2|SLC6A4|TPH1
851	DOID:1391	Norum disease	LCAT
852	DOID:13922	eosinophilic esophagitis	CCL26|EE|EOE2|IL13|TSLP
853	DOID:13934	facial paralysis	CHD7|POMC
854	DOID:13938	amenorrhea	BMP15|CAPN10|CPB2|CYP19A1|FGFR1|FOXO3|FSHB|FSHR|GALT|GDF9|GNRHR|INHA|INS|KAL1|LEP|POR|PRL|PROKR2|TGFBR3
855	DOID:13941	benign paroxysmal positional nystagmus	BPPV|BRV2
856	DOID:13945	cadasil	APOE|JAG1|MTHFR|NOTCH3
857	DOID:13948	bladder neck obstruction	PTGS2
858	DOID:13949	interstitial cystitis	ADRA1D|ADRB2|ADRB3|CXCL10|CXCL11|CXCL9|EGF|FGF10|HBEGF|IL4|IL4R|IL6
859	DOID:1394	urinary schistosomiasis	GSTM1|GSTT1|IL13|IL4|IL5
860	DOID:1395	schistosomiasis	BCL2|CSF2|CTGF|HLA-DQA1|HLA-DQB1|HLA-DRB1|IL10|LTA|MDM2|NAT2|PRDX1|RAS|RNASE3
861	DOID:13976	peptic esophagitis	CCL2|CXCR1|CXCR2|CYP2C19|ERCC2|GSTM1|GSTP1|GSTT1|IL1B|IL36RN|IL8|NOS2A|NQO1|OGG1|PTGS2|SOD2|TNF|XRCC1
862	DOID:1398	parasitic infectious disease	ABO|ALAD|BIRC5|FCGR2A|G6PD|HBA1|HBB|HLA-DQA1|HLA-DQB1|HLA-DRB1|HP|IL10|IL12B|IL13|IL1B|IL1R1|IL1RN|IL4|LTA|MBL2|MIF|NOS2|NOS2A|RHCE|TLR1|TLR2|TLR4|TLR6|TLR9|TNF|TRB@
863	DOID:13994	cleidocranial dysplasia	RUNX2
864	DOID:139	squamous cell papilloma	CCND1|CDKN1A|HRAS|PTGS2|SOD2|SPRR1A
865	DOID:14004	thoracic aortic aneurysm	ACTA2|AGT|COL3A1|FBN1|GPX1|HSPA8|MMP2|MMP3|MMP9|MYH11|RTN4|TGFB2|TGFBR1|TGFBR2|THBS2|TNF
866	DOID:1400	lacrimal apparatus disease	IRX5
867	DOID:14018	alcoholic liver cirrhosis	ACE|ADH1B|ADH1C|ADPN|AGT|AGTR1|ALDH2|APOE|CAT|CCL5|CCR2|CCR5|CD14|COL1A1|CTLA4|CXCL12|CYP1A1|CYP2E1|DRD2|GABRB3|GABRG2|GSTM1|GSTP1|GSTT1|HFE|IL10|IL12B|IL1A|IL1B|IL1RN|IL2|IL4|IL6|IL8|MMP3|MPO|MTHFR|NFKB1|NFKBIA|NOS3|P450IIE1|PIAS3|PNPLA3|PPARG|RGS4|SERPINE1|SLC6A4|SOD2|TGFB1|TNF|VDR|XRCC1
868	DOID:14040	autoimmune polyendocrine syndrome	AIRE|CTLA4|EPO|HLA-B|HLA-DQA1|HLA-DQB1|HLA-DRB1|INS|MICA|TNF
869	DOID:1405	primary angle-closure glaucoma	LOXL1|MMP9|VSX2
870	DOID:14067	Plasmodium falciparum malaria	ABO|ADCY9|APOE|C6|CASP12|CD36|CD40LG|CHST11|CHST12|CHST13|CR1|CRP|CX3CL1|CYBB|CYP2C8|FAS|FCGR2A|G6PD|GBP7|GNAS|GSTM1|GSTP1|GSTT1|GYPA|GYPB|HBA1|HBB|HLA-A|HLA-B|HLA-C|HLA-DPB1|HLA-DQA1|HLA-DQB1|HLA-DRB1|HMOX1|HP|ICAM1|IFNG|IL10|IL12B|IL13|IL17RE|IL18|IL1A|IL1B|IL1R1|IL1RN|IL3|IL4|IL4R|IL5|IL6|IRF1|LTA|LTB|MBL2|MIF|MTHFR|NCF1|NCF1B|NCF1C|NCR3|NOS2|NOS2A|PECAM1|RAD50|SELE|SLC4A1|SPTB|TCN2|TGFB1|TGFB…
871	DOID:14069	cerebral malaria	ACE|ACE2|CD36|CR1|CTGF|FCGR2A|FCGR3A|FCGR3B|GYPA|GYPB|HAVCR1|HAVCR2|HBA1|HBB|HBE1|HLA-B|HLA-DRB1|HLA-DRB5|HMOX1|IFNA1|IFNAR1|IFNB1|IFNG|IFNGR1|IL10|IL12A|IL12B|IL13|IL1B|IL1R1|IL1RN|IL4|MMP1|NOS2|NOS2A|NOS3|PECAM1|TGFB2|TIMD4|TLR2|TLR4|TLR9|TNF|TNFAIP1|VEGFA
872	DOID:1407	anterior uveitis	CCL2|CCL5|CCR2|CTLA4|HLA-A|HLA-B|HLA-DPB1|HLA-DQA1|HLA-DQB1|HLA-DRB1|ICAM1|IL10|IL1RN|IL6|IL8RA|LTA|PTPN22|SOD2|TNF|TNFRSF1A|TNFRSF1B
873	DOID:14080	glucocorticoid-remediable aldosteronism	CYP11B1|CYP11B2
874	DOID:14087	epicondylitis	PRG4
875	DOID:14095	boutonneuse fever	IFNG|IL10|TLR4|TNF
876	DOID:14110	anus cancer	EGFR|FHIT|IFNB1|KRAS|TP53
877	DOID:14115	toxic shock syndrome	ACE|ADRB2|C5AR1|CALCA|CD14|DDAH2|F3|F5|FCGR2A|GC|GSTM1|HLA-DRB1|HSPA1A|HSPA1B|HSPA2|ICAM1|IL10|IL1B|IL6|IRAK1|LTA|MBL2|MTHFR|ND1|NOS2|PAI1|SERPINE1|SFTPB|TLR2|TLR4|TNF|TNFRSF1A|TNFRSF1B
878	DOID:14118	familial lipoprotein lipase deficiency	ACE|AGT|AGTR1|APOA5|APOC2|LDLR|LPL
879	DOID:1412	bacteriuria	CXCR1|CXCR2|TIRAP|TLR1|TLR2|TLR4|TLR5
880	DOID:1414	ovarian dysfunction	FOXL2
881	DOID:14159	obstructive hydrocephalus	HYDIN|IFT122|ISPD|THAS
882	DOID:1415	gyrate atrophy	OAT
883	DOID:14174	central neurocytoma	MYCN
884	DOID:14175	von Hippel-Lindau disease	BHLHA15|C3ORF10|CCND1|CLU|CUL2|EPO|EPOR|PHF17|RET|SDHB|SDHC|SDHD|VHL
885	DOID:14176	selective IgG deficiency disease	HFE|HLA-A|HLA-B
886	DOID:14179	Bruton-type agammaglobulinemia	BTK|IL6
887	DOID:1417	choroid disease	APOE|ARMS2|ATM|C2|CFB|CFH|HTRA1|RDBP|SERPINF1|SERPING1|SKIV2L|SOD2
888	DOID:14183	alcoholic neuropathy	ALDH2|MTHFR
889	DOID:14203	childhood type dermatomyositis	C2|C9|CCL19|CCL21|CD83|HLA-B|HSPD1|IL1A|IL1B|TNF
890	DOID:14213	hypophosphatasia	ALPL
891	DOID:14218	dihydropyrimidine dehydrogenase deficiency	DPYD
892	DOID:14219	renal tubular acidosis	ESR1|IL6|MED12|PARP1|PIAS2|RBPJ|SLC4A1|SLC4A4|SMARCA4|SUMO1
893	DOID:14221	metabolic syndrome X	A2M|ABCA1|ABCB1|ABCC6|ABCC8|ABCG2|ABCG8|ABL1|ABL2|ABO|ACACB|ACAT1|ACAT2|ACE|ACE2|ACSL1|ACSL4|ACSM2B|ACTN3|ADA|ADH1A|ADIPOQ|ADIPOR1|ADIPOR2|ADPN|ADRA1A|ADRA2A|ADRA2B|ADRB1|ADRB2|ADRB3|AGT|AGTR1|AGTR2|AHR|AHSG|AKAP10|AKT1|ALDH2|ALOX12|ALOX15|ALOX5|ALOX5AP|ALPL|AMPD1|ANGPTL6|ANKMY1|ANXA5|AOMS1|APBB1|APBB2|APH1A|APH1B|APOA1|APOA4|APOA5|APOB|APOC3|APOE|AR|ARF1|ARHGEF12|BACE1|BACE2|BCHE|BDNF|BGLAP|BLMH…
894	DOID:14227	azoospermia	AHRR|AMH|APOB|AR|ARL6|ART3|AZF1|BCL2|BCL2L2|BOLL|BRCA2|BRDT|CAMK4|CDK2|CDY1|CFTR|CLU|CREM|DAZ1|DAZL|DDX25|DMC1|EFCAB4B|ERCC1|ERCC2|ESR1|ESR2|FAS|FASLG|FHL5|FKBP6|FSHR|FUS|GGT1|GNA12|GSTT1|H2AFX|HLA-DQB1|HMGB2|IL1B|INHBA|KDM3A|KIF17|KIT|KITLG|KLHL10|LIMK2|LIPE|MLH3|MSH4|MSH5|MTHFR|MTR|MTRR|NOS3|NR0B1|NXPH2|PATZ1|PDE3A|PIWIL1|PIWIL2|PIWIL3|PIWIL4|PPP1CC|PRDM9|PRM1|PRM2|PSMC3IP|RAP1A|RBMY1A1|REC8|SA…
895	DOID:14228	oligospermia	ACE|ADM|AHR|AHRR|APOB|AR|ARL6|AZF1|BCL2L2|BOLL|BPY2|BPY2B|BPY2C|BRCA2|BRD2|BRDT|BRWD1|CAMK4|CDY1|CFTR|CREM|CYP3A4|DAZ1|DAZ2|DAZ3|DAZ4|DAZL|DDX25|DMC1|EFCAB4B|ERCC1|ESR1|ESR2|FAS|FASLG|FHL5|FKBP6|FSHB|FSHR|FUS|GGT1|GSTM1|GSTT1|H19|H2AFX|HLA-DQB1|HLA-DRB1|HMGB2|IL1B|INHA|KDM3A|KIF17|KIT|KLHL10|LIMK2|LIPE|LTA|MSH4|MSH5|MT-ND4|MTHFR|MTR|MTRR|NXPH2|PDE3A|PIWIL1|PIWIL2|PIWIL3|PIWIL4|POLG|PPP1CC|PRM1|PR…
896	DOID:14250	Down syndrome	ABCG1|ADAMTS1|APOE|APP|AQP4|ARPP19|ARSA|BACH1|CA2|CALCA|CAMP|CASP3|CBS|CCL2|CD55|CHRNA3|CHRNA4|CHRNA7|CHRNB2|CPS1|DCR|DOPEY2|DPYSL4|DRD4|DYRK1A|EDNRB|ENSA|ERF|ERG|ESR1|FAAH|FABP3|FABP7|FLT3|GATA1|GDI2|GFAP|GNB2L1|GNLY|GSTM1|GSTM2|HINT1|HNRNPA2B1|HSPD1|IDE|IFNG|IL10|IL2RA|IL6|IL8|IMMT|INHA|ITSN1|JAK2|JAK3|KCNJ15|KCNJ6|KRAS|KRT8|LEP|MAGI2|MAOA|MAPT|MATR3|MLL|MTHFD1|MTHFD1L|MTHFR|MTR|MTRR|MYO9B|NACA…
897	DOID:14251	vitreoretinal dystrophy	FBLN1
898	DOID:14256	adult-onset Still's disease	CCL2|FAS|FASLG|FCGR2A|FCGR3A|FCGR3B|HLA-DRB1|IL18|IL1B|IL1RN
899	DOID:14261	fragile X syndrome	AFF2|APP|AR|ATN1|ATXN1|ATXN3|BDNF|DMPK|FMR1|FRAXA|FRAXE|FXN|HD|HOXA1|INHA|MECP2|MED12|SLC6A4
900	DOID:14262	oral candidiasis	CASP12|CLEC7A|LTF|TIRAP|TLR2|TLR4
901	DOID:14264	benign neonatal seizures	ATP1A2|BFIC2|BFIC4|KCNQ2|KCNQ3|SCN2A
902	DOID:14268	sclerosing cholangitis	ABCB1|ABCB11|ABCB4|ATG16L1|BCL2L11|CARD15|CCR5|CD28|CDKN2A|CFTR|CLDN1|CTLA4|DLG5|GPBAR1|HLA-A|HLA-B|HLA-C|HLA-DQA1|HLA-DQB1|HLA-DRB1|HP|ICAM1|ICOS|IL23R|KLRK1|MADCAM1|MICA|MMP1|MMP3|MST1|MYH1|ND5|NEIL1|NOD1|NOD2|NR1I2|PTPN22|SLC22A4|SLC22A5|TLR4|TNF|UCP2
903	DOID:14283	primary hypertrophic osteoarthropathy	HPGD
904	DOID:14291	LEOPARD syndrome	BRAF|KRAS|MAP2K1|MAP2K2|PTEN|PTPN11|RAF1|SOS1
905	DOID:14320	generalized anxiety disorder	ADIPOQ|CD28|CTLA4|GAD1|GAD2|GRAP2|IL6|LAT|LCP2|MAOA|PTPN22|SLC6A4
906	DOID:14323	Marfan syndrome	ACE|ACTA2|AGT|FBN1|FBN2|MMP2|MMP9|MTHFR|TGFBR1|TGFBR2
907	DOID:1432	blindness	ABCA4|AIPL1|ARMS2|ATOH7|CEP290|CFH|CRB1|CRX|CSF2|F2|GUCY2D|HTRA1|IL8|LCA5|MTHFR|NDP|PCDH21|RDH12|RPE65|SP4|USH2A|VEGFA|ZNF469
908	DOID:14330	Parkinson's disease	A2M|AAK1|ABCB1|ABP1|ACE|ACHE|ACMSD|ACTA1|ADH1A|ADH1C|ADH4|ADORA2A|ADRA1A|ADRA2A|AIF1|AKT1|ALDH2|AMIGO2|AMY2A|APOD|APOE|ARNT|ASCL1|ASIC2|ATF6|ATP13A2|ATP6|ATP8|ATPSYN-BETA|ATXN1|ATXN2|ATXN3|ATXN8|ATXN8OS|B2M|BAD|BAX|BCL2L1|BDNF|BF|BMP4|BRDG1|BST1|C3|CACNA1A|CALB1|CALCA|CAPN2|CASP3|CASP9|CAST|CBS|CCDC62|CCK|CCKAR|CCKBR|CCL2|CCL5|CCR2|CCR5|CD14|CD200|CDC42|CDCP2|CDKN2A|CDNF|CHP|CHRNA4|CNNM2|CNR1|CNX…
909	DOID:14365	systemic primary carnitine deficiency disease	SLC22A5
910	DOID:14402	critical illness polyneuropathy	EPO|HLA-DRB1|PMP22|SCP2
911	DOID:1440	Machado-Joseph disease	AR|ATXN1|ATXN2|ATXN3|ERDA1
912	DOID:14415	Legg-Calve-Perthes Disease	COL2A1|F2|F5|FGB|MTHFR
913	DOID:1441	spinocerebellar ataxia	ADCK3|AFG3L2|AR|ATN1|ATP6|ATP6G|ATP8|ATXN1|ATXN10|ATXN1L|ATXN2|ATXN3|ATXN7|ATXN8|ATXN8OS|BEAN1|CACNA1A|CIC|CNTN4|COX2|DMPK|FGF14|FMR1|FOXC1|FRAXA|GFI1|HD|ITPR1|JPH3|KCNC3|KCNN3|MT-ATP6|MT-ND3|MT-TK|MT-TL1|ND1|PDYN|PLEKHG4|POLG|PPP2R2B|PRKCG|RBM17|SCA1|SCA16|SCA18|SCA19|SCA21|SCA22|SCA29|SCA31|SCA6|SCA9|SETX|SPTBN2|STUB1|SYNE1|TBP|TDP1|TRNK|TRNL1|TTBK2|TTPA|ZNF592
914	DOID:1442	Alpers syndrome	POLG
915	DOID:14447	gonadal dysgenesis	FGF9|FMR1|INSL3|SHBG|TSPYL1
916	DOID:14448	46 XY gonadal dysgenesis	AR|CBX2|DHH|MAP3K1|NR0B1|NR5A1|SRY|TSPYL1
917	DOID:14450	46 XX gonadal dysgenesis	NR5A1|SRY
918	DOID:14451	hyperkalemic periodic paralysis	KCNE3|SCN4A
919	DOID:14452	hypokalemic periodic paralysis	ADRB2|ATP1A1|ATP1A2|ATP1B1|ATP1B2|ATP1B4|CACNA1A|CACNA1S|KCNE3|SCN4A
920	DOID:14453	farmer's lung	CD14|TLR4|TNF
921	DOID:14457	Brucella abortus brucellosis	IL6|TLR2
922	DOID:14464	neuroleptic malignant syndrome	ANKK1|CYP2D6|DRD2|HTR1A|HTR2A|RYR1
923	DOID:14472	hantavirus pulmonary syndrome	TNF
924	DOID:14482	herpes gestationis	CCL11
925	DOID:14498	lipoid proteinosis	ECM1
926	DOID:14499	Fabry disease	ACE|CRP|GLA|IL10|IL1A|IL1B|IL6|NAIP|NOS3|TNF|VDR
927	DOID:14500	fucosidosis	FUCA1
928	DOID:14501	Sjogren-Larsson syndrome	ALDH3A2
929	DOID:14502	cholesterol ester storage disease	LIPA
930	DOID:14503	neuronal ceroid lipofuscinosis	ATP13A2|CLN3|CLN5|CLN6|CLN8|CLN9|MFSD8|PPT1|SOD2|TPP1
931	DOID:14504	Niemann-Pick disease	ABCA1|APOE|GBA|LIPA|NPC1|NPC1L1|NPC2|SMPD1|TLR4
932	DOID:14515	WAGR syndrome	BDNF|DEL11P13|WT1
933	DOID:14550	root resorption	IL1B
934	DOID:14555	Foster-Kennedy syndrome	ACE|CASP3|CYP1B1|GSTM1|GSTT1|HSPA1A|OPTN|PAX6
935	DOID:14557	primary pulmonary hypertension	ACE|ACVRL1|ANGPT1|BMPR2|KCNA5|MMP2|SLC6A4|SMAD9|VIP
936	DOID:1455	geographic tongue	IL1B|IL6|MMP9|TNF
937	DOID:1459	hypothyroidism	ABCB1|ALAD|APOE|CCL2|CD4|CRP|CTLA4|CXCL10|CYP2D6|DIO1|DIO2|DIO3|FOXE1|FOXP3|HFE|HLA-DQB1|HLA-DRB1|IGF1|IGFBP1|IGFBP3|IL4|INS|IYD|LDLR|LEP|LRPAP1|MED12|PDE8B|PTPRJ|RETN|SLC16A2|SLC5A5|SLCO1C1|TG|TPO|TRHR|TSHB|TSHR|TTF2|TTR
938	DOID:1461	cholesterol embolism	CYP3A|PLAT|PLAU
939	DOID:14654	prostatitis	IL10|IL6|NFKB1|SOD2|TGFB1|TNF
940	DOID:14669	acrodysostosis	PRKAR1A
941	DOID:14679	VACTERL association	HOXD13|PCSK5|PTEN
942	DOID:14681	Silver-Russell syndrome	CSH1|CTCFL|FOXP2|GH2|H19|IGF2|RSS
943	DOID:14686	Axenfeld-Rieger syndrome	ENPEP|FOXC1|PAX6|PITX2
944	DOID:14687	diastrophic dysplasia	SLC26A2
945	DOID:14692	Smith-Lemli-Opitz syndrome	APOE|DHCR7|HTR1A|LDLR
946	DOID:14693	Clouston syndrome	GJB6
947	DOID:14694	Johanson-Blizzard syndrome	UBR1
948	DOID:14695	galactokinase deficiency	GALK1
949	DOID:14699	thrombocytopenia-absent radius syndrome	RBM8A|TAR
950	DOID:14701	propionic acidemia	PCCA|PCCB
951	DOID:14702	branchiootorenal syndrome	EYA1|SIX1|SIX5|TFAP2A
952	DOID:14705	Pfeiffer syndrome	FGFR1|FGFR2|TWIST1
953	DOID:1470	major depressive disorder	ACE|ADCYAP1|ADRA1A|ADRA2A|ADRA2C|ADRB1|AGT|AGTR1|AGTR2|AKT1|AMPD2|APOE|AR|ATXN7L2|AVPR1B|BCR|BDNF|BMP7|CCKAR|CCL2|CCND2|CHRM2|CHRNA7|CLOCK|CNTF|COMT|CREB1|CRH|CRHBP|CRHR1|CTLA4|CYB561D1|CYP1A2|CYP2C9|CYP2D6|DBH|DIO2|DISC1|DRD1|DRD2|DRD3|DRD4|DSEL|DTNBP1|ESR1|ESR2|FAM179A|FGFR2|FHIT|FKBP5|GAD1|GAD2|GDNF|GNAI3|GNAS|GNAT2|GNB3|GPR50|GRIK1|GRIK3|GSK3B|HSPA1A|HSPA1B|HSPA1L|HTR1A|HTR1B|HTR2A|HTR2B|HTR2…
954	DOID:14711	FG syndrome	CASK|FGS2|FLNA|MED12|MID2
955	DOID:14717	centronuclear myopathy	BIN1|MTM1|MTMR14|RYR1
956	DOID:14720	type I Ehlers-Danlos syndrome	COL1A1|COL5A1|COL5A2
957	DOID:14723	beta-ketothiolase deficiency	ACAT1
958	DOID:14731	Weaver syndrome	NSD1
959	DOID:14735	hereditary angioedema	BDKRB2|F12|KNG1|SERPING1
960	DOID:14737	craniofrontonasal syndrome	EDA|EFNB1|OPHN1|PJA1
961	DOID:14743	trichorhinophalangeal syndrome type I	TRPS1
962	DOID:14744	Partington syndrome	ARX
963	DOID:14748	Sotos syndrome	F12|NSD1|PLOD1
964	DOID:14749	methylmalonic acidemia	ACSF3|CRABP2|CYCS|GPD2|MMAA|MMAB|MUT|PTRF|SEPT11|SEPT2|SOD2|SUCLG2
965	DOID:1474	aggressive periodontitis	CCL2|CD14|CKAP2L|CTSC|CYBA|DEFB1|FCAR|FCGR2A|FCGR3A|FCGR3B|FGB|FLJ78302|FPR1|HLA|HLA-A|HLA-B|HLA-C|HLA-DQB1|HLA-DRB1|HLA-DRB4|HLA-DRB5|IFNG|IL10|IL12B|IL13|IL18|IL1A|IL1B|IL1RN|IL2|IL4|IL6|LTF|MMP1|MMP3|MPO|PAFAH1B1|PDLA|PLAT|PTGS2|S100A8|SELE|SERPINE1|TGFB1|TLR2|TLR4|TNF|TNFRSF1A|TNFRSF1B|VDR
966	DOID:14753	isovaleric acidemia	IVD
967	DOID:14755	argininosuccinic aciduria	ASL
968	DOID:14756	autosomal dominant type IV Ehlers-Danlos syndrome	COL3A1
969	DOID:14757	type III Ehlers-Danlos syndrome	COL3A1|TNXB
970	DOID:1475	lymphangioma	KDR
971	DOID:14761	Greig cephalopolysyndactyly syndrome	GLI3
972	DOID:14764	Larsen syndrome	FLNB
973	DOID:14766	renal agenesis	RET|UPK3A
974	DOID:14768	Saethre-Chotzen syndrome	FGFR2|TWIST1
975	DOID:14773	cartilage-hair hypoplasia	RMRP
976	DOID:14775	type VI Ehlers-Danlos syndrome	PLOD1|ZNF469
977	DOID:14777	benign familial neonatal epilepsy	ATP1A2|BFIC2|BFIC4|KCNQ2|KCNQ3|SCN2A
978	DOID:14778	blepharophimosis, ptosis, and epicanthus inversus syndrome	FOXL2
979	DOID:14780	KBG syndrome	ANKRD11
980	DOID:14784	olivopontocerebellar atrophy	AFG3L2|AR|ATN1|ATP6|ATP6G|ATP8|ATXN1|ATXN10|ATXN1L|ATXN2|ATXN3|ATXN7|ATXN8|ATXN8OS|BEAN1|CACNA1A|CIC|CNTN4|COX2|FGF14|FMR1|FOXC1|FRAXA|GFI1|HD|ITPR1|JPH3|KCNN3|MT-ATP6|MT-ND3|MT-TK|MT-TL1|ND1|PLEKHG4|POLG|PPP2R2B|PRKCG|RBM17|SCA1|SCA16|SCA18|SCA19|SCA21|SCA22|SCA29|SCA31|SCA6|SCA9|SPTBN2|TBP|TRNK|TRNL1|TTBK2
981	DOID:14789	spondyloepiphyseal dysplasia congenita	COL2A1
982	DOID:14791	Leber congenital amaurosis	AIPL1|ATP6|CEP290|CRB1|CRX|CYBA|EPHX1|FAS|GSTM1|GSTT1|GUCY2D|IL1A|IL1B|IMPDH1|IQCB1|LCA5|LOAS|LRAT|MT-ATP6|MT-CO3|MT-ND1|MT-ND4|MT-ND6|MT-RNR1|MT-TS1|MTHFR|ND1|ND4|ND5|ND6|NOS3|NQO1|OPA1|OPA3|OPTN|PARL|PDC|RD3|RDH12|RPE65|RPGRIP1|SOD2|SPATA7|TP53|TULP1
983	DOID:14793	hypohidrotic ectodermal dysplasia	CYBB|EDA|EDAR|EDARADD|IKBKG|NCF1|TRAF6
984	DOID:1483	gingival disease	HLA-DQB1
985	DOID:1485	cystic fibrosis	ABCB1|ABCB4|ABCC1|ABO|ACE|ADIPOR2|ADORA2A|ADRB2|ARSB|BEST1|BPI|CALCR|CAMP|CAPN10|CCL17|CCL3|CCR5|CD14|CFTR|CLCA1|CLCA4|CLCN2|COL1A1|CSK|CXCL6|CYP21A2|DCTN4|DDIT3|DEFB1|DEFB103A|DEFB104A|DEFB4|EDN1|EDN2|EDN3|EDNRA|EDNRB|ESR1|FCGR2A|FURIN|FUT2|FUT3|GC|GCLC|GNB2L1|GOPC|GSTM1|GSTM3|GSTP1|GSTT1|HFE|HLA-DQB1|ICAM1|IFRD1|IL10|IL17A|IL18|IL1A|IL1B|IL1R1|IL1RN|IL2|IL6|IL8|KLF2|LMAN1|LTA|MASP2|MBL2|MEFV|MI…
986	DOID:1492	eye and adnexa disease	IL18
987	DOID:1496	echinococcosis	CYP1A1|HLA-DRB1|HLA-DRB5|TAP1|TAP2
988	DOID:1498	cholera	ABO|IL1B|MT-ND5|TLR5
989	DOID:1508	candidiasis	AIRE|CHIT1|CLEC7A|CYBA|DEFB1|FCGR2A|FCGR3A|FCGR3B|HSPA1A|IL10|IL1B|IL1RN|IL4|MBL2|TLR1|TLR2|TLR4|TLR6|TNF
990	DOID:1509	avoidant personality disorder	ADRA2A|ADRB1|BDNF|CHRM2|COMT|CRHR1|DRD2|DRD3|DRD4|HD|HTR1A|HTR2A|HTR6|MAOA|OPRS1|PLXNA2|SLC6A2|SLC6A3|SLC6A4|TPH1|TPH2
991	DOID:150	disease of mental health	ABCB1|ADRA2A|APOE|BDNF|CNTF|COMT|CPLX1|CPLX2|CYP1A2|CYP2C19|CYP2C9|CYP2D6|CYP3A5|DAOA|DDC|DGCR8|DISC1|DISC2|DRD2|DRD3|DRD4|GABRA2|GSTM1|GSTT1|HTR1A|HTR1B|HTR2A|HTR2C|HTR3A|HTR3B|IFNA2|LMX1B|MAOA|MAPT|MECP2|NOS1|NOS1AP|NR4A2|NSD1|OPRM1|PDE4B|PGP|PIK4CA|POMC|RARA|RARB|RARG|RXRA|RXRB|RXRG|SCN1A|SLC6A3|SLC6A4|SNCA|TPH1|TPH2|WFS1|XK|YKT6
992	DOID:1510	personality disorder	ADRA2A|ADRB1|BDNF|CHRM2|COMT|CRHR1|DRD2|DRD3|DRD4|HD|HTR1A|HTR2A|HTR6|MAOA|OPRS1|PLXNA2|SLC6A2|SLC6A3|SLC6A4|TPH1|TPH2
993	DOID:1517	cecal benign neoplasm	CCND1|CTNNB1|KRAS|KRT20|TRP53
994	DOID:1519	cecum carcinoma	CCND1|CTNNB1|KRAS|KRT20|TRP53
995	DOID:1520	colon carcinoma	AATF|AKT1|APC|ASPH|AURKA|AXIN2|BAG1|BAX|BCL10|BCL2L11|BIRC5|BRCA1|BUB1B|CAPN10|CASP6|CASR|CCND1|CD82|CDKN1A|CEACAM5|CFLAR|CLCA1|CTBP1|CTNNB1|CXCR5|CYP1A1|CYSLTR1|EFNB2|EFNB3|EGFR|EP300|EPCAM|F2R|FAS|FASLG|FGFR3|FLCN|GGT1|HACE1|HSP90B1|HSPA1A|HSPD1|HSPE1|IGFBP3|IL15|IL8|JAK3|KRAS|KRT18|LGALS2|LGALS3|LMNA|MAP4K1|MLH1|MLH3|MMP14|MMP7|MTAP|MUC1|NFATC1|NFATC2|NRAS|ODC1|OLFM4|PDCD4|PDGFRL|PIK3CA|PLA2G2…
996	DOID:1521	cecum cancer	CCND1|CTNNB1|KRAS|KRT20|TRP53
997	DOID:1525	nodular nonsuppurative panniculitis	SERPINA1
998	DOID:1529	penile disease	ATRX|CRP|INPP5E|POMC
999	DOID:1532	pleural disease	CCL2|TNC
1000	DOID:1540	parathyroid carcinoma	CDC73|CDKN1B|CTNNB1|MEN1|RELA|WT1
1001	DOID:1542	head and neck carcinoma	ABCB1|ABCG2|ACVR1B|ADH1B|ADH1C|ADH4|ADH5|ADH6|ADH7|ALDH18A1|ALDH2|ANGPT4|ANGPTL1|ANKK1|APC|APEX1|APOE|AR|AREG|ARNTL|ATG4A|ATG9A|ATP5A1|ATP5L|ATP6V1C1|AURKA|AXIN2|BAG1|BAG3|BAG5|BAX|BCL2|BCL2L1|BCL2L11|BCL2L2|BIRC4|BIRC5|BIRC6|BMF|BNIP3L|BRAF|BRCA2|CA9|CASP2|CASP3|CASP7|CASP8|CAT|CAV1|CAV2|CCND1|CCR5|CD34|CD4|CD44|CDC7|CDH1|CDH11|CDH2|CDK4|CDK6|CDKN1A|CDKN1B|CDKN2A|CDKN2C|CEBPA|CFTR|CHEK2|CHFR|CLP…
1002	DOID:154	mixed cell type cancer	LYN|PLAG1|PSMC6P1
1003	DOID:1555	urticaria	ACE|ADORA3|ADRB2|ALB|ALOX5|CYP2D6|CYSLTR1|FCER1A|FCER1G|FPR2|GPR44|GSTM1|HLA-A|HLA-B|HLA-C|HLA-DPB1|HLA-DQA1|HLA-DQB1|HLA-DRB1|HNMT|HRH1|HRH2|ICAM1|IL18|IL1B|IL4|IL4R|LTC4S|MPO|MS4A2|SELE|TGFB1|TNF|VCAM1
1004	DOID:1557	hypersensitivity reaction type III disease	C1QA|CR1|FCGR1A|MASP2|TNFSF13B
1005	DOID:1558	angioedema	ACE|ALB|BDKRB2|HLA-DPB1|HLA-DQB1|HLA-DRB1|HNMT|HRH1|HRH2|LTC4S|MS4A2|PLAT|SERPING1|TGFB1|XPNPEP2
1006	DOID:1561	cognitive disorder	INS
1007	DOID:1563	dermatomycosis	TP53
1008	DOID:1564	fungal infectious disease	APOE|CALCA|HLA-DQB1|IFNA1|TLR2|TLR4|TLR9|TNF
1009	DOID:1570	ectropion	NF1
1010	DOID:1572	normal pressure hydrocephalus	INVS
1011	DOID:1573	communicating hydrocephalus	HYDIN|IFT122|ISPD|THAS
1012	DOID:1574	alcohol abuse	ABCB1|ABL1|ACADS|ACCN1|ACE|ACN9|ACTA1|ACTN2|ACTN4|ADA|ADAM11|ADAMTS13|ADAMTS8|ADCY3 |ADCYAP1|ADD1|ADH1A|ADH1B|ADH1C|ADH4|ADH5|ADH6|ADH7|ADPN|ADRB2|AFAP1L2|AGT|AGTR1|AGXT2L1|AIMP1|AKR1C1|AKR1C3|AKR1C4|ALAD|ALDH1A1|ALDH1B1|ALDH2|ALDH5A1|ALPK1|ANK2|ANKK1|AP1AR|APOE|AR|ARHGAP15|ARL6IP5 |ARNTL|ARNTL2|ARSA|ARSJ|ASPA|ATBF1|ATP7B|BDH2|BDKRB2|BDNF|BMPR1B|BNIP3|BRAF|BUB1|C4ORF32|CACNA1C|CACNA1H|CACNB2|CAMK…
1013	DOID:1575	rheumatic disease	CARD15|CCR3|CCR4|CCR5|CXCR3|HFE|HLA-A|HLA-B|HLA-C|HLA-DQA1|HLA-DRB1|IL1B|IL8RA|IL8RB|MBL2|NOS3|PADI4|PTPN22|TFR2|TNF|TNFRSF1A|TNFRSF1B|TPMT
1014	DOID:1577	limited scleroderma	CYP2D6|FCGR2A|FCGR3A|HLA-DRB1|IL10|IL1A|IL1B|IL1RN|IL2|IL6|LTA|MMP1|SPARC|TAP1|TAP2|TRBV20-1|TRBV3-1|WRN
1015	DOID:1579	respiratory system disease	ACE
1016	DOID:1580	diffuse scleroderma	BANK1|CYP2D6|FCGR2A|FCGR3A|HLA-DRB1|IL10|IL10RB|IL1A|IL1B|IL1RN|IL2|IL6|KIR2DS1|KIR2DS2|LTA|MMP1|SPARC|TAP1|TAP2|TRBV20-1|TRBV3-1|XCL1
1017	DOID:1586	rheumatic fever	ACE|FCGR2A|FCGR3B|FCN2|HLA-DQA1|HLA-DQB1|HLA-DRB1|ICAM1|MASP2|MBL2|TLR2|TNF
1018	DOID:1587	thrombocytopenia due to platelet alloimmunization	ITGB3
1019	DOID:1588	thrombocytopenia	ABCB1|ACADS|ADAMTS13|ALB|ASPG|CCL2|CCL5|CD44|CDA|CSF2|CSF3|CYCS|CYP2C19|CYP2C8|CYP2C9|CYP3A4|DCK|DDX58|DPYD|EPO|F2|F5|FAS|FASLG|FCGR2A|FCGR2B|FCGR3A|FCGR3B|GATA1|GP1BA|GP1BB|GP5|GP9|HLA-A|HLA-DRB1|HLA-DRB3|IFNA2|IFNAR1|IFNAR2|IL11|IL3|IL6|IL8|IRF2|IRF3|IRF7|IRF9|ITGA2|ITGA2B|ITGB3|ITPA|JAK1|MASTL|MBL2|MPL|MTHFR|MYH9|PECAM1|PF4|PTPN22|RUNX1|STAT1|STAT2|TNFRSF10A|TPMT|TUBB1|TYK2|UGT1A1|VISA|VWF|WAS…
1020	DOID:1591	renovascular hypertension	ACE|AGT|AGTR1|NOS3|NPPB|SCNN1B|SCNN1G
1021	DOID:1595	endogenous depression	ABCB1|ACE|ACSL4|ADCY9|ALB|APOA4|APOE|AVPR1B|BDNF|CADM1|CCK|CLOCK|CNR1|CNTF|COMT|CPOX|CRH|CRHR1|CRHR2|CSF3|CTSD|CYP2C19|CYP2D6|DDC|DRD1|DRD2|DRD3|DRD4|DRD5|ESR1|ESR2|FGF2|FGFR1|FKBP5|FTH1|FTL|GABRA1|GABRA5|GABRB3|GAD1|GHRL|GLO1|GMIP|GNB1|GNB3|GSK3A|GSK3B|HTR1A|HTR1B|HTR2A|HTR2C|HTR6|IFNA2|IL1B|IL6|KCNK2|M6PR|MAOA|MCPT1|MED12|MIF|MME|MTHFR|NGFR|NOS1|NPY|NR3C1|PLA2G2A|POMC|PON1|PTGS2|RELN|SLC6A2|SLC…
1022	DOID:1596	mental depression	ADIPOQ|ADORA2A|AGT|AGTR1|AKR1C4|APAF1|APOA4|APOE|AR|ARRB1|BAG4|BDNF|C3|C5|CAMK2A|CAMK2B|CCL2|CHRM2|CLOCK|CRHR1|CTNNB1|DISC1|DUSP1|ESR1|FKBP5|GDF15|GFAP|HTR1A|HTR1B|HTR2A|IGF1R|IL8|ITGA2|ITGB1|KCNK2|MAOA|MAPT|MTHFR|MTNR1A|OXT|P2RX7|PDE1A|PDE4B|PDLIM5|POMC|PTX3|RTN4|S100A10|SELP|SGCE|SLC6A3|SLC6A4|SNCA|TPH1|TPPP|TTR|WFS1
1023	DOID:1602	lymphadenitis	CARD15|CD209|IFNG|IFNGR1|IL10|IL12B|IL12RB1|IL18|IL1B|IL8|MEFV|NLRP3|PTX3|SLC11A1|SOCS3|TLR4|TNF|TNFRSF1A|VDR
1024	DOID:1612	breast cancer	AATF|ABCA1|ABCB1|ABCB1B|ABCC1|ABCC11|ABCC2|ABCC4|ABCG2|ABI1|ABL1|ABO|ACACA|ACAD10|ACD|ACE|ACP5|ACTB|ACVR1|ACVR2A|ADAM10|ADAM17|ADAMTS18|ADH1A|ADH1B|ADH1C|ADIPOQ|ADIPOR1|ADIPOR2|ADM|ADORA2B|ADORA3|ADPRTL4|ADRB2|ADRB3|AFF3|AFP|AGER|AGR2|AGT|AGTR1|AGTR2|AHR|AIP|AKAP10|AKAP12|AKAP13|AKAP9|AKR1B10|AKR1C1|AKR1C2|AKR1C3|AKR1C4|AKT1|AKT2|AKT3|ALCAM|ALDH1A1|ALDH1L1|ALDH2|ALDH3A1|ALDOA|ALK|ALOX12|ALOX12B|A…
1025	DOID:1614	male breast cancer	AR|BACH1|BARD1|BRCA1|BRCA2|CCDC98|CCND1|CDKN1A|CDKN1B|CHEK2|COMT|CYP11A1|CYP17A1|CYP1B1|CYP2D6|DSS1|ERCC2|ESR1|FANCB|GSTP1|HFE|IL10|MEN1|PALB2|TNF|TNFRSF1B|UIMC1
1026	DOID:1618	breast fibroadenoma	AR|BCL2|COMT|CYP17A1|CYP19A1|CYP1A1|ERBB2|ESR1|ESR2|GJA1|HSD17B1|INHBA|MYC|PRL|PRLR|RASSF1|RHEB|SLC5A5|SRD5A2|TP53|VDR
1027	DOID:161	keratosis	CAT|CCND1|ERCC2|GSTM1|GSTP1|GSTT1|GSTZ1|KEAP1|MPO|NFE2L2|TP53|TRPC1|VDR
1028	DOID:162	cancer	A|A2M|ABCA1|ABCB1|ABCC1|ABCC2|ABCC8|ABCG2|ABI3BP|ABL1|ABL2|ACACB|ACAT1|ACE|ACHE|ACO1|ACP1|ACP5|ACTB|ACTN3|ADA|ADAM10|ADAMTS8|ADH1A|ADH1B|ADH1C|ADIPOQ|ADIPOR1|ADIPOR2|ADM|ADORA3|ADRA1A|ADRA2A|ADRB1|ADRB2|ADRB3|AFP|AGER|AGPAT2|AGR2|AGT|AGTR1|AGTR2|AHR|AICDA|AIF1|AIMP1|AIP|AIRE|AKAP12|AKAP3|AKR1B10|AKR1C1|AKR1C2|AKT1|AKT2|AKT3|ALCAM|ALDH1A1|ALDH1L1|ALDH2|ALDH3A1|ALK|ALOX12|ALOX15|ALOX5|ALOX5AP|ALPL|…
1029	DOID:1631	benign breast phyllodes tumor	CA9|EGFR|ESR2|HIF1A|KIT|TP53
1030	DOID:1639	skeletal tuberculosis	HLA-A|HLA-B|HLA-DQB1|HLA-DRB1
1031	DOID:1657	ventricular septal defect	ACE|EPO|F13A1|F2|F5|FGA|GATA4|GLI1|MTHFR|NFATC1|NKX2-5|NOS3|PCSK5|SLC6A4|TBX5|VEGFA
1032	DOID:1659	supratentorial cancer	IDH1|PMS2
1033	DOID:1664	pineoblastoma	CHM
1034	DOID:166	melanotic neuroectodermal tumor	MYOG
1035	DOID:1673	pneumothorax	ADORA1|CD1A|FLCN|SOD1
1036	DOID:1678	chronic interstitial cystitis	ADRA1D|ADRB2|ADRB3|CXCL10|CXCL11|CXCL9|EGF|FGF10|HBEGF|IL4|IL4R|IL6
1037	DOID:1679	cystitis	IL11|ITIH4|MYD88|NGF|POMC|TICAM1|TICAM2|TIRAP|TLR1|TLR2|TLR4|TLR5|TLR6
1038	DOID:1681	heart septal defect	ACTC1|CBS|CFC1|CITED2|GATA4|HAND1|MS|MTHFR|MTR|MTRR|PCSK5|SLC19A1|VEGFA
1039	DOID:1682	congenital heart disease	ACE|ADD1|AGT|AGTR1|AHR|ALDH1A2|ANK2|APOE|ARHGDIG|AXIN1|BAT2|BAT3|BHMT|BHMT2|BMPR2|BRAF|CAV3|CBFB|CBS|CCL2|CD44|CFC1|CHD7|CITED2|CMA1|COMT|CPS1|CSF1R|CYP11B2|DHFR|ECE1|EDN1|EDNRA|ENG|EYA1|F13A1|F2|F5|F7|FBLN1|FGA|FOLR1|FOLR2|GATA4|GATA6|GJA1|GNA11|GNAQ|GP1BB|HAND2|HOXA1|HOXA3|IKBKAP|IRX5|ISL1|ITGB3|JAG1|KCNH2|KCNQ1|KCNQ1OT1|KLF4|KRAS|LEF1|MAP2K1|MAP2K2|MIR146A|MIR149|MIR196A2|MIR499|MS|MTHFD1|MTHF…
1040	DOID:1686	glaucoma	ACE|ADRB1|ADRB2|ADRB3|AGT|AGTR1|AKR1C1|AKR1C2|ANGPTL7|APOE|BAK1|BAX|BCL2|BCL2L1|CA12|CAPN1|CBS|CDKN2A|CDKN2B|CYP1B1|CYP2D6|EDN1|EDNRA|EGFR|FBN1|FOXC1|GJA1|GLC1B|GLC1C|GLC3B|GLC3C|GSTM1|GSTT1|HLA-DQB1|HLA-DRB1|IL1A|IL1B|LOXL1|MTHFD1|MTHFR|MTR|MTRR|MYLK|MYOC|NPPA|NPR1|OCLM|OPA1|OPTC|OPTN|PEX5|PITX2|PTGFR|REN|SFRP1|SLC4A4|TDRD7|TGFB2|TNF|TTR
1041	DOID:1699	congenital ichthyosiform erythroderma	ABCA12|ALOX12B|ALOXE3|TGM1
1042	DOID:169	neuroendocrine tumor	AFP|APLP1|ATRX|B3GAT1|BAX|BCL2|BRAF|CASP8|CCND1|CDKN1A|CGB|CHGA|DAXX|E2F1|EGFR|GGH|IL6|MEN1|MTAP|NFKB1|PAX5|PTHLH|SHH|SKP2|SLC6A2|SSTR1|SSTR2|SSTR3|TNF|TRPM8|TYMS
1043	DOID:1700	X-linked ichthyosis	STS
1044	DOID:1702	ichthyosis vulgaris	FLG
1045	DOID:170	endocrine gland cancer	ESR1|IGFBP3|MET|MKI67|PIK3R1|PRPH2|RET
1046	DOID:1712	aortic valve stenosis	ACE|AGTR2|ANCR|APOA1|APOB|APOE|C3|C5|CASR|CCR5|CDKL5|CTGF|ELN|ESR1|FBN1|GABRB3|IL10|MECP2|MMP3|MTHFR|PTH|UBE3A|VDR
1047	DOID:171	neuroectodermal tumor	MYC
1048	DOID:1724	duodenal ulcer	ABCB1|ABO|ACE|APOBEC3G|CACNA2D2|CCL2|CMA1|CYP2C19|CYP2C9|HLA-A|HLA-B|HLA-DQA1|HLA-DQB1|HLA-DRB1|HNMT|IL10|IL18|IL1B|IL1RN|IL2|IL6|IL8|KLK3|LTA|MBL2|MIF|MMP3|MMP7|MMP9|MPO|NOD1|NOS2|NOS3|PGC|PLA2G4A|PLAT|PLAU|PSCA|PTGS1|PTGS2|SELE|SELL|SERPINE1|TGFB1|TIMP1|TIMP2|TLR2|TLR4|TLR5|TNF|TP53|VEGFA
1049	DOID:1727	retinal vein occlusion	ACE|CCL2|CCL5|F12|F2|F5|F8|FGB|IL10|IL18|IL1B|IL1RN|IL4|IL6|IL8|ITGA2|ITGA2B|ITGB3|MTHFR|PROCR|SERPINE1|TNF|VEGFA
1050	DOID:1731	histoplasmosis	HLA-A|HLA-B|HLA-DQA1|HLA-DRB1|MICA
1051	DOID:1733	cryptosporidiosis	HLA-B|HLA-DQB1|HLA-DRB1|MBL2
1052	DOID:1737	duodenal benign neoplasm	APC|GSTA1|GSTM1|GSTP1|GSTT1|MLH1|MSH2|MSH6|PMS2|PTGS2|UGT1A1|UGT1A10|UGT1A3|UGT1A4|UGT1A6|UGT2B15|UGT2B4|UGT2B7
1053	DOID:1742	drug psychosis	ACE|ADORA2A|ADRA2C|AKT1|ANKK1|BDNF|CAMK2B|CART|CHRM3|CHRNA4|CHRNB2|CHST1|CHST2|CNR1|COMT|CSNK1E|DAOA|DISC1|DNMT3B|DRD1|DRD2|DRD3|DRD4|DTNBP1|EHMT1|EHMT2|ESR1|FGF2|FGFR1|FKBP5|GABRA6|GAD1|GCLM|GPM6A|GRM2|GRM3|GSTM1|GSTP1|HTR1A|HTR2A|HTR6|LRRTM1|MAOA|MTHFR|MTR|MTRR|NOS1|NPY|NPY1R|NQO1|NQO2|NRG1|OPRD1|OPRM1|P2RX7|PHB|PICK1|PIP4K2A|PPP1R1B|PPP3CC|PRDM2|PRODH|RGS2|RGS4|RGS9|ROBO1|SLC18A2|SLC6A3|SLC6A4…
1054	DOID:1749	squamous cell carcinoma	ABCA4|ABCB1|ABCC2|ABCG2|ABO|ACE|ACYP2|ADAM10|ADCYAP1|ADH1A|ADH1B|ADH1C|ADH6|ADH7|ADIPOQ|ADM|AGER|AGT|AHR|AKAP2|AKR1B10|AKR1C1|AKT1|AKT2|ALDH2|ALOX12|ALS2CR12|ANXA1|ANXA2|ANXA5|AP2M1|APC|APEX1|AQP3|AR|AREG|ARHGEF10L|ARL6IP5|ART1|ASIP|ATM|ATRN|AURKA|AURKB|AXIN2|B2M|BAK1|BAX|BCCIP|BCL2|BCL2L1|BCL2L11|BIRC5|BLVRB|BRAF|BRAP|BRCA1|BRCA2|BUB1B|C13ORF18|C20ORF54|CA1|CA2|CA9|CALR|CAPZA1|CASP10|CASP3|CASP6…
1055	DOID:1752	ocular melanoma	CIITA
1056	DOID:1754	mitral valve stenosis	APOE|CASR|CD24|FGB|IL2RA|ITGB3|TGFB1
1057	DOID:1761	Melkersson-Rosenthal syndrome	MROS
1058	DOID:1762	cheilitis	FGFR3
1059	DOID:1781	thyroid cancer	ACHE|AIP|AKT1|AKT2|AKT3|AMH|ANXA1|APEX1|ARNT|ARRB2|ATM|AURKA|BAD|BAG3|BAK1|BCL2|BRAF|CCDC6|CCL5|CCND1|CCR5|CD82|CDK6|CDKN1A|CDKN1B|CDKN2B|CDYL|CGA|COMT|CSF2|CSGALNACT1|CTHRC1|CXCR4|CYP1A1|CYP2D6|CYP3A4|CYP3A5|DIO1|DUOX1|EGFR|EIF2S1|EIF4E|EP300|EPO|EPOR|ERBB2|ERBB3|ERCC2|ERO1LB|ESR1|FAS|FASLG|FGF2|FGFR1|FGFR4|FHIT|FIGF|FN1|FOXE1|GAPDH|GFRA1|GFRA2|GFRA3|GHR|GNB3|GPC3|GPR98|GPX3|GSTM1|GSTO1|GSTP1|GS…
1060	DOID:1785	pituitary cancer	AGTR1|AIP|CALCA|CCND1|CDKN1B|CDKN2C|CYP2D6|DRD2|ESR1|FGF2|FGFR4|GADD45G|GH1|GHR|GHRHR|GNAI2|GNAS|GSTM1|GSTP1|GSTT1|IGF1|IL6|KDR|LIF|MEN1|NCAM1|NES|NR3C1|PARP1|PDE11A|POMC|PRKAR1A|PRL|PTTG1|SFRP2|SFRP4|SKP2|TLR4
1061	DOID:1786	adrenal rest tumor	AGTR1|MC2R
1062	DOID:1787	pericarditis	PRG4|TNFRSF1A
1063	DOID:178	vascular disease	ACE|ADD1|ADIPOQ|ADM2|AGER|AGT|AGTR1|AHSG|ALDH2|APEX1|APOA1|APOB|APOC3|APOE|APP|C10ORF10|CBS|CDKN2A|CDKN2B|CETP|CMA1|CPS1|CRP|CST3|CX3CR1|EDN1|ESR1|F13A1|F13B|F2|F3|F5|F8|FBLN5|FBN1|FGA|FGB|FGG|FURIN|GCG|GJA4|GLO1|GNB3|GP1BA|GP6|HFE|HGF|HLA-DRB1|IFNG|IGF1|IL10|IL2|IL6|INS|ITGA2|ITGA2B|ITGA3|ITGB2|ITGB3|JAK2|KLF2|LDLR|LIPC|LPL|MBL2|MEFV|MMP14|MMP3|MPO|MTHFR|MTR|MTRR|MYH11|MYL9|MYLK|NOS3|NPY|P2RY1|P…
1064	DOID:1790	malignant mesothelioma	BCL10|CDKN1C|CDKN2A|CDKN2B|CFLAR|EBAG9|EGFR|EPOR|FGF2|FHIT|KIT|KITLG|KRT5|MKI67|MMP9|MSLN|NF2|RASSF1|RELA|SLC2A1|SNAI2|SPP1|TNFRSF10A|VEGFC|WT1|XIAP
1065	DOID:1793	pancreatic cancer	ABCB1|ABCC1|ABCC2|ABCC3|ABCC4|ABCC5|ABCG2|ABO|ADAM8|ADH1B|ADH1C|ADH5|ADM|AGER|AHR|AKT1|AKT2|ALDH2|ALOX5|APC|APEX1|APOC1|ARPC1A|ATM|ATR|ATRX|AURKA|B3GNT2|BAX|BCL2|BCL2L1|BGLAP|BGN|BICD1|BIRC5|BMP4|BNIP3|BRAF|BRCA1|BRCA2|BRIP1|BUB1|CA2|CAPN10|CASP8|CASP9|CAT|CAV1|CCKAR|CCKBR|CCL5|CCNE1|CCR5|CD34|CD44|CDA|CDC73|CDH1|CDK4|CDKN1A|CDKN1B|CDKN1C|CDKN2A|CEBPA|CFLAR|CFTR|CHEK1|CHEK2|CLDN1|CLPTM1L|CNR1|CNR…
1066	DOID:1799	islet cell tumor	MEN1
1067	DOID:17	musculoskeletal system disease	ACE|ADH1B|ADH1C|ADRB2|CBS|CBY1|CCL2|CCL3|CCL8|CD14|COL1A1|COL1A2|COL3A1|COL5A1|COL5A2|COMT|CRH|CRHBP|CRHR1|CRHR2|CRP|CTLA4|CYP19A1|CYP1A1|CYP2D6|DHFR|EDN2|EPHX1|EPHX2|F2|F5|F7|FAS|FASLG|GSTP1|GSTT1|HSD11B1|HSPA14|HSPA1A|HSPA1B|HSPA1L|HSPA4|HSPA6|IFNG|IGF1|IGFBP3|IL10|IL10RA|IL10RB|IL13|IL15|IL18|IL1A|IL1B|IL1R1|IL1R2|IL1RAP|IL1RN|IL2|IL2RA|IL2RB|IL4|IL4R|IL5|IL6|IL6R|IL8|IL8RA|KL|LST1|MBL2|MMP1|M…
1068	DOID:1800	neuroendocrine carcinoma	ABCG2|ASCL1|GLI1|IGF2BP3|KIT|NKX2-1|SHH
1069	DOID:1803	neuritis	APP|BAT1|FAS|FASLG|HLA-A|HLA-B|HLA-DRB1|IL12B|SNCA|TNF
1070	DOID:1811	reflex sympathetic dystrophy	ACE|ADRA1A|ADRB2|CALCA|IL1A|IL6|NPY|TAC1|TACR1|TGFB1|TNF
1071	DOID:1824	status epilepticus	ABCB1A|ABCB1B|ABCC2|ANK3|AQP4|ATP2A2|BDNF|BECN1|CASP1|CASP3|CASP8|CAT|CCL2|CCL3|CCR10|CCR2|CCR3|CCR7|CCR8|CCR9|CD40|CDH2|CNR1|CRH|DMD|EIF2AK2|EIF2AK3|EIF2S1|EPO|FOS|GAP43|GDNF|GRIA2|GRM1|GRM5|HMOX1|HSPB1|IL1RN|JUN|JUNB|JUND|KCNK5|KCNMA1|LAMP2|MEF2C|NGF|NOS1|NOS2|NTF3|NTRK2|NTRK3|PDXK|PNPO|PTGS2|PTK2B|RET|SCN1A|SCN8A|SLC12A5|SLC8A1|SLC8A3|SNTA1|SRC|SSTR1|SSTR2|SSTR3|SSTR4|SSTR5|TNF|VEGFA
1072	DOID:1825	childhood absence epilepsy	CACNA1A|CACNA1G|CACNA1H|CACNA1I|CACNA2D2|CACNG3|CLCN2|ECA1|EGR1|GABBR1|GABRA1|GABRA5|GABRB3|GABRG2|GRIK1|GRM4|JRK|KCNK9|KCNMB3|KHDRBS3|LGI4|MAOA|OPRM1|PAX6|RCN2|SCA6|SCN1A
1073	DOID:1826	epilepsy syndrome	ABCB1|ABCB4|ABCC1|ABCC2|ADRA2A|AKT1|ALB|ALDH5A1|ANKH|AP3M2|APOE|ATP1A2|AUTS2|BDNF|CACNA1A|CACNA1G|CACNA1H|CASR|CDKL5|CHRM1|CHRM2|CHRNA4|CLCN2|CLN5|CLN8|CNTNAP2|CPS1|CST3|CSTB|CYP1A1|CYP1A2|CYP2A6|CYP2B6|CYP2C19|CYP2C8|CYP2C9|CYP3A4|CYP3A5|DBH|EMX2|EPHX1|ERN1|F2|F5|FABP2|FOS|FOSB|FOXG1|GABBR1|GABRA1|GABRB3|GABRG2|GABRR2|GAD1|GFAP|GLUL|GPX1|GRIN2A|GRIN2B|GSTM1|GSTT1|HLA-B|HLA-DRB1|HSPA8|IL4|ILK|KCN…
1074	DOID:1827	idiopathic generalized epilepsy	ABCB1|ACP1|ALDH5A1|ATP1A2|CACNA1A|CACNA1H|CACNB4|CASR|CHRNA4|CHRNA7|CHRNB2|CLCN2|EGI|EIG2|EIG3|EIG4|EIG5|GABRA1|GABRB3|GABRD|GABRG2|GLRA3|GLRB|GRIK2|GRM4|HCN1|HCN2|HP|HTR2C|JRK|KCNJ10|KCNJ3|KCNJ6|KCNJ9|KCNMA1|KCNMB3|KCNQ2|KCNQ3|ME2|OPRM1|PAX6|SCN1A|SCN1B|SCN2A|SLC4A3|TRPC4
1075	DOID:182	calcinosis	ABCA1|ABCA4|ABCC1|ABCC6|ABCG1|ABCG4|ABI2|ACE|ACTA1|ADH1B|ADH1C|ADIPOQ|ADIPOR1|ADORA2A|ADORA2B|ADRB2|AGER|AGT|AGTR1|AGTR2|AHSG|AKT1|ALDH2|ALOX12|ALOX15|ALOX5|ALOX5AP|AMPD1|AMPD2|APCS|APOA1|APOA2|APOA4|APOA5|APOB|APOC2|APOC3|APOE|ARMS2|ATG9B|BGLAP|BHMT|BHMT2|BMP2|BMP4|BMP7|C2|C3|C5|C6|CACNA1H|CALU|CANT1|CAPN10|CAPN5|CASP3|CASR|CAV1|CAV2|CBS|CCL11|CCL2|CCL6|CCR2|CCR5|CD14|CD36|CD40|CD40LG|CDKAL1|CDK…
1076	DOID:1837	diabetic ketoacidosis	ABCC8|ABLIM1|ABO|ACE|ACE2|ACP1|ACTN4|ADA|ADAD1|ADAM33|ADAMTS9|ADD1|ADD2|ADIPOQ|ADK|ADRB2|ADRB3|AFF3|AGER|AGPAT1|AGT|AGTR1|AGTR2|AHSG|AIF1|AIRE|AKR1B1|AKR1B10|ALDH2|ALDRL2|APEX1|APOA4|APOB|APOC1|APOC3|APOE|APOM|AQP2|AR|ATP1A1|ATXN2|B2M|B4GALNT1|BACH2|BANK1|BAT1|BAT2|BCL2|BDKRB1|BDKRB2|BF|BMP2|BMP4|BMP7|BSN|BTC|BTLA|BTN3A2|BTNL2|C10ORF2|C12ORF30|C1QTNF6|C2|C5|C6ORF10|C6ORF25|C6ORF27|C6ORF47|CACNA1D…
1077	DOID:1838	Menkes disease	ATOX1|ATP7A
1078	DOID:1849	cannabis dependence	ABCB1|AKT1|APOL2|CALM1|CALM2|CAMK2B|CNR1|FDFT1|GCC1|SCARB1
1079	DOID:184	bone cancer	APC|AR|BCL6|C1QA|CASP8|CASP9|COL1A1|CRP|CYP2D6|ERCC1|ERCC2|ERCC4|ERCC5|ESR1|FAS|FGFR4|FLI1|GHRHR|GNAS|GNB3|IGF2R|LCT|MC1R|MDM2|MMP2|MMP9|MT-RNR1|MT-TS1|MTHFR|MTR|NOS3|NR1I2|PCGF2|PIK3CA|PLAU|PLOD2|PRKDC|PTGS2|RECQL4|RFC1|SDHB|SDHC|SDHD|SHMT1|TGFBR1|TGFBR2|TP53|TYMS|TYR|VDR|WRN|XPA|XPC|XRCC1|XRCC3
1080	DOID:1852	intrahepatic cholestasis	ABCB11|ABCB4|ABCC2|APOE|ATP8B1|CYP17A1|CYP1A1|CYP1B1|CYP3A4|EGR1|HLA-DPA1|HLA-DQB1|HLA-DRB1|HLA-G|NR1H4|SHBG|SLC25A13
1081	DOID:1856	cherubism	FGFR3|SH3BP2|USP6
1082	DOID:1858	McCune Albright syndrome	FGF23|FOS|GNAS|TRIM37
1083	DOID:1866	giant cell reparative granuloma	CCND1
1084	DOID:1875	impotence	ACE|BCL2|BCL2L1|EDN1|EDNRA|FSHR|GNB3|GRIN3A|MTHFR|NOS3|PGR|PRL|SHBG|SOD1|TGFB1|VEGFA|VIP|XRCC1|XRCC3
1085	DOID:1876	sexual dysfunction	HTR2A
1086	DOID:1882	atrial heart septal defect	ACE|ACTC1|ASD1|ASMT|BMPR2|CACNA1H|F13A1|F2|F5|FGA|GATA4|GATA6|MTHFR|MYH6|NKX2-5|NOS3|OXTR|PQBP1|PTPN11|SLC6A4|TBX20|TLL1
1087	DOID:1883	hepatitis C	A2M|ABCB11|ACE|ADA|ADAR|ADIPOQ|ADIPOR2|AGT|AGTR1|AKD2|ALDH2|ALDOB|AP1B1|APOA1|APOA2|APOA5|APOB|APOBEC1|APOC1|APOC2|APOC3|APOC4|APOE|APOF|AR|BID|BMP8B|BTLA|C5|CABIN1|CASP10|CASP5|CASP8|CCBP2|CCL2|CCL21|CCL3L1|CCL5|CCL8|CCR1|CCR2|CCR3|CCR5|CD14|CD180|CD209|CD274|CD28|CD34|CD4|CD80|CD81|CD86|CFLAR|CFTR|CHI3L1|CHUK|CLEC4M|COMT|CPT1A|CRHR2|CTLA4|CX3CR1|CXCL10|CXCL11|CXCL12|CXCL14|CYP17A1|CYP1A1|CYP1A2…
1088	DOID:1884	viral hepatitis	CYP2A6|IL10|IL2|IL4|IL8|PTGES
1089	DOID:1891	optic nerve disease	ACE|CYP1B1|DPYSL5|EGFR|EPHX1|GSTM1|GSTT1|HSPA1A|MT-ND1|MT-ND6|OPTN|PAX6
1090	DOID:1896	sigmoid neoplasm	KRAS|NAT2
1091	DOID:18	urinary system disease	ACE|AGTR2|CTLA4|MYH9|SOD1|TP53|UMOD|XRCC1|XRCC3
1092	DOID:1907	malignant fibroxanthoma	BTC|CDKN2A|EREG|EZR|HBEGF|MKI67|RB1|WRN
1093	DOID:1909	melanoma	ABCA12|ABCB5|ABCG2|ACO1|AGER|AIM1|AIRE|AKR1B10|AKT1|AKT3|ALCAM|ALOX12|ANPEP|AP3B1|APAF1|APC|APEX1|APP|ARF6|ARHGEF10L|ARL11|ARNT|ASIP|ATM|ATRN|B2M|B4GALNT1|BAD|BAK1|BCAR1|BCCIP|BCL2|BCL2L1|BCL2L11|BID|BIN1|BIRC5|BIRC7|BMI1|BMP4|BMP7|BRAF|BRCA1|BRCA2|BRMS1|BSG|BTRC|C12ORF63|C1GALT1C1|C1QTNF6|CALR|CANX|CASC5|CASP1|CASP10|CASP8|CAT|CCDC63|CCKBR|CCL2|CCL21|CCL25|CCL5|CCND1|CCND3|CCR2|CCR5|CCR9|CD200|C…
1094	DOID:1911	endodermal sinus tumor	GATA6|GPC3|KRT7|MOK|MUC1|NKX2-5
1095	DOID:1919	Lesch-Nyhan syndrome	APRT|HPRT1
1096	DOID:1920	hyperuricemia	ABCG2|ADIPOQ|ADRA2A|ADRB2|ADRB3|APOA1|APOA4|APOC3|APOE|GNB3|HPRT1|HTR2A|IFNG|IL10|IL6|MT-ND2|MTHFR|NOS3|SLC17A3|SLC22A11|SLC22A12|SLC22A2|SLC2A9|SLC5A8|TGFB1|TNF
1097	DOID:1921	Klinefelter's syndrome	AR|CFTR|CGB|CHD7|CYP19A1|FGFR1|FSHB|GNRH1|GNRHR|INHBA|INSL3|KISS1|KISS1R|LEP|LEPR|LHB|MAOA|MTHFR|NELF|NR0B1|PRL|PROK2|RXFP2|SLC29A3|TAC3|TACR3
1098	DOID:1923	sex differentiation disease	HSD17B3|LHCGR
1099	DOID:1924	hypogonadism	AMH|AR|CGB|CHD7|CYP19A1|FGFR1|FSHB|GABRG3|GNRH1|GNRHR|KAL1|KISS1|KISS1R|LEP|LEPR|LHB|LHCGR|NELF|NMT2|NOS3|PRL|PROK2|PROKR2|SLC29A3|TAC3|TACR3|TSPY1|USP26|VDR
1100	DOID:1925	Coffin-Siris syndrome	ARID1A|ARID1B|SMARCA2|SMARCA4|SMARCB1|SMARCE1
1101	DOID:1926	Gaucher's disease	ACE|BMP4|CHIT1|COL2A1|CYP1A1|ESR2|F2|F5|GBA|HFE|IL6|LDLR|MTHFR|MTX1|SNCA|TNFRSF11B|UGCG|VDR
1102	DOID:1928	Williams-Beuren syndrome	BAZ1B|DLG4|ELN|GTF2I|GTF2IRD1|HSPB1|PCNA|SERPINA1
1103	DOID:1929	supravalvular aortic stenosis	ELN|SERPINA1
1104	DOID:192	sex cord-gonadal stromal tumor	STK11
1105	DOID:1931	hypothalamic disease	FGFR1|GLI3|GNRHR|KAL1|PROKR2
1106	DOID:1932	Angelman syndrome	ANCR|CDKL4|CDKL5|GABRB3|MECP2|OCA2|SLC9A6|UBE3A
1107	DOID:1933	Rubinstein-Taybi syndrome	CREBBP|EP300
1108	DOID:1934	dysostosis	ACTB|DLL3|LFNG|PKD1|TSC2
1109	DOID:1935	Bardet-Biedl syndrome	ARL6|BBS1|BBS10|BBS12|BBS2|BBS4|BBS5|BBS7|BBS9|CCDC28B|CEP290|MKKS|MKS1|NMB|NXNL1|TMEM67|TRIM32|TTC8|WDPCP
1110	DOID:1936	atherosclerosis	ABCA1|ABCA4|ABCC1|ABCD1|ABCG1|ABCG4|ABCG5|ABCG8|ABI2|ACE|ACTA1|ADAM33|ADAM8|ADD1|ADH1B|ADH1C|ADIPOQ|ADIPOR1|ADIPOR2|ADORA2A|ADORA2B|ADRB2|AGER|AGT|AGTR1|AGTR2|AHSG|AKR1B1|AKR1B10|AKR1C4|AKT1|ALB|ALDH2|ALOX12|ALOX15|ALOX5|ALOX5AP|AMPD1|AMPD2|ANGPTL4|APCS|APOA1|APOA2|APOA4|APOA5|APOB|APOBR|APOC1|APOC2|APOC3|APOE|APOH|ARMS2|ATG9B|ATHS|BHMT|BHMT2|BRAP|BSG|C2|C3|C5|CACNA1C|CACNA1H|CAMP|CANT1|CAPN10|CA…
1111	DOID:1949	cholecystitis	ABCB4|CXCL16|FAS|KRT18|TP53
1112	DOID:1962	fallopian tube disease	CD14|HLA-DQA1|HLA-DQB1|IL10|IL1B|IL1RN|MICA|MIRN146A|NLRP3|TLR4
1113	DOID:1963	fallopian tube carcinoma	BRCA1|BRCA2|MDM2|TP53
1114	DOID:1964	fallopian tube cancer	BRCA1|BRCA2|ERBB2|MDM2|TP53
1115	DOID:1967	leiomyosarcoma	BCL2|CALD1|CD163|CSF3|FH|GLI1|HMGA1|ITGA7|MDM2|MMP2|PTGS2|TSPAN31
1116	DOID:1969	cerebral palsy	ADD1|ADRB2|AGT|AGTR1|ALOX5AP|ANXA5|APOE|CBS|F2|F5|F7|FGB|GNB3|IGF1|IGFBP3|IL10|IL18|IL1B|IL4|IL6|IL8|ITGB3|LTA|MBL2|MMP3|MTHFR|NOS2|NOS2A|NOS3|NPPA|PDE4D|PLAT|PLP1|POMC|PROCR|PTGS2|SCNN1A|SELE|SERPINB2|SERPINE1|TFPI|THBD|TLR4|TNF
1117	DOID:1984	rectal neoplasm	AKT1|ALDH2|AMACR|APC|APOE|AR|ATM|BRAF|CASR|CCND1|CDK7|CDKN1B|CDKN2A|CXCL12|CYP1A1|CYP2C9|DPYD|EGF|EGFR|ERCC1|ERCC2|ERCC4|ERCC5|ESR1|ESR2|FRAP1|GSTM1|GSTP1|GSTT1|IGF1|IGFBP3|IKBKB|IL6|IL8|IRS1|IRS2|KRAS|LAPTM4B|MCC|MLH1|MSH2|MTHFR|MUC2|NAT1|NAT2|NFKB1|NRAS|OGG1|PARP1|PDK1|PIK3CA|PPARG|PRKAA1|PRKAG2|PRPH2|PTEN|RPS6KA1|RPS6KA2|RPS6KB1|RPS6KB2|SHMT1|TIMP1|TNF|TP53|TP73|TSC1|TSC2|TYMS|UGT1A6|VDR|VEGF|…
1118	DOID:1993	rectum cancer	AKT1|ALDH2|AMACR|APC|APOE|AR|ATM|BCL2|BRAF|CASP3|CASR|CCND1|CDK7|CDKN1B|CDKN2A|CEACAM5|CXCL12|CYP1A1|CYP2C9|DPYD|EGF|EGFR|ERCC1|ERCC2|ERCC4|ERCC5|ESR1|ESR2|ETV4|F3|FRAP1|GSTM1|GSTP1|GSTT1|IGF1|IGFBP3|IKBKB|IL6|IL8|IRS1|IRS2|KRAS|LAPTM4B|MCC|MLH1|MMP7|MSH2|MTHFR|MUC2|NAT1|NAT2|NFKB1|NRAS|OGG1|PARP1|PDK1|PIK3CA|PPARG|PRKAA1|PRKAG2|PTEN|PTGS2|RPS6KA1|RPS6KA2|RPS6KB1|RPS6KB2|SHMT1|TIMP1|TNF|TP53|TP73…
1119	DOID:1996	rectum adenocarcinoma	BAX|BCL2|MMP9|TYMP|TYMS|WT1
1120	DOID:2001	neuroma	ANK3|SEMA3A
1121	DOID:200	giant cell tumor	BSG
1122	DOID:2018	hyperinsulinism	ABCC8|ADIPOQ|ADM|ADRB2|ADRB3|APOB|APOE|CCL2|CDKAL1|CETN3|CRP|CYBA|CYP17A1|CYP21A2|EDN1|ENPP1|F2|F5|FABP2|GCG|GCK|GIP|GLUD1|GPX1|GYS1|HADHSC|HK2|HMOX1|HNF4A|ICAM1|IL6|INS|INSR|IRS1|IRS2|ITGB3|KCNJ11|LEP|LEPR|LIPE|LMNA|LOC64673|LOC72901|LPL|MC3R|MC4R|MEN1|MTHFR|NAMPT|NEIL1|NEUROG3|NOS3|NR0B2|NR3C1|PARL|PLA2G4A|PNPLA2|PPARG|PPP2R2C|REN|RPS6KB1|SELE|SERPINE1|SGK|SGK1|SHBG|SLC16A1|SLC2A4|SLC30A8|STK11…
1123	DOID:2024	placental choriocarcinoma	ABCG2|NR6A1|PLIN2
1124	DOID:2030	anxiety disorder	ACHE|ADORA1|ADORA2A|APP|ASIC1|BDNF|CAMKK2|CARTPT|CNR1|COMT|CRH|CRHR1|CRHR2|CRP|DBI|DRD2|DRD4|ESR1|FOS|GABRA2|GABRA6|GABRB3|GAD1|GAD2|GLO1|GNB1|GRM8|HTR1A|HTR1B|HTR2A|HTR2C|IFNA2|MAOA|MDK|MECP2|MED12|MIF|MME|NPS|NPY|NPY1R|OXT|P2RX4|P2RX7|PAM|PLXNA2|PON1|RAI1|RGS2|SERPINA1|SHANK1|SLC6A3|SLC6A4|TFAP2B|TNF|TPH1|UCN
1125	DOID:2033	communication disorder	AUTS5
1126	DOID:2043	hepatitis B	ABCB1|ADAR|AGT|ANGPT2|APOA1|APOE|AR|CCL2|CCL5|CCND2|CCR1|CCR2|CCR5|CD14|CD274|CD40|CD44|CD58|CD86|CDC42|CDH1|CHI3L1|CIITA|COL1A1|COL3A1|CR1|CTGF|CTLA4|CXCL10|CXCL12|CXCR4|CYP1A1|CYP2A6|CYP3A5|EDN1|EGF|EIF2AK2|EIF2S1|ELF2|EPHX1|ERCC2|ESR1|FAS|FASLG|FURIN|GBP2|GPR78|GSTM1|GSTP1|GSTT1|HDAC10|HFE|HLA-A|HLA-B|HLA-C|HLA-DPA1|HLA-DPB1|HLA-DQA1|HLA-DQB1|HLA-DRB1|HP|HSPA1B|HSPA5|ICAM1|IFNA1|IFNA2|IFNAR1|I…
1127	DOID:2044	drug-induced hepatitis	ABCB1|ABCC2|ABCG2|ADRB3|AHR|ALB|ALDOB|ALG10B|AMBP|APOA1|APOC3|APOE|APOH|ARHGAP24|ARNT|ATIC|BAX|BTD|C3|CASP9|CAT|CCL2|CCR2|CD36|CD44|CES1|CES2|CES4|CHRM3|CLU|COL3A1|CSF3|CTLA4|CTNNB1|CXCL1|CXCL10|CYP1A1|CYP2A6|CYP2B6|CYP2C19|CYP2C8|CYP2C9|CYP2D6|CYP2E1|CYP3A1|CYP3A4|CYP3A5|DGAT2|ENO1|F2RL3|FGA|FLT1|FPGS|GADD45A|GC|GCLC|GGH|GPT|GPX1|GPX3|GPX4|GSN|GSTA1|GSTM1|GSTM2|GSTP1|GSTT1|GYS1|GYS2|HAVCR1|HCP5|…
1128	DOID:2047	hepatitis D	HLA-A|HLA-B|HLA-C|TGFB1
1129	DOID:2048	autoimmune hepatitis	AIRE|ALDOB|ARG1|C1S|CCL2|CCL5|CFTR|CTLA4|CXCL1|DBT|FAS|FCGR2A|FCGR2B|FCRL3|GSTM1|GSTT1|HLA|HLA-A|HLA-B|HLA-C|HLA-DQA1|HLA-DQB1|HLA-DRB1|HLA-DRB3|HLA-DRB4|IFNG|IL10|IL13|IL18|IL1B|IL1RN|IL2|IL22|IL4|IL5|IL6|IL9|KRT18|KRT8|LEP|PTPRC|TGFB1|TNF|TNFRSF6B|TNFSF13B|TPMT|VDR
1130	DOID:204	enthesopathy	CARD15|CCR3|CCR4|CCR5|CXCR3|HFE|HLA-A|HLA-B|HLA-C|HLA-DQA1|HLA-DRB1|IL1B|IL8RA|IL8RB|MBL2|NOS3|PADI4|PTPN22|TFR2|TNF|TNFRSF1A|TNFRSF1B|TPMT
1131	DOID:2051	maxillary sinusitis	CFTR
1132	DOID:2055	post-traumatic stress disorder	APOE|BDNF|CNR1|CRH|DBH|DRD2|FKBP5|IL2|IL8|INPP1|MAOB|NPY|NR3C1|NTRK2|SLC6A3|SLC6A4
1133	DOID:2058	chronic mucocutaneous candidiasis	CLEC7A|STAT1
1134	DOID:2059	vulvar disease	HLA-DQB1|IL1RN|MC1R|TNC
1135	DOID:205	hyperostosis	ALPL|COL6A1
1136	DOID:206	hereditary multiple exostoses	EXT1|EXT2|PTPN11
1137	DOID:2074	intestinal perforation	IFNA2|NOS1|NOS3
1138	DOID:2089	constipation	ADRA2A|CCK|COMT|COX1|GCG|HTR2A|IL10|KIT|MTHFR|NOS1|POMC|RET|RNR2|SLC6A2|SLC6A4|TAC1|TAC3|TACR1|TACR2|TACR3|TNF|VIP
1139	DOID:2106	Thomsen disease	CLCN1|SCN4A
1140	DOID:2120	focal dermal hypoplasia	PORCN
1141	DOID:2123	tularemia	DEFB103B
1142	DOID:2129	atypical teratoid rhabdoid tumor	SMARCB1
1143	DOID:2154	nephroblastoma	ATF3|BBS9|BRCA2|BUB1B|CDKN1B|CTCF|CTNNB1|CTNNBIP1|DCC|ERBB2|FBXW7|GLIPR1|GPC3|H19|IGF2|MTHFR|MYCN|NCAM1|PALB2|PAX2|POU6F2|RASSF1|RBM4|RET|TRIM37|VHL|WT1|WT2|WT3|WT4|WTAP
1144	DOID:2156	ovarian germ cell cancer	GPC3
1145	DOID:216	dental caries	AMBN|AMELX|CFTR|DEFB1|ENAM|GNAT3|HLA-DQB1|HLA-DRB1|IL18|LTF|MBL2|TAS1R2|TAS2R38|TFIP11|TUFT1
1146	DOID:2174	ocular cancer	BRCA2|CDKN2A|MC1R|RB1
1147	DOID:2187	amelogenesis imperfecta	AMELX|CKAP4|DLX3|ENAM|FAM83H|KLK4|MMP20|WDR72
1148	DOID:219	colon cancer	ABCB1|ABCC1|ABCC2|ABCC3|ABCE1|ABCG2|ACE|ACHE|ACP1|ACVR2A|ADA|ADAM10|ADAMTS13|ADAR|ADCYAP1|ADCYAP1R1|ADH1A|ADH1B|ADH1C|ADIPOQ|ADIPOR1|ADORA3|ADRB2|ADRB3|AGXT|AHCY|AHR|AIFM1|AIP|AKAP10|AKAP9|AKR1B1|AKR1B10|AKT1|ALDH2|ALOX12|ALOX5|AMACR|AMD1|AMPD1|ANAPC1|APC|APC2|APEX1|APOE|AR|ARL11|ARNT|ARPC4|ASCC3|ATG12|ATG2B|ATG5|ATG9B|ATM|ATOH1|ATP2A2|ATP2A3|ATP6|ATP7A|ATP7B|ATR|AURKA|AXIN1|AXIN2|B3GNT8|BAD|BAK1…
1149	DOID:2211	factor XIII deficiency	F13A1|F13B|F2|F5|F7
1150	DOID:2212	coagulation protein disease	F2|F5
1151	DOID:2213	hemorrhagic disease	ABO|ADRA2A|ANXA2|ANXA5|CPB2|F12|F13A1|F2|F5|F7|GNAS|GP1BA|GP9|HABP2|ITGA2|ITGB3|SELPLG|SERPINE1|SERPINF2|SKALP|TBXA2R|TUBB1|VKORC1|ZP1
1152	DOID:2214	inherited blood coagulation disease	ACE|APOB|APOE|CYP2C9|F12|F13A1|F2|F5|FGB|HRG|ITGB3|KNG1|MTHFR|SERPINE1|THBD|VKORC1
1153	DOID:2215	factor VII deficiency	F13A1|F2|F5|F7|F8
1154	DOID:2216	factor V deficiency	F2|F5|FGA|LMAN1|MCFD2
1155	DOID:2217	Bernard-Soulier syndrome	FBLN1|GP1BA|GP1BB|GP5|GP9|MYH9
1156	DOID:2218	blood platelet disease	F2|F5|FERMT3|GP1BA|GP1BB|GP5|GP9|ITGA2|ITGB3|MTHFR|MYH9|PLA2G4A|TBXA2R
1157	DOID:2219	Glanzmann's thrombasthenia	BHLHE22|F2|F5|ITGA2B|ITGB3|MTHFR
1158	DOID:2222	factor X deficiency	F10
1159	DOID:2224	hemorrhagic thrombocythemia	ABL1|BCL2L1|BCR|CD177|CTNNB1|EPOR|F2|F5|FGF2|GATA1|GP1BA|HFE|IDH1|IDH2|IFNA2|ITGB3|JAK1|JAK2|LDHA|LDHC|MPL|PDGFA|PDGFB|SH2B3|TET2|TGFB1|THPO|TYK2
1160	DOID:2228	thrombocytosis	ADORA2A|AR|EPO|IFNA1|IL6|ITGA2B|ITGB3|JAK2|MPL|THPO|TPO
1161	DOID:2229	factor XI deficiency	F11|F9
1162	DOID:2231	factor XII deficiency	F12
1163	DOID:2234	focal epilepsy	ABCB1|ABCC2|ABCG2|ADCY9|BDNF|CYP2C19|CYP2C9|ELOVL4|LGI1|PRKCB1|SCN1A|SH3BGRL2
1164	DOID:2235	prothrombin deficiency	F2|F5
1165	DOID:2236	congenital afibrinogenemia	CFI|FGA|FGB|FGG
1166	DOID:2237	hepatitis	ADRB3|ALB|ANXA1|APOBEC3G|APOE|C4A|CAT|CCL2|CCL5|CCR5|CTLA4|CUL7|CXCL16|CXCR1|CYP2E1|CYP4A14|ENPP2|EPHX1|F7|FASLG|FGL2|GGT1|GNMT|GSTM1|GSTP1|GSTT1|GZMB|H19|HFE|HLA-DRB1|HLA-G|HMOX1|IFNA2|IFNG|IL10|IL1A|IL1B|IL1R1|IL1RN|IL6|INS|ITGAL|JUN|KEAP1|LCN2|LEC|LMAN1|LTBR|MBL1P1|MIF|MTHFR|MTP|MTTP|NAT2|PDCD1|RB1|SLC25A13|SOD2|TERT|TFF3|TNF|UBD|XRCC1
1167	DOID:2247	spondylosis	APOE|KL|VDR
1168	DOID:224	transient cerebral ischemia	ACE|APOE|BAD|CASP9|CCR5|CRP|CYCS|F13A1|F2|F5|F7|F8|FGB|FGG|GCLC|GP1BA|HTRA2|IL6|ILK|ITGA2B|ITGB3|KIR2DL1|KIR2DL2|KIR2DL3|KIR2DS1|KIR2DS2|LPL|MTHFR|NOTCH3|PDE4D|SOD1|SOD2|TFPI
1169	DOID:2253	cervix disease	IL1RN|TP53
1170	DOID:2256	osteochondrodysplasia	ADAMTSL2|ALPL|BCL2|BGLAP|COL11A1|COL11A2|COL1A1|COL2A1|COL9A1|COL9A2|COL9A3|COMP|DLL3|FGFR3|FLNA|FLT1|GLB1|HSPG2|IGF1|KDR|MATN3|SLC26A2|SOST|TRPV4|WISP3
1171	DOID:225	syndrome	ABCA1|ABCB6|ABCG8|ACADS|ACD|ACE|ACHE|ADAMTS13|ADAP2|ADCY9|ADIPOQ|ADRA1A|ADRA2A|ADRA2C|ADRB2|ADRB3|AGT|AGTR1|AHI1|AIRE|ALB|ALDH5A1|ALMS1|ALOX5|AMAC1L2|AMH|AMHR2|AMPH|ANGPTL3|ANGPTL4|ANXA5|APC|APOA1|APOA4|APOA5|APOB|APOC1|APOC2|APOC3|APOC4|APOE|AR|ATAD5|ATM|ATOH1|ATP1A2|AVPR2|BARX1|BBS2|BCS1L|BDNF|BMP4|BMPR1A|BRAF|BRCA1|BRCA2|BRK1|BSCL2|C17ORF42|CACNA1A|CACNA1C|CACNA1H|CARD15|CASP10|CCL19|CCL2|CCL2…
1172	DOID:2272	vulvovaginal candidiasis	IL4|LTF|MBL2|NLRP3
1173	DOID:2273	vulvovaginitis	IL1B
1174	DOID:2275	pharyngitis	ABO|CARD15|HLA-C|HLA-DRB1|MEFV|NLRP3|TNFRSF1A
1175	DOID:227	ankylosis	ANKH|BMP2|BMP7|FGFR2|NOG
1176	DOID:2280	hidradenitis suppurativa	CYP1A1|GJB2|NCSTN|PSEN1|PSENEN
1177	DOID:2297	leptospirosis	HLA-A|HLA-B|HLA-C|HLA-DQB1|HLA-DRB1|HTR2C|IFNG|IL10|IL12B|IL1A|IL1B|IL1R1|IL1RN|IL2|IL4|IL4R|IL6|KIR2DL1|KIR2DL2|KIR2DL3|KIR2DL4|KIR2DL5A|KIR2DL5B|KIR2DP1|KIR2DS1|KIR2DS2|KIR2DS3|KIR2DS4|KIR2DS5|KIR3DL1|KIR3DL2|KIR3DL3|KIR3DP1|KIR3DS1|TGFB1|TNF
1178	DOID:229	female reproductive system disease	CCR5|COMT|CYP1A1|FSHR|GSTM1|GSTP1|GSTT1|HFE|MTHFR|OMP1|TLR2
1179	DOID:2301	atrophy of prostate	GSTP1
1180	DOID:2303	stereotypic movement disorder	CRH|EN2|MECP2|MEF2C|TRH
1181	DOID:230	lateral sclerosis	ALS2|NEFM|PNPLA6|PRDX3|SOD1|SPAST|VIM
1182	DOID:2316	brain ischemia	ABCA1|ABCG2|ABCG8|ABO|ACCN2|ACE|ADAMTS1|ADAMTS13|ADD1|ADD3|ADIPOQ|ADRB2|ADRB3|AGER|AGT|AGTR1|AHCY|AIM1|ALB|ALOX12|ALOX12B|ALOX15|ALOX5AP|AP3B1|APOA1|APOA4|APOA5|APOB|APOC3|APOE|AQP10|AR|ASTN2|BAT2|BBC3|BCAN|BCL2|BHMT|BHMT2|C1ORF167|C3|C5|CALM1|CAPN10|CASP3|CASP9|CAT|CBS|CCL11|CCL12|CCL2|CCL3|CCL4|CCL9|CCR2|CCR3|CCR4|CCR5|CD14|CD40|CDKN2A|CDKN2B|CEBPB|CELSR1|CETP|CFH|CHRM1|CIITA|CLCN6|CMA1|COG2|CP…
1183	DOID:231	motor neuron disease	ALS2|APOE|CHRNA3|CHRNA4|CHRNB4|CYP2D6|CYP2E1|DCTN1|GH1|GRN|GSTM1|GSTP1|GSTT1|HSPB1|IGF1|INS|MAPT|MYH7|NAT1|NAT2|NEFH|PNPLA6|PRDX3|PVR|SMN1|SMN2|SOD1|SPAST|SPG7|VIM
1184	DOID:2320	obstructive lung disease	ACE|CFTR|EDN1|EDNRA|EDNRB|EPHX1|FOXF1|GC|IL1A|IL1B|IL1R1|IL1RN|LTA|MICA|MICB|MS4A2|PHF11|SERPINA1|SERPINA3|TNF
1185	DOID:2321	dyspepsia	ADRA2A|ADRA2C|COMT|COX1|CYP2C19|GNB3|GSTM1|GSTP1|GSTT1|HLA-DQA1|HLA-DQB1|HTR1A|HTR2A|HTR2C|HTR3A|IL17A|IL17F|IL18|IL1B|IL1RN|MIF|PPARG|PTGS1|PTGS2|RNR2|SLC6A4
1186	DOID:2326	gastroenteritis	F2RL1|FUT2|HLA-DQA1|HLA-DQB1|IL10|IL1B|IL1RN|IL6|TNF
1187	DOID:2338	mandibular cancer	BRAF|KRAS|PIK3C2A|PIK3CA
1188	DOID:2339	Crouzon syndrome	FGFR1|FGFR2
1189	DOID:2340	craniosynostosis	CRS|EFNA4|EFNB1|FAM20C|FBN1|FGFR1|FGFR2|FGFR3|IFT122|JUN|LMX1B|MSX2|NELL1|TWIST1|WDR35
1190	DOID:2347	generalized atherosclerosis	ITGAV|ITGB3|PDGFD
1191	DOID:2349	arteriosclerosis	ABCA1|ACE|ADD1|ADRB2|ADRB3|AGT|AGTR1|AIF1|ALOX5|ALOX5AP|APOA|APOA1|APOA4|APOA5|APOB|APOC3|APOE|APP|AR|CAPN10|CBS|CCL2|CCR2|CD14|CETP|CRP|CX3CL1|CX3CR1|CYBA|CYP11B2|CYP1A1|CYP2E1|ENPP1|ESR1|F13A1|F2|F5|F7|F8|FCGR2A|FGB|FUT3|GNB3|GP1BA|GSTA4|GSTM1|GSTT1|HFE|HMOX1|HSPA4|HTR2A|IFNG|IGF1|IL10|IL1A|IL1B|IL1RN|IL6|INS|ITGA2|ITGA2B|ITGB3|KL|LDLR|LIPC|LPL|LTA|LTC4S|MBL2|MGP|MMP13|MMP3|MMP9|MPO|MTHFR|NOS3|…
1192	DOID:234	colon adenocarcinoma	ACSL4|ANXA1|ANXA2|ANXA5|APOA1|BCHE|CALR|CAV1|CEACAM5|E2F1|EIF4E|FOXM1|GLI1|ITGA6|ITGB4|KRT7|LGALS4|MAPK14|MUTYH|NRP1|PMP22|PPM1H|PTGS2|PTP4A3|SHH|SLC4A1|ST6GAL1|TYMS
1193	DOID:2351	iron metabolism disease	APOE|CP|FTL|HAMP|HFE|HFE2|HMOX1|MON1A|SLC40A1|TF|TFR2|TFRC
1194	DOID:2352	hemochromatosis	ACO1|AGT|APOE|ARSB|B2M|BMP2|BMP4|BMP6|BTN1A1|CP|CYBRD1|F2|F5|GHR|GSTP1|HAMP|HBB|HFE|HFE2|HIST1H2BJ|HLA|HLA-A|HLA-B|HLA-DRB1|HMOX1|HP|HRES1|IL6|KLHL13|LRRC16|LRRC16A|LUZP2|MLH1|MPO|MSH2|Q4KMW4|Q6ZNG6|Q6ZUR9|RSPO3|SCGN|SERPINA1|SLC11A2|SLC17A1|SLC22A12|SLC40A1|SLC46A1|SMAD1|SMAD4|SMAD5|SOD2|TF|TFR2|TFRC|TGFB1|TMPRSS6|TNF|TOPBP1|TRIM38|WTAP
1195	DOID:2355	anemia	ABCB1|ACE|ADAMTS13|ADD2|AGT|ALB|AMPD1|AQP3|ASPG|CA1|CA2|CCL5|CD36|CSF2|CSF3|CYP2C8|CYP3A4|CYP3A5|EPB42|EPO|ERCC1|ERCC2|FABP1|FASLG|FCGR2A|FGF2|G6PD|GATA1|GSR|HAMP|HBA1|HBA@|HBB|HFE|HLA-A|HLA-B|HLA-DQB1|HLA-DRB1|HP|ICAM1|IFNA2|IFNG|IGF2|IL10|IL12A|IL12B|IL12RB1|IL12RB2|IL1B|IL1R1|IL2|IL3|IL6|ITPA|LEP|MBL2|MIF|MTHFR|NOS2|NOS2A|NR1I2|PRL|PTH|PTPN6|REN|SLC11A1|SLC40A1|SLC46A1|SLC4A1|SOD2|TGFB1|TLR4|T…
1196	DOID:235	colonic benign neoplasm	ABCB1|ABCC2|ACE|ACP1|ACVR2A|ADA|ADCYAP1R1|ADH1C|AKT1|ALDH2|ALOX12|ALOX5|AMACR|APC|APEX1|APOE|AR|ARPC4|ATP2A2|ATP2A3|ATP7A|ATR|AURKA|BAK1|BAX|BCL2|BCL2L1|BECN1|BIRC5|BMPR1A|BMPR1B|BMPR2|BRAF|BRCA1|BRCA2|CALB2|CASR|CBR1|CCDC98|CCL24|CCND1|CDK7|CDKN1A|CDKN2A|CENPB|CES2|CHEK1|CHEK2|CIAPIN1|CKB|COMT|CRP|CTLA4|CTNNB1|CXCL12|CYP17A1|CYP19A1|CYP1A1|CYP1B1|CYP24A1|CYP26A1|CYP27B1|CYP2C8|CYP2C9|DEFA5|DHFR|…
1197	DOID:2364	post-thrombotic syndrome	F5
1198	DOID:2365	West Nile encephalitis	CCR5
1199	DOID:2366	West Nile fever	CCR5|OAS1|OASL|RNASEL
1200	DOID:2367	neuroaxonal dystrophy	ACE|NAGA
1201	DOID:2368	gangliosidosis	CHIT1|GLB1
1202	DOID:2373	hereditary elliptocytosis	ABO|EPB41|G6PD|GYPC|SLC4A1|SPTA1|SPTB
1203	DOID:2377	multiple sclerosis	A2M|ABCA7|ABCB1|ABCG2|ACCN1|ACCN2|ACE|ACP5|ADAD1|ADAMTS14|ADCYAP1|ADRB2|ADRBK1|AKT3|ALK|ALS2|APEX1|APEX2|APOA1|APOC1|APOC2|APOE|AQP4|ARTS-1|ASAP1|ATXN2|BAX|BCHE|BCL2|BCL2L1|BDKRB1|BDNF|BICD1|BIRC2|BIRC3|BRCA1|BRCA2|BSCL2|BSN|BTG1|BTNL2|C1GALT1|C6|C6ORF27|C7|CACNG4|CALB2|CARD15|CASP1|CASP10|CASP2|CASP3|CASP5|CASP7|CASP9|CAV1|CBLB|CBLN2|CCDC46|CCL1|CCL11|CCL13|CCL14|CCL17|CCL2|CCL22|CCL3|CCL5|CCL7|…
1204	DOID:2378	relapsing-remitting multiple sclerosis	ADAM10|ADAR|ALOX5|APOC1|APOE|C10ORF27|CARD15|CARD4|CASP8|CCR5|CD58|CD86|CDC42|CNTF|CTSS|CXCL10|DBC1|DCTN1|DDX58|FAS|FASLG|GLO1|GPC5|HAPLN1|HLA-A|HLA-B|HLA-C|HLA-DPB1|HLA-DQA1|HLA-DQB1|HLA-DRB1|HLA-G|IFIH1|IFNAR2|IL10|IL12RB2|IL18R1|IL1B|IL1R1|IL1RN|IL2|IL23R|IL4R|KIF1B|KLC1|MBP|MC1R|MEFV|MX1|NOS2|NOS2A|OAS1|OAS3|PGGT1B|PLAU|PON1|SERPINE1|SLC11A1|SLC1A2|STAT3|SYN3|TAC1|TGFB1|TLR1|TLR10|TLR2|TLR3|T…
1205	DOID:2382	kernicterus	UGT1A1
1206	DOID:2383	neonatal jaundice	G6PD|GSTM1|GSTT1|HMOX1|SLCO1B1|UGT1A1
1207	DOID:2384	Wernicke encephalopathy	MAPT|TKT
1208	DOID:238	pupil disease	MPZ
1209	DOID:2392	glandular cystitis	MUC2|MUC5AC
1210	DOID:2394	ovarian cancer	ABCB1|ABCC1|ABCC2|ABCG2|ABL1|ACHE|ACVR1|ACVR2A|ADAM8|ADM|AGPAT2|AGTR1|AIFM2|AKR1C3|AKT1|AKT2|AKT3|AKTIP|ALCAM|ALDH1A1|ALDH3A1|ALOX12B|ALOX15B|ALOX5|ALOXE3|AMH|AMHR2|ANKLE1|ANKRD1|ANXA3|APC|APEX1|APOE|AQP3|AR|AREG|ARL11|ATF1|ATF3|ATM|ATP1B2|ATP6|ATP7A|ATP7B|ATP8|ATR|AURKA|AXIN2|BABAM1|BACH1|BACH2|BAD|BAP1|BARD1|BCL10|BCL2|BCL2L1|BCL9|BIRC5|BLM|BMP1|BMP4|BNC2|BPNT1|BRAF|BRCA1|BRCA2|BRIP1|BSG|BST2|B…
1211	DOID:2411	granular cell tumor	INHA|MKI67|SPP1|UCHL1
1212	DOID:2426	gangliocytoma	DKK3|NCAM1
1213	DOID:2431	glomus tumor	RET|SDHB|SDHD|VHL
1214	DOID:2449	acromegaly	ACE|ADIPOQ|ADRB2|AGT|AGTR1|AIP|CDKN1B|CYP11B2|GH1|GHR|GHRHR|GNAS|IGF1|IGFALS|IGFBP3|INS|PDE11A|SSTR2|SSTR5|UGT1A1
1215	DOID:2451	protein S deficiency	ACE|F12|F2|F5|MTHFR|PROS1
1216	DOID:2452	thrombophilia	ABCC8|ABO|ACE|ACVR1|ACVR1B|ACVR1C|ACVR2A|ACVR2B|ACVRL1|ADAMTS13|ADAMTS9|ADIPOQ|ADRB2|ADRB3|ADRBK2|AFF2|AGT|AGTR1|AHCY|AIRE|AKR1C2|AKR1C3|AKT1|ALDH1B1|AMH|AMHR2|ANKK1|ANXA5|APC|APOA4|APOB|APOE|APOH|AQP2|AR|ARRB2|ATIC|B3GNT5|BCAT1|BDNF|BMP10|BMP15|BMP2|BMP3|BMP4|BMP5|BMP6|BMP7|BMP8B|BMPR1A|BMPR1B|BMPR2|BUB3|CASC1|CBR3|CBS|CCK|CCL5|CCR3|CD40LG|CEP70|CFH|CGA|CGB5|CHFR|CHRNA1|CHRNA10|CHRNA2|CHRNA3|CHR…
1217	DOID:2457	giant papillary conjunctivitis	CARD15|CD14|IL4R|NOD2|NPSR1|TLR4
1218	DOID:2468	psychotic disorder	ADRA1A|AKT1|ANKK1|APOE|ARNTL|ATXN2|AVP|B3GAT1|BDNF|CLINT1|COMT|CPLX1|CPLX2|CYP2C9|CYP2D6|CYP3A5|DAO|DAOA|DISC1|DRD1|DRD2|DRD3|DRD4|DRD5|DTNBP1|GABRA1|GRIN1|GSTM1|GSTP1|GSTT1|HTR1B|HTR2A|HTR5A|KCNN3|MAOA|MAOB|NOTCH4|NPY|NR3C1|NRG1|NTRK1|OPRM1|PAH|PGP|PICK1|PMCH|PVALB|RELN|RGS4|S100B|SELENBP1|SERPINA3|SLC6A3|SLC6A4|SLC6A9|SNAP25|SOD2|SYN3|TGIF1|TH|TIMELESS|TPH1|TRPM2|VWF|ZNF804A
1219	DOID:2474	vernal conjunctivitis	CARD15|CD14|IL4R|NOD2|NPSR1|TLR4
1220	DOID:2476	hereditary spastic paraplegia	ALS2|AP5Z1|ATL1|BSCL2|CYP7B1|DPP6|GJC2|HSPD1|HSPE1|KIAA0196|KIF5A|L1CAM|NIPA1|PLP1|PNPLA6|PQBP1|REEP1|SLC33A1|SPAST|SPG11|SPG20|SPG3A|SPG4|SPG41|SPG7|ZFYVE26|ZFYVE27
1221	DOID:2477	motor peripheral neuropathy	AMACR|BSCL2|CKB|FIG4|MFN2|MPZ|PMP22|PRNP|SLC12A6
1222	DOID:2478	spinocerebellar degeneration	ATN1|ATXN3|ATXN8OS|ERDA1|FMR1|LRRK2|MT-ATP6|MT-TK|MT-TL1|POLG|SCA1|SIL1
1223	DOID:2479	central nervous system origin vertigo	CACNA1A|ESR1|PGR|SLC26A4
1224	DOID:2481	infantile epileptic encephalopathy	ARHGEF9|CDKL5|CRH|GABRG2|GRIN1|HSD17B4|KCNJ11|KCNQ2|MC2R|MC4R|NDP|NF1|PCDH19|PDCD6IP|PLCB1|PNKP|POMC|SCN1A|SCN2A|SCN9A|SLC25A22|SPTAN1|STXBP1|TSC1|TSC2|UPB1
1225	DOID:2490	congenital nervous system abnormality	LRP2|NFIA
1226	DOID:2491	sensory peripheral neuropathy	POLG|PRX|SPTLC2
1227	DOID:2493	gastric antral vascular ectasia	CTC1
1228	DOID:2508	Takayasu's arteritis	HLA-A|HLA-B|HLA-D|HLA-DRB1|IL12A|IL2|IL6|ITGA2B|ITGB3|MMP2|MMP3|MMP9|MTHFR|NFKBIL1|PTPN22|SELP
1229	DOID:2512	nevoid basal cell carcinoma syndrome	GLI2|PTCH|PTCH1|SMO|SUFU|SUMO3
1230	DOID:2513	basal cell carcinoma	ARHGEF10L|ASIP|ATRN|BCC1|BCC2|BCC3|BCC4|BCC5|BCC6|BCCIP|BMP2|BMP4|BRAF|BRCA1|BRCA2|BTRC|CAT|CCL5|CCND1|CD3EAP|CDKN1A|CDKN2A|CDKN2B|CFLAR|CLPTM1L|CTLA4|CXCL12|CYLD|CYP1A1|CYP2D6|EDN1|EGFR|ERCC1|ERCC2|ERP29|FAS|FASLG|FGFR2|FGFR4|GLI1|GLI2|GPX1|GREM1|GSTA4|GSTM1|GSTM3|GSTP1|GSTT1|HAL|HFE|IGF1R|IL10|IL1B|IL6|IL8|ING1|ITGAV|KLF14|KRAS|KRT17|KRT19|KRT5|LIG4|MC1R|MCL1|MDM2|MICA|MMP3|MMP8|MMP9|MSH3|MTHFR…
1231	DOID:2519	testicular disease	INSL3
1232	DOID:2526	prostate adenocarcinoma	ADRB2|ALOX15|ANXA1|AR|BMP7|BRAF|CCR5|CRISP3|CSMD1|CTNND1|ERG|FGFR2|GSTM1|GSTP1|ITGB1|KRAS|MMP2|MUC2|RELA|RPL10|SCD|SOD2|SQSTM1|TMPRSS2|UBC|XBP1|XRCC1|XRCC3
1233	DOID:2527	nephrosis	ADIPOQ|AGT|ALB|CCL13|CYP3A18|CYP3A9|DDIT3|DES|EDN1|EDNRB|F2|HPSE|ICAM1|IL4|ITGB2|LAMB2|LEPR|LGALSL|NDST1|NES|NPHS2|REN|SOD1|TNF|VIM
1234	DOID:2529	splenic disease	AHR|CFC1|CYP1A2|TLX1
1235	DOID:252	alcoholic psychosis	SLC6A3|SLC6A4
1236	DOID:2531	hematologic cancer	ADPRTL4|APEX1|BRCA2|CARD15|CCR5|CD52|CD86|CDKN2A|CEBPA|CHST9|CSF1|CXCL10|CXCL12|CYP2B6|CYP2C19|CYP2C9|CYP2D6|DPYD|ERCC5|F2|F5|FCGR2A|FEN1|GATA2|GCET2|GSTM1|GSTP1|GSTT1|HFE|HLA-A|HLA-B|HLA-C|HLA-DPA1|HLA-DPB1|HLA-DQA1|HLA-DQB1|HLA-DRB1|HLA-H|HPSE|HSPA1L|IFNG|IGF2BP1|IGF2BP2|IGF2BP3|IL10|IL10RA|IL15RA|IL1A|IL1B|IL1RN|IL2|IL23R|IL4|IL4R|IL6|JAK2|KIR2DL1|KIR2DL4|KIR3DL1|KIR3DL2|KIR3DL3|KIR3DP1|KIT|LI…
1237	DOID:2548	reflex epilepsy	ALDH5A1|GRM4|TRPC4
1238	DOID:2556	relapsing polychondritis	CCL2|CCL4|IL8
1239	DOID:2557	chondromalacia	COL11A2|COL2A1|EDN1|FGF14|GATA-2|NPPC
1240	DOID:2559	opiate dependence	ABCB1|ANKK1|BDNF|BMPER|C9|CES1|CHRNA3|CHRNA5|COMT|CRY1|CYP1A2|CYP2B6|CYP2C19|CYP2C9|CYP2D6|CYP3A4|CYP3A5|DRD2|DRD3|DRD4|GNB3|GRM6|GRM8|MANEA|ME2|MYOCD|NAV3|NCAM1|NR4A2|ODS1|OPRK1|OPRL1|OPRM1|PDYN|PENK|PNOC|SLC6A3|SLC6A4|TTC12|TTC9|UGT2B7
1241	DOID:255	hemangioma	AIF1|IDH1|IDH2|IGF2|KDR|KRAS|NRP1|PTEN
1242	DOID:2560	morphine dependence	CREB1|GRIA1|GRIN2A|MMP9|NOS1|OPRL1|OPRM1
1243	DOID:2565	macular corneal dystrophy	CHST6|HLA-F|LCAT|TACSTD2|TGFB1|TGFBI|VSX1|ZEB1
1244	DOID:2566	corneal dystrophy	CHST6|HLA-F|KRT12|LCAT|TACSTD2|TGFB1|TGFBI|VSX1|ZEB1
1245	DOID:2569	retinal drusen	ARMS2|BFAR|C2|C3|CFB|CFH|EFEMP1|HTRA1
1246	DOID:2571	Langerhans-cell histiocytosis	CASP8|CFLAR|CSF1|IFNG|IL17A|IL1RN|IL4|KITLG|MKI67|TNF
1247	DOID:2580	rhizomelic chondrodysplasia punctata	AGPS|GNPAT|PEX7
1248	DOID:2582	acatalasia	CAT
1249	DOID:2583	agammaglobulinemia	BLNK|BTK|CD19|CD79A|CD79B|IGHM|IGLL1|IL10|LRRC8A|TNFRSF13B
1250	DOID:2596	larynx cancer	ADH1B|ADH1C|ADH7|AHR|ALDH2|ANKK1|ANXA1|APEX1|BCL2|BSG|CAPN10|CCND1|CCR5|CDH1|CDH11|CDH2|CDKN1A|CDKN2A|CHEK2|COMT|CTNNB1|CXCL12|CYP1A1|CYP1A2|CYP1B1|CYP2A13|CYP2A6|CYP2C8|CYP2C9|CYP2D6|CYP2E1|CYP3A4|DEC1|DLEC1|DRD2|EPHX1|ERBB2|ERCC1|ERCC2|ERCC4|ERCC5|ERCC6|FANCG|FHIT|GJB5|GNAS|GSTA2|GSTM1|GSTM3|GSTP1|GSTT1|GSTT2|HLA-DRB1|IL1B|IL1R1|IL8|ITGA3|KDM4C|KIR2DS4|KIR3DL1|LIG3|LTBP1|LZTS1|MDM2|MGMT|MGST1|M…
1251	DOID:2598	laryngeal benign neoplasm	ADH1B|ADH1C|ADH7|AHR|ALDH2|ANKK1|APEX1|BCL2|CAPN10|CCND1|CCR5|CDH1|CDH11|CDH2|CDKN1A|CDKN2A|CHEK2|COMT|CTNNB1|CXCL12|CYP1A1|CYP1A2|CYP1B1|CYP2A13|CYP2A6|CYP2C8|CYP2C9|CYP2D6|CYP2E1|CYP3A4|DEC1|DLEC1|DRD2|EPHX1|ERBB2|ERCC1|ERCC2|ERCC4|ERCC5|ERCC6|FANCG|FHIT|GJB5|GNAS|GSTA2|GSTM1|GSTM3|GSTP1|GSTT1|GSTT2|HLA-DRB1|IL1B|IL1R1|IL8|ITGA3|KDM4C|KIR2DS4|KIR3DL1|LIG3|LTBP1|LZTS1|MDM2|MGMT|MPO|MTHFR|MUS81|N…
1252	DOID:2600	laryngeal carcinoma	ADH1B|ADH1C|ADH7|AHR|ALDH2|ANKK1|APEX1|BCL2|CAPN10|CASP3|CCND1|CCR5|CDH1|CDH11|CDH2|CDKN1A|CDKN2A|CHEK2|CLU|COMT|CTNNB1|CXCL12|CYP1A1|CYP1A2|CYP1B1|CYP2A13|CYP2A6|CYP2C8|CYP2C9|CYP2D6|CYP2E1|CYP3A4|DEC1|DLEC1|DRD2|EPHX1|ERBB2|ERCC1|ERCC2|ERCC4|ERCC5|ERCC6|FANCG|FHIT|GGNBP2|GJB5|GNAS|GSTA2|GSTM1|GSTM3|GSTP1|GSTT1|GSTT2|HLA-B|HLA-DRB1|IL1B|IL1R1|IL6|IL8|ITGA3|KDM4C|KIR2DS4|KIR3DL1|LIG3|LTBP1|LZTS1|…
1253	DOID:2602	chondroma	IDH1|IDH2
1254	DOID:2609	adenomyoma	APEX1|PARP1|POLB|XRCC1
1255	DOID:2615	papilloma	CCND1|CDKN1A|EGFR|HLA-DQA1|HLA-DQB1|HLA-DRB1|HRAS|MMP2|MYC|PTGS2|RARB|SOD2|SPRR1A|TMC6
1256	DOID:2626	choroid plexus papilloma	MDM2|SMARCB1|TP53
1257	DOID:2632	papillary serous adenocarcinoma	BRAF|CHST2|KRAS
1258	DOID:2634	cystadenoma	VHL
1259	DOID:2636	ovarian Brenner tumor	BRCA1
1260	DOID:263	kidney cancer	ABCB1|ABCG2|ACE|AGT|AGTR1|AGTR2|ALOX15|ALOX5|APAF1|APOC1|APOE|ATP7B|AURKA|BAD|BCL2|BHLHA15|BRAF|BRCA2|C1ORF183|C3ORF10|CA9|CACYBP|CAV1|CCBL1|CCDC55|CCL2|CCL5|CCND1|CD247|CDC73|CDH1|CDKN1B|CHEK2|COMT|CTDSPL|CTLA4|CTNNB1|CXCL12|CYP1A1|CYP1A2|CYP1B1|CYP2C8|CYP2E1|CYP3A4|CYP3A5|DAAM2|DDX20|DGCR8|DICER1|DKK2|DKK3|DKK4|E2F3|EDN1|EDNRA|EGF|EGFR|EIF2C1|EIF2C2|EIF4EBP1|EPAS1|ERCC1|ERCC2|ERCC5|ESM1|ESR1|FB…
1261	DOID:2643	perivascular epithelioid cell tumor	CD1A|TSC2
1262	DOID:2645	benign mesothelioma	ABCG2|ADH1B|ALDH2|APC|BAP1|BIRC3|CA9|CASP3|CAT|CDH1|CDKN1B|CDKN2A|CFLAR|CLNS1A|COMT|CTNNB1|CYP1A1|CYP1A2|CYP1B1|CYP2A6|CYP2C18|CYP2C19|CYP2E1|DIO2|EGFR|EGR1|EID1|EPHX1|EPOR|ERCC2|ESR1|FGF1|FGF2|FHIT|GDF10|GPC3|GSN|GSTA2|GSTA4|GSTM1|GSTM3|GSTP1|GSTT1|GSTT2|IFNG|ITLN1|KRAS|MMS|MSLN|MTHFR|MTOR|MUC1|MYO18B|NAT1|NAT2|NF2|NME2|OGG1|PDGFA|PDGFC|PGR|POMC|PPP1R14A|PUF60|RASSF1|SFRP4|SLC6A20|SOD2|SPP1|SYK|…
1263	DOID:2658	dermoid cyst	KRT10|KRT18
1264	DOID:2661	myoepithelioma	EWSR1|IL6
1265	DOID:2671	transitional cell carcinoma	ABO|AMBP|ANXA2|APAF1|APEX1|AR|ARID1A|ARL6IP5|BAD|BAX|BCL2|BCL2L14|BCL6|BIRC5|BRAF|BRIP1|CAV1|CCL2|CCND1|CCNE1|CD274|CD276|CD3E|CD82|CDH1|CDKN1A|CDKN1B|CDKN2A|CFLAR|CHD6|CLDN1|CREBBP|CSF3|CXCL12|CYP1A2|CYP2D6|CYP2E1|DAB2|DAPK1|DUSP1|EP300|ERBB2|ERBB3|ERCC2|ERCC5|ESR2|EZH2|FAS|FASLG|FGFR3|FIGF|FLJ45803|GAS1|GNAS|GNB3|GPX1|GSTM1|GSTM3|GSTP1|GSTT1|HIF1A|HLA-G|HRAS|IFNA2|IL1B|IL1RN|IL4|KDM6A|KRAS|KRT3…
1266	DOID:2683	adenofibroma	CHEK1
1267	DOID:2691	myoma	CAV1|CDKN1A|ENG|FGF2|OXTR|PDGFA|SHBG
1268	DOID:2696	Leydig cell tumor	AMHR2|FH|LHCGR|PRL
1269	DOID:26	pancreas disease	ACE|CASP1|CDKN2A|CFTR|EPHX1|G6PC2|HMOX1|HRAS|IAPP|LEPR|POMC|PRSS1|RPLP2|SPINK1|UGT1A7
1270	DOID:2702	pigmented villonodular synovitis	CSF1|MMP1|MMP9
1271	DOID:2703	synovitis	CCL5|CD163|ESR1|F2RL1|HLA-B|MYC|POMC|TYMP
1272	DOID:2712	phimosis	ITGA1|ITGB3
1273	DOID:2717	bloom syndrome	ATM|BLM|BRCA1|BRCA2|CHEK2|FANCC|RMI1|UNG
1274	DOID:2722	acrodermatitis	SLC39A4
1275	DOID:2723	dermatitis	CCL1|CCL18|CCL26|CD274|CTF1|F2RL1|HLA-B|HLA-DQA1|HLA-DQB1|HLA-DRB1|IL13|IL1A|IL31|IL36A|IL6|IL6ST|ITGB2|LIF|LTF|MMP9|NANOS2|NOD2|OSM|PLA2G4A|PLAU|PLAUR|SELE|SELPLG|SHARPIN
1276	DOID:2725	capillary hemangioma	CDKN1C|IGF2|LYVE1|SLC2A1|VHL
1277	DOID:2729	dyskeratosis congenita	DKC1|TERC|TERT|TINF2
1278	DOID:2730	epidermolysis bullosa	COL7A1|ITGB4|KRT18|KRT5|MMP1|PLEC|PLEC1
1279	DOID:2731	vesiculobullous skin disease	HLA-DRB1|TPMT
1280	DOID:2732	Rothmund-Thomson syndrome	RECQL4
1281	DOID:2733	skin atrophy	APP|BAX|CTNNB1|ESRRA|ESRRG|HIF1A|HLA-DQB1|IL1RN|KDR|RXRA|RXRG
1282	DOID:2734	keratosis follicularis	ATP2A2|PLA2G1B
1283	DOID:2736	Hajdu-Cheney syndrome	MMP2|NOTCH2
1284	DOID:2738	pseudoxanthoma elasticum	ABCC1|ABCC6|CAT|CFH|GPX1|ICAM1|MGP|MMP2|MYH11|SELE|SELL|SELP|SOD2|SPP1|VEGFA|XYLT1|XYLT2
1285	DOID:2739	Gilbert syndrome	ABCB1|ABCG2|CYP1A2|CYP2C8|CYP3A4|CYP3A5|G6PD|HBB|HIF1A|KDR|LST-3TM12|SLCO1A2|SLCO1B1|UGT1A1|UGT1A3|UGT1A6|UGT1A7|UGT2B15|UGT2B7|VEGF
1286	DOID:2741	bilirubin metabolic disorder	ABCB1|ABCG2|CSF3|CYP1A2|CYP2C8|CYP3A4|CYP3A5|G6PD|HIF1A|KDR|SLC01B3|SLCO1B1|SLCO1B3|SLCO2A1|SLCO2B1|TNF|UGT1A1|UGT1A3|UGT1A7|UGT1A9|VEGF
1287	DOID:2742	auditory system disease	SLC26A2
1288	DOID:2745	narcissistic personality disorder	ADRA2A|ADRB1|BDNF|CHRM2|COMT|CRHR1|DRD2|DRD3|DRD4|HD|HTR1A|HTR2A|HTR6|MAOA|OPRS1|PLXNA2|SLC6A2|SLC6A3|SLC6A4|TPH1|TPH2
1289	DOID:2746	glycogen storage disease V	ACE|ACTN3|AMPD1|CPT2|PPARGC1A|PYGM
1290	DOID:2747	glycogen storage disease	AGL|G6PC2|GYG1|GYS2|IL8|LAMP2|PHKA2|PHKB|PRKAG2|VWF
1291	DOID:2748	glycogen storage disease III	AGL
1292	DOID:2749	glycogen storage disease I	G6PC|G6PD|SLC17A3|SLC37A4|UGT1A1
1293	DOID:2750	glycogen storage disease IV	GBE1|KCNJ12|KCNJ3|KCNJ6
1294	DOID:2752	glycogen storage disease II	ACE|GAA|SLC2A4
1295	DOID:2754	glycogen storage disease VI	PYGL
1296	DOID:2755	Mycobacterium avium complex disease	HLA-A|HLA-B|HLA-DMA|HLA-DQB1|HLA-DRB1|IFNGR1|IL12RB1|IL6|MICA|SLC11A1|TLR2|TNF|VDR
1297	DOID:2768	transient tic disorder	BDNF|DRD2|DRD4|HTR1B|SLC6A3|SLC6A4
1298	DOID:2769	tic disorder	BDNF|BRCA1|CST6|DRD2|DRD4|HSPD1|HTR1B|NPFFR2|SLC6A3|SLC6A4
1299	DOID:2772	irritant dermatitis	FLG|IL10|IL1A|IL1B|IL1RN|IL8|TNF
1300	DOID:2773	contact dermatitis	ACE|CRHR1|FLG|HLA-DMA|HLA-DMB|HTR1A|IL10|NAT1|NAT2|SAA1|SOD3|TLR4|TNF
1301	DOID:277	chorioangioma	CDKN1C|IDH1|IDH2|PTEN
1302	DOID:2785	Dandy-Walker syndrome	DWS|FOXC1
1303	DOID:2786	cerebellar disease	AHI1|CACNA1A|CASK|MAZ|OPHN1|RPGRIP1L|TINF2
1304	DOID:2789	parasitic protozoa infectious disease	IL5
1305	DOID:2796	desquamative interstitial pneumonia	ABCA3|DIP
1306	DOID:2797	idiopathic interstitial pneumonia	ABCA3|AGER|AGT|AGTR1|AKR1B10|ANXA1|BDNF|BMP7|CALCA|CCL11|CCL18|CCL2|CCL21|CCL3|CCL4|CCL5|CCND1|CCR2|CCR3|CDKN2A|CEBPB|CMA1|CSF2|CSF3|CTGF|CXCL2|CYSLTR2|DDR1|EGF|ELMOD2|ELN|FGF1|FGF2|FGF7|FOXF1|FSD1|GREM1|HGF|HMOX1|IFNG|IGF1|IGFBP3|IGFBP5|IL11|IL12B|IL13|IL18|IL1A|IL1B|IL4|IL5|IL6|IL6ST|IL8|MECP2|METAP2|MMP1|MMP7|MT2|MUC1|NOD2|PDGFA|PDGFB|PLAU|RHOA|SERPINA1|SFTPC|SHH|SOD3|TGFA|TGFB1|TIMP3|TNF
1307	DOID:2799	bronchiolitis obliterans	IFNG|IL10|IL17A|IL6|IL8|MBL2|MMP7|MMP8|MMP9|NOD2|SFTPA1|TGFB1|TIMP1|TLR1|TLR10|TLR2|TLR3|TLR4|TLR5|TLR6|TLR7|TLR8|TLR9|TNF
1308	DOID:2800	acute interstitial pneumonia	BMP7|CALCA|CCL11|CCL2|CCL3|CCL4|CCL5|CCR2|CCR3|CEBPB|CMA1|CSF2|CSF3|CTGF|CXCL2|CYSLTR2|EGF|ELN|FGF1|FGF2|FGF7|GREM1|HGF|HMBS|HMOX1|IGF1|IL12B|IL13|IL1B|IL4|IL5|IL6|IL8|MECP2|MT2|PDGFA|PDGFB|SERPINA1|TGFA|TGFB1|TNF
1309	DOID:2801	nonspecific interstitial pneumonia	MMP2|STX2
1310	DOID:2834	acquired polycythemia	CD177
1311	DOID:2841	asthma	AAA1|ABCB1|ABCC1|ABO|ABP1|ACE|ACP1|ACVR1|ACVRL1|ADA|ADAM23|ADAM33|ADAM8|ADAMTSL1|ADCY2|ADCY7|ADCY9|ADCYAP1|ADCYAP1R1|ADH5|ADORA1|ADORA2A|ADORA2B|ADORA3|ADRA1A|ADRA1B|ADRB1|ADRB2|AGT|AICDA|ALDH2|ALOX12|ALOX15|ALOX5|ALOX5AP|ANGPT1|ANXA2|AOAH|AQP5|AREG|ARFGEF1|ARG1|ARG2|ARRB1|ARRB2|ATP2A2|BAT1|BAX|BCDIN3D|BCL2|BCL2L1|BCL6|BDKRB1|BDKRB2|BDNF|BMP2|BMPR1B|BMPR2|C3|C3AR1|C4A|C5|C5AR1|C5R1|CALCA|CAMP|CAR…
1312	DOID:2842	Jervell-Lange Nielsen syndrome	KCNE1|KCNQ1
1313	DOID:2843	long QT syndrome	ACE|ADRA2C|ADRB1|ADRB2|AGT|AGTR1|AKAP9|ALG10|ANK2|ATP1B1|ATP6|ATP8|BRUNOL4|C2|CACNA1C|CAV3|CERKL|CYP1A2|CYP2B6|CYP2C9|CYP2D6|CYP3A4|GPR133|HERG|HFE|HMOX1|KCND2|KCND3|KCNE1|KCNE1L|KCNE2|KCNE3|KCNH1|KCNH2|KCNJ2|KCNJ5|KCNQ1|KCNQ1OT1|LITAF|LOXL2|MINK1|MMP9|MT-ND1|ND1|ND2|ND4|ND5|ND6|NDRG4|NOS1AP|NRG3|NUBPL|PALLD|PLN|POMC|PTEN|RNF207|RYR2|SCN4B|SCN5A|SLCO3A1|SLN|SNTA1|STK11|TF|TIMP2
1314	DOID:2848	melancholia	ABCB1|ACE|ACSL4|ADCY9|ALB|APOA4|APOE|AVPR1B|BDNF|CADM1|CCK|CLOCK|CNR1|CNTF|COMT|CPOX|CRH|CRHR1|CRHR2|CSF3|CTSD|CYP2C19|CYP2D6|DDC|DRD1|DRD2|DRD3|DRD4|DRD5|ESR1|ESR2|FGF2|FGFR1|FKBP5|FTH1|FTL|GABRA1|GABRA5|GABRB3|GAD1|GHRL|GLO1|GMIP|GNB1|GNB3|GSK3A|GSK3B|HTR1A|HTR1B|HTR2A|HTR2C|HTR6|IFNA2|IL1B|IL6|KCNK2|M6PR|MAOA|MCPT1|MED12|MIF|MME|MTHFR|NGFR|NOS1|NPY|NR3C1|PLA2G2A|POMC|PON1|PTGS2|RELN|SLC6A2|SLC…
1315	DOID:2855	hyperthyroxinemia	DIO1
1316	DOID:2859	hemoglobin C disease	HBB
1317	DOID:285	hairy cell leukemia	CCND1|ITGAX|RHOH|SYNJ2
1318	DOID:2860	hemoglobinopathy	G6PD|GSTA1|GSTM1|GSTP1|GSTT1|HBB|HFE|MTHFR|SLC4A1|UGT1A1
1319	DOID:2861	congenital nonspherocytic hemolytic anemia	G6PD|GPI|NT5C3|TPI1|UGT1A1
1320	DOID:2862	glucosephosphate dehydrogenase deficiency	ABO|F2|F5|G6PD|GSR|HBA1|HBB|HP|IFNG|IL10|IL6|MTHFR|NOS2A|SLCO1B1|SLCO6A1|TGFB1|TNF|UGT1A1
1321	DOID:2870	endometrial adenocarcinoma	BIRC5|CDKN1B|CDKN2A|CRHR1|EPAS1|ESR1|ESR2|ESRRA|ESRRG|FGF2|FOXP1|INHA|INHBA|LAMC2|MLH1|MMP12|MSH2|MSH6|MUC1|MUC2|MUC5AC|MUC5B|MUC8|P2RX7|PAEP
1322	DOID:2871	endometrial carcinoma	ABCB1|ABCC1|ABCC2|ACE|ACTN1|ADIPOQ|ADRB3|AKR1B10|AKR1C1|AKR1C3|AKT1|ANGPT2|ANKLE1|APC|AQP1|AR|ARMC3|ATM|ATR|BARD1|BAX|BCL2|BIRC2|BIRC5|BMI1|BRAF|BRCA1|BRCA2|CARD15|CARD4|CASC2|CASP3|CASP7|CASP8|CCL2|CCND1|CCND3|CD82|CDH1|CDKN2A|CDX2|CEACAM1|CFLAR|CHEK2|CHFR|CLU|COMT|CRP|CTNNB1|CTNNBIP1|CXCL10|CYP11A1|CYP17A1|CYP19A1|CYP1A1|CYP1A2|CYP1B1|CYP27B1|CYP3A4|CYR61|DCN|DDR1|EBAG9|EGFR|ENG|ENOSF1|EP300|EP…
1323	DOID:2876	laryngeal squamous cell carcinoma	BAD|BCL2|BCL2L14|BIRC5|CAV1|CCNB1|CCND3|CDKN1A|CDKN2A|COPS5|ELAVL1|ERBB2|IL13|LGALS1|LGALS7B|MLH1|MSH2|MYC|NAT2|PCNA|PTGS2|RB1|SKP2|SPP1
1324	DOID:2883	prostatic adenoma	ADRA1A|AKR1C3|AR|CCND1|CDH1|CDKN1A|COMT|CTBP2|CYP11A1|CYP17A1|CYP19A1|CYP1A1|CYP3A4|CYP3A43|CYP3A5|DAB2IP|DNMT3B|EGFR|EHBP1|ELAC2|ERBB2|FGF7|FGFR4|GNAS|GNMT|GSTM1|GSTM3|GSTP1|GSTT1|HLA-A|HNF1B|HSD3B1|IGF1|IGFBP3|IL10|IL1B|IL1RN|IL4|IL6|IL8|JAZF1|KLK3|LMTK2|MC1R|MLH1|MSMB|MSR1|MTHFR|MTR|MTRR|NAT1|NAT2|ND2|NFKB1|NKX3-1|NOS2A|NOS3|PRL|PSAP|RNASEL|SERPINA3|SLC22A3|SRD5A1|SRD5A2|TGFB1|TNF|TP53|TYR|UGT…
1325	DOID:288	endometriosis of uterus	AKR1C1|AKR1C2|AKR1C3|CAT|CCL2|CCND1|CDKN1A|CDKN2A|CDKN2B-AS1|CSF2|CXCR1|CYP1A1|ENDO1|ESR2|HLA-DPB1|HSD17B2|IL6|IL8|KIR2DL3|KIR3DL1|MDM2|MMP1|MMP2|MMP3|NR5A1|OLFM4|PGR|PRL|PTGER2|PTGER4|RB1|SRD5A1|SRD5A2|TIMP2
1326	DOID:2891	thyroid adenoma	ACHE|AIP|AKT1|AKT2|AKT3|AMH|APEX1|ARNT|ARRB2|ATM|AURKA|BAD|BCL2|BRAF|CCDC6|CCL5|CCR5|CDK6|CDKN1B|CDKN2B|CDYL|CGA|COMT|CSF2|CSGALNACT1|CTHRC1|CXCR4|CYP1A1|CYP2D6|DIO1|DUOX1|EGFR|EP300|ERBB2|ERCC2|ERO1LB|ESR1|FAS|FASLG|FGFR1|FGFR4|FHIT|FHL5|FIGF|FN1|FOXE1|GFRA1|GFRA2|GFRA3|GHR|GNB3|GPR98|GPX3|GSTM1|GSTO1|GSTP1|GSTT1|HIF1A|HLA-C|HLA-DQA1|HLA-DQB1|HLA-DRB1|HPGD|HRAS|HSD3B2|IDH1|IFNA2|IFNAR1|IGFBP1|IK…
1327	DOID:2893	cervix carcinoma	AKNA|APEX1|BARD1|BCL2|BIRC5|BLCAP|BRCA1|BRCA2|BRIP1|BSG|CASP8|CCND1|CCNE1|CCR2|CCR5|CD28|CD80|CD83|CD86|CDC6|CDKN1A|CDKN2A|CLPTM1L|CTLA4|CXCL12|CYBA|CYP1A1|CYP2A6|CYP2E1|DHRS4|EFNB2|EGF|EGFR|ELAVL1|EPHB4|EPHX1|ERBB2|ERCC1|ERCC2|ERCC5|ERPL2|EXO1|FANCA|FAS|FASLG|FCGR2A|FGFR3|FHIT|FLJ78302|GATA3|GGH|GPX1|GSTM1|GSTM3|GSTP1|GSTT1|HES1|HES5|HFE|HIF1A|HLA-A|HLA-B|HLA-C|HLA-DPB1|HLA-DQA1|HLA-DQB1|HLA-DRB…
1328	DOID:289	endometriosis	ACE|ACP1|ACTN1|ADIPOQ|AHR|AHRR|AHSG|AKAP13|AKR1C1|AKR1C2|AKR1C3|AKT1|ALOX15|AMH|ANG|ANGPT1|ANGPT2|APEX1|AR|ARNT|AXL|BIRC5|BRAF|BRCA1|BRCA2|C3|C5|C9|CAT|CCL1|CCL2|CCL21|CCL5|CCND1|CCR1|CCR2|CCR5|CD40|CDKN1B|CDKN2A|CDKN2B-AS1|CDKN2BAS|CFI|CLOCK|COL18A1|COMT|CTLA4|CTNNB1|CXCL5|CXCR1|CXCR2|CYP17A1|CYP19A1|CYP1A1|CYP1B1|CYP2C19|CYP2E1|CYR61|EBAG9|EGF|EGFR|EMX2|ENDO1|ENG|EPHX1|EPO|EPOR|ERCC2|ERCC5|ESR1…
1329	DOID:28	endocrine system disease	AIRE|CPE|CTLA4|CYP27B1|GNAS|INSR|MYH9|NSD1
1330	DOID:2907	Goldenhar syndrome	ADH1B|GHS|HFM|OPHN1
1331	DOID:2908	Treacher Collins syndrome	POLR1C|POLR1D|TCOF1
1332	DOID:2913	acute pancreatitis	A2M|ADIPOQ|CCL2|CD14|CFTR|DEFB1|DEFB4|EDN1|EDNRA|GSTT1|HSF1|HSPA1B|IL10|IL18|IL1B|IL6|LEP|LPL|LTA|MBL2|MIF|PRSS2|SELE|SELP|SOD1|SPINK1|TLR2|TLR4|TNF
1333	DOID:2914	immune system disease	ADAM33|CCL2|CCL5|CCR2|CCR5|CFH|CNR2|FCGR2A|FCRL3|IBD5|IL10|IL12B|IL1RAP|IL1RN|IL2|LAG3|NFKB1|NOD2|PADI4|POMC|RUNX1|SLC22A4|SLC9A3R1|SPINK5|TGFB1
1334	DOID:2916	hypersensitivity reaction type IV disease	SERPINB14
1335	DOID:2917	cryoglobulinemia	FCGR3A|FCGR3B|FN1|HLA-DQA1|HLA-DQB1|HLA-DRB1|IL1RN
1336	DOID:2920	membranoproliferative glomerulonephritis	ALB|C1QA|CFH|CFHL5|HLA|PON1|TSLP
1337	DOID:2921	glomerulonephritis	ACE|AGT|AGTR1|ALB|APOE|C4|CCL1|CCL2|CCL3|CCL4|CCL5|CCL7|CD46|CD89|CFD|CR1|CTLA4|CXCR3|CYP11B2|DES|ELANE|ESR1|FCAR|FCER1A|FCGR2A|FCGR2B|FCGR3B|HLA-DPB1|HLA-DQA1|HLA-DQB1|HLA-DRB1|IL10|IL18|IL1B|IL1RN|IL2|IL2RA|IL6|IL8|JUND|KLK1|MMP2|MMP9|MPO|MYH9|NOS3|NPHS1|P2RX7|PARP1|POMC|PPARG|SERPINE1|SGK1|TGFB1|TIMP1|TNF|WT1
1338	DOID:2926	Klippel-Trenaunay syndrome	AGGF1|KTWS
1339	DOID:2935	Chediak-Higashi syndrome	LYST
1340	DOID:2942	bronchiolitis	BDNF|CCL2|CCL3|CCL5|CD14|CLC|CTLA4|HLA|ICAM1|IFI27|IFNG|IL10|IL17A|IL4|IL4R|IL8|IL9|SELE|TLR4|TNF|VCAM1|VDR
1341	DOID:2945	severe acute respiratory syndrome	ACE|ACE2|ANPEP|BCL2L1|CCL2|CCL5|CCND3|CD14|CD209|CD34|CLEC4G|CLEC4M|CXCL10|CXCL5|CXCL9|ELF3|F2|F5|FCER2|FCGR2A|HLA-A|HLA-B|HLA-DQA1|HLA-DRB1|ICAM3|IFNA1|IFNB1|IFNG|IL10|IL12RB1|IL1A|IL1B|IL2|IL4|IL6|MAPK14|MASP2|MBL2|MX1|NOS3|OAS1|RB1|TNF
1342	DOID:2951	motion sickness	ADRA2A
1343	DOID:2957	pulmonary tuberculosis	ABCB1|ACE|ACP1|AGTR1|AGTR2|AKT1|ALOX5|C3|CCL2|CCL3|CCL4|CCL5|CD14|CD209|CD247|CD27|CTLA4|CTSZ|CYBA|CYBB|CYP1A1|CYP27B1|CYP2C19|CYP2C9|CYP2D6|CYP2E1|DNAH8|DUOX1|DUOX2|ESD|FCGR2A|FCGR3A|GC|GLO1|GSTM1|GSTT1|HLA|HLA-A|HLA-B|HLA-C|HLA-DPB1|HLA-DQA1|HLA-DQB1|HLA-DRB1|HLA-DRB3|HLA-DRB5|HSPA1A|IFN1@|IFNG|IFNGR1|IFNGR2|IL10|IL12A|IL12B|IL12RB1|IL18|IL1A|IL1B|IL1RN|IL2|IL4|IL6|IL8|IL8RA|IL8RB|IRF1|IRGM|LTA…
1344	DOID:2960	photosensitive trichothiodystrophy	ERCC2|ERCC3|GTF2H5
1345	DOID:2962	Cockayne syndrome	APEX1|ERCC2|ERCC3|ERCC5|ERCC6|ERCC8|LMNA
1346	DOID:2972	renal artery obstruction	ACE|AGT|AGTR1|IL10|IL2|IL6|MTHFR|NOS3|NPPB|SERPINC1|SERPINE1|TNF
1347	DOID:2975	cystic kidney	AHI1|CEP290|FAT4|IFT80|INS|INVS|IQCB1|NPHP1|NPHP3|PKD2|SDCCAG8|TMEM67|TSC2
1348	DOID:2977	primary hyperoxaluria	AGXT|CCL2|CCL5|GRHPR|HOGA1|IL6|NFKB1|SLC26A1
1349	DOID:2978	carbohydrate metabolic disorder	PRKAG3|SLC2A1
1350	DOID:297	pleomorphic adenoma carcinoma	CCNA2|CCND1|CDKN2A
1351	DOID:2983	anuria	AGT|ALB|PLAU
1352	DOID:2986	IgA glomerulonephritis	ABCA1|ACE|ACSM3|ADD1|ADH1B|ADIPOQ|ADM|ADRB2|ADRB3|AGT|AGTR1|AGTR2|AKR1B1|APOE|BDKRB1|BDKRB2|C1GALT1|C1GALT1C1|C1QA|C5|CCL2|CCL5|CCR2|CCR5|CD14|CD80|CD86|CD89|CETP|CFH|CFHR1|CFHR3|CHGA|CTGF|CX3CR1|CYBA|CYP11B2|CYP2C9|CYP2J2|CYP3A4|DDR1|DEFA|DRD2|EDN1|EDNRA|EGF|ENAH|ENPP1|EPHX2|ESR1|F12|FCAR|FCER1A|FCGR2A|FCGR3A|FCGR3B|FGA|FGB|GCLM|GCM1|GJA4|GNB3|GP1BA|GP6|GYS1|HFE|HLA|HLA-A|HLA-B|HLA-DMA|HLA-DMB|H…
1353	DOID:2987	familial Mediterranean fever	ABCB1|ABCC6|ACE|C5AR1|CCL3|CD14|F2|F5|HLA-DQB1|HLA-DRB1|IFNG|IL12A|IL18|IL1B|IL1RN|IL6|KIR2DL1|KIR2DL2|KIR2DL3|KIR2DL4|KIR2DL5A|KIR2DP1|KIR2DS1|KIR2DS2|KIR2DS3|KIR2DS4|KIR2DS5|KIR3DL1|KIR3DL2|KIR3DL3|KIR3DP1|KIR3DS1|LEP|LMX1B|MEFV|MICA|MIF|MVK|NLRP3|NOD2|PSTPIP1|SAA1|SAA2|SERPINE1|TLR2|TLR4|TNF|TNFRSF1A|VEGFA|XIAP
1354	DOID:2988	antiphospholipid syndrome	ANXA2|ANXA5|APOH|BANK1|BLK|CYP2C9|F13A1|F2|F5|FCGR2A|GP1BA|HLA-DMA|HLA-DMB|HLA-DPB1|HLA-DQA1|HLA-DQB1|HLA-DRB1|IGF1|IGFBP1|IRF5|ITGA2|ITGA2B|ITGB3|MBL2|MTHFR|NOS3|PLAT|PROZ|SELPLG|SERPINB2|SERPINE1|STAT4|TFPI|TNF|VKORC1
1355	DOID:2994	germ cell cancer	ALDH1A1|ALDH3A1|APC|AR|ATF7IP|BAK1|BCL10|BIRC5|BLMH|BRAF|CCND1|CCND2|CCNE1|CD9|CDKN1B|CHEK2|CLPTM1L|CYP17A1|CYP1A1|CYP1A2|CYP1B1|CYP2B6|CYP2C19|CYP2C9|CYP3A4|CYP3A5|DMRT1|DND1|DPPA3|ERBB2|ESR2|FAS|FSHR|GDF3|GSTA1|GSTP1|HLA-DQA1|HLA-DQB1|HLA-DRB1|HSD17B1|HSD17B4|IGF1|IGF1R|IGF2|IGFALS|INHA|INHBA|INHBB|INHBC|INHBE|KIT|KITLG|KRAS|MDC1|MIR372|MIR373|MLH1|MSH2|NANOG|PARP1|PDE11A|PHC1|POU5F1|PRSS50|SCN…
1356	DOID:2997	Sertoli-Leydig cell tumor	ESR1
1357	DOID:2998	testicular cancer	AKT1|ALOX12|ALOX5|AR|ATF7IP|BAK1|BCL10|BLMH|BRAF|CLPTM1L|COMT|CYP17A1|CYP19A1|CYP1A1|CYP1A2|CYP1B1|CYP3A4|CYP3A5|DMRT1|DND1|ERCC1|ERCC2|ERCC4|ESR1|ESR2|FGFR3|FH|FSHR|GH1|GHSR|GSTM1|GSTP1|GSTT1|HLA-DQB1|HLA-DRB1|HSD17B1|HSD17B4|IFNGR2|IGF1|IGF1R|IGF2|IGFALS|IGFBP3|IL10|INHA|INHBA|INHBB|INHBC|INHBE|KIT|KITLG|KLK10|KRAS|LTA|MAPK8IP1|MGCT|MGMT|PDE11A|PPP1R13L|PRMT5|RAI1|RELA|SERPINE1|SMAD4|SPRY4|STK1…
1358	DOID:2999	granulosa cell tumor	AMH|ESR1|ESR2|FOXL1|FOXL2|GATA4
1359	DOID:299	adenocarcinoma	ABCB1|ABCB11|ABCB4|ABCC1|ABCC2|ABCC3|ABCC4|ABCC5|ABCC6|ABCC8|ABCG2|ABL1|ACCS|ACE|ADAM8|ADAMTS13|ADCY3|ADCY6|ADCY7|ADCYAP1|ADH1B|ADH1C|ADH4|ADIPOQ|ADORA2B|AGT|AGTR1|AGTR2|AHR|AHRR|AKAP10|AKAP9|AKR1A1|AKR1B1|AKR1C3|AKR7A3|AKT1|AKT2|ALB|ALDH1L1|ALDH2|ALDH4A1|ALK|ALOX12|ALOX5|AMACR|ANPEP|ANXA1|APAF1|APC|APEX1|APOA1|APOE|APOM|AQP1|AQP3|AR|ARID1A|ARNT|ASAH1|ASCC3|ATF1|ATG12|ATG2B|ATG5|ATG9B|ATM|ATOH1|A…
1360	DOID:3001	female reproductive endometrioid cancer	CTNNB1|FGFR2|GHRH|SPARC|WT1
1361	DOID:3007	breast ductal carcinoma	ADAM8|AGTR1A|AKT1|AKT2|ALOX15|ANGPT2|ANXA8L2|BCL2|BRCA1|BRCA2|BTC|BTF3|CA9|CDKN1A|CDX2|CHEK2|CSK|CST6|CTNNB1|CYP1B1|DUSP6|DYRK1B|EBAG9|EGFR|EPHA4|ERBB2|ERBB3|ERBB4|ERCC2|F3|FHIT|GALNT3|HIF1A|HIST2H3A|IL8|ITIH5|KIAA0100|KLF4|KRAS|KRT18|KRT8|LAMC2|MDM4|MLH1|MRE11A|MSH2|MUC5AC|NBN|NDRG1|NEK2|NOL3|PARP1|PLAU|PXN|RAD50|RAD51|RHOA|S100A8|S100A9|S100P|S100PBP|SKAP2|SLC2A1|SLC5A5|SMAD4|SPARC|TGFB1|TP53|T…
1362	DOID:3008	invasive ductal carcinoma	ABCB1|ABCC2|ABO|ALDH3A1|AR|ATF4|ATM|AURKA|BAG1|BARD1|BRCA1|BRCA2|BUB1|BUB1B|CAT|CDH1|CDKN1B|CDKN2A|CHEK2|CLDN4|COMT|CTNNB1|CYP17A1|CYP19A1|CYP1A1|CYP1B1|CYP2B6|CYP2C19|CYP2C9|CYP3A4|CYP3A5|DNMT1|EGF|EGFR|ERBB2|ERCC2|ESR1|ESR2|FUT2|FUT3|GPX1|GPX4|GSR|GSTA1|GSTM1|GSTP1|GSTT1|HSD17B1|IGFBP2|IGFBP5|IL8|IL8RB|ITGB3|JAK2|LEPR|LTA|MAD2L1|MMP1|MMP2|MMP9|MTHFR|NBN|NBS1|NR1H4|OGG1|PALB2|PGR|PIK3CA|PTCH|PTT…
1363	DOID:3010	lobular neoplasia	CAV1|ESR1|ESR2|PTGS2
1364	DOID:3012	Li-Fraumeni syndrome	BAX|BRCA1|BRCA2|CDKN2A|CHEK2|LFS3|MDM2|TP53
1365	DOID:3016	breast malignant phyllodes tumor	TP53
1366	DOID:3021	acute kidney failure	ACE|AGT|AGTR1|ALB|AMBP|AMN|APOE|AVP|B2M|BAX|C4BPA|CLU|COMT|CRP|CST3|CYBA|CYP11B2|CYP2C19|CYP2C9|CYP2D6|CYP3A1|CYP3A4|EPO|FSTL1|G6PD|GAS6|GFER|GSTM2|GSTP1|HAVCR1|HBG2|HEXB|HLA-DRB1|HMOX1|HPRT1|HSPA1A|HSPA8|HYOU1|IFNA2|IL10|IL1B|IL6|INS|KLK1|KNG1|LCN2|MPO|MTHFR|NPPA|PNMT|PPARG|RAPGEF3|SIRT1|SLC11A1|SLC22A12|SPP1|TNF|TP53|UGT1A1|UGT1A9|UOX|VEGFA|WT1
1367	DOID:3025	acinar cell carcinoma	APC|ETV6
1368	DOID:302	substance abuse	ABCC4|ABLIM1|ACE|ADARB2|ADH1A|ADH1B|ADH1C|ADH4|ADH5|ADH6|ADH7|ADORA2A|AFF3|AGBL4|AGT|AKAP7|ANKK1|ANO4|APPL2|AR|ATP1B1|BCAR3|BDNF|BPIFA2|C10ORF11|C10ORF82|C19ORF18|C5ORF63|CADPS2|CARTPT|CAT|CCDC91|CCL5|CCR2|CCR5|CD274|CDCP1|CDH13|CERS6|CFTR|CHCHD3|CHD1L|CHRM2|CHRNA2|CHRNA3|CHRNA5|CHRNB4|CNR1|CNR2|CNTNAP2|COLEC12|COMT|CSMD1|CSMD3|CSRNP3|CSRP3|CTNNA3|CXCL14|CYP1A2|CYP2C19|CYP2D6|CYP2E1|DDX1|DNAH8|DO…
1369	DOID:3030	mucinous adenocarcinoma	ANKLE1|APC|BRCA1|BRCA2|CCND1|CDKN2A|CDX2|CHST4|CYP17A1|CYP19A1|CYP1A1|EGF|EGFR|FGFR2|IL6|KLK10|KLK11|KRAS|KRT13|L1CAM|MLH1|MUC2|MUC5AC|PIK3CA|PSCA|SAI1|SEPT9|TP53
1370	DOID:303	substance-related disorder	ABCC4|ABLIM1|ACE|ADARB2|ADH1A|ADH1B|ADH1C|ADH4|ADH5|ADH6|ADH7|ADORA2A|AFF3|AGBL4|AGT|AKAP7|ANKK1|ANO4|APPL2|AR|ATP1B1|BCAR3|BDNF|BPIFA2|C10ORF11|C10ORF82|C19ORF18|C5ORF63|CADPS2|CAT|CCDC91|CCL5|CCR2|CCR5|CD274|CDCP1|CDH13|CERS6|CFTR|CHCHD3|CHD1L|CHRM2|CHRNA2|CHRNA3|CHRNA5|CHRNB4|CNR1|CNR2|CNTNAP2|COLEC12|COMT|CSMD1|CSMD3|CSRNP3|CSRP3|CTNNA3|CXCL14|CYP1A2|CYP2C19|CYP2D6|CYP2E1|DDX1|DNAH8|DOCK1|DRD…
1371	DOID:3042	allergic contact dermatitis	ABCA6|ACE|ADRBK1|ASRGL1|BCL2|BMP6|CALCRL|CASP8|CCL19|CCR2|CD36|CD3D|CIDEC|CISH|CNTN3|CREM|CTSC|EMB|ETS2|F13A1|FCGR3B|FGL2|FLG|FYB|GSTM1|GSTT1|HSD11B1|IFI30|IFNG|IGSF6|IL10|IL16|IL1B|IL1RN|IL2RA|IL32|IL4|IL5|IL6|IPCEF1|ITGAM|KMO|MEOX1|MRC1|MXD1|NAMPT|NAT2|NINJ1|NUMA1|PHLDA1|PIM1|PLAT|PRDX4|QPCT|RAB32|RGS1|SAT1|SELE|SIAT1|SLC2A3|SLC7A5|SOCS1|SOCS2|SOD2|STAC|TLR7|TMSB10|TNF|TNFAIP6|UPP1
1372	DOID:3044	food allergy	ABP1|CD14|FCER2|FLG|GCG|GPR44|HLA-DQB1|HLA-DRA|HLA-DRB1|HNMT|IL10|IL13|IL4|IL4R|IL9|MS4A2|NAT2|NLRP3|SLC11A1|SLC22A4|STAT6|TGFB1|TLR2|TLR4
1373	DOID:3049	Churg-Strauss syndrome	CD226|DDR1|GHRL|GHSR|HLA-A|HLA-B|HLA-DRB1|HLA-DRB3|HLA-DRB4|IL10|LEP|LEPR|MBL2|MPO|ND5|RNASE3|UCP2
1374	DOID:3052	Balkan nephropathy	CYP2D6|CYP3A4|CYP3A5|GSTM1|GSTP1|GSTT1|NQO1|TP53
1375	DOID:3055	paratyphoid fever	CASP1|CRP|IFNG|IFNGR1|IL12B|IL1A|IL1B|IL1R1|PARK2|TNF|TNFRSF1A
1376	DOID:305	carcinoma	ABCB1|ABCC2|ABCC4|ACE|ADAMTS9|ADH1B|ADH1C|ADIPOQ|ADIPOR1|ADM|AKT1|ALDH1A1|ALDH2|ALDH3A1|ALOX15|APC|AR|ATM|ATP12A|ATP7B|AURKA|BACH2|BAX|BCL2|BCL2L1|BIRC5|BNIP3|BRAF|BRCA1|BRCA2|C12ORF30|C1QA|C1QTNF6|C2ORF43|CA9|CAMK1D|CASP14|CASP8|CAV1|CBR3|CBS|CCBL1|CCDC6|CCKBR|CCL2|CCL20|CCND1|CCNE1|CD3EAP|CD82|CD99|CDH1|CDKAL1|CDKN1A|CDKN1B|CDKN2A|CDKN2B|CEACAM1|CEBPB|CHD1L|CHEK1|CHEK2|CHI3L1|CLEC16A|CNR1|COMT|…
1377	DOID:3068	glioblastoma multiforme	ABCB1|ADAM33|ADAMTS4|ADAMTS5|AHSG|AKT1|ALK|ALOX5|APC|APOE|APP|AQP1|AQP9|ASPM|ATF5|ATM|AURKA|AURKB|BAI1|BAX|BCAN|BCHE|BCL2|BCL2L11|BIRC5|BMI1|BRCA1|CASP3|CCL2|CCND1|CD24|CDK4|CDKN1A|CDKN1B|CDKN1C|CDKN2A|CDKN2C|CHEK2|CHI3L1|CRK|CRYAB|CST3|CTSB|CTSL1|CX3CR1|CXCL12|DUSP6|ECHS1|EDN1|EFNB3|EGF|EGFR|EGR1|ELK1|EME1|EMP3|EPHA2|ERBB2|EXO1|FABP7|FAS|FGFR1|FN1|FOXM1|GAPDH|GDF15|GDNF|GFAP|GJA1|GNB3|GSTP1|GSTT…
1378	DOID:3069	astrocytoma	ADAR|ADARB1|ADORA3|AKT1|APP|AQP1|AQP4|ASCL1|B4GALT5|BCL2L1|BRAF|CA9|CASP9|CD24|CDKN1B|CDKN2A|CTSS|DBC1|DLL3|E2F2|EGFR|EMP3|EPAS1|EPHA2|ERCC2|FGFR4|GFAP|GHSR|GLTSCR1|GSTM1|GSTP1|GSTT1|HEY1|HEY2|HOXC9|HRAS|ICAM1|IDH1|IDH2|IFNB1|IGFBP2|IL13RA2|IL6|ITGB1|KCNA5|LATS1|LATS2|LPAR6|MAP2|MCM7|MELK|MGMT|MIB1|MMP1|MMP3|MMP7|MMP9|MVP|NAT2|NF1|NOTCH1|NOTCH2|OLIG2|P2RY2|PCAF|PCDHGA11|PECAM1|PIK3CA|PLD1|PLD2|PO…
1379	DOID:3070	malignant glioma	ABCB1|ABCG2|ADAMTS5|AKT1|AKT2|ALAD|ALOX5|ANGPT2|APEX1|APLN|APLNR|APOD|APP|AQP1|AQP4|ARL4A|ASIC2|ATM|ATP1B2|ATR|AURKB|AXL|B4GALT5|BAI1|BCAN|BCL2|BEX1|BIRC5|BRAF|BRCA1|BRCA2|BRIP1|BTBD2|CA9|CALD1|CALR|CAMK2B|CASP3|CASP8|CCDC26|CCK|CCL20|CCND1|CCND3|CCNE1|CCNH|CCR4|CD274|CDK4|CDKN1A|CDKN1B|CDKN1C|CDKN2A|CDKN2B|CDKN2C|CDKN2D|CEBPB|CFLAR|CHAF1A|CHEK1|CHEK2|CHI3L1|CLCN2|CLCN3|CTGF|CXCL12|CYP1A1|CYP1B1|…
1380	DOID:3071	gliosarcoma	BRAF|CYP2B6|CYP2C18|KIT|POR|RB1|VEGFA
1381	DOID:3074	giant cell glioblastoma	APC|BCHE|BMI1|DUSP6|EGF|EGFR|FN1|GDNF|GSTT1|H3F3A|HES1|HEY1|HIF1A|HIST1H3B|IFNA2|IL1B|IL2|IL8|JAG1|JAG2|MDM4|MMP2|MMP9|MYC|NCOR1|NOTCH1|NOTCH2|NOTCH3|PARK2|PROM1|PTK2|RUNX3|TES|TGM2|TNFSF10|VEGFA|WT1
1382	DOID:3078	grade III astrocytoma	ANGPT1|DLL3|EGFR|GSTM1|GSTP1|HEY1|HEY2|LATS1|LATS2|MGMT|MMP3|MMP9|NAMPT|NOTCH1|NOTCH2
1383	DOID:3082	interstitial lung disease	ABCA3|ACE|BDNF|CTGF|HLA-DQA1|HLA-DQB1|HLA-DRB1|IFIH1|IFNG|IL10|IL12A|IL1A|IL1R1|IL1RN|IL2|IL4|IL4R|IL6|ITGAE|LTA|NOD2|SERPINE1|SFTPB|SFTPC|SLC11A1|SOD2|TGFB1|TNF|TRBV20-1|TRBV3-1
1384	DOID:3083	chronic obstructive pulmonary disease	ABCA1|ABCA5|ABCA6|ABCA7|ABCB1|ABCB11|ABCC1|ABCC2|ABCC4|ACE|ADAM33|ADARB1|ADH1C|ADIPOQ|ADM|ADORA2A|ADRB1|ADRB2|AGER|AGT|AHR|AHRR|AKR1A1|AKR1C3|AKR1C4|AKT1|ALAD|ALDH1L1|ALDH2|ALOX12|ALOX15|ALOX5|AMACR|AMT|APAF1|APC|APEX1|APOA2|APOA4|APOB|APOE|AQP5|ARG1|ARG2|ARHGDIB|ARNT|ATM|ATP1B2|ATP2A1|ATP2A2|AURKA|AXIN2|BAK1|BARD1|BAX|BCL2|BCL6|BCR|BDKRB2|BHMT|BICD1|BIRC3|BLM|BRCA1|BRCA2|BRIP1|BUB1B|C3|C3AR1|C4A…
1385	DOID:3086	gingival overgrowth	ABCB1|CTLA4|EDN1|FGF7|HSPG2|IL15|IL6|ITGA2|MMP1|MMP3|SPARC|TGFB1
1386	DOID:3087	gingivitis	CST3|IL10|IL11|IL17A|IL18|IL1A|IL1B|IL1RN|IL6|LTA|MMP9|MPO|TLR2|TNF
1387	DOID:308	early myoclonic encephalopathy	BRD2|CACNB4|GABRG2|GBA|HLA-DRB1|KCNMB3|MAOA|MT-CO2|NDUFA1|PAX6|PCDH19|PMP22|POMC|SCN1A|SCN1B|SCN2A|SCN8A|STXBP1
1388	DOID:3093	nervous system cancer	ATP2A3|CDK4|CDKN2A|EGF|IDH1|IL6|LNX1|NF2|NUMBL|PHOX2B|RB1
1389	DOID:3095	germ cell and embryonal cancer	ALDH1A1|ALDH3A1|APC|AR|ATF7IP|BAK1|BCL10|BLMH|BRAF|CD9|CLPTM1L|CYP17A1|CYP1A1|CYP1A2|CYP1B1|CYP2B6|CYP2C19|CYP2C9|CYP3A4|CYP3A5|DMRT1|DND1|DPPA3|FSHR|GDF3|GSTA1|GSTP1|HLA-DQA1|HLA-DQB1|HLA-DRB1|HSD17B1|HSD17B4|IGF1|IGF1R|IGF2|IGFALS|INHA|INHBA|INHBB|INHBC|INHBE|KITLG|KRAS|NANOG|PARP1|PDE11A|PHC1|POU5F1|SCNN1A|SLC2A3|SMAD4|SPRY4|TERT|XRCC1
1390	DOID:310	MERRF syndrome	IL1A|IL1B|MT-TK|MT-TL1|POLG|TRNK|TRNL1
1391	DOID:3110	papillary cystadenocarcinoma	BARD1|SAI1
1392	DOID:3111	cystadenocarcinoma	CYP1A1
1393	DOID:3112	papillary adenocarcinoma	AKT1|AKT2|AKT3|BRAF|CYP2D6|EGFR|F2RL1|HRAS|KRAS|MLH1|MSH3|NRAS|PDPK1|PIK3CA|PTEN|RET|TP53|VEGF
1394	DOID:3113	papillary carcinoma	AKAP9|AKT1|ATM|BRAF|BRCA1|BRCA2|CD82|CDKN1B|CDKN2A|COPS5|CTAG1B|CYP1A1|EGF|EGFR|EIF2S1|EIF4E|ERBB2|FANCC|FAS|FASLG|FOXE1|GNB3|GPC3|GSTM1|GSTO1|GSTP1|GSTT1|HLA-C|HLA-DQA1|HLA-DQB1|HLA-DRB1|HRAS|IDH1|IL10|IL16|ITGB4|KRAS|KRT19|LIG4|MAD2L1|MAGEA4|MC1R|MLH1|MSH2|MSH6|MTF1|NAT2|NKX2-1|NQO1|NRAS|P2RX7|PAX2|PIK3CA|PLK1|PRKDC|PSCA|PTPRJ|RAD51|RAD52|RAP1A|RAP1B|RASA1|RBL1|RET|S100A10|S100A4|SLC2A1|SNAI1|S…
1395	DOID:3114	serous cystadenocarcinoma	ABCB1|ABCC1|ABCC2|ANKLE1|BRAF|BRCA1|BRCA2|CAPG|CDKN2A|CDKN2B|CLU|CSMD1|CTNNB1|CYP1A1|DOCK4|EGFR|ERBB2|ESR1|FGFR2|FRAT1|IFNG|IGF2BP3|IL6|ITGB3|KIT|KLK10|KLK11|KRAS|L1CAM|LRP1|MAP2K4|MLH1|MSH2|MSH6|MSLN|MUC4|PIK3CA|RB1|SLC2A1|SRA1|TP53
1396	DOID:3119	gastrointestinal system cancer	ACE|ACTA1|ADH1C|ALDH2|APC|BMPR1A|BNIP3|BRCA2|CBS|CCKBR|CIITA|CYP2C19|EFNA2|EGFR|ERBB2|F5|FHIT|FHL2|GHSR|GSTM1|GSTP1|GSTT1|HIC1|HRAS|IL6|ITGA1|ITGA6|KIT|MBD4|MC4R|MICB|MLH1|MSH2|MTHFR|MTR|MUC1|MUC2|NBN|NF1|NF2|NFKB1|OGG1|PRDM5|PSCA|PTGS2|SDHC|SMAD4|SPINK1|SPINT1|STK11|TNF|TP53|TP73|TYMS|UCHL1|UGT1A7|WNT2|XRCC1
1397	DOID:3121	gallbladder cancer	ABCG8|ACE|APOB|BCL2|CASP8|CCKAR|CCR5|CDKN2A|CETP|CR1|CTGF|CTNNB1|CYP1A1|CYP7A1|DNMT3B|EGF|ERBB2|ERCC2|ESR2|GALNT3|GSTM1|GSTM3|GSTP1|GSTT1|IL1B|IL1RN|IL6|INS|KEAP1|LRPAP1|MGMT|MSH2|MTHFR|MYH7B|NAT2|OGG1|PTGS2|RAS|RXRA|RXRB|S100A4|TACSTD2|TGFB1|TLR2|TLR4|TNF|TP53|UCHL1|VEGFC|XRCC1
1398	DOID:3128	anus disease	NOD2|SLC22A4|SLC22A5|TLR4|TNF
1399	DOID:3132	porphyria cutanea tarda	CPOX|CYP1A2|HFE|HLA-A|HLA-B|TFR2|TFRC|UROD
1400	DOID:3133	acute porphyria	ALAD|HMBS|PPOX
1401	DOID:3134	facial dermatosis	C9
1402	DOID:3136	scalp dermatosis	HLA-C
1403	DOID:3138	acanthosis nigricans	ADRB2|ADRB3|INSR
1404	DOID:3142	leg dermatosis	HLA-C
1405	DOID:3144	cutis laxa	ELN|FBLN5|PYCR1|SAGG
1406	DOID:3145	hyperlipoproteinemia type III	APOA5|APOC1|APOC2|APOC3|APOE|CRP|LIPC|LPL|PLAUR
1407	DOID:3146	lipid metabolism disorder	ABCG5|ACADM|ACADS|ANGPTL3|APOE|CELSR2|CETP|CILP2|CPT1A|CYP7B1|DECR1|ETFA|ETFB|ETFDH|GALNT2|GCKR|GLA|HADHB|IL6|KCTD10|LIPC|LPL|LRPAP1|MC2R|MLXIPL|MTTP|MYBPC3|MYH7|MYL3|PBX4|PNPLA2|PPARG|PRKAG3|PSRC1|SERAC1|SORT1|TBL2|TNNI3|TNNT2|TRIB1
1408	DOID:314	tenosynovial giant cell tumor	CSF1
1409	DOID:3151	skin squamous cell carcinoma	AKT2|AXL|BRCA2|CDKN2A|EGFR|MMP2|POLH|PTPRD
1410	DOID:3153	lipomatosis	PTEN
1411	DOID:3156	incontinentia pigmenti achromians	A|COLEC11|HFE|HMI|KRT14|LOXL1|MASP1|MC1R|MITF|MPV17|TSC2
1412	DOID:3158	hand dermatosis	FLG|IL10|IL1A|IL1B|IL8|KDR|TNF
1413	DOID:3159	photosensitivity disease	BRD2|GSTP1|HLA-A|HLA-B|HLA-DRB1|HLA-G|IL1RN|MC1R|PTPN13|TNF
1414	DOID:3165	skin benign neoplasm	ABCB1|ACO1|AKT1|AP3B1|APAF1|APC|APEX1|AQP3|ARHGEF10L|AS3MT|ASIP|ATRN|AURKA|BCAM|BCCIP|BMP4|BRAF|BRCA1|BRCA2|BTRC|CASP10|CASP8|CAT|CCL27|CCND1|CCR2|CCR5|CD34|CD3EAP|CDC91L1|CDK4|CDKN1A|CDKN2A|CDKN2B|CDKN2BAS|CHEK2|CLPTM1L|CSF3|CSNK2A1|CSNK2A2|CSNK2B|CTLA4|CTNNB1|CYLD|CYP1A1|CYP2D6|CYP3A4|CYP3A5|EDN1|EDNRB|EGF|ELAVL1|ERBB2|ERBB4|ERCC1|ERCC2|ERCC4|ERCC5|ERCC6|EREG|EXOC2|FAS|FASLG|FGFR2|FGFR3|FGFR4|F…
1415	DOID:3168	squamous cell neoplasm	ABCG2|AHR|ALDH2|CASP10|CASP3|CASP6|CASP7|CASP8|CASP9|CYP1A1|CYP2A6|CYP2E1|CYP3A4|CYP3A5|EGFR|EPHX1|GPX1|GSTM1|GSTP1|GSTT1|HMOX1|IL6|KRAS|MPO|MTHFR|MTR|NAT2|NQO1|PTGS2|SHMT1|TP53|TYMS
1416	DOID:3172	papillary adenoma	ALOX5|AMACR|APC|BCL2|BCL2L1|CTNNB1|CYP1B1|GJA1|GJB1|IGF1|KRAS|MTRR|MUC2|PRL|PTMA|SEPP1|SLC19A1|TCN2|TP53|TRPM7|TSHR|TXNRD1|VHL
1417	DOID:3178	skin papilloma	HRAS
1418	DOID:3179	inverted papilloma	MSX2
1419	DOID:3181	oligodendroglioma	AJAP1|ARHGDIA|BCL2L1|CDKN2A|DTX1|EDNRB|EGFR|ERCC2|GDNF|GFAP|GLTSCR1|GSTM1|GSTP1|GSTT1|HES1|HEY1|HRAS|IDH1|IDH2|KCNA5|MDM2|MIB1|OLIG2|PARVG|PRDX6|PTPRZ1|SMARCB1|TP53|TP73-AS1
1420	DOID:3183	childhood oligodendroglioma	DTX1|GDNF|HES1|HEY1|IDH1|IDH2|TP73-AS1
1421	DOID:3186	adult oligodendroglioma	DTX1|GDNF|HES1|HEY1|IDH1|IDH2|TP73-AS1
1422	DOID:318	progressive muscular atrophy	AR|ATN1|ATXN1|ATXN3|CAPN3|DMPK|FRAXA|FXN|HD|HEXA|NAIP|PVR|SMN1|SMN2|TK2
1423	DOID:3191	nemaline myopathy	ACTA1|ACTC1|NEB|RYR1|TPM1|TPM2|TPM3|TPMT
1424	DOID:3192	neurilemmoma	ABCA2|AKT1|ANGPT1|ANGPT2|CXCL16|CXCR6|EGF|EGFR|ETS1|GFAP|HGS|NF1|NF2|RAC1|TIE1|TP53
1425	DOID:3193	peripheral nerve sheath neoplasm	BRAF|KRAS|NF1|NF2|TP53
1426	DOID:319	spinal cord disease	ADA|APOE|APP|CX3CR1|DPYSL5|HLA-A|HLA-B|HLA-C|IL10|IL6|MMP9|MTHFR|VDR
1427	DOID:3200	cerebellopontine angle tumor	APEX1|BRIP1|CASP8|CCND1|CCNH|CDKN1A|CDKN2A|CHEK1|CHEK2|CYP1A1|CYP1B1|CYP2E1|EPHX1|ERCC2|ERCC4|ERCC5|GLTSCR1|GSTM3|LIG1|LIG4|MDM2|MGMT|MSH2|MUTYH|NBN|NF2|NQO1|OGG1|PARP1|PCNA|POLB|PTEN|RAD23B|RAD51|RAD52|TP53|XPC|XRCC1|XRCC2|XRCC3|XRCC4|ZNF350
1428	DOID:3204	neurilemmomatosis	NF2|SMARCB1
1429	DOID:3209	junctional epidermolysis bullosa	ITGB4|LAMA3|LAMA5|LAMB3|LAMC2
1430	DOID:3210	Pelizaeus-Merzbacher disease	GJA3|LMNB1|PLP1
1431	DOID:3211	lysosomal storage disease	LAMP1|MCOLN1|SNCA|TPP1|UCHL1
1432	DOID:3213	demyelinating disease	DHFR|GDAP1|GJC2|IGF1|IGFBP2|ITGA4|MAT1A|MBP|MPZ|MTHFR|MTR|MTRR|NR3C1|PMP22|PTPRZ1|QK|S100B|TP53|TREM2|TYROBP
1433	DOID:3218	jejunal neoplasm	APC|MLH1|MSH2|MSH6|PMS2
1434	DOID:321	tropical spastic paraparesis	ACAN|AKT1|HLA-A|HLA-B|HLA-C|HLA-DQB1|HLA-DRB1|IL10|IL6|KIR2DL1|KIR2DL2|KIR2DL3|KIR2DL4|KIR2DL5A|KIR2DS1|KIR2DS2|KIR2DS3|KIR2DS4|KIR2DS5|KIR3DL1|KIR3DL2|KIR3DL3|KIR3DS1|LTA|MICB|MMP9|PTPRC|SETDB1|SLC2A1|TNF|TNFRSF1A|TNFRSF1B|VDR|VEGFA
1435	DOID:3223	complex regional pain syndrome	HLA-A|HLA-B|HLA-DQB1|HLA-DRB1|IL6
1436	DOID:3227	tracheal stenosis	MMP1|TGFB1
1437	DOID:322	myelitis	HLA-DPB1|HLA-DRB1
1438	DOID:3234	central nervous system lymphoma	BCL2|BIRC5|CDKN2A|CXCL13|MMP7|PDGFA|PRDM1|PTGS2|SERPINC1
1439	DOID:3240	aspiration pneumonitis	NOS2
1440	DOID:3246	embryonal rhabdomyosarcoma	APEX1|BUB1B|GLI1|JUP|MDM2|PAX3|PAX7|SLC22A18|TSPAN31
1441	DOID:3247	rhabdomyosarcoma	AGER|AKT1|ANKRD2|ATM|BMP4|CDKN1A|CDKN2A|CNR1|CXCL12|EZR|FABP2|FGFR1|HRAS|IGF2|IGFBP6|KAT2B|MDM2|MET|MYOD1|MYOG|NOG|PAX3|PAX7|PMS2|PTCH1|PTMA|SMARCA4|TIMM10|TNFRSF10B|TNFSF13B|TP53|VEGFA
1442	DOID:3261	Job's syndrome	IFNG|IL17A|STAT3
1443	DOID:3262	phagocyte bactericidal dysfunction	G6PD
1444	DOID:3263	piebaldism	KIT|SNAI2
1445	DOID:3265	chronic granulomatous disease	CARD15|CYBA|CYBB|DECR1|G6PD|IL10|MLL|NCF1|NCF1C|NCF2|NOX1|NOX5|PRDM16|SETBP1|TNF
1446	DOID:326	ischemia	ACTA2|ADIPOQ|ADM|ADORA1|ADORA3|AGTR2|AIFM1|AKR1B1|ALB|ALOX5AP|AMPD1|ANGPT1|ANXA5|APOB|APOE|ASIC1|AVP|BAI2|BAX|BCL2|BCL2L1|BMX|CCR5|CD14|CD40|CD68|CMA1|CP|CRP|CSF3|CXCR3|CYCS|CYP2C9|EDN1|EGR1|EPO|ERN1|F2|F5|FAS|FASLG|FGA|FGB|FGG|HIF1A|HLA-DQB1|HLA-DRB1|HSPA4|HSPE1|ICAM1|IL1RN|IL6|IL8|KCNK2|KCNMA1|LIF|LPL|LTC4S|MAG|MAPK14|MAPT|MBL2|MFGE8|MMP14|MMP9|MPO|MTHFR|MTR|MTRR|NOL3|NOS3|NTNG1|OPRM1|OXT|P2RY1…
1447	DOID:3275	thymoma	ABL2|AIRE|CHRND|CTLA4|CYP2D6|ESR1|FCGR2A|FCGR3A|FCGR3B|GAPDH|HLA-A|HLA-B|HLA-DQA1|HLA-DQB1|HLA-DRB1|IL10|IL12B|LTA|LY75|PTPN22|TNF|VNN2
1448	DOID:3277	thymus cancer	BCL2L1|CHRND|CTLA4|CYP2D6|FCGR2A|HLA-A|HLA-B|HLA-DQA1|HLA-DQB1|HLA-DRB1|IL10|LTA|PTPN22|TNF|TRP53
1449	DOID:327	syringomyelia	FGFR2
1450	DOID:3284	thymic carcinoma	KRT19|LY75
1451	DOID:3298	vaccinia	BAK1|BAX|BCL2L11|DUSP3|GAPDH|IFNG|JUN|KLRC1|RHOA|VRK1|VRK2
1452	DOID:3301	gonadoblastoma	TSPY1|WT1
1453	DOID:3302	chordoma	AR|CD24|CDKN2A|CDKN2B|CHDM|MMP1|PLAU|T
1454	DOID:3304	germinoma	AR|ESR2|GSTM1|GSTP1|GSTT1|KIT|MT-RNR1|MT-TS1|PDPN|VDR
1455	DOID:3305	teratocarcinoma	PBX2|PKNOX1
1456	DOID:3307	teratoma	CD1A|KRT10|KRT18
1457	DOID:3308	embryonal carcinoma	MOK|PODXL
1458	DOID:3309	neurodermatitis	SLC6A4
1459	DOID:3310	atopic dermatitis	ACE|ACP1|ADAM33|ADM2|ADRB2|AGT|ALDH1A1|APOC1|AQP3|ATOD|ATOD3|ATOD5|ATOD6|ATOD7|BCL2A1|BCL6|BDNF|C11ORF30|C3|CALCA|CARD15|CASP3|CCL11|CCL13|CCL17|CCL18|CCL2|CCL22|CCL23|CCL24|CCL27|CCL5|CCR3|CCR4|CCR5|CD14|CD209|CDKN1A|CIITA|CMA1|COL29A1|COL6A5|CRLF2|CSF2|CSTA|CTLA4|CTSE|CTSL1|CX3CL1|CX3CR1|CXCL10|CXCL9|CXCR3|CYSLTR1|DEFA4|DEFA5|DEFA6|DEFB1|DEFB103B|EDN1|EPO|F2RL1|FADS1|FADS2|FCER1A|FCGR2A|FLG|FLG…
1460	DOID:3312	bipolar disorder	A2BP1|AANAT|ABCA13|ABCB1|ABCG1|ACE|ADARB1|ADCY9|ADCYAP1|ADM|ADORA1|ADRBK2|AGT|AKT1|AKTIP|ALG9|ALOX12|AMD1|ANK3|APOE|ARNTL|ARNTL2|ASCL1|ATF2|ATF4|ATF5|ATN1|ATP1A1|ATP1A2|ATP1A3|ATP2A2|ATXN1|AUTS2|B3GALT5|BCR|BDNF|BHLHB2|BHLHB3|BHLHE41|BRD1|BSN|BTBD16|C15ORF53|CACNA1B|CACNA1C|CACNG2|CALCA|CAMK2A|CAMKK2|CAPN6|CART|CCK|CCL2|CDC25B|CDH12|CENPC1|CHAT|CHMP1B|CHRFAM7A|CHRM1|CHRM2|CHRM3|CHRM4|CHRM5|CHRNA1…
1461	DOID:3314	angiomyolipoma	BRAF|CHL1|CSPG4|EGFR|IFNG|MFI2|OGG1|TSC2
1462	DOID:3315	lipoma	HMGA2|MDM2|PTEN
1463	DOID:3319	lymphangioleiomyomatosis	CCL2|FIGF|HES1|JAG2|LAMC2|PDPN|PLAUR|SERPINE1|TIMP3|TSC1|TSC2
1464	DOID:331	central nervous system disease	ABCB1|APOE|ATXN8|CCL2|CHD7|CX3CL1|CXCL12|CYP1A1|CYP2B6|CYP2D6|CYP3A4|CYP3A5|EPO|F2RL1|GSTM1|GSTT1|IL17A|MBL2|MKS1|MKS3|MTHFR|NCAM1|NQO1|SOD2
1465	DOID:3320	Tay-Sachs disease	HEXA|HEXB
1466	DOID:3322	gangliosidosis GM1	GLB1
1467	DOID:3323	Sandhoff disease	HEXA|HEXB|OS9|XBP1
1468	DOID:3324	mood disorder	ABCB1|ABCG1|ABI3BP|ACE|ADCY8|ADORA2A|AVP|BDNF|BZRP|CCK|CCL2|CHRM2|CLOCK|CNR1|COMT|CREB1|CRH|CRHBP|CYP2C19|DAOA|DCTN1|DRD2|DRD3|DRD4|DUSP6|EDN1|ESR1|ESR2|FZD3|GABRA1|GABRA5|GABRB3|GABRG2|GNB3|GPR50|GRM2|GRM3|HES6|HTR1A|HTR1B|HTR2A|HTR2C|HTR3A|HTR3B|HTR5A|HTR6|IFNG|IL10|IL1A|IL1B|IL1RN|IL6|IMPA2|LIN7C|LRRK2|MAOA|MAOB|MMP9|NOS1|NOTCH4|NQO1|NR1D1|NR3C1|NTRK2|NTRK3|PER3|PLA2G4A|SLC6A4|SOD2|TH|TNF|TPH1…
1469	DOID:3328	temporal lobe epilepsy	ABCB1|ACOT7|APOE|AQP4|ATP1A2|BDKRB1|BDKRB2|BDNF|C3|CASP3|CNR1|COX3|DAPK1|EIF2S1|GABBR1|GABBR2|GABRB1|GLUL|GRM1|GRM2|GRM3|GRM4|GRM5|HTR1A|HTR1B|HTR2C|IL1A|IL1B|IL1RN|KCNC4|KCNJ10|KDR|LGI1|MAOA|MDM2|MMP9|NPY|NPY2R|P2RX4|P2RX7|PDYN|PRNP|RTN4|SCN1A|SCN2A|SLC12A2|SLC12A5|SLC1A1|SLC6A4|SLIT2|SV2A|SV2B|SV2C|TEK|TRPV1|VDR|VEGFA
1470	DOID:3329	benign epilepsy with centrotemporal spikes	ECT
1471	DOID:332	amyotrophic lateral sclerosis	ACTR5|ADD1|ADRB2|ADRB3|AGT|AGTR1|ALAD|ALS2|ALS2CL|ALS3|ALS5|ALS7|ANG|ANGPTL4|ANK1|ANKRD1|ANKRD2|APEX1|APOA4|APOB|APOC3|APOE|APP|AR|ARHGAP18|ATXN1|B4GALT6|BDNF|C13ORF18|C3|C7ORF57|CACNA1S|CASP3|CAV1|CCL2|CCS|CD40LG|CETP|CHGB|CHMP2B|CNTN4|CP|CSF2|CSNK1G3|CST3|CTSB|CYP1A1|CYP1A2|DCP1A|DCTN1|DISC1|DPP6|DYNC1H1|EFEMP1|ELP3|ENG|EPO|EXOC4|F2|F5|F7|FBXO8|FGB|FGGY|FIG4|FMO1|FUS|GALNT1|GFAP|GNB3|GRN|GSR|GS…
1472	DOID:3331	frontal lobe epilepsy	CHRNA2|CHRNA4|CHRNB2|SLC4A10
1473	DOID:3341	osteitis fibrosa	USP6
1474	DOID:3343	mucolipidosis	GNPTAB|GNPTAG|GNPTG|MCOLN1
1475	DOID:3345	xanthomatosis	ABCG5|ALOX5AP|APOE|LDLR
1476	DOID:3347	osteosarcoma	ACTA2|AKT1|ANXA5|APEX1|ATM|BAX|BCL2|BCOR|BGLAP|BIRC7|BMI1|BMP2|BUB3|CAMK2A|CASP3|CASP8|CAV1|CCNB3|CD9|CD99|CDKN1A|CDKN1B|CDKN2A|CDKN2B|CHEK1|CHEK2|CTGF|CXCL12|CYP3A4|DCN|DHFR|EFNB1|EGFR|EIF2S1|ERBB2|ERBB4|ERCC1|ERCC2|ERCC4|ERCC5|ESR1|ESR2|EZH2|EZR|FAS|FAU|FDPS|FGF2|FGFR2|FOLR1|GADD45A|GHRHR|GNAS|GSTM1|GSTM3|GSTP1|GSTT1|HIF1A|IGF1|IGF2R|IL10|IL6|IL8|IMPDH2|ING1|ITGA4|ITGB1|ITGB3|JUN|KIT|LUM|MAP2K4…
1477	DOID:3355	fibrosarcoma	ARFIP1|BCL2L1|CMA1|CREB3L2|GNAS|KITLG|MMP9|NF1|SLC26A2|TPSAB1
1478	DOID:3362	coronary aneurysm	BAT2|BAT3|BAT5|C2|CCR5|GJA1|HCGVIII-2|HLA-A|HLA-B|HLA-C|HLA-DPB1|HLA-DQB2|HLA-DRB1|HLA-E|HLA-G|IL10|ITPKC|MICA|MMP1|MMP12|MMP13|MMP2|MMP3|MMP7|MMP9|PSORS1C1|SERPINE1|SKIV2L|TAP2|TNF
1479	DOID:3369	peripheral primitive neuroectodermal tumor	BMI1|CASP8|CCK|CD34|CDKN2A|CIZ1|ELAVL1|ERG|EWSR1|EZR|FLI1|GHRHR|HSPB1|ID2|IGF1|IGFBP3|KCMF1|KIT|MAPK14|MMP1|MMP3|NR0B1|PARP1|PDGFB|PDGFC|PLD2|PTGS2|SOD2|SP1|TNC|VEGFA|XAGE1D
1480	DOID:3371	chondrosarcoma	AGER|BCL2L1|CD24|CDKN2A|EXT1|FGFR2|HIF1A|INHBA|ITGAV|LRCH1|MMP1|MMP3|MTAP|MTHFR|RUNX2|SMO|SOX9|TNC|TP53|WISP1
1481	DOID:3376	bone osteosarcoma	ACTA2|AKT1|ANXA5|APEX1|ATM|BAX|BCL2|BGLAP|BIRC7|BMP2|BUB3|CAMK2A|CASP3|CASP8|CAV1|CD9|CD99|CDKN1A|CDKN1B|CDKN2A|CDKN2B|CHEK1|CTGF|CXCL12|DCN|EFNB1|EGFR|ERBB2|ERBB4|ESR1|ESR2|EZR|FAS|FDPS|FGF2|FGFR2|GADD45A|GSTP1|HIF1A|IGF1|IGF2R|IL8|IMPDH2|ING1|ITGA4|ITGB1|ITGB3|JUN|KIT|LUM|MAP2K4|MET|MKI67|MMP9|MTHFR|MTNR1A|MVP|NF2|NR1I2|PTH1R|PTK2|PXN|RAPH1|RASGRF1|RB1|RECQL4|RUNX2|S100A6|SLC19A1|SPP1|SUMO1|TOP…
1482	DOID:3382	liposarcoma	CDK4|DDIT3|FASN|IGF2BP2|MDM2|NF1|YEATS4
1483	DOID:3385	bacterial vaginosis	CD14|CRH|CRHBP|CRHR1|CRHR2|FLT1|IL10|IL10RA|IL10RB|IL13|IL1A|IL1B|IL1RN|IL2|IL4|IL4R|IL6|IL8|LBP|LTA|LY96|MBL2|MMP8|MMP9|MTHFR|NOD2|PRKCA|SIGIRR|TLR1|TLR2|TLR4|TLR6|TNF|VDR
1484	DOID:3388	periodontal disease	ALPL|BPI|CCL20|CD14|CRP|CTSC|DEFB1|EDN1|FCGR2A|FCGR3A|FCGR3B|FGF7|HLA-DQB1|IL10|IL16|IL17A|IL18|IL1A|IL1B|IL1R1|IL1R2|IL1RN|IL4|IL6|IL8RB|MMP13|MPO|NAT2|PLAU|SERPINE1|TGFB1|TLR2|TLR4|TNF
1485	DOID:3389	Papillon-Lefevre disease	CCL3|CCL3L1|CCL3L3|CTSC
1486	DOID:3390	palmoplantar keratosis	DSP|GJA1|GJB2|KRT1|KRT6A|KRT9|RSPO1|SLURP1|SNAP29
1487	DOID:3393	coronary artery disease	ABCA1|ABCA7|ABCB11|ABCB4|ABCC6|ABCG2|ABCG5|ABCG8|ACAT2|ACE|ACE2|ADAMTS1|ADAMTS13|ADD1|ADH1B|ADH1C|ADH7|ADIPOQ|ADIPOR2|ADRA1A|ADRA2B|ADRB1|ADRB2|ADRB3|AGER|AGT|AGTR1|AGTR2|AHSG|AKR1B1|ALB|ALDH1B1|ALDH2|ALOX12B|ALOX5AP|ALX4|AMPD1|ANGPTL3|ANGPTL4|AP3B1|APO|APOA|APOA1|APOA1BP|APOA2|APOA4|APOA5|APOB|APOC1|APOC2|APOC3|APOC4|APOCII|APOD|APOE|APOF|APOH|APOL1|APOM|AQP10|AR|ARG1|ATP5J|ATR|BAT2|BDKRB1|BDKRB…
1488	DOID:3401	inappropriate ADH syndrome	AVP|IL6
1489	DOID:3405	histiocytosis	SEMA6A|SLC29A3
1490	DOID:3407	carotid artery disease	ABCA1|ACE|ADD1|ADIPOQ|ADRB3|AGT|AGTR1|AHSG|ALDH2|ALOX15|ALOX5|ALOX5AP|AP3S2|APOA1|APOA4|APOA5|APOB|APOC3|APOE|AXL|CAPG|CCL2|CCR2|CCR5|CD14|CD163|CETP|CFH|CRP|CXCL12|CXCL16|CYBA|CYP11B2|CYP7A1|CYSLTR1|CYSLTR2|ECE1|EFTUD1|EPHX2|F5|F7|FABP2|FASLG|FCGR2A|FGA|FGB|FGG|FSD2|FUT3|GAS6|GCLM|GJA4|GNB3|GP1BA|GPX1|GSTM1|GSTO1|GSTP1|GSTT1|HFE|HGF|HLA-DRB1|HMOX1|HSPA4|HTR2A|ID3|IFNG|IL10|IL1RN|IL6|ITGA2|ITGB3|…
1491	DOID:3410	carotid artery thrombosis	APOE|ITGA2B|ITGB3|SERPIND1|TP53
1492	DOID:3413	alpha-mannosidosis	MAN2B1
1493	DOID:341	peripheral vascular disease	ACE|ADAM17|ADAMTS13|ADD1|ADIPOQ|AGT|APOB|APOC3|APOE|APOH|ARMS2|C2|CCL2|CD14|CEBPA|CFB|CFH|CHRNA3|CHRNA5|CHRNA7|CHRNB4|CSMD1|CX3CR1|CYBA|CYP19A1|DAB2IP|EDN1|ELN|ENPP1|ESR1|ESR2|F13A1|F2|F5|F7|FGA|FGB|FGG|GGT1|HFE|HMOX1|HTRA1|ICAM1|IL10|IL1B|IL6|ITGA2B|ITGB3|KIR2DL1|KIR2DL2|KIR2DL3|KIR2DS1|KIR2DS2|LDLR|LEPR|LIPC|LPA|LTA|MICA|MMP1|MMP3|MMP9|MTHFR|MTTP|MYB|NOS3|OSBPL10|P2RY12|PAFAH2|PCSK9|PLA2G7|PLTP…
1494	DOID:3426	vestibular disease	ATP1A1|CHD7|ESPN|GJB2|GSTP1|GSTZ1|NOS3|OC90
1495	DOID:3429	inclusion body myositis	APOE|APP|EMD|GNE|HLA-A|HLA-B|HLA-DQB1|HLA-DRB1|LMNA|SERPINA3|TREX1|UBB
1496	DOID:3454	brain infarction	ACE|ADIPOQ|AGT|AGTR1|AGTRL1|ALDH2|ANGPT2|APLNR|APOE|CBS|CRP|CTSG|CYBA|CYBB|EDN1|EDNRA|EDNRB|F2|F5|F8|FGB|FGF2|GP6|HFE|HLA-DRB1|IL6|ITGB3|MMP3|MPO|MTHFR|NOS2A|NOS3|NOTCH3|PLAT|PRKCH|SERPINE1|SORBS1|THBD|TLR4|TNF|TNFRSF1A|TP53
1497	DOID:3457	invasive lobular carcinoma	ABCB1|AGTR1A|AGTR2|ALOX15|ATM|BARD1|BRCA1|BRCA2|CAT|CD34|CDH1|CDKN2A|CHEK2|COMT|CYP17A1|CYP19A1|EGF|ERBB2|ERCC2|ESR1|GABARAP|GPX1|GPX4|GSR|GSTA1|GSTM1|KRT5|MMP1|MMP2|MMP9|MTHFR|MUC1|MUC2|MUC5AC|OGG1|PALB2|PGR|PIK3CA|PLAUR|PTCH|RAD51|SERPINE1|SOD1|SOD2|STS|SULT1E1|TGFB1|TGFBR1|TP53|TXN|TXN2|TXNRD1|TXNRD2|TYMS|XRCC3
1498	DOID:3458	breast adenocarcinoma	KISS1|PLAUR|RB1|SERPINE1
1499	DOID:3459	breast carcinoma	ABCG2|ADAM28|ADAMTS1|ADAMTS8|AGR2|AKT1|ALOX15|APLN|ATM|ATP7B|BAX|BCL2|BIRC5|BRCA1|BRCA2|BRMS1|CA9|CASP3|CAV1|CCL16|CCNB1|CCND1|CD55|CDKN1A|CDKN1B|CEACAM1|CLDN2|CLU|COBRA1|CRYAB|CSF1R|CST6|CTNNB1|CXCL12|CYP19A1|CYP1A1|CYP1A2|CYP4Z1|E2F1|E2F4|EDN1|EDNRA|EDNRB|EGFR|EGR1|EIF4G1|ENG|EPHX1|ERBB2|ESR1|ESR2|ETS1|F2R|FGFR2|FHIT|FIGF|FSCN1|GATA3|GDF15|GH1|GH2|GHRHR|GSTP1|HIF1A|HOXA1|HOXA5|HSF1|HSP90B1|HSPA…
1500	DOID:345	uterine disease	AHRR|CCL2|CFTR|ESR1|HLA-DRB1|IL10|IL1B|IL6|MMP2|MMP9|PGR|PTGS2|SERPINE1|TIMP2
1501	DOID:3463	breast disease	AGTR2|BCL2|EGFR|ERCC2|ERCC4|ERCC5|ESR1|ESR2|IGF1|IGFBP1|IGFBP3|LEPR|LPL|MDM2|MSH2|PCNA|PON1|PON2|PPARG|RABEP2|RAD23B|SERPINF2|SULT1A1|TNF|TP63|XPC|XRCC1|XRCC2
1502	DOID:3479	uveal cancer	BRCA1|BRCA2|CDK4|CDKN2A|CDKN2B|GNA11|GNAQ|MICA|NF1
1503	DOID:3480	uveal disease	PITX2
1504	DOID:3482	plague	ABCA1|CCR5|ERBB2|HIPK2|NPDC1
1505	DOID:3488	cellulitis	ACE|ADIPOQ|ADIPOR1|APOE|CAMP|CETP|ESR1|ESR2|GJB2|HIF1A|IL1A|LDLR|NOS3|PPARG|TGFB1|TGFB2|TLR4
1506	DOID:3490	Noonan syndrome	BRAF|FLT3|HRAS|KRAS|MAP2K1|MAP2K2|NF1|NRAS|PTPN1|PTPN11|RAF1|SHOC2|SOS1
1507	DOID:3491	Turner syndrome	AGTR2|AR|EFHC2|F2|F5|FGF9|FGFR3|GH1|GHR|HLA-DRB1|MTHFR|PLCG1|PTPN22|SHBG|SHOX|VDR
1508	DOID:3492	mixed connective tissue disease	HLA-DRB1|MICA|SNRNP70|TNF
1509	DOID:3493	signet ring cell adenocarcinoma	ATOH1|CAGE1|CAV1|ERBB2|IL1B|IL1RN|MUC4|MUC5AC|PSCA|SMAD4|SOX2|WNT8B
1510	DOID:349	systemic mastocytosis	CHIC2|HMOX1|IL13|IL2RA|JAK2|KIT|TET2|TPSAB1
1511	DOID:3500	gallbladder adenocarcinoma	ABCG2|CDKN2A
1512	DOID:350	mastocytosis	BCL2|BCL2L1|FOXF1|KIT|TPSAB1|TPSB2
1513	DOID:3512	neurofibrosarcoma	NRAS
1514	DOID:3522	lateral medullary syndrome	FSHB
1515	DOID:3525	middle cerebral artery infarction	ACE|ALOX5|APOE|AQP4|ATF3|CCL2|CCL7|CXCL2|EDN1|FOS|HSPD1|ICAM1|IL6|JUNB|LPL|MMP9|PLAT|PLAU|PLD1|SERPINH1|TNFAIP6|XDH
1516	DOID:3526	cerebral infarction	ABCA1|ACE|ADH1B|ADIPOQ|ADM|AGT|AGTR1|ALOX5AP|APOA1|APOA5|APOB|APOE|APOH|BDNF|CCL11|CCL5|COMT|CPB2|CRP|CX3CR1|CYBA|CYP1A1|CYP4A11|CYP4F2|EDN1|EDNRA|ESR1|F13A1|F2|F5|F7|FABP1|FABP2|FGA|FGB|FGF2|GCLM|GP1BA|GSTM1|GSTT1|HBA1|HFE|HLA-DQA1|HSPA1A|ICAM1|IGFBP3|IL1A|IL1B|IL1RN|IL4|IL6|ITGA2|ITGA2B|ITGA4|ITGB2|ITGB3|KCNN4|LDLR|LGALS2|LIPC|LIPG|LPL|LTA|MDK|MMP3|MT-RNR1|MTHFR|NCF1|NOS3|NOTCH3|NPY|NR3C1|P2RY2…
1517	DOID:3527	cerebral arterial disease	ACE|AGT|AGTR1|F5|MMP3|MTHFR|NR3C1|SERPINE1
1518	DOID:3529	central core myopathy	RYR1
1519	DOID:3534	Lafora disease	EPM2A|NHLRC1
1520	DOID:3535	Unverricht-Lundborg syndrome	CSTB
1521	DOID:3540	choroid plexus cancer	BIRC5|MDM2|TP53
1522	DOID:3559	pseudomyxoma peritonei	MUC2|VIM
1523	DOID:3565	meningioma	ACAA1|ACAD11|ADAM19|ADAP1|ALAD|ALOX12|ALOX12B|ALOX15|ALOX15B|ALOX5|ALOX5AP|ALOXE3|ALPL|APC|APEX1|APOA2|ATG9B|ATM|BAT5|BCL2|BCR|BIRC5|BPI|BRIP1|C1D|C1QA|C1QB|C1QBP|C1QC|C1RL|C1S|C2|C3|C4BPA|C4BPB|C5|C5AR1|C6|C7|C8A|C8B|C8G|C9|CA9|CARD15|CARD4|CASP3|CASP8|CAV1|CBS|CCL1|CCL11|CCL13|CCL18|CCL2|CCL20|CCL24|CCL26|CCL5|CCL7|CCL8|CCND1|CCNH|CCR1|CCR3|CCR4|CCR6|CCR7|CCR8|CCR9|CD14|CD180|CD209|CD46|CD55|CD…
1524	DOID:3571	liver cancer	A|A2M|ABCB1|ABCB11|ABCB4|ABCC1|ABL1|ACACA|ACE|ACLY|ACO1|ACO2|ACOX1|ACSL3|ACSL4|ACTB|ADAMTS17|ADD1|ADH1B|ADH1C|AFP|AGT|AHR|AKR1B10|AKR1C2|AKT1|ALAD|ALDH1A1|ALDH2|ALDOB|ANGPT2|ANXA2|ANXA4|APC|APCS|APOA1|APOC3|AR|ARID1A|ARID1B|ARID2|ASIP|ATF3|ATM|ATP5H|ATP7B|AXIN1|BCL2L1|BID|BIN1|BIRC5|BMP2|BMP4|BMP6|BNIP3|BRAF|BRCA2|BTBD11|BTG2|BTG4|C1QA|C9|CA2|CASP14|CASP8|CAT|CBR1|CCDC134|CCL2|CCL3|CCL5|CCNA1|CCN…
1525	DOID:3572	intracranial sinus thrombosis	F2|F5|MT-TS1|MTHFR
1526	DOID:3576	sagittal sinus thrombosis	F5|PLAU|PROS1
1527	DOID:3577	Sertoli cell tumor	AR|PDE11A|SOX9|WT1
1528	DOID:3587	pancreatic ductal carcinoma	ACTN4|AGTR1|APEX1|ATM|ATR|CDKN2A|CHEK1|CHEK2|CTNND1|CYP17A1|CYP1A2|DTX1|DTX4|ERCC2|FANCC|GCK|GFPT1|GPI|HES1|HEY1|HEY2|HHIP|HK2|HSPA1A|HSPA1B|IDO2|JAG1|JAG2|KRAS|MDM2|MTHFR|MTRR|NAT1|NAT2|NDRG1|NFE2L2|NOTCH1|NOTCH3|NOTCH4|OGG1|OGT|POLB|RAD54L|RECQL|SMAD4|SULT1A1|TP53|TP73|TYMS|VEGFA|VTCN1|XRCC1|XRCC2|XRCC3
1529	DOID:3590	gestational trophoblastic neoplasm	ADA|CTLA4|IGFBP1|IL18|MMP2|NLRP7|PAEP|PDCD1|POU5F1|TGFB1|TP53
1530	DOID:3594	choriocarcinoma	ANG|ASCL2|CTLA4|ETS2|HTR2A|IFNG|IGF2|IL18|INSR|JAK2|LEP|LNPEP|PDCD1|RORA|TIMP3|TP53
1531	DOID:3602	toxic encephalopathy	ABCB1|ABCG2|ADD3|ADRA1B|ALOX5AP|BCL2L1|CCK|CD3D|CRISPLD2|CYP1A1|CYP2C19|CYP2C9|CYP2E1|CYP3A5|DPYD|DRD4|EPHX1|FOS|GABRR2|GSTM1|GSTP1|GSTT1|LAT|MTHFR|MTOR|NFE2L2|NQO1|P2RX1|RNASE6|SLC6A4|SRSF5|ST8SIA1|TGM1|TIMP3|TYMS
1532	DOID:3603	mucinous cystadenocarcinoma	BRAF|EGFR|KRAS|PIK3CA
1533	DOID:3612	retinitis	CFLAR|CRH|DPYSL5|RLBP1
1534	DOID:3613	Canavan disease	ASPA
1535	DOID:3614	Kallmann syndrome	AR|CHD7|FGF8|FGFR1|FOXP3|GNRHR|KAL1|KISS1|KISS1R|NELF|PALM2-AKAP2|PROK2|PROKR2
1536	DOID:3620	central nervous system cancer	ABCB1|BCL6|CBS|CCL5|CDKN2A|CXCL12|DHFR|EGFR|GSTP1|IL10|IL10RA|IL13|IL4|IL4R|INS|MIR196A2|MKI67|MTHFR|MTR|PCNA|RFC1|SLIT2|TCN2|TYMS|VHL
1537	DOID:3627	aortic aneurysm	ACE|CMA1|FBN1|HSPB1|ITGA5|ITGB1|MMP9|MTHFR|SMAD3|TGFBR2
1538	DOID:3633	beta-mannosidosis	MANBA
1539	DOID:3635	congenital myasthenic syndrome	CHRNA1|CHRNE|CHRNG|DOK7|RAPSN|SCN4A
1540	DOID:363	uterine cancer	ACP1|AKT1|ANGPT2|AR|AURKA|BARD1|CCND1|CDH1|CDKN1A|CDKN1B|COMT|CSF3|CXCL10|CYP17A1|CYP19A1|CYP1A1|CYP1B1|CYP2A13|DRD1|DRD2|EGFR|ERCC2|ESR1|ESR2|ETS1|F2RL1|FH|GSTM1|HFE|HMGA1|HMGA2|IGF1|IGF2|IL12RB1|IL18|IL1B|IL1RN|IL2|IL4|IL6|IL8|KCNH2|KRAS|LEP|MMP1|MMP9|MPO|OGG1|PGR|PPARG|PROM1|RB1|TNF|TP53|VEGFA|XIAP|XPA|XRCC1
1541	DOID:3642	empty sella syndrome	VSX1
1542	DOID:3643	sella turcica neoplasm	LGALS3
1543	DOID:3649	pyruvate decarboxylase deficiency	PDHA1|PDHB|PKLR
1544	DOID:3650	lactic acidosis	ABCB6|DNM1L|GSTZ1|IL10|PDHA1|POLG|TNF
1545	DOID:3651	pyruvate carboxylase deficiency disease	PC
1546	DOID:3652	Leigh disease	ATP5J|BCS1L|COX15|DLD|FOXRED1|MT-ATP6|MT-ND2|MT-ND3|MT-ND5|MT-TL1|NDUFA10|NDUFA2|NDUFA9|NDUFAF2|NDUFAF6|NDUFS1|NDUFS3|NDUFS4|NDUFS7|NDUFS8|NDUFV1|SDHA|SRSF2|SURF1|TACO1
1547	DOID:3659	sialuria	GNE|SLC17A5
1548	DOID:365	bladder disease	FGF10|INS|VIP
1549	DOID:3663	cutaneous mastocytosis	KITL|TPSAB1
1550	DOID:3665	diffuse cutaneous mastocytosis	KITL|TPSAB1
1551	DOID:3669	intermittent claudication	ACE|ITGB3|MTHFR|UGT1A1|WRN
1552	DOID:3672	rhabdoid cancer	CCND1|CDKN2A|CDKN2B|RASSF1|SMARCB1|SPP1
1553	DOID:3674	kidney rhabdoid cancer	SMARCB1
1554	DOID:3683	lung benign neoplasm	A2BP1|A2M|ABCA1|ABCA5|ABCA6|ABCA7|ABCB1|ABCB11|ABCC1|ABCC2|ABCC3|ABCC4|ABCG2|ABCG8|ACACA|ACACB|ACE|ADA|ADH1C|ADRB2|AGER|AGT|AHR|AHRR|AKAP9|AKR1A1|AKR1C1|AKR1C2|AKR1C3|AKR1C4|AKT1|AKT2|ALAD|ALDH1L1|ALDH2|ALK|ALOX12|ALOX15|ALOX5|AMACR|AMT|ANPEP|APAF1|APC|APEX1|APOA1|APOA2|APOA4|APOB|APOC3|APOE|APOM|AR|ARG1|ARG2|ARHGDIB|ARHGEF11|ARNT|ASCL1|ATM|ATP1B2|ATP2A2|ATP2A3|ATR|AURKA|AXIN2|AZGP1|BAK1|BARD1|BA…
1555	DOID:3687	MELAS syndrome	IL1A|IL1B|MELAS|MT-ND1|MT-ND5|MT-TA|MT-TK|MT-TL1|MT-TV|RNR2|TRNK|TRNL1|TRNS1
1556	DOID:3689	brachial plexus neuritis	RTKN|SEPT4|SEPT9|SPHK1|TIMP2
1557	DOID:3690	brachial plexus neuropathy	SEPT9
1558	DOID:369	olfactory neuroblastoma	ASCL1
1559	DOID:3702	cervical adenocarcinoma	AKT1|BRAF|CDKN2A|CDX2|EGFR|KRAS|MET|RASSF1|SLPI
1560	DOID:3711	bladder adenocarcinoma	CAGE1|CAV1
1561	DOID:3713	ovary adenocarcinoma	CAPG|CCND3|CLU|FRAT1|IQGAP1|ITGAV|ITGB3|MCM2|MCM5|MMP2|SKP2
1562	DOID:3717	gastric adenocarcinoma	COL18A1|IL8|PAR1
1563	DOID:3721	plasmacytoma	BCL2L1|IL6|IL6ST|MET|PAX5
1564	DOID:3737	verrucous carcinoma	BCL2|CCND1|EGFR|MDM2
1565	DOID:3742	bladder squamous cell carcinoma	MDM2
1566	DOID:3744	cervical squamous cell carcinoma	AKT1|AKT3|ALDH2|ATP2A2|ATP2A3|BAX|BCL2|BIRC2|BIRC5|CA9|CAMK2A|CCND1|CCNE1|CCNL1|CD28|CD34|CD4|CDKN1A|CDKN1B|CDKN2A|CDKN2B|CFLAR|CSF1|CSF2|CSF3|CTLA4|CTNNB1|DAPK1|DCC|EBF3|EGFR|EPO|EPOR|FAS|FASN|GSTM1|GSTP1|GSTT1|HPSE2|ICOS|IFI16|IFI27|IL6|IL6ST|IRX1|KRT10|MET|MKI67|MLH1|MMP1|MMP2|MMP3|MMP9|MRC2|MSH2|MTAP|MYC|NBN|PIK3CG|PKP1|RAC1|RAF1|RASSF1|RB1|RHOBTB1|RPS12|SEMA4D|SERPINB4|SLC2A1|SMAD2|SMAD4|SNA…
1567	DOID:3748	esophagus squamous cell carcinoma	ABCG2|ADH1B|AKR1C2|ALCAM|ALDH2|ALOX12|ANXA1|APC|ARL6IP5|ATM|BAX|BCL2|BRCA2|CAV1|CAV2|CCNB1|CCND1|CDKN1A|CDKN2A|CHGA|CLU|CREBBP|CRP|CTNNB1|CTTN|DCC|DEC1|DLEC1|EBAG9|EFNB2|EGF|EGFR|EPHX1|ERBB2|ERCC2|ETS2|FAS|FHIT|GALNT3|GLI1|GPR56|HLTF|HOXD9|HPSE|ID1|ID2|IL10|IL18|IL8|INHBA|ITGA4|KCNH1|KISS1|KRAS|LYPD3|LZTS1|MAL|MAPRE2|MDK|MDM2|MGMT|MLH1|MMP26|MMP3|MSH2|MT3|MTHFR|MYEOV|NDRG1|PBX1|PDE4DIP|PIN1|PLCD1…
1568	DOID:374	nutrition disease	APOE|CFTR|MICA|VDR
1569	DOID:3753	Hermansky-Pudlak syndrome	ABCC4|AP3B1|BLOC1S3|DTNBP1|HPS1|HPS3|HPS4|HPS5|HPS6|OCA2|TYR|VPS33A
1570	DOID:3755	antithrombin III deficiency	F2|F5|MTHFR|SERPINC1
1571	DOID:3756	protein C deficiency	ACE|COL1A1|F2|F5|MTHFR|PAFAH1B2|PROC|SERPINE1
1572	DOID:3762	cytochrome-c oxidase deficiency disease	COA5|COX14|COX6B1|FASTKD2|MT-TL1|SCO2|SOD1|SURF1|TACO1
1573	DOID:3763	hermaphroditism	HSD17B3|LHCGR
1574	DOID:3764	Denys-Drash syndrome	WIT1|WT1
1575	DOID:3765	pseudohermaphroditism	AR|CYP19A1|HLA|HSD17B3|LHCGR|WT1
1576	DOID:3770	pulmonary fibrosis	ABCA3|ACE|AREG|BDNF|BLMH|BMP7|CALCA|CAV1|CCL11|CCL18|CCL2|CCL3|CCL4|CCL5|CCR2|CCR3|CEBPB|CMA1|CR1|CSF1|CSF2|CSF3|CTGF|CTLA4|CXCL12|CXCL2|CYSLTR2|EDN1|EGF|ELN|ERBB2|ERBB3|F2|F2R|FAS|FASLG|FGF1|FGF2|FGF7|FN1|GREM1|HGF|HLA-B|HLA-DPB1|HLA-DQB1|HLA-DRB1|HMOX1|HRAS|IFNG|IGF1|IGF2|IL10|IL12A|IL12B|IL13|IL1A|IL1B|IL1R1|IL1RN|IL2|IL4|IL5|IL6|IL7|IL8|IRF5|LTA|MECP2|MMP2|MMP7|MT2|MTHFR|NOD2|PDGFA|PDGFB|PTGS…
1577	DOID:3772	intraventricular meningioma	HES1|MLLT10|PGR|PTEN
1578	DOID:3781	anovulation	BMP15|DRD2|DRD3|FSHR|GH1|IGF1|NEUROG3
1579	DOID:3783	Coffin-Lowry syndrome	RPS6KA3
1580	DOID:3798	pleural empyema	ENO2|MBL2|NFKBIA|NFKBIB|NFKBIE|S100B|SMC2|SMC4
1581	DOID:37	skin disease	ABCC6|ACE|ADH1B|ADH1C|ADRB2|AGER|AIF1|AIRE|AKAP9|APEX1|APOA1|AS3MT|ATXN7|CARD15|CBS|CBY1|CCL2|CCL20|CCL27|CCL28|CCL3|CCL3L3|CCL4|CCL8|CCRL2|CD14|CD44|CD83|CDKN1A|COL1A1|COL1A2|COL3A1|COL5A1|COL5A2|CRH|CRHBP|CRHR1|CRHR2|CRP|CTLA4|CXCL2|CXCL3|CYP19A1|CYP1A1|CYP2D6|DHFR|EDN2|EPHX1|EPHX2|ERCC2|F2|F5|F7|FAS|FASLG|FLG|GADD45B|GJB2|GJB3|GJB6|GOLGA4|GSTM1|GSTO1|GSTO2|GSTP1|GSTT1|HLA-A|HLA-B|HLA-C|HLA-DRB…
1582	DOID:3803	Crigler-Najjar syndrome	UGT1A1
1583	DOID:381	arthropathy	ACE|ANKH|BMP7|CARD15|CD14|HFE|HLA-A|HLA-B|HLA-C|HLA-DQA1|HLA-DQB1|HLA-DRB1|IL6|IL7|LTF|MEFV|TLR4|TYMS|VDR
1584	DOID:3827	congenital diaphragmatic hernia	ACE|AGT|AGTR1|AGTR1A|AGTR1B|AQP5|BMP4|COL3A1|CYP2C19|DIH1|DIH2|EDN1|EDNRA|EDNRB|ELN|FGF18|FGF2|FOXA2|FTL|GATA4|GATA6|GJA1|HOXA5|HOXB3|ICAM1|IGF1|IGF2|IL10|IL12B|IL2|IL6|IL8|KCNA2|KCNB1|KCNMA1|LRP2|NKX2-1|NOS3|NPPA|NR2F2|SFTPB|SFTPC|SLIT3|TGFB1|THAS|THRA|THRB|TNF|UCHL1|VCAM1|WT1|ZFPM2
1585	DOID:3828	chromophobe adenoma	GNAI2|GNAS
1586	DOID:3829	pituitary adenoma	AGTR1|AIP|BAX|BCL2|BMP4|CCND1|CDKN1A|CDKN1B|CDKN2A|CDKN2C|CXCL12|CYP2D6|DDR1|DRD2|EGFR|FGFR4|GH1|GHR|GHRHR|GNAI2|GNAS|GSTM1|GSTP1|GSTT1|HSD11B2|IGF1|KDR|LEPR|MAP2|MEN1|MMP9|NEUROD1|NR3C1|PCNA|PDE11A|PRKAR1A|PRL|PTTG1|RB1|SCGB1D2|SCGN|SHH|STS|TLR4|VEGFC
1587	DOID:3840	craniopharyngioma	IGF1R|IL6
1588	DOID:384	Wolff-Parkinson-White syndrome	LAMP2|MT-ND5|MT-TL1|PRKAG2
1589	DOID:3852	Peutz-Jeghers syndrome	BMPR1A|BRCA1|BRCA2|DEFA5|MYH11|SMAD4|STK11|TSC2
1590	DOID:3856	male reproductive organ cancer	CYP11A1
1591	DOID:3857	large cell medulloblastoma	MET|MYC
1592	DOID:3861	medullomyoblastoma	ABR|APC|ATOH1|BRCA2|CCNE1|CDK6|CTNNB1|DMBT1|DNMT1|EHMT1|ERBB2|FLI1|HIC1|IRS2|KAT6A|KDM4B|KDM4C|L3MBTL2|L3MBTL3|MPL|MYC|MYCL1|MYCN|OTX2|PDGFRA|PIK3CG|PRAME|PTCH1|PTCH2|RASSF1|S100A10|S100A4|S100A6|SCG5|SCML2|SKP2|SMYD4|STAT3|STRADA|SUFU|VAV1
1593	DOID:3864	adult medulloblastoma	ABR|APC|ATOH1|BRCA2|CCNE1|CDK6|CTNNB1|DMBT1|DNMT1|EHMT1|ERBB2|FLI1|HIC1|IRS2|KAT6A|KDM4B|KDM4C|L3MBTL2|L3MBTL3|MPL|MYC|MYCL1|MYCN|OTX2|PDGFRA|PIK3CG|PRAME|PTCH1|PTCH2|RASSF1|S100A10|S100A4|S100A6|SCG5|SCML2|SKP2|SMYD4|STAT3|STRADA|SUFU|VAV1
1594	DOID:3869	childhood medulloblastoma	ABR|APC|ATOH1|BRCA2|CCNE1|CDK6|CTNNB1|DMBT1|DNMT1|EHMT1|ERBB2|FLI1|HIC1|IRS2|KAT6A|KDM4B|KDM4C|L3MBTL2|L3MBTL3|MPL|MYC|MYCL1|MYCN|OTX2|PDGFRA|PIK3CG|PRAME|PTCH1|PTCH2|RASSF1|S100A10|S100A4|S100A6|SCG5|SCML2|SKP2|SMYD4|STAT3|STRADA|SUFU|VAV1
1595	DOID:3875	thrombophlebitis	ACOT13|BNIP3|EGFR|F2|F5|HLA-A|HLA-B|HLA-C|LRP6|MTHFR|MYH8|PAX3|PCTP|PROC|PROCR|PROS1|SP1|TK1|TYMP|TYMS
1596	DOID:3877	functional colonic disease	SLC6A4
1597	DOID:3878	intestinal pseudo-obstruction	ECGF1|SCN5A|TRNK|TRNL1|TYMP
1598	DOID:3883	Lynch syndrome	APC|APP|ATM|AURKA|BAX|BRAF|CA9|CASP1|CCND1|CDH1|CDKN2A|CDKN2B|CHEK1|CHEK2|COMT|CYP17A1|CYP1A1|DNMT3B|E2F2|EPHB2|EPHX1|ETS1|EXO1|GSTM1|GSTP1|GSTT1|HFE|IGF1|KRAS|MDM2|MLH1|MLH3|MMP1|MMP9|MMRN1|MRC1|MSH2|MSH6|MTHFR|MUC1|MUTYH|NAT1|NAT2|NUDT1|OGG1|PIK3CA|PMS2|RNASE1|SLC10A2|TGFBR2|TP53|TP73
1599	DOID:3890	acute intermittent porphyria	HMBS
1600	DOID:3891	placental insufficiency	F2|LEP|MTHFD1|MTR|MTRR
1601	DOID:3892	insulinoma	IAPP|ITS|LEP|MEN1|PDX1|PTPRS
1602	DOID:3901	vulvitis	MBL2
1603	DOID:3904	bronchus carcinoma	ALB|CEBPG
1604	DOID:3905	lung carcinoma	A2BP1|A2M|ABCA1|ABCA5|ABCA6|ABCA7|ABCB1|ABCB11|ABCC1|ABCC2|ABCC3|ABCC4|ABCG2|ABCG8|ACE|ADA|ADAM28|ADH1C|ADRB2|AGER|AGT|AHR|AHRR|AKAP9|AKR1A1|AKR1C1|AKR1C2|AKR1C3|AKR1C4|AKT1|AKT2|ALAD|ALDH1L1|ALDH2|ALK|ALOX12|ALOX15|ALOX5|AMACR|AMBP|AMT|ANPEP|APAF1|APC|APEX1|APOA1|APOA2|APOA4|APOB|APOC3|APOE|APOM|AQP3|AR|ARG1|ARG2|ARHGDIB|ARHGEF11|ARNT|ATM|ATP1B2|ATP2A2|ATP2A3|ATR|AURKA|AXIN2|AZGP1|BAK1|BARD1|BAT…
1605	DOID:3906	bronchial neoplasm	FHIT|KRAS
1606	DOID:3907	lung squamous cell carcinoma	AKR1B10|CXADR|DAPK1|RPS3A|TIMP3
1607	DOID:3908	non-small cell lung carcinoma	A2BP1|ABCB1|ABCC2|ABCG2|ACE|ADAMTS1|AGER|AGT|AKR1C1|AKT1|AKT2|ALDH1L1|ALDH2|ALK|APC|APEX1|AREG|ATF3|ATM|ATR|AURKA|AVEN|AXL|BAT3|BCL2|BHMT|BIRC5|BRAF|BRCA1|BRCA2|CASP10|CASP3|CASP7|CASP8|CASP9|CAT|CBS|CCL2|CCND1|CCNH|CD9|CDA|CDH1|CDH13|CDKN1A|CDKN2A|CHEK1|CHEK2|CHFR|CHGA|CHRNA3|CHRNA5|CHRNB4|CLPTM1L|COL4A3BP|COMT|CORO1C|CRP|CSF2|CSF3|CST6|CTAG1A|CYLD|CYP11A1|CYP17A1|CYP19A1|CYP1A1|CYP1B1|CYP2A6|CY…
1608	DOID:3910	lung adenocarcinoma	ADRB2|AGER|AHR|ALB|ALDOA|AMFR|ANXA1|ANXA5|APOA1|ATP5H|AXL|AZGP1|BCL2L1|BID|BRAF|BRCA1|BRCA2|CAPG|CASP9|CAV1|CCL5|CCNB2|CCNE1|CCR5|CD34|CD3E|CDCP1|CDK5RAP3|CEACAM5|CFLAR|CRMP1|CTGF|CTNNB1|CXADR|CXCL12|CYP1B1|CYP2A13|E2F1|EEF1A2|EGFR|EIF4E|EIF5A|ENO1|ERBB2|ERCC1|ERCC2|ERP29|ESR2|FABP3|FOXO3|GALNT3|GSTM1|GSTT1|HLA-DQA1|HSD17B10|HSPB1|IL13|IL24|IL4|IL6|IL6ST|IL8|KRAS|LAMA3|LMNA|LPL|MET|MGMT|MKI67|MMP…
1609	DOID:3911	progeria	ACAN|ANK3|LMNA|PYCR1|XPA
1610	DOID:3946	pituitary-dependent Cushing's disease	AIP|CDKN1B|CDKN2A|CDKN2C|FGFR4|GHR|KLK3|MC2R|MEN1|POMC|PPARG|PRKAR1A|SMARCA4
1611	DOID:3947	adrenal gland hyperfunction	ACE|APC|CRH|DUSP2|GNAS|HSD11B1|MEN1|NR3C1|PDE11A|PDE8B|POMC|PRKAR1A|SELP|VWF
1612	DOID:3948	adrenocortical carcinoma	CCNB1|CCND1|CYP19A1|ESR1|ESR2|HLA-DRB1|SMARCA2|SMARCA4
1613	DOID:3952	adrenal cortex disease	POMC|PRKAR1A
1614	DOID:3953	adrenal gland cancer	AGTR1|AGTR2|C3ORF10|COX2|CUL2|CYP21A2|FAS|FH|GHSR|GNRHR|LHCGR|MEN1|NF1|NR3C1|PDE11A|REN|RET|SDHB|SDHC|SDHD|TMEM127|TSHR|UTS2|VHL
1615	DOID:3962	follicular thyroid carcinoma	BRAF|CDKN1B|CDKN2A|CGA|GSTM1|GSTT1|HLA-DQA1|HLA-DQB1|HLA-DRB1|HRAS|KRT19|MC1R|MCM2|MINPP1|NRAS|PAX8|PPARG|PTEN|RBL1|RET|TP53|WDR3
1616	DOID:3963	thyroid carcinoma	ACHE|AIP|AKT1|AKT2|AKT3|AMH|APC|APEX1|ARNT|ARRB2|ATM|AURKA|BAD|BCL2|BIRC5|BRAF|BSG|CCDC6|CCL5|CCND1|CCR5|CD86|CDK6|CDKN1A|CDKN1B|CDKN1C|CDKN2B|CDYL|CEBPB|CGA|COMT|COPS5|CREB3L2|CSF2|CSGALNACT1|CTHRC1|CTNNB1|CXCR4|CYP1A1|CYP2D6|DCN|DIO1|DUOX1|EGFR|EIF2S1|EIF4E|EP300|ERBB2|ERCC2|ERO1LB|ESR1|FAS|FASLG|FBN1|FGFR1|FGFR4|FHIT|FIGF|FN1|FOXE1|GFRA1|GFRA2|GFRA3|GHR|GNB3|GPR98|GPX3|GSTM1|GSTO1|GSTP1|GSTT1|…
1617	DOID:3968	papillary follicular thyroid adenocarcinoma	AKT1|BRAF|CDKN1B|GNB3|GSTM1|GSTT1|HRAS|KRAS|NRAS|P2RX7|PIK3CA|RET|VDR
1618	DOID:3969	papillary thyroid carcinoma	BRAF|CCDC6|CCND1|CCNE1|CDKN1A|CDKN2A|CEBPB|CST6|CXCL14|DHRS3|EPO|EPOR|ERBB2|FIGF|GOLGA5|IL6|KRAS|KRT17|KRT19|LGALS3|MET|MIR146A|MKI67|MMP11|MT1G|MUC1|NAA15|NCOA4|NKX2-1|PCM1|PRKAR1A|RB1|RET|RUNX2|SPP1|TIMP1|TPO|TRIM24|TRIM33|VEGFC|XIAP
1619	DOID:396	Loeffler endocarditis	F5|FIP1L1|IL4|IL5RA|PDGFRA
1620	DOID:3973	thyroid medullary carcinoma	ASCL1|BRAF|CCKBR|CCND1|CDKN2C|ESR1|ESR2|GFRA1|HRAS|INSL3|MMP2|NKX2-1|NUPR1|PLK1|PTK2|PTPN6|RET|RLN1|RLN2|SDHB|SDHC|SDHD|TNC|VHL
1621	DOID:397	restrictive cardiomyopathy	DES|MYH7|TNNI3
1622	DOID:3981	pantothenate kinase-associated neurodegeneration	PANK2
1623	DOID:399	tuberculosis	ABCB1|ABO|ACE|ACP1|AGTR2|ALOX5|BCL2|BCL2A1|BTNL2|C3|CAMP|CCL2|CCL3|CCL5|CD14|CD209|CD40LG|CD80|CHIT1|CISH|CORO1A|CR1|CTDSP1|CTSG|CTSZ|CXCL10|CXCL12|CYP2B6|CYP2E1|ESD|FASLG|FBN1|FLJ78302|FZD5|GC|GLO1|GSTM1|GSTT1|HB1|HLA-A|HLA-B|HLA-DPB1|HLA-DQA1|HLA-DQB1|HLA-DRB1|HLA-DRB3|HLA-DRB4|HLA-DRB5|HP|ICAM1|IFNG|IFNGR1|IL10|IL12A|IL12B|IL12RB1|IL12RB2|IL13|IL18|IL1A|IL1B|IL1R1|IL1RN|IL2RA|IL4|IL4R|IL6|IL8|…
1624	DOID:4001	ovarian carcinoma	ALCAM|BIRC2|BMI1|BRCA1|BSG|CAMK4|CBR3|CCND1|CDKN1A|CDKN2A|CEACAM6|CLDN7|CTAG1B|DDR1|EBAG9|EPCAM|ERCC3|ETS1|GGT1|GSTP1|HIF1A|HLA-DQA1|HRAS|IGFBP2|KIT|MCAM|MIR21|MIR376C|MMP1|MMP14|MMP2|MMP7|MMP9|MYC|MYD88|PPARGC1A|RAD52|TK1|TYMP|TYMS|XRCC1|XRCC2
1625	DOID:4006	bladder transitional cell carcinoma	ANXA1|CDKN2A|ERBB2|ESR1|FASLG|MAGEA4|UPK1A
1626	DOID:4007	bladder carcinoma	BAX|BIRC7|CASP5|CDKN1B|CFLAR|CHEK2|EFNA1|EPHA2|EZH2|FABP4|FGFR2|FGFR3|GSTP1|IGF2R|JUP|MME|MSH3|MSH6|PLAUR|PREPL|RTKN|UPK1B
1627	DOID:4012	papillary transitional carcinoma	BIRC5|ERBB2
1628	DOID:4015	spindle cell carcinoma	ABCB1|ATP7B|BCL2|BCL2L1|CCBL1|CDH1|CSF2|CSF3|DNMT1|DNMT3B|EGFR|FHIT|GSTT1|HIF1A|HRAS|ITGA5|ITGB1|KRAS|MERTK|MET|OXT|PLAUR|PTEN|PTGS2|SOD2|TARBP2|TGFB1|TGFBR2|TP53|TSHR|TYMP|URI1|VHL
1629	DOID:401	multidrug-resistant tuberculosis	HLA-C|RNR1|SLC11A1
1630	DOID:4023	linitis plastica	PSCA
1631	DOID:4028	angioma serpiginosum	AGSPX
1632	DOID:4029	gastritis	ABCB1|ATP4A|B2M|CARD15|CCL20|CCL5|CCND1|CD14|COMT|CRK|CYP2C19|CYP2E1|CYP3A4|DEFB1|DEFB103B|ERBB2|FGF7|FUT2|FUT3|GSTM1|GSTT1|HLA-A|HLA-B|HLA-C|HLA-DQA1|HLA-DQB1|HLA-DRB1|HRAS|IFNG|IFNGR1|IL10|IL12A|IL1A|IL1B|IL1RN|IL2|IL4|IL4R|IL6|IL8|KIR2DL1|KIR2DL2|KIR2DL3|KIR2DL4|KIR2DL5A|KIR2DP1|KIR2DS1|KIR2DS2|KIR2DS3|KIR2DS4|KIR2DS5|KIR3DL1|KIR3DL2|KIR3DL3|KIR3DP1|KIR3DS1|LTA|MALT1|MBL2|MIF|MLH1|MMP7|MMP9|MP…
1633	DOID:403	mouth disease	CHD7|HLA-DQB1|PON1
1634	DOID:4051	alveolar rhabdomyosarcoma	APEX1|FOXO1|PAX3|PAX7
1635	DOID:4072	duodenal disease	IL10|NOD2|TNF
1636	DOID:4074	pancreas adenocarcinoma	ADAM8|AKT1|AKT2|BCL2|BRAF|BRCA2|BTF3|CDKN1B|CDKN2A|CEACAM6|CFTR|CTNNB1|CYP1B1|DYRK1B|EBAG9|EGFR|EPHA4|ERBB2|F3|FAS|HIF1A|IGF1R|IGF2BP3|JUN|KIT|KRAS|LAMC2|LCN2|MDM2|MEN1|MTA1|MTAP|MUC1|MUC4|NDRG1|PLAT|PLAU|PTK2|RAD51|RECQL|RHOA|RRM2|S100P|S100PBP|SKAP2|SLC28A1|SMAD4|TIMP3|TRAF2|VHL|WISP2|WNT1
1637	DOID:4079	heart valve disease	ACE|ADAMTSL2|BGLAP|C6|CASP3|CCL2|CCL6|COL18A1|COL1A1|COL1A2|CXCL16|FCGR1A|HTR2B|IL10|IL18|IL1B|IL1RN|IL6|ITGB2|JAK2|KCNE1|LCN2|LECT1|LSP1|LY86|PTPN6|PYCARD|RIPK3|SPN|SPP1|TGFB1|TIMP1|TNF|VEGFA
1638	DOID:4080	tricuspid valve insufficiency	ACE|BMPR2|SELP
1639	DOID:4085	trophoblastic neoplasm	HSD3B1
1640	DOID:409	liver disease	ABCB1|ABCB11|ABCB4|ACADS|ACE|ACTA2|ACVRL1|ADH1B|ADH1C|ADIPOQ|ADIPOR1|ADIPOR2|ADPN|ADRB3|AFP|AGT|AHR|ALDH2|ALOX5AP|ALPL|AMACR|APOE|ASAH2|ATP7B|BCL2L1|BID|CASP10|CASP8|CCK|CCL2|CCR1|CCR2|CCR5|CD14|CD209|CD3D|CD79B|CD86|CFLAR|CFTR|CLEC4B2|COL3A1|CRISPLD2|CSF3|CST3|CTSC|CXCL10|CYP1A1|CYP1A2|CYP2A6|CYP2B6|CYP2C19|CYP2C9|CYP2D6|CYP2E1|CYP3A|CYP3A4|CYP3A5|CYP7B1|DDAH1|DKK1|DPYD|DPYS|EGFR|ENG|ENO3|EPHX1|…
1641	DOID:4123	nail disease	HLA-C|KRT6A|LAMA3|TINF2
1642	DOID:4138	bile duct disease	CLDN1
1643	DOID:4141	intraorbital meningioma	HES1|MLLT10|PGR|PTEN
1644	DOID:4143	orbital cancer	NF1|RB1
1645	DOID:4154	dentinogenesis imperfecta	DSPP
1646	DOID:4159	skin cancer	ABCB1|ACO1|AKT1|AP3B1|APAF1|APC|APEX1|AQP3|ARHGEF10L|AS3MT|ASIP|ATRN|AURKA|BCCIP|BMP4|BRAF|BRCA1|BRCA2|BTRC|CASP10|CASP8|CAT|CCND1|CCR2|CCR5|CD3EAP|CDC91L1|CDK4|CDKN1A|CDKN2A|CDKN2B|CDKN2BAS|CHEK2|CLPTM1L|CSF3|CSNK2A1|CSNK2A2|CSNK2B|CTLA4|CYLD|CYP1A1|CYP2D6|CYP3A4|CYP3A5|EDN1|EDNRB|EGF|EGFR|ERBB4|ERCC1|ERCC2|ERCC4|ERCC5|ERCC6|EXOC2|FAS|FASLG|FGFR2|FGFR3|FGFR4|FH|FLT1|GDNF|GJA1|GJB2|GJB5|GLI1|GLI2…
1647	DOID:4163	ganglioneuroblastoma	NCAM1|WASF3
1648	DOID:4175	Rh isoimmunization	DARC|RHCE|RHD
1649	DOID:4176	blood group incompatibility	ABO|DARC|HLA-DQA1|HLA-DQB1|HLA-DRB1|RHCE
1650	DOID:417	hypersensitivity reaction type II disease	AICDA|AIF1|AIRE|APOH|ATG16L1|ATG5|ATXN2|B2M|BACH2|BAK1|BANK1|BAX|BCL2|BCL2L1|BLK|C12ORF30|C1QTNF6|C1S|C2|C4A|C4B|C5|C6|C7|CARD15|CASP8|CBLB|CCL17|CCL21|CCL22|CCL3L1|CCR3|CD226|CD274|CD28|CD3E|CD40|CD58|CDK6|CEACAM1|CIITA|CLEC16A|COTL1|CR1|CRP|CRYAA|CRYBB2|CTLA4|CTSH|CXCL10|CXCL12|CXCL9|CXCR3|CYP11B2|CYP21A2|CYP27B1|CYP2D6|DBH|DCC|DEFB1|DNASE1|ERAP1|ERBB3|F5|F8|FAM167A|FAS|FASLG|FBL|FCGR2A|FCGR2B|…
1651	DOID:4183	pseudopseudohypoparathyroidism	GNAS
1652	DOID:4184	pseudohypoparathyroidism	GNAS|GNAS-AS1|STX16
1653	DOID:4186	articulation disorder	BRAF|FOXP2|PTPN11|RAF1|SOS1
1654	DOID:4189	mutism	GJB2|HTR2A
1655	DOID:418	systemic scleroderma	ACE|ADAM10|AGTR1|AIF1|AIRE|AKT1|ANXA5|APCS|ARHGAP10|BANK1|BLK|BMPR2|BPI|C1D|C2|C4|CASP3|CASP8|CAV1|CCL18|CCL2|CCL5|CCL7|CD19|CD22|CD247|CD86|COL15A1|COL1A2|COL3A1|CRB2|CRP|CTGF|CTLA4|CTNNB1|CTSG|CXCL12|CYBA|CYP1A1|CYP2C19|CYP2C9|CYP2D6|CYP2E1|DLL1|EDN1|EDNRA|EDNRB|ENG|EP300|ESR1|ESR2|EXOSC10|EXOSC9|F10|F2|F5|FAM167A|FAS|FBN1|FCGR2A|FCGR3A|FGB|FGF2|FLT1|FN1|HAVCR1|HAX1|HIF1A|HLA|HLA-B|HLA-C|HLA-DP…
1656	DOID:4193	intracranial thrombosis	ABCA1|APOE|CBS|CCL11|CCL5|COMT|CYBA|EDN1|EDNRA|F12|F2|F5|F7|HFE|HIF1A|IL6|ITGB2|ITGB3|LIPG|MBL2|MTHFR|PLAT|PROCR|PROZ|SELE|SERPINC1|SERPINE1|TAF1|TNFSF4|TP53|VWF
1657	DOID:4194	glucose metabolism disease	ABCC8|ADIPOQ|ADM|ADRB2|ADRB3|CDKAL1|CDKN2A|CDKN2B|FABP2|GCK|GYS1|HHEX|HNF4A|IDE|IGF2BP2|IL6|IRS1|KCNJ11|LEPR|LIPC|OPRM1|PPARA|PPARG|PPARGC1A|SLC2A1|SLC30A8|TCF2|TCF7L2|TNF|UCP2|WFS1
1658	DOID:4195	hyperglycemia	ACE|ADIPOQ|ADRB3|AGT|AKT1|AKT2|APOC3|APOE|CAMTA1|CAPN10|CCL5|CDKAL1|CDKN2A|CDKN2B|CFTR|CRP|CXCR4|CYBA|ENPP1|EXT2|FABP2|G6PC2|GAD2|GCG|GCGR|GCK|GCKR|GCNT1|GIP|GLDC|GLO1|GPX1|GYS1|HHEX|HIF1A|HLA-DQB1|HLA-DRB1|HNF1A|HSD11B1|HSPG2|IDE|IFNG|IGF1|IGF2BP2|IGFBP2|IL10|IL12B|IL1A|IL2|IL4|IL6|IL6R|IL8|INS|INS2|INSR|IRS1|KCNJ11|KCTD12|LDLR|LEPR|LMNA|LPL|LTA|MMP26|MT-TL1|MTHFR|MTNR1B|NAMPT|NCF1|NEUROG3|NOS3|…
1659	DOID:419	scleroderma	C1D|CAV1|CSF3|CTGF|ENG|EP300|EXOSC10|EXOSC9|IL1A|KIR2DL2|KIR2DS1|KIR2DS2|LMNA|MIF|ROCK1|ROCK2|SERPINB2|SERPINB3|SKI|SKIL|SMAD3|SMAD7|SMURF1|TNF|UBE4A
1660	DOID:4203	brain stem cancer	BRCA2
1661	DOID:4205	cerebellum cancer	BTRC|C3ORF10|GSTM1|GSTT1|MYC|REST|TP53|VHL
1662	DOID:420	hypertrichosis	SLC29A3
1663	DOID:4210	clear cell meningioma	HES1|MLLT10|PGR|PTEN
1664	DOID:4217	malignant ovarian Brenner tumor	BRCA1
1665	DOID:421	hair disease	ERCC2|SHOC2
1666	DOID:4226	endometrial stromal sarcoma	MALAT1|SDHB|SDHC|SDHD
1667	DOID:422	congenital structural myopathy	BIN1
1668	DOID:4233	clear cell sarcoma	ATF1|EGFR|ERBB3|EWSR1|IGF2|KIT|MYC
1669	DOID:4235	spindle cell sarcoma	CCNE1|CDKN1B|CSF2|GSTP1|IFNG|MCL1|MYCN|NCAM1|NF1|PIK3CA|PRAME|TNF|TP53|WT1
1670	DOID:4236	carcinosarcoma	BARD1|PROM1
1671	DOID:4239	alveolar soft part sarcoma	ASPSCR1|MLH1|MSH2
1672	DOID:423	myopathy	ABHD5|ACADM|ACTA1|ALB|AMPD1|APOE|ATP2A2|B4GALT1|CAPN1|CAV3|CDKN1A|CHRNE|CPT2|CRYAB|CSF3|CTSB|CYP2C8|CYP2C9|CYP2D6|CYP3A4|CYP3A5|EMD|ETFA|ETFB|ETFDH|FHL1|FKRP|GNE|HLA-DQB1|HLA-DRB1|HTR3B|HTR7|IGF1|IGF2|IGF2AS|IGFBP3|IL1B|INS|ISCU|ISPD|ITGA7|LAMP2|LDLR|LMNA|MAOA|MEGF10|MT-CO2|MT-CO3|MT-RNR2|MT-TE|MT-TK|MTM1|MYH2|MYH3|MYH7|MYOT|NCAM1|PNPLA2|PPARA|PYGM|RAPSN|RNR1|RYR1|SEPN1|SLC22A5|SLCO1B1|SMAD4|SOD1…
1673	DOID:4247	coronary restenosis	ABCB1|ACE|ADIPOQ|AGT|AGTR1|AGTR2|ALOX5AP|APOE|BCHE|CCR5|CD14|CDKN1B|CRP|CX3CR1|CYBA|CYP11B2|CYP2C19|EPHX2|ESR1|F2|F5|F7|FABP2|FGB|GP1BA|GPX1|HMOX1|HP|ICAM1|IFNG|IFNGR1|IFNGR2|IL10|IL1A|IL1B|IL1F10|IL1R1|IL1RN|INSR|ITGA2|ITGA2B|ITGB2|ITGB3|LEP|LPL|LTA|MAOA|MMP3|MMP9|MTHFR|NOS3|NPY|OAZ1|ODC1|P2RY12|PCAF|PON1|PPARA|PPARG|RAGE|ROS1|RXRA|SELE|SELPLG|SERPINE1|SLC6A4|TFPI|THBD|TLR2|TLR4|TNF|TP53|UCP3|VDR
1674	DOID:4248	coronary stenosis	ABCA1|ACE|ADD1|ADIPOQ|ADRB2|AGT|AGTR1|APOA1|APOB|APOC3|APOE|CBS|CD14|CD40LG|CETP|CRP|CXCL16|CYBA|CYP2C19|ESR1|ESR2|F2|F5|F7|FABP2|FGB|GP1BA|HFE|HP|HRH2|ICAM1|IFNG|IFNGR1|IFNGR2|IL10|IL1A|IL1B|IL1R1|IL1RN|IL6|ITGA2|ITGA2B|ITGAL|ITGB3|KL|LPL|LTA|MMP3|MTHFR|MTR|MYH7|NOS3|NPPA|OLR1|PDE4D|PECAM1|PON1|PON2|PPARA|PPARG|PRKCE|PROCR|PSMA6|RAGE|RXRA|SERPINA1|SERPINE1|THBD|THSD1|TLR4|TNF
1675	DOID:4249	Gerstmann-Straussler-Scheinker syndrome	PRNP
1676	DOID:4251	conjunctival disease	F13A1
1677	DOID:4252	Alexander disease	GFAP|MAPK14|NDUFV1
1678	DOID:4253	melorheostosis	LEMD3
1679	DOID:4254	osteosclerosis	ALPL|BMP6|FAM20C|IL11|LTBP3|MPL|TBCE
1680	DOID:4257	Caffey disease	COL1A1
1681	DOID:4258	Weissenbacher-Zweym??ller syndrome	PRBNS|SOX9
1682	DOID:4265	angiomyoma	PTHLH
1683	DOID:4297	scimitar syndrome	TAPVR1
1684	DOID:4308	polyradiculoneuropathy	CD1A|CD1E
1685	DOID:4310	smooth muscle tumor	BCL2|MMP2|RBP1|WT1
1686	DOID:4313	epidermolysis bullosa acquisita	SERPINH1
1687	DOID:4325	Ebola hemorrhagic fever	IRF3|KIR2DL1|KIR2DL2|KIR2DL3|KIR2DL4|KIR2DL5A|KIR2DL5B|KIR2DP1|KIR2DS1|KIR2DS2|KIR2DS3|KIR2DS4|KIR2DS5|KIR3DL1|KIR3DL2|KIR3DL3|KIR3DP1|KIR3DS1
1688	DOID:4331	burning mouth syndrome	CD14|IL1B|IL2|IL6|SLC6A4|TLR2|TRPV1
1689	DOID:4346	variegate porphyria	HFE|PPOX
1690	DOID:4359	amelanotic melanoma	CDKN2A|DCT|IFNB1|MC1R|TYR|TYRP1
1691	DOID:4362	cervical cancer	AKNA|AKR1B10|AKT1|ANGPT1|APAF1|APEX1|BARD1|BAX|BCL2|BIRC2|BIRC5|BRCA1|BRCA2|BRIP1|BSG|C1GALT1C1|CA12|CASP8|CAV1|CCNB1|CCND1|CCND3|CCR2|CCR5|CD28|CD80|CD83|CD86|CDC6|CDH1|CDKN1A|CDKN1B|CDKN2A|CEACAM1|CLPTM1L|CTLA4|CTNNB1|CXCL10|CXCL12|CYBA|CYP1A1|CYP2A6|CYP2D6|CYP2E1|CYP3A4|CYP3A5|DAPK1|DNMT3L|DROSHA|E2F1|EGF|EGFR|ENOX2|EPAS1|EPHA1|EPHA2|EPHX1|EPO|EPOR|EPS8|ERBB2|ERCC1|ERCC2|ERCC5|ETS1|EXO1|FANCA|…
1692	DOID:4371	Schnitzler syndrome	IL1RN
1693	DOID:4372	intracranial embolism	APOE|F2|F5|F7|ITGB3|MTAP|MTHFR|SERPINE1
1694	DOID:4376	milk allergic reaction	LCT
1695	DOID:4377	egg allergy	IL13
1696	DOID:4378	peanut allergic reaction	AHR|CD14|HLA-DQB1|HLA-DRB1
1697	DOID:4379	nut allergic reaction	HLA-A|HLA-B|HLA-DQB1|HLA-DRB1|STAT6
1698	DOID:437	myasthenia gravis	ABCB1|ACE|APOE|CCR2|CCR5|CD276|CD28|CD40|CFB|CHRNA1|CHRND|CHRNE|CIITA|CTLA4|CTSL2|CXCL10|CXCL13|CYP2D6|ESR1|ESR2|FAS|FCGR2A|FCGR3A|FCGR3B|HLA|HLA-A|HLA-B|HLA-C|HLA-DPB1|HLA-DQA1|HLA-DQB1|HLA-DRA|HLA-DRB1|ICOS|IFNG|IL10|IL12A|IL12B|IL1A|IL2RB|IL6|LGALS1|LTA|MUSK|NR3C1|PDCD1|POMC|PTPN22|PTPRC|TNF
1699	DOID:4398	pustulosis of palm and sole	APOE|CAT|CP|CRP|CSMD1|ERAP1|FBXL19|GJB2|HCAR2|HLA-C|IFIH1|IL12B|IL13|IL19|IL1RN|IL23A|IL23R|IL24|IL28RA|IL4|IL6|LCE3B|LCE3C|LCE3D|MKI67|NFKBIA|NOS2|PCNA|PPARG|PSORS10|PSORS11|PSORS2|PSORS3|PSORS4|PSORS5|PSORS6|PSORS7|PSORS8|PSORS9|PTTG1|REL|REN|RNF114|SELPLG|SERPINB8|TNF|TNFAIP3|TNIP1|TP53|TRAF3IP2|TYK2|VEGFA|VNN1|VNN2|VNN3|ZNF816
1700	DOID:4404	occupational dermatitis	ALDH2|FLG|GSTM1|GSTT1|HLA-DMA|HLA-DMB|IL10|IL1A|IL1B|IL4|IL8|NAT1|NAT2|TNF
1701	DOID:440	neuromuscular disease	ACSL4|AMPD1|ATXN3|COLQ|HSPB8|MMP2|MMP9|RYR1|SELE|TIMP1|TIMP2|TPI1|TRL2|XK
1702	DOID:4411	hepatitis E	IFNG
1703	DOID:4415	fibrous histiocytoma	MCM2|MDM2|MMP21
1704	DOID:4418	cutaneous fibrous histiocytoma	AR|CTNNB1|ESR2|FGFR2|MDM2|MMP21|MMP9|NKX2-1|PTGS2|SERPINH1|SFTPB
1705	DOID:4423	sea-blue histiocyte syndrome	APOE
1706	DOID:4428	dyslexia	ADRA2A|CNTNAP5|COMT|DCDC2|DOCK4|DRD1|DRD2|DRD3|DRD4|DYX1|DYX1C1|DYX2|DYX3|DYX5|DYX6|DYX8|DYX9|KIAA0319|KIAA0319L|MRPL19|PLA2G4B|PLCB2|PRTG|SEMA4F|SLC6A3
1707	DOID:4440	seminoma	AR|BAX|BCL2|CGB|DAD1P1|ENTPD6|ETV4|FAS|FASLG|FGFR3|FSHR|GJA1|HLA-DQA1|HLA-DQB1|HLA-DRB1|HRAS|IFNGR2|IL10|KIT|LDHAP1|LTA|NLRP7|PDPN|PROM1|RASSF1|RB1|SOX5|STK11|TGFB1|TNF|TSPY1
1708	DOID:4441	dysgerminoma	CYP27B1
1709	DOID:4447	cystoid macular edema	CYMD|VEGFA
1710	DOID:4448	macular degeneration	A2M|ABCA1|ABCA4|ACE|AGT|AHR|AMD1|APOE|APP|ARMS2|ASPM|ATM|BEST1|C1QTNF1|C1QTNF5|C2|C3|C3AR1|C4BPA|C4BPB|C5|C5AR1|C6|C7|C8A|C8B|C9|CAPN10|CAT|CC2D1A|CCL2|CCR2|CD36|CD46|CD55|CD59|CETP|CFB|CFD|CFH|CFHR1|CFHR2|CFHR3|CFHR4|CFHR5|CFI|CKB|CLU|CR1|CR2|CRP|CST3|CX3CR1|CYP1A1|CYP1A2|CYP2D6|CYP2E1|CYP3A5|CYP46A1|EFEMP1|ELAVL4|ELN|ELOVL4|EPHX1|ERCC2|ERCC6|ESR1|F13A1|F13B|F2|F5|FADS1|FBLN5|FGA|FGB|FGG|FIBL-6|…
1711	DOID:4449	macular retinal edema	APOE|IL6|KDR|SOD2|VEGFA
1712	DOID:4450	renal cell carcinoma	ABCB1|ABCG2|ACAT2|ACY1|ADIPOQ|AGMAT|AHNAK|AKAP13|AKT1|ALDH1A1|ANGPT1|ANGPT2|ANKRD2|ANXA4|AP1M2|APAF1|APOC1|APOE|APRT|AQP1|AR|ASB15|ASS1|AURKA|AXL|B2M|BAP1|BAX|BCL2|BCL2L1|BCL2L11|BHLHA15|BIRC5|BIRC7|BMPR2|BRK1|BTG3|C1ORF183|C3ORF10|CA9|CACYBP|CAPG|CARD11|CASP2|CASP8|CAV1|CCDC55|CCL2|CCL5|CCNB1|CCND1|CCND3|CD24|CD276|CDH1|CDKN1A|CDKN1B|CDKN2A|CGB|CLU|CNN2|COMT|CRABP1|CRADD|CRP|CRYAB|CSMD3|CTDSPL|C…
1713	DOID:445	Bartter disease	BSND|CLCNKA|CLCNKB|KCNJ1|REN|RGS2|SLC12A1
1714	DOID:4464	collecting duct carcinoma	ABCB1|ABCG2|ACY1|AHNAK|AKAP13|ALDH1A1|ANXA4|APAF1|APOC1|APOE|APRT|AR|ASB15|AURKA|BAP1|BCL2|BHLHA15|BIRC5|BIRC7|BTG3|C1ORF183|C3ORF10|CA9|CAPG|CARD11|CASP2|CASP8|CCDC55|CCL2|CCL5|CCND1|CDH1|CNN2|COMT|CRABP1|CRADD|CRYAB|CSMD3|CTDSPL|CTLA4|CTSB|CTSD|CUL7|CYP1A1|CYP1A2|CYP1B1|CYP2C8|CYP3A4|CYP3A5|DAAM2|DAPK1|DDX20|DGCR8|DICER1|DIRC2|DKK2|DKK3|DKK4|EEF2|EGF|EGFR|EIF2C1|EIF2C2|EPAS1|ERCC1|ERCC2|ERCC5|E…
1715	DOID:4465	papillary renal cell carcinoma	ABCB1|ABCG2|ACY1|AHNAK|AKAP13|ALDH1A1|ANXA4|APAF1|APOC1|APOE|APRT|AR|ASB15|AURKA|BAP1|BCL2|BHLHA15|BIRC5|BIRC7|BSG|BTG3|C1ORF183|C3ORF10|CA9|CAPG|CARD11|CASP2|CASP8|CCDC55|CCL2|CCL5|CCND1|CD3E|CDH1|CNN2|COMT|CRABP1|CRADD|CRYAB|CSMD3|CTDSPL|CTLA4|CTSB|CTSD|CUL7|CYP1A1|CYP1A2|CYP1B1|CYP2C8|CYP3A4|CYP3A5|DAAM2|DAPK1|DDX20|DGCR8|DICER1|DIRC2|DKK2|DKK3|DKK4|EEF2|EGF|EGFR|EIF2C1|EIF2C2|EPAS1|ERCC1|ERCC…
1716	DOID:4467	renal clear cell carcinoma	ABCB1|ABCG2|ACY1|AHNAK|AKAP13|ALDH1A1|ANXA4|APAF1|APOC1|APOE|APRT|AR|ASB15|AURKA|BAP1|BCL2|BHLHA15|BIRC5|BIRC7|BTG3|C1ORF183|C3ORF10|CA9|CAPG|CARD11|CASP2|CASP8|CCDC55|CCL2|CCL5|CCND1|CDH1|CNN2|COMT|CRABP1|CRADD|CRYAB|CSMD3|CTDSPL|CTLA4|CTSB|CTSD|CUL7|CYP1A1|CYP1A2|CYP1B1|CYP2C8|CYP3A4|CYP3A5|DAAM2|DAPK1|DDX20|DGCR8|DICER1|DIRC2|DKK2|DKK3|DKK4|EEF2|EGF|EGFR|EIF2C1|EIF2C2|EPAS1|EPO|EPOR|ERCC1|ERCC…
1717	DOID:4468	clear cell adenocarcinoma	ABCF2|ANKLE1|ATF1|BARD1|BCL2|BRCA1|BRCA2|CD3E|CYP1A1|EPCAM|EWSR1|FHIT|GPC3|GSTM1|GSTP1|GSTT1|HIF1A|HLA-A|IL6|INHBA|KLF10|KLK10|KLK11|KRT7|L1CAM|MITF|MMP2|MUC1|PDGFA|PGR|PLIN2|PTH1R|SPP1|TIMP2|TP53|VHL|XIAP
1718	DOID:446	hyperaldosteronism	ADD1|AGT|AGTR1|BDKRB2|CYP11B1|CYP11B2|GNA12|MEN1|NPPA|PMS2|RBAK|REN
1719	DOID:4471	chromophobe adenocarcinoma	ABCB1|ABCG2|ACY1|AHNAK|AKAP13|ALDH1A1|ANXA4|APAF1|APOC1|APOE|APRT|AR|ASB15|AURKA|BAP1|BCL2|BHLHA15|BIRC5|BIRC7|BTG3|C1ORF183|C3ORF10|CA9|CAPG|CARD11|CASP2|CASP8|CCDC55|CCL2|CCL5|CCND1|CDH1|CNN2|COMT|CRABP1|CRADD|CRYAB|CSMD3|CTDSPL|CTLA4|CTSB|CTSD|CUL7|CYP1A1|CYP1A2|CYP1B1|CYP2C8|CYP3A4|CYP3A5|DAAM2|DAPK1|DDX20|DGCR8|DICER1|DIRC2|DKK2|DKK3|DKK4|EEF2|EGF|EGFR|EIF2C1|EIF2C2|EPAS1|ERCC1|ERCC2|ERCC5|E…
1720	DOID:4473	sarcomatoid renal cell carcinoma	ABCB1|ABCG2|ACY1|AHNAK|AKAP13|ALDH1A1|ANXA4|APAF1|APOC1|APOE|APRT|AR|ASB15|AURKA|BAP1|BCL2|BHLHA15|BIRC5|BIRC7|BTG3|C1ORF183|C3ORF10|CA9|CAPG|CARD11|CASP2|CASP8|CCDC55|CCL2|CCL5|CCND1|CDH1|CNN2|COMT|CRABP1|CRADD|CRYAB|CSMD3|CTDSPL|CTLA4|CTSB|CTSD|CUL7|CYP1A1|CYP1A2|CYP1B1|CYP2C8|CYP3A4|CYP3A5|DAAM2|DAPK1|DDX20|DGCR8|DICER1|DIRC2|DKK2|DKK3|DKK4|EEF2|EGF|EGFR|EIF2C1|EIF2C2|EPAS1|ERCC1|ERCC2|ERCC5|E…
1721	DOID:4479	pseudohypoaldosteronism	GNAS|GNAS-AS1|KCNJ1|KLHL3|NR3C2|PHA2A|PRKWNK1|SCNN1A|SCNN1B|SCNN1G|STX16|WNK1|WNK4
1722	DOID:447	renal tubular transport disease	CLCN5
1723	DOID:4480	achondroplasia	COL1A1|COMP|FGFR3
1724	DOID:4481	allergic rhinitis	ACE|ADAM33|ADIPOQ|ADRB2|AGT|ALRH|BDKRB1|CACNA1F|CCDC22|CCDC26|CCL24|CCL5|CCR1|CCR2|CCR3|CCR5|CD14|CD3D|CDKN2A|CDKN2B|CLC|CMA1|CSF2|CSF2RB|CTLA4|CX3CL1|CX3CR1|DPP10|EDN1|EGFR|EPO|F2RL1|FCGR1A|FCGR2A|FCGR3A|FLG|FOXJ1|FOXP3|GATA3|GPR44|HAVCR1|HAVCR2|HLA|HLA-DQA1|HLA-DQB1|HLA-DRB1|HRH1|HRH2|ICAM1|ICOS|IL13|IL17A|IL18|IL2|IL28RA|IL3|IL4|IL4R|IL5|IL5RA|IL6|ITK|LTC4S|MMP1|MPO|MS4A1|MS4A2|MTHFR|NOD1|PHF1…
1725	DOID:4483	rhinitis	ALOX5|ALOX5AP|CARD15|CFTR|CMA1|CYP2D6|CYSLTR1|CYSLTR2|FADS1|FADS2|FCGR2A|GATA3|GJB2|GJB6|HDC|HLA|HLA-DQA1|HLA-DQB1|HLA-DRB1|HLA-DRB4|HLA-DRB5|HNMT|HRH1|IFNG|IL10|IL13|IL1A|IL1B|IL1RL1|IL22RA1|IL4|IL4R|IL4R1|IL6|LTC4S|MBL2|MET|MMP2|NOD2|NPSR1|NPY|SCGB1A1|SERPINA1|TAP1|TAP2|TBXA2R|TGFB1|TLR2|TNF|TNFAIP3|TNFAIP6|TP73|VIP
1726	DOID:4488	sarcomatoid mesothelioma	PDPN
1727	DOID:4491	persian gulf syndrome	ACE|PON1
1728	DOID:4492	avian influenza	MX1
1729	DOID:4500	hypokalemia	ADRB2|AGT|GABRA3|INS|NPPB|NR3C1|POMC|SCNN1B|SLC12A3|SST
1730	DOID:4501	orofaciodigital syndrome	OFD1
1731	DOID:450	myotonic disease	HSPG2|ZNF9
1732	DOID:452	pleomorphic adenoma	BRCA1|CDKN2A|ERBB2|FSD1|MDM2|PLAG1|WIF1
1733	DOID:4531	mucoepidermoid carcinoma	CRTC3|CTNNB1|EGFR|MUC1|MUC4
1734	DOID:4534	Hallermann-Streiff syndrome	GJA1
1735	DOID:4535	hypotrichosis	CDSN|DSG4|LIPH|LPAR6
1736	DOID:4541	nominal aphasia	APOE|PSEN1
1737	DOID:4543	retrograde amnesia	PREP|SLC6A4
1738	DOID:4545	mesenchymal chondrosarcoma	BCL2|CD99|IHH|IL1A|MKI67|PDGFRA|SOX9
1739	DOID:4551	anus neoplasm	EGFR|IFNB1|KRAS|TP53
1740	DOID:4552	large cell carcinoma	APC|CASP10|CASP3|CASP6|CASP7|CASP8|CASP9|CDH1|CDKN1A|CDX2|CHRNA5|CLPTM1L|CYP1A1|CYP1B1|CYP2A6|EGFR|EPHX1|ERBB2|ERBB4|ERCC5|FAS|FASLG|FHIT|GGH|GSTM1|GSTP1|GSTT1|IGF1R|IGF2R|IL10|IL1B|IL1RN|KRAS|LOC123688|MDM2|MET|MTHFR|MYCL1|PYCARD|RAD18|RASSF1|RFC1|RRM1|SH3GLB1|STK11|TGFB1|TNF|TP53|TYMS|VEGF|XRCC1
1741	DOID:456	ascariasis	IRS2|LIG4|PTPRC|STAT6|TNFSF13B
1742	DOID:4586	familial meningioma	MN1|NF2|PTEN
1743	DOID:4587	benign meningioma	CST3|CSTB|CTSB|HES1|MKI67|MLLT10|NF2|PGR|PTEN
1744	DOID:4588	secretory meningioma	HES1|MLLT10|PGR|PTEN
1745	DOID:4593	pediatric meningioma	NF2
1746	DOID:4594	microcystic meningioma	HES1|MLLT10|PGR|PTEN
1747	DOID:4603	epidermolytic hyperkeratosis	ERCC2|GJB3|GJB4|KRT1|KRT10|KRTAP5-1
1748	DOID:4606	bile duct cancer	ABCC2|ABCG8|CDKN2A|EGFR|GNAS|GSTO1|GSTO2|INS|KLRK1|MICA|MTHFR|MYH1|NEIL1|RXRA|RXRB|TYMS
1749	DOID:4607	biliary tract cancer	ABCG8|APEX1|APOB|APOE|AR|ASPH|CCK|CCNH|CETP|CYP17A1|CYP2C19|EGFR|ERCC1|ERCC2|ESR1|ESR2|HOXB7|IL10|IL13|IL16|IL1A|IL1B|IL4|IL5|IL6|IL8|IL8RA|IL8RB|KRAS|LDLR|LRPAP1|MGMT|MPO|MSH2|MTHFR|MUC4|MUC5AC|NOS3|OGG1|PPARD|PPARG|PTGS2|RAD23B|RNASEL|SOD2|TGFB1|TGFBR2|TNF|VCAM1|VEGFA|XRCC1|XRCC3
1750	DOID:4608	common bile duct neoplasm	APC|BRAF|HRAS|KRAS|NRAS|PIK3CA
1751	DOID:4610	intestinal benign neoplasm	APC|ASCL2|BAX|BCL2|CAT|CCND1|CDKN1A|CTNNB1|FAS|FASLG|GLP2R|GSTM1|HPSE|IL1B|IL1RN|KLF6|MPO|MUC2|NTHL1|PRKCA|PRKCD|PSCA|RUNX3|TP53
1752	DOID:4618	maxillary neoplasm	BRAF|KRAS|PIK3CA
1753	DOID:4621	holoprosencephaly	APOB|APOE|CFC1|GAS1|GLI2|HPE1|HPE6|HPE8|PTCH1|SHH|SIX3|TDGF1|TGIF1|TWSG1|ZIC2
1754	DOID:4624	Ollier disease	ADAMTSL2|BCL2|COL11A1|COL11A2|COL1A1|COL2A1|COL9A1|COL9A2|COL9A3|COMP|DLL3|EXT1|FGFR3|FLNA|FLT1|GLB1|HSPG2|IDH1|IDH2|KDR|MATN3|PTH1R|PTPN11|SLC26A2|SOST|TRPV4
1755	DOID:4644	epidermolysis bullosa simplex	ITGB4|KRT14|KRT5|VIM
1756	DOID:4645	retinal cancer	AKT1|C3ORF10|KRAS|MDM2|MTHFR|MTR|PIK3CA|PTEN|RB1|RFC1|TYMS|VHL
1757	DOID:4647	trilateral retinoblastoma	RB1
1758	DOID:4648	familial retinoblastoma	RB1
1759	DOID:4660	indolent systemic mastocytosis	HMOX1|IL13|KIT|TET2|TPSAB1
1760	DOID:4661	multiple chemical sensitivity	CCKBR|CYP1A1|CYP2C19|CYP2C9|CYP2D6|CYP3A5|GSTM1|GSTP1|GSTT1|MTHFR|NAT1|NAT2|PON1|PON2|SLC6A4|SOD2|UGT1A1
1761	DOID:4674	androgen insensitivity syndrome	AR
1762	DOID:4676	uremia	ABCA1|ABCG1|ACE|ADIPOR2|AGT|AGTR1|ALB|APOE|B2M|BMP2|CASR|CCND1|DAO|FLT1|GLO1|HLA-DRB1|HSD3B1|ICAM1|IL10|IL19|IL1B|IL6|ITGAM|ITGB2|KDR|LEP|MGP|NOS3|PON1|PTH|PTH1R|RAGE|RUNX2|SGK1|SLC2A1|SPARC|SPP1|TGFB1|TGFBR1|TNFRSF11B|TP53|TPMT|VCAM1|VDR
1763	DOID:4677	keratitis	GJB2|ILRA|TLR2|TNF
1764	DOID:4682	extrahepatic bile duct carcinoma	CAV1|MUC4
1765	DOID:468	intramuscular hemangioma	IDH1|IDH2|PTEN
1766	DOID:4697	perineurioma	BRAF|KRAS|NF1|SLC2A1|TP53
1767	DOID:4724	brain edema	APOE|AQP4|IL1B|IL1RN|MMP9|MYL9|MYLK|NOS2|PLAU|S100B
1768	DOID:4730	vasomotor rhinitis	OR10A2
1769	DOID:4737	somatoform disorder	CRH|CRHBP|CRHR1|CYP2D6|GABRA1|HTR2A|IFNA2|MC2R|NR3C1|POMC|SERPINA6|SLC6A4|TPH1|TPH2
1770	DOID:4744	placenta accreta	ANGPT2
1771	DOID:474	histiocytoid hemangioma	IDH1|IDH2|PTEN
1772	DOID:4751	striatonigral degeneration	NUP62|PDE8B
1773	DOID:4752	multiple system atrophy	ADH7|ATXN2|AVP|BDNF|CACNA1A|COMT|CRYAB|CST3|DBH|EIF4EBP1|ETV6|FMR1|FRAXA|GBA|ICAM1|IL10|IL1A|IL1B|IL6|IL8|LOC728727|LRRK2|MAPT|MCPH1|MSX1|NEFL|PPP1R14C|PRNP|SERPINA3|SLC1A4|SNCA|SQSTM1|TBP|TGFB1|TNF|UBB|UCHL1
1774	DOID:4762	vasculogenic impotence	MTHFR|NOS3
1775	DOID:4765	pulmonary blastoma	DICER1
1776	DOID:4766	embryoma	ABCC1|ABCG2|ABL1|ACE|ACP1|ACSL4|ACTR1A|ACTR3|ADAM10|ADCYAP1|ADCYAP1R1|ADH1B|ADH1C|ADH7|ADIPOQ|AEN|AFP|AGT|AGTR1|AGTR2|AKT1|AKT2|ALCAM|ALDH3A1|ALK|ALOX12|ALOX5|AMPH|ANGPT1|ANK3|ANXA1|ANXA2|APAF1|APC|APEX1|APOE|AQP4|AQP9|AR|ARF6|ARHGDIB|ARHGEF2|ARPC1B|ARPC2|ASCL2|ASS1|ATF3|ATF4|ATM|ATR|AURKB|AVEN|AXL|B2M|B3GNT2|BAG1|BAG3|BARD1|BAX|BCAM|BCAS2|BCL2|BCL2L1|BIN1|BIRC2|BIRC3|BIRC5|BLM|BLOC1S2|BMI1|BMP4|…
1777	DOID:4769	pleuropulmonary blastoma	DICER1|MYCN
1778	DOID:4772	mesoblastic nephroma	IGF2
1779	DOID:4778	proliferative glomerulonephritis	IL10
1780	DOID:4790	medulloepithelioma	EWSR1|FLI1|HES1|HEY1|IDH1|NOTCH2|PMS2|PON1|TP53
1781	DOID:4794	ependymoblastoma	EWSR1|FLI1|HES1|HEY1|IDH1|NOTCH2|PMS2|PON1|TP53
1782	DOID:4795	Tay-Sachs disease AB variant	GM2A
1783	DOID:4798	aggressive systemic mastocytosis	HMOX1|IL13|KIT|TET2|TPSAB1
1784	DOID:479	angiokeratoma	GLA
1785	DOID:47	prostate disease	AR|ERBB3|IGFBP2|KLK3|OXT|SERPINA5
1786	DOID:480	movement disease	ACHE|ARC|ATP7B|CNR1|COMT|DRD1|DRD2|DRD3|FMR1|FOSB|FRAXA|GRN|GSK3B|HTT|JPH3|KCNMA1|LRRK2|MAPT|MECP2|MT1|MT2|NR4A1|NRG1|OPRM1|PARK2|PDYN|RYR1|SCN1A|SGCE|SLC12A2|SNCA|SOD2|TOR1A|TSEN2|TSEN34|TSEN54|UCHL1|UTS2|XK
1787	DOID:4810	cerebrotendinous xanthomatosis	CYP27A1|NR1H4
1788	DOID:4830	adenosquamous carcinoma	BIRC5|CD83|CDKN1A|CYP1A1|EGFR|ERBB2|GSTM1|KRAS|MET|MICA|OGG1|SMAD4|TP53|XRCC1
1789	DOID:483	cavernous hemangioma	KRIT1
1790	DOID:4844	benign ependymoma	APC|CCND1|CDKN2A|CTNNB1|DNAJC15|EGFR|EPB41|ERBB2|GDNF|GSTM1|GSTP1|GSTT1|MEN1|MTHFR|NF2|OLIG2|SNCG
1791	DOID:4851	pilocytic astrocytoma	AQP4|BRAF|DLL3|ERBB3|HEY1|HEY2|HIPK2|HRAS|KRAS|LATS1|LATS2|MBP|MMP3|MMP9|NF1|NOTCH1|NOTCH2|OLIG2|SOX10|TUBB3
1792	DOID:4852	pleomorphic xanthoastrocytoma	CDKN2A|CDKN2B|TSC1
1793	DOID:4866	salivary gland adenoid cystic carcinoma	AQP1|ASIC1|ASPM|BCL11A|BCL2|CCND1|CDH1|CDKN2A|CTNNB1|CTSD|CYLD|DAPK1|DTL|EFHD1|EN1|ESPL1|FANCA|FAT1|GAS2|GAS6|GINS2|GUCY1A3|HOMER3|IGFBP2|IRX4|ISYNA1|ITGB4|JAG1|KIT|KRT15|KRT5|LGALS3|MARCKS|MARK2|MIER2|MLC1|NCAM1|NETO2|PCNA|PCSK1N|PDZK1|PIN1|PYGB|RBM9|SERPINF1|SKP2|SLC24A3|SON|SOX11|SOX4|SPN|ST3GAL4|STAG3L1|TOP2A|VCAN|WNT5B|ZIM2
1794	DOID:4873	anterior horn cell disease	PNPLA6|PRDX3|SOD1|VIM
1795	DOID:4889	lymph node tuberculosis	TLR2
1796	DOID:4890	juvenile myoclonic epilepsy	BRD2|CACNB4|CHRNA4|CHRNA7|CLCN2|EFHC1|EFHC2|EJM2|EJM3|EJM4|GABRA1|GJD2|GRM4|JRK|KCNQ3|SCN1A|TAP1
1797	DOID:4897	bile duct carcinoma	ABCC2|ABCG8|APOB|APOE|ASPH|CDKN2A|EGFR|GNAS|GSTO1|GSTO2|HOXB7|INS|KLRK1|LDLR|MICA|MTHFR|MYH1|NEIL1|RXRA|RXRB|SCTR|TYMS
1798	DOID:48	male reproductive system disease	INSL3
1799	DOID:4903	granular cell carcinoma	ABL1|ACE|APC|APOA1|APOE|ARID1A|AZGP1|BCL2|CA1|CA2|CASP8|CDKN1C|CDKN2A|CEACAM1|CKB|CTGF|CYP19A1|CYP2A6|CYP2E1|CYP7B1|DAPK1|DDR1|DNMT1|EEF2|EFEMP1|EGFR|ENO1|ERBB2|ESR1|ESR2|FAT4|FGF9|GAGE1|GAST|GHRL|GKN1|GMPR2|GPX3|GRB7|HSPA8|HSPD1|ID3|IFNA1|IL1B|KDR|KRAS|KRT20|KRT8|MET|MKI67|MLL|MLL3|MMP14|MPP1|MTOR|MUC2|NCOA3|NELL1|NFKB1|NOS3|NPPA|PAWR|PCNA|PGAM1|PGR|PHB|PIK3CA|PLAU|PLCE1|PPARG|PRL|PTEN|PTGS2|PYC…
1800	DOID:4905	pancreatic carcinoma	ABCB1|ABCC1|ABCC2|ABCC3|ABCC4|ABCC5|ABCG2|ABO|AGER|AHR|ALDH2|APC|APEX1|ARPC1A|ATM|ATR|ATRX|AURKA|BCL2|BCL2L1|BICD1|BIRC5|BRAF|BRCA1|BRCA2|BRIP1|CAPN10|CASP8|CASP9|CAT|CCKBR|CCL5|CCNI|CCR5|CD44|CDC73|CDH1|CDK4|CDKN1A|CDKN1B|CDKN2A|CEBPA|CELA3A|CFLAR|CFTR|CHEK1|CHEK2|CNR1|CNR2|CSF1R|CTNNA1|CTNNB1|CYP17A1|CYP1A1|CYP1A2|CYP1B1|CYP2A6|CYP2B1|CYP2E1|DAXX|DPP6|DPYD|E2F1|EFEMP1|EGF|EGFR|EPCAM|EPHA3|ERBB2…
1801	DOID:4906	small intestine adenocarcinoma	CTNNB1|SMAD4
1802	DOID:4908	anal carcinoma	EGFR|IFNB1|KRAS|TP53
1803	DOID:4914	esophagus adenocarcinoma	ADIPOQ|AKR1B10|AKR1C2|APC|BIRC5|CCNA2|CTNNB1|CTSD|CYR61|EGF|EGFR|ERCC2|ESR2|FAS|GSTP1|GSTT1|HSP90B1|HSPA5|IGFBP3|MET|MGMT|MMP2|MUC1|MYC|NOX5|NR1H4|NUDT6|PTGS2|SFRP1|SOD2|TIMP3|TSC1|UBE2C|XRCC1
1804	DOID:4916	pituitary carcinoma	AGTR1|AIP|CCND1|CDKN1B|CDKN2C|CYP2D6|DRD2|FGFR4|GH1|GHRHR|GNAI2|GNAS|GSTM1|GSTT1|IGF1|MEN1|NR3C1|PDE11A|PRKAR1A|PRL
1805	DOID:4926	bronchiolo-alveolar adenocarcinoma	CYP19A1|EGFR|ERCC1|ERCC2|GSTM1|GSTP1|GSTT1|KRAS|MUC1|XRCC1
1806	DOID:4929	tubular adenocarcinoma	ABL1|ACE|APC|APOA1|APOE|ARID1A|AZGP1|BCL2|CA1|CA2|CASP8|CDKN1C|CDKN2A|CEACAM1|CKB|CTGF|CYP19A1|CYP2A6|CYP2E1|CYP7B1|DAPK1|DDR1|DNMT1|EEF2|EFEMP1|EGFR|ENO1|ERBB2|ESR1|ESR2|FAT4|FGF9|GAGE1|GAST|GHRL|GKN1|GMPR2|GPX3|GRB7|HSPA8|HSPD1|ID3|IFNA1|IL1B|KDR|KRAS|KRT20|KRT8|MET|MKI67|MLL|MLL3|MMP14|MPP1|MTOR|MUC2|NCOA3|NELL1|NFKB1|NOS3|NPPA|PAWR|PCNA|PGAM1|PGR|PHB|PIK3CA|PLAU|PLCE1|PPARG|PRL|PTEN|PTGS2|PYC…
1807	DOID:4932	ampulla of Vater carcinoma	MUC5AC|SOX2
1808	DOID:4943	adenocarcinoma in situ	MSLN
1809	DOID:4947	cholangiocarcinoma	ABCC2|AFP|ANGPT2|AQP1|ASPH|BAX|BCL2|CCND1|CD24|CDKN2A|CDX2|CYP1A2|DAPK1|EGFR|ERBB2|FAS|FASLG|GALNT3|GNAS|GSTO1|GSTO2|HK2|HSP90B1|IL6|KLRK1|KRAS|KRT19|MCL1|MET|MICA|MLL3|MMP1|MMP3|MMP7|MSH2|MTHFR|MUC1|MUC2|MUTYH|MYH1|NAT1|NAT2|NEIL1|NOS2|PEG3|PODXL|PTGS2|PTK2|RAD51AP1|RASSF1|RHOC|RNF43|ROBO2|SAFB|SCTR|SLC5A5|SMAD4|SOCS3|SPP1|TP53|TRP53|TTR|TYMS|WISP1
1810	DOID:4948	gallbladder carcinoma	ABCG8|ACE|APOB|BCL2|CASP8|CCKAR|CCND1|CCR5|CD83|CDKN2A|CETP|CR1|CYP1A1|CYP7A1|DNMT3B|EGF|EPCAM|ERBB2|ERCC2|FAS|FASLG|FHIT|GSTM1|GSTM3|GSTP1|GSTT1|HPSE|IL1B|IL1RN|IL6|INS|KEAP1|LRPAP1|MGMT|MLH1|MMP2|MSH2|MTHFR|MUC4|MYH7B|NAT2|OGG1|PML|PTGS2|RAS|RB1|RXRA|RXRB|SKP2|TGFB1|TIMP2|TLR2|TLR4|TNF|TP53|UCHL1|XRCC1
1811	DOID:4952	postpoliomyelitis syndrome	FCGR2A|FCGR3A|FCGR3B
1812	DOID:4953	poliomyelitis	FCGR2A|FCGR3A|FCGR3B|ICAM1|PVR
1813	DOID:4959	epidermolysis bullosa dystrophica	ABCC6|COL7A1|HLA|IL31
1814	DOID:495	sclerosing hemangioma	MDM2|MMP21
1815	DOID:4960	bone marrow cancer	ASXL1|BCR|CD177|CSF3|DIDO1|EP300|EPOR|F2|F5|FGFR1|GATA1|HFE|IDH1|IDH2|IL3RA|JAK1|JAK2|JAK3|MPL|MTHFR|MYB|NOG|PTPN11|RAS|TET1|TET2|TET3|TFRC|TP53
1816	DOID:4961	bone marrow disease	CX3CR1|DMD|DPYSL5|EEF1A3|GSTM1|GSTP1|GSTT1|HLA-C|HLA-E|IFNG|IL10|IL1A|IL1RN|IL6|MMP9|MPL|MTHFR|NQO2|TERC|TERT|TGFB1|TINF2|TNF|TPMT|UGT1A1
1817	DOID:4964	neurotic disorder	ABCB1|ACE|ACSL4|ADCY9|ALB|ANKK1|APOA4|APOE|AVPR1B|BDNF|CADM1|CCK|CLOCK|CNR1|CNTF|COMT|CPOX|CRH|CRHR1|CRHR2|CSF3|CTSD|CYP2C19|CYP2D6|DAOA|DDC|DRD1|DRD2|DRD3|DRD4|DRD5|ESR1|ESR2|FGF2|FGFR1|FKBP5|FTH1|FTL|GABRA1|GABRA5|GABRA6|GABRB3|GAD1|GAD2|GHRL|GLO1|GMIP|GNB1|GNB3|GSK3A|GSK3B|HDAC5|HTR1A|HTR1B|HTR2A|HTR2C|HTR6|IFNA2|IL1B|IL6|KCNK2|M6PR|MAOA|MCPT1|MED12|MIF|MME|MTHFR|NGFR|NOS1|NPY|NR3C1|PLA2G2A|PL…
1818	DOID:4968	Nelson syndrome	NR3C1
1819	DOID:4971	myelofibrosis	AMFR|BMP1|BMP6|BMP7|CXCR1|CXCR2|ENG|ETV6|EZH2|FBN1|FGF2|FKBP5|HDAC4|IDH1|IDH2|IL8|JAK1|JAK2|KIT|KRT7|MMP13|MMP14|MMP8|MPL|NOG|PDGFB|RARB|RUNX1|SH2B3|SLC2A1|TET2
1820	DOID:4972	myelodysplastic myeloproliferative cancer	EZH2|NOD2
1821	DOID:4977	lymphedema	ANGPT2|CMKLR1|EMILIN1|FABP4|FIGF|FLT4|FOXC1|FOXC2|FOXF1|FOXI1|FOXJ2|FOXL1|GATA2|KDR|LCP2|LYVE1|NRP2|PDPN|PROX1|PTPN11|RORC|SOX17|SOX18|SYK|TEC|VCAM1|VEGFB|VEGFC
1822	DOID:4985	extraosseous Ewings sarcoma-primitive neuroepithelial tumor	CDKN2A
1823	DOID:4988	alcoholic pancreatitis	ABCB1|ADH1B|ADH1C|ALDH2|APOE|AVEN|CCL2|CD14|CEL|CFTR|CTRC|CYP1A1|CYP2E1|FMN1|GSTM1|GSTP1|GSTT1|HSPA1B|HSPA2|IFNG|IL10|IL1A|IL1B|IL6|IL8|KRT8|LOC440268|LPL|NQO2|PAP|PRSS1|PRSS2|PRSS3|RYR3|SERPINA1|SOD2|SPINK1|TGFB1|TNF|UGT1A7
1824	DOID:4989	pancreatitis	ABCF1|ACE|ADH1B|ADIPOQ|ALDH2|APOA5|APOC2|APOE|CA2|CASR|CAT|CCL2|CCL5|CD14|CD4|CEL|CFTR|CNR1|CNR2|CTLA4|CTRC|CTSB|CYP1A1|ENG|F5|GSTM1|GSTM3|GSTP1|GSTT1|HLA|HLA-A|HLA-B|HLA-C|HLA-DPB1|HLA-DQB1|HLA-DRB1|HRAS|HSF1|HSPA1B|ICAM1|IFNG|IL10|IL1A|IL1B|IL1RN|IL2RA|IL6|IL8|INS|ITPA|KRT8|LPL|LTA|MBL2|MGST1|MIF|MTHFR|NFKBIL1|NUPR1|PAP|PDGFB|PON1|PRSS1|PRSS2|REG1A|SERPINA1|SERPINA3|SERPINE1|SOD2|SPINK1|SST|TGF…
1825	DOID:4990	essential tremor	A2M|ADH1B|ALAD|APOB|CYP2C19|CYP2C8|CYP2C9|DRD3|ETM2|FMR1|FRAXA|GABRA1|GSTP1|HNMT|HS1BP3|LINGO1|LINGO2|LRRK2|MTHFR|PARK2|PPP2R2B|SCN8A|SNCA
1826	DOID:4997	Camurati-Engelmann disease	TGFB1
1827	DOID:4998	trichorhinophalangeal syndrome type II	TRPS1
1828	DOID:4	disease	A2M|AACS|AANAT|ABAT|ABCA1|ABCA12|ABCA2|ABCA3|ABCA4|ABCA7|ABCB6|ABCB7|ABCC1|ABCC4|ABCC5|ABCC6|ABCC9|ABCD2|ABCD3|ABCE1|ABCF2|ABCG1|ABCG2|ABCG4|ABCG5|ABCG8|ABL1|ABO|ABP1|ACAA1|ACACA|ACACB|ACAD8|ACADL|ACADM|ACADS|ACADSB|ACADVL|ACAN|ACAT1|ACAT2|ACBD3|ACD|ACE|ACE2|ACHE|ACLY|ACN9|ACO1|ACOT13|ACOX1|ACP1|ACP2|ACP5|ACSL1|ACSL4|ACSM2B|ACSM3|ACSS2|ACTA1|ACTC1|ACTG2|ACTN2|ACTN3|ACTN4|ACVR2A|ACVRL1|ACYP2|ADA|A…
1829	DOID:5003	eunuchism	AR
1830	DOID:5032	pineal gland cancer	CHM
1831	DOID:5041	esophageal cancer	ABCA4|ABCB1|ABCB11|ABCB4|ABCC1|ABCC2|ABCC3|ABCC8|ABCG2|ABL1|ACCS|ACE|ACTB|ACYP2|ADAMTS9|ADCYAP1|ADH1B|ADH1C|ADH4|ADH6|ADH7|ADIPOQ|AHR|AHRR|AKAP10|AKAP13|AKAP2|AKAP9|AKR1A1|AKR1C3|AKR7A3|AKT1|AKT2|ALDH1L1|ALDH2|ALDH4A1|ALOX12|ALOX15|ALOX15B|ALOX5|ALS2CR12|ANGPT1|ANKK1|ANXA1|APAF1|APC|APEX1|AQP3|AR|ARL6IP5|ARNT|ASCC3|ATF1|ATM|ATP1B1|ATR|AURKA|AURKB|AXIN2|B2M|BAK1|BARD1|BAT1|BAT3|BAT4|BAX|BBC3|BCL2|…
1832	DOID:5050	ehrlich tumor carcinoma	RB1
1833	DOID:5052	melioidosis	IL18|TNF
1834	DOID:5058	rhabdoid meningioma	HES1|MLLT10|PGR|PTEN
1835	DOID:5062	phencyclidine abuse	APOL2|CALM1|CALM2|CAMK2B|FDFT1|GCC1|SCARB1
1836	DOID:5075	myxopapillary ependymoma	APC|CTNNB1|GDNF|GSTM1|GSTP1|GSTT1|SNCG
1837	DOID:5076	mixed glioma	APOD|ATP1B2|BRCA2|CCDC26|CCR4|CDKN2A|CDKN2B|CHI3L1|CYP2B1|DMBT1|DMXL1|ERBB2|FAM107A|FBXW7|FGF2|FTH1|GDNF|GLM1|GLM5|GLM6|GLM8|GSTP1|HLA-A|HLA-B|HLA-C|IDH1|IL12A|IL12B|LGI1|MDK|MGMT|MSH2|MYLK|PHLDB1|PLK1|PPARG|PSD3|PTEN|PTGS2|ROS1|RTE1|RTEL1|SLC5A5|SOD1|SPP1|STMN1|TERT|TFRC|TNFSF10|TOP2A|TP53|WDR11
1838	DOID:5077	subependymal giant cell astrocytoma	DLL3|HEY1|HEY2|LATS1|LATS2|MMP3|MMP9|NOTCH1|NOTCH2|TSC1|TSC2
1839	DOID:5078	ganglioglioma	CCNA2|CCNB1|CDK5R1|DAB1|MVP|TCS2|TP53
1840	DOID:507	adjustment disorder	DRD4|HDAC5
1841	DOID:5082	liver cirrhosis	A2M|ABCB11|ABCB4|ABO|ACE|ACP1|ACVRL1|ADAMTS13|ADAR|ADH1B|ADH1C|ADIPOQ|ADIPOR2|ADPN|ADRA1A|ADRA2A|ADRB2|AGT|AGTR1|AKT1|ALB|ALDH2|ANGPT1|APEX1|APOE|APOH|AQP2|ATM|ATP6AP2|BAX|BHMT|BMP7|BMPR1A|BMPR2|C3|C4A|C5|CARD15|CAV1|CAV2|CAV3|CBS|CCBP2|CCL2|CCL5|CCL8|CCND2|CCR2|CCR3|CCR5|CD14|CD209|CDKN2A|CELA1|CHI3L1|CHRM3|CHRNA1|CNDP1|CNR1|CNR2|COL18A1|COL1A1|COL1A2|COL3A1|COMMD1|COMT|CPT1A|CR1|CRP|CSF3|CTGF|C…
1842	DOID:5093	thoracic cancer	CRP|IFNG|IL10|IL12B|IL1B|IL1RN|IL2|IL4|IL6|IL6R|LTA|SDHB|SDHD|TGFB1|TNF
1843	DOID:50	thyroid gland disease	BAK1|BAX|BCL2|BCL2L1|BRAF|CCL5|CLEC16A|CTLA4|CXCL10|CXCL12|DIO1|DIO2|DNASE1|ERBB3|FCRL3|GNAQ|GNB3|HLA|HLA-DQA1|HLA-DQB1|HLA-DRB1|IGF1|IGFBP3|IL10|IL18|IL1A|IL1B|IL1RN|IL2RA|INS|INSL3|KIT|KRAS|LGALS1|LGALS3|LRP2|MYC|NRAS|NTRK1|PDE10A|PDE4D|PDE8B|POU1F1|PTGS2|PTPN22|RET|SDHD|SLC26A4|SLC6A4|TG|THRB|TNF|TP53|TPO|TSHR
1844	DOID:5113	nutritional deficiency disease	ACADM|CCS|CP|ITPA|SCT|SOD1
1845	DOID:5119	ovarian cyst	CYP1B1|IL6|LTF|MMP1|MMP2|MMP9|PGR
1846	DOID:5132	leiomyoma cutis	FH
1847	DOID:5138	leiomyomatosis	COMT|CYP17A1|CYP19A1|CYP1A1|CYP2A13|ESR1|FH
1848	DOID:5151	plexiform neurofibroma	NF1|TNC
1849	DOID:5158	pleural cancer	ABCG2|ADH1B|ALDH2|COMT|CYP1A1|CYP1A2|CYP1B1|CYP2A6|CYP2C18|CYP2C19|CYP2E1|EPHX1|ERCC2|GSTA2|GSTA4|GSTM1|GSTM3|GSTP1|GSTT1|GSTT2|MTHFR|NAT1|NAT2|OGG1|SOD2|XRCC1|XRCC3
1850	DOID:5160	arteriosclerosis obliterans	ADIPOQ|CSF1|HLA-DRB1|MCAM
1851	DOID:5162	arteriolosclerosis	ESR1|LPA
1852	DOID:5165	uterine corpus sarcoma	WT1
1853	DOID:5166	endometrial stromal tumor	CTNNB1|JAZF1|MME|WT1
1854	DOID:5183	hereditary Wilms' tumor	BRCA2|CTNNB1|FBXW7|GLIPR1|GPC3|H19|IGF2|MTHFR|MYCN|PALB2|POU6F2|VHL|WT1|WT2|WT3|WT4
1855	DOID:5199	ureteral obstruction	ACE|AGT|AGTR2|COL3A1|CSF1|FABP1|TGFB1|TGFB2|TMEM27
1856	DOID:519	aortitis	HLA-DRB1
1857	DOID:5204	fructose-1,6-bisphosphatase deficiency	ALDOB|FBP1
1858	DOID:520	aortic disease	ACE|APOE|ELN|ENPP1|FGA|FGG|HLA-A|HLA-B|HLA-DRB1|LDLR|MMP2|MMP3|MMP9|TLR4|TNF|VKORC1
1859	DOID:5212	congenital disorder of glycosylation	ALG6|COG5|COG8|MGAT2|PMM2
1860	DOID:5213	chronic inflammatory demyelinating polyradiculoneuropathy	BDNF|CD1A|CD1E|CLEC10A|CNTN2|CST3|CTLA4|HLA-DRB1|KIF1B|NRG3|SH2D2A|TAPBP|TTRAP
1861	DOID:5214	demyelinating polyneuropathy	EGR2|MPZ
1862	DOID:5223	infertility	ADM|AHR|AHRR|AMH|AR|ARNT|BIRC5|BOLL|BRCA1|BRCA2|C3|C5|C9|CCL2|CCL5|CD9|CFI|CFTR|CGA|CRISP2|CX3CL1|CYP19A1|CYP21A2|DAZ1|DAZ2|DAZL|DDX25|EIF5A2|ESR1|F2|F5|FAS|FSHR|GALT|GSTM1|GTF2A1L|HRH1|HRH2|HSPA2|IGF1R|IL11|IL1A|IL1B|IL6|IL6R|INHBA|KL|LEP|LEPR|LHB|LIF|LIPE|LMNA|MIF|MT-ND4|MTHFR|PAEP|PTGER2|PTGS2|SERPINE1|SGK1|SHBG|STAT6|TNF|TRO|TTC19|VMAT
1863	DOID:5241	hemangioblastoma	AQP1|C3ORF10|CLU|MME|VHL
1864	DOID:5264	epithelioid leiomyosarcoma	CSF3|HMGA1|PTGS2
1865	DOID:5268	myxoid leiomyosarcoma	CSF3|HMGA1|PTGS2
1866	DOID:526	Human immunodeficiency virus infectious disease	A4GALT|ABCA1|ABCB1|ABCC2|ABCC4|ABCG2|ABL1|ADAM10|ADAMTS9|ADIPOQ|ADRB2|AGAP2|AGBL5|AKT1|AKT2|AKT3|ALB|ALKBH8|ALX4|ANKRD30A|ANKRD43|ANKRD6|ANKRD9|AP2M1|AP3D1|APH1B|APOA1|APOA5|APOBEC3B|APOBEC3F|APOBEC3G|APOC3|APOE|ARF1|ARGLU1|ARHGAP32|ARHGEF12|ARHGEF19|ARPC1A|ASXL2|ATG12|ATG16L2|ATG7|ATP6V0A1|AZU1|B2M|BACH2|BAG3|BAHD1|BAT1|BAT2|BAX|BCL2|BCL6|BCL9|BID|BIRC2|BIRC3|BIRC5|BMX|BTK|BTNL2|C1ORF103|C2|C3OR…
1867	DOID:5289	uterus leiomyosarcoma	CDKN2A
1868	DOID:5295	intestinal disease	BDKRB1|CCL5|DDIT3|EDN1|EPCAM|F11|HBEGF|HSPA2|ICAM1|IL15|MYO5B|NF1|NOD2|NOS2|PPIF|RET|TRPV1
1869	DOID:529	blepharospasm	DRD5|TOR1A
1870	DOID:530	eyelid disease	CSF2|IFNG
1871	DOID:5325	Roberts syndrome	ESCO2
1872	DOID:5327	retinal detachment	AIFM1|APAF1|CASP3|CASP9|CCL2|COL2A1|CRB1|HP|IFNA2|IFNG|IL6|LST1|LTA|NCR3|NDP|TGFB1|TNF
1873	DOID:5337	epulis	HLA-DQB1
1874	DOID:5338	gingival hypertrophy	ANTXR2|CYP2C19
1875	DOID:5339	cyclic hematopoiesis	ELANE
1876	DOID:5344	testicular yolk sac tumor	RUNX3
1877	DOID:5353	colonic disease	CFTR|GHR|IRGM|NKX2-3|PTPN2|TLR4
1878	DOID:535	sleep disorder	AANAT|ACE|ADA|ADK|ADORA1|ADORA2A|AHCY|APOE|ARD1A|ARNTL|ARNTL2|BHLHB2|BHLHB3|BRCA1|BRCA2|CHRNA4|CHRNB2|CLOCK|COMT|CRY1|CRY2|CSNK1E|DBP|ESR1|IL1B|IL6|L1CAM|LRRK2|MAOA|NAT1|NAT2|NFIL3|NPAS2|NR1D1|NT5C1B|NT5E|PER1|PER2|PER3|POMC|RORA|SLC28A1|SLC28A2|SLC29A1|SLC29A2|SLC29A3|SLC29A4|SLC6A4|TIMELESS|TIPIN|TNF
1879	DOID:5362	focal epithelial hyperplasia	HLA-DRB1
1880	DOID:5363	myxoid liposarcoma	CREB3L2|DDIT3|FUS
1881	DOID:5374	pilomatrixoma	APC|BMP2|BMP4|CTNNB1|KRT31|KRT35|MUTYH
1882	DOID:5389	oxyphilic adenoma	BRAF|GNB3|GSTM1|GSTT1|IDH1|KRT7|PVALB|RASA1
1883	DOID:538	internuclear ophthalmoplegia	COMT|DRD3|NRG1|SLC6A3
1884	DOID:5392	acidophil adenoma	GNAI2|GNAS
1885	DOID:5394	prolactinoma	AIP|BMP4|CCND1|HGS|LIF|PCNA|PRL
1886	DOID:539	ophthalmoplegia	KIF21A|NPC1|PHOX2A|POLG
1887	DOID:53	pituitary gland disease	LEPR
1888	DOID:5403	microcystic adenoma	ALOX5|AMACR|APC|BCL2|BCL2L1|CTNNB1|CYP1B1|GJA1|GJB1|IGF1|KRAS|MTRR|MUC2|PRL|PTMA|SEPP1|SLC19A1|TCN2|TP53|TRPM7|TSHR|TXNRD1|VHL
1889	DOID:5408	Paget's disease of bone	CCND1|CSF1|DCSTAMP|EDN1|ERBB2|FASN|GNE|IL1B|NUP205|OPTN|PDB1|PDB4|PML|RIN3|SQSTM1|TNFRSF11A|TNFRSF11B|VDR
1890	DOID:5409	lung small cell carcinoma	ABCC4|ADAM28|AHR|APC|ATM|AURKB|AVP|BAT3|BCL2|BCR|BIRC5|BRSK2|BTBD3|CACNA2D2|CALCA|CASP10|CASP3|CASP6|CASP7|CASP8|CASP9|CAV1|CCND1|CD9|CDKN1A|CDKN1B|CDKN2A|CEBPB|CHRNA3|CHRNA5|CKB|CLPTM1L|CSF3|CXADR|CXCL12|CYP1A1|CYP1B1|CYP2A6|CYP2D6|CYP2E1|CYP3A4|CYP3A5|DDR1|DIABLO|DLC1|DLEC1|DSP|E2F1|E2F3|EGF|EGFR|ENO2|EPHX1|EPO|EPOR|ERBB2|ERBB3|ERBB4|ERCC1|ERCC2|ERCC3|ERCC4|ERCC5|ESR2|EXO1|FAS|FGF2|FGFR4|FHIT|G…
1891	DOID:540	strabismus	FGFR3|FRMD7|STBMS1|TWIST1
1892	DOID:5411	lung oat cell carcinoma	AHR|APC|BIRC5|CASP3|CDKN1A|CDKN2A|CHRNA5|CLPTM1L|CYP1A1|CYP1B1|CYP2A6|CYP2D6|CYP2E1|CYP3A4|CYP3A5|EGF|EGFR|EPHX1|ERBB4|ERCC1|ERCC2|ERCC3|ERCC4|ERCC5|EXO1|FAS|FGFR4|FHIT|GHR|GSTA1|GSTM1|GSTP1|GSTT1|HLA-A|HLA-B|HLA-C|HLA-DQA1|HLA-DQB1|HLA-DRB1|IL1RN|LAPTM4B|LIG1|LOC123688|MBD4|MGMT|MLH3|MMP1|MPO|MSH3|MTHFD1|MTHFR|MTOR|MTR|MTRR|MYCL1|NAT1|NAT2|NPPA|NQO1|NUDT1|PMS1|POLG2|POLK|POLR2B|PYCARD|RPA1|RPA3|…
1893	DOID:5418	schizoaffective disorder	ADRA1A|ARNTL|AVP|BDNF|CLINT1|COMT|CPLX1|CPLX2|CYP2C9|CYP2D6|CYP3A5|DAO|DAOA|DISC1|DRD1|DRD2|DRD3|DRD4|DRD5|DTNBP1|GABRA1|GRIN1|GSTM1|GSTT1|HTR1B|HTR2A|HTR5A|KCNN3|MAOA|MAOB|NOTCH4|NPY|NR3C1|NRG1|NTRK1|OPRM1|PAH|PGP|PMCH|PVALB|RELN|RGS4|S100B|SELENBP1|SLC6A3|SLC6A4|SNAP25|SYN3|TGIF1|TH|TIMELESS|TPH1|TRPM2|VWF|ZNF804A
1894	DOID:5419	schizophrenia	AANAT|ABAT|ABCA1|ABCA13|ABCA7|ABCB1|ACE|ACOT6|ACSL6|ACSM1|ACVR1B|ADAM15|ADAM22|ADAM28|ADAMTS3|ADAMTS4|ADCY7|ADCYAP1|ADM|ADORA1|ADORA2A|ADRA1A|ADRA2A|ADRA2C|ADRB3|ADSS|AGBL1|AHI1|AJAP1|AKT1|AKT2|ALDH1A1|ALDH1A2|ALDH1A3|ALDH3B1|ALDH5A1|ALK|ALS2CL|AMD1|AMT|ANK3|ANKK1|AP3B1|AP3B2|AP3D1|AP3M1|AP3M2|APBA2|APC|APOA1|APOB|APOD|APOE|APOL1|APOL2|APOL4|APOL5|APOL6|AQP4|AR|ARD1A|ARHGAP18|ARHGEF10|ARHGEF11|AR…
1895	DOID:5425	ovarian hyperstimulation syndrome	BMP15|CYP11A1|CYP19A1|F5|FSHR|IL18|LEP|LHCGR
1896	DOID:5426	premature ovarian failure	ABCB1|ABCC8|ACE|ACSL6|ACVR1|ACVR1B|ACVR1C|ACVR2A|ACVR2B|ACVRL1|ADAMTS13|ADAMTS19|ADAMTS9|ADIPOQ|ADRB2|ADRBK2|AFF2|AGT|AIRE|AKR1C2|AKR1C3|AKT1|ALDH1B1|AMH|AMHR2|ANKK1|APOE|AR|ARRB2|ATP6|ATP8|B3GNT5|BBS9|BCAT1|BCKDHB|BDNF|BMP10|BMP15|BMP2|BMP3|BMP4|BMP5|BMP6|BMP7|BMP8B|BMPR1A|BMPR1B|BMPR2|BUB3|CASC1|CBR3|CCK|CCL5|CCR3|CD40LG|CDKN1B|CEP70|CGA|CGB5|CHFR|CHRNA1|CHRNA10|CHRNA2|CHRNA3|CHRNA4|CHRNA5|CHRN…
1897	DOID:5434	scrapie	PRNP|SOD1
1898	DOID:543	dystonia	ACTB|APOE|ATP1A3|CHRNA4|CYP2D6|DRD2|DRD5|GCH1|HLA-A|HLA-B|HLA-DQB1|HLA-DRB1|MAPT|PLA2G6|PRKRA|SCP2|SERAC1|SGCE|SGCG|SLC2A1|TH|THAP1|TOR1A
1899	DOID:5444	spiradenoma	CYLD
1900	DOID:5453	pulmonary venoocclusive disease	BMPR2
1901	DOID:5463	cochlear disease	MPV17|PCDH15
1902	DOID:5467	conjunctival cancer	BRAF|GNAQ|TP53
1903	DOID:5485	synovial sarcoma	BCL2|CRK|EGFR|ERBB2|IGF1R|IL1B|KIT|MLH1|MMP2|MYCN|RASSF1|SALL2|SNAI1|SS18|SS18L1|SSX1|SSX2|TLE1|VIM
1904	DOID:5492	biphasic synovial sarcoma	ELF3
1905	DOID:5500	cellular ependymoma	APC|CTNNB1|GDNF|GSTM1|GSTP1|GSTT1
1906	DOID:5505	papillary ependymoma	APC|CTNNB1|GDNF|GSTM1|GSTP1|GSTT1
1907	DOID:5507	clear cell ependymoma	APC|CTNNB1|GDNF|GSTM1|GSTP1|GSTT1
1908	DOID:5517	stomach carcinoma	A4GNT|ABCB1|ABT1|ACAD8|ACE|ACTC1|ADH1A|ADH1B|ADH1C|AGT|AGTR2|AHR|AICDA|AKR1C3|ALB|ALDH1A3|ALDH2|ALDH7A1|ALDOB|ALOX5|ANG|ANXA5|APAF1|APC|APEX1|APOA1|APOB|AREG|ARFGAP2|ARG1|ARID1A|ARL6IP5|ATG12|ATG2B|ATG5|ATG9B|ATM|ATP7B|AURKA|AURKB|B2M|BCL2|BCL2L11|BDNF|BID|BIRC2|BIRC5|BLM|BLVRB|BMP1|BMP2|BMP7|BMP8B|BMPR1A|BMPR2|BNIP3|BOP1|BRAF|BRCA1|BRCA2|BSG|BTRC|C11ORF73|CA1|CA2|CARD15|CARKD|CASP1|CASP10|CASP14…
1909	DOID:5518	penis squamous cell carcinoma	CD82|FHIT
1910	DOID:5520	head and neck squamous cell carcinoma	ATP7B|CDKN1A|CYP1A1|CYP1A2|CYP2E1|GSTM1|GSTT1|HOXA5|HOXD10|HOXD11|IL28B|ING1|KISS1|MIR222|PTEN|PTGS2|SOD2|TNFRSF10B|YAP1
1911	DOID:552	pneumonia	ACE|ADRB2|APOE|BDNF|BLMH|C2|CALCA|CCR3|CD14|CHUK|CSF2|CYBA|CYBB|CYP1A1|CYP2E1|CYSLTR1|DUOX1|DUOX2|EGR1|ELANE|EPHX1|FCGR2A|FCGR3A|FCGR3B|FGF7|FGG|GSTM1|GSTP1|GSTT1|HBB|HLA-G|HMOX1|HSD11B2|ICAM1|IFNG|IKBKB|IL10|IL12A|IL13|IL15|IL1A|IL1B|IL1RN|IL4|IL6|IL6ST|IL8|LTA|MASP2|MBL2|MIF|MMP1|MMP9|MPO|MS4A2|MUC5AC|MYLK|NCF1|NCF2|NCF4|PLAU|POMC|SERPINA1|SERPINE1|SFTPA2|SFTPB|SFTPD|SLPI|TLR2|TLR4|TLR9|TNF|TNF…
1912	DOID:5557	testicular germ cell cancer	FGFR3|KIT|STK11
1913	DOID:5559	mediastinal cancer	JAK2
1914	DOID:5563	malignant teratoma	GATA6|SOX2
1915	DOID:5572	Beckwith-Wiedemann syndrome	AFP|CDKN1C|H19|IGF2|KCNQ1|KCNQ1OT1|NSD1|PLAGL1
1916	DOID:5574	VIPoma	IFNA1|MEN1|SST
1917	DOID:5577	gastrinoma	ERBB2|IGF1R|MEN1|SCTR
1918	DOID:557	kidney disease	ABCB1|ABCC1|ABCC2|ABCG2|ACE|ACE2|ACOT7|ACSS1|ACTA2|ACTN4|ADD1|ADIPOQ|ADM|ADORA2B|ADRA1B|ADRB2|AGER|AGT|AGTR1|AGTR2|AKAP12|ALAD|ALB|ALDH1A2|ALOX5|ALPL|ANXA1|APOE|ARVCF|AVPR2|AXL|B2M|B9D2|BDKRB2|C3|CALB1|CAT|CCL2|CCL5|CCR2|CCR5|CD14|CD274|CD89|CDH4|CDKN1A|CDYL2|CHEK2|CLCN5|CLU|CMA1|COL23A1|COLEC11|COX4NB|CRP|CSF3|CST3|CTGF|CTSD|CX3CR1|CYBA|CYP11B2|CYP26A1|CYP26B1|CYP2C8|CYP2D6|CYP3A4|CYP3A5|DARC|DP…
1919	DOID:5583	lung giant cell carcinoma	EGFR|KRAS|TIAM1
1920	DOID:559	acute pyelonephritis	ADM|MBL2|MMP9|TIMP1
1921	DOID:5602	T-cell adult acute lymphocytic leukemia	TLX1
1922	DOID:5603	acute T cell leukemia	ATM|BCL2|BMI1|BMP6|CYP1A1|CYP2E1|GSTM1|GSTT1|HLA-A|HLA-B|HLA-DPB1|HLA-DRB1|HY|IFNA1|IFNA2|IKZF2|IKZF3|IL10|IL8|JAK1|JAK3|LTA|MPO|MTHFR|MYB|NKX2-5|NOTCH1|NQO1|TERF2|TLX1|TNF|TNFRSF1A|TNFRSF1B|TP53
1923	DOID:5604	adult acute lymphocytic leukemia	CYP1A1
1924	DOID:5612	spinal cancer	NF2
1925	DOID:5614	eye disease	ACE|ARMS2|CARD15|CCL5|COL2A1|CTLA4|CYP1A1|F2|FAS|FCRL3|FZD4|GSTM1|GSTM3|GSTP1|GSTT1|HLA-A|HLA-B|HLA-C|HLA-DQB1|HLA-DRB1|IL10|IL13|IL16|IL1RN|LAMB2|MMP1|MPO|MUC5AC|NAT1|NPHS2|OPTN|POMC|PTPN12|RPGRIP1L|SFRP1|SULT1A1|TLR3|TNF|TTR|VEGFA|VHL|WT1
1926	DOID:5648	choroid plexus carcinoma	SMARCB1
1927	DOID:5660	lymphoepithelioma-like carcinoma	RPL22
1928	DOID:5662	pleomorphic carcinoma	CD99
1929	DOID:5672	large intestine cancer	ABCB1|ABCC1|ABCC2|ABCC3|ABCG2|ACE|ACO2|ACTR2|ACVR2A|ADA|ADAMTSL3|ADAR|ADH1A|ADH1B|ADH1C|ADIPOQ|ADIPOR1|ADORA3|ADRB2|ADRB3|AGER|AGXT|AHCY|AHR|AIM2|AIP|AKAP10|AKAP9|AKR1B10|AKT1|ALDH2|ALOX12|ALOX15|ALOX5|AMACR|AMD1|AMPD1|ANG|APC|APC2|APEX1|APOE|AR|ARL11|ARNT|ASCC3|ATF3|ATG12|ATG2B|ATG5|ATG9B|ATM|ATP6|ATP7B|AURKA|AXIN1|AXIN2|B2M|BAD|BAG1|BARD1|BAX|BBC3|BCAT1|BCL2|BCL2L1|BID|BIRC5|BLM|BMP1|BMP2|BMP4|…
1930	DOID:5675	cribriform carcinoma	ABL1|ACE|APC|APOA1|APOE|ARID1A|AZGP1|BCL2|CA1|CA2|CASP8|CDKN1C|CDKN2A|CEACAM1|CKB|CTGF|CYP19A1|CYP2A6|CYP2E1|CYP7B1|DAPK1|DDR1|DNMT1|EEF2|EFEMP1|EGFR|ENO1|ERBB2|ESR1|ESR2|FAT4|FGF9|GAGE1|GAST|GHRL|GKN1|GMPR2|GPX3|GRB7|HSPA8|HSPD1|ID3|IFNA1|IL1B|KDR|KRAS|KRT20|KRT8|MET|MKI67|MLL|MLL3|MMP14|MPP1|MTOR|MUC2|NCOA3|NELL1|NFKB1|NOS3|NPPA|PAWR|PCNA|PGAM1|PGR|PHB|PIK3CA|PLAU|PLCE1|PPARG|PRL|PTEN|PTGS2|PYC…
1931	DOID:5679	retinal disease	ABCA4|ABCB1|ABCC6|ACAD9|ACE|ADIPOQ|AGER|AGT|AGTR1|AIPL1|AKR1B1|ALB|ALMS1|APOA1|APOB|APOE|ARL6|ARMS2|ATM|ATXN1|BBS1|BBS10|BBS2|BBS4|BBS5|BBS7|BBS9|BEST1|C2|CA4|CABP4|CACNA1F|CACNA2D4|CCL2|CCL5|CCR5|CDH23|CEP290|CERKL|CFB|CFH|CHM|CNGA1|CNGA3|CNGB1|CNGB3|COL9A1|CRB1|CRP|CRX|CX3CR1|CXCL12|CYBA|CYP11B2|EFEMP1|ELOVL4|EPO|FLJ78302|FZD4|GNAT1|GPR98|GRM6|GUCA1A|GUCA1B|GUCY2D|HIF1A|HLA-DQA1|HLA-DQB1|ICAM1|…
1932	DOID:5683	hereditary breast ovarian cancer	AKT1|BRCA1|BRCA2|MSH6|OPCML|PARK2|PIK3CA
1933	DOID:5688	Werner syndrome	ADIPOQ|BAZ1B|BLM|BRCA1|DLG4|ELN|GTF2I|GTF2IRD1|LMNA|MYC|NBN|PARP1|POLB|PRPF19|SERPINA1|TRNL1|WRN
1934	DOID:5702	pleomorphic liposarcoma	CDK4|FASN|NF1|YEATS4
1935	DOID:5715	functionless pituitary adenoma	BRAF|CCND1|POMC|SCGN|WIF1
1936	DOID:5723	optic atrophy	CACNA1F|DNM1L|MFN2|MT-ND5|OPA1|OPA3
1937	DOID:5733	salpingitis	IL8
1938	DOID:574	peripheral nervous system disease	ABCA1|ABCB1|ABCB11|ABCB4|ABCC1|ABCC2|ABCC3|ABCC4|ABCC5|ABCC6|ACE|ACTL8|ADRB2|AHR|AICDA|ALDH1A1|ALOX12|ANGPTL4|APOB|APOE|ARSA|ARVCF|ATF3|ATM|ATP7B|AURKA|BAK1|BAX|BMPR1B|BRCA1|BRCA2|C17ORF96|CADPS|CASC5|CASP9|CCDC99|CCL5|CCNA2|CD27|CD44|CDC6|CDCA2|CDK5|CDK7|CDKN2A|CEP250|CES1|CETP|CHEK1|CHST5|CKM|COBL|COL9A3|CPT1C|CRIP1|CSF2|CSF3|CTLA4|CYP19A1|CYP1A1|CYP1A2|CYP24A1|CYP2E1|CYP4F12|CYP8B1|DAZ1|DAZ3|D…
1939	DOID:5759	sebaceous gland neoplasm	LEF1
1940	DOID:576	proteinuria	ACACB|ACE|ACE2|ACTN4|ADD1|ADIPOQ|ADM|AGER|AGT|AGTR1|ALB|ALOX5AP|APOE|BDKRB2|CARS|CCL2|CD14|CD45|CDKN1B|CLCN5|COL4A3|CTGF|CTLA4|CTSB|CTSL1|CYP11B2|CYP2C9|DCN|DPP4|ENAH|ENPP1|F3|F5|FRMD3|GSTM1|GSTT1|GUSB|HAVCR1|HFE|HLA-A|HLA-B|HLA-DQA1|HLA-DRB1|HNF1A|HP|HPSE|HPX|IFNG|IL12A|IL18|IL1B|IL1R1|IL1RN|IL6|ITGB3|LMX1B|LPA|MPV17|MTHFR|MUC16|NCK1|NCK2|NOS3|NPHS1|NPHS2|NPPA|NPY|NR3C1|NR3C2|PAK1|PAK2|PDE5A|PGR…
1941	DOID:5773	oral submucous fibrosis	COL1A1|COL1A2|CST3|CTLA4|FAS|FASLG|FGF2|HIF1A|HLA-A|HLA-B|HLA-C|HLA-DQB1|HLA-DRB1|IFNG|LOX|LTA|MICA|MMP1|MMP2|MMP3|MMP8|MMP9|PTGS2|TGFB1|TIMP1|TNF|TP53
1942	DOID:57	aortic valve insufficiency	ACE|COL1A1|COL3A1|CTGF|FBN1|FN1|FSTL1|HLA-DQB1|HLA-DRB1|LOX|MASP2|MBL2|NPPA|NPPB|TGFB1|TGFB2|TIMP1
1943	DOID:5804	discrete subaortic stenosis	MTHFR
1944	DOID:5805	subvalvular aortic stenosis	POMC
1945	DOID:5812	MHC class II deficiency	AK2|CD3D|CD3E|CIITA|RFX5|RFXANK|RFXAP|ZAP70
1946	DOID:5813	purine nucleoside phosphorylase deficiency	PNP
1947	DOID:582	hemoglobinuria	G6PD
1948	DOID:583	hemolytic anemia	ACADS|AK1|EPB42|EPO|G6PD|GCLC|GPI|GSR|H6PD|HMOX1|IFNA2|ITPA|NT5C3|PKLR|SLC2A1|SLC4A1|SPTB|TPI1
1949	DOID:5844	myocardial infarction	A2M|ABCA1|ABCB1|ABCC9|ABCG2|ABO|ACE|ACTA1|ADAM17|ADAM8|ADAMTS1|ADAMTS7|ADD1|ADH1C|ADIPOQ|ADORA1|ADORA3|ADRA2B|ADRA2C|ADRB1|ADRB2|ADRB3|AGER|AGT|AGTR1|AGTR2|AKAP10|ALDH2|ALOX12|ALOX12B|ALOX15|ALOX5|ALOX5AP|AMPD1|ANXA5|AP3B1|APEX1|APOA|APOA1|APOA4|APOA5|APOB|APOC1|APOC3|APOE|AQP10|AR|ARG1|ATBF1|ATR|BAT1|BAT2|BAX|BCL2|BCL2L1|BDKRB2|BECN1|BPI|BRAP|C4B|CACNA1C|CALM1|CASP1|CASR|CAT|CBS|CCL11|CCL2|CCL5|…
1950	DOID:5845	anterolateral myocardial infarction	CXADR
1951	DOID:5855	anteroseptal myocardial infarction	CXADR
1952	DOID:585	nephrolithiasis	AMBP|CALCR|CASR|CLCN5|CLDN14|F2|FN1|HSPG2|IL1B|IL1RN|MGP|PLAU|POMC|S100A12|S100A8|S100A9|SLC13A2|SLC26A6|SLC2A9|SLC3A1|SPP1|TFF1|TRPV6|UMOD|VDR
1953	DOID:5867	clear cell chondrosarcoma	IHH
1954	DOID:589	congenital hemolytic anemia	ALDOA|EPB42|MPZ|NT5C|PKLR|RHCE|RHD
1955	DOID:591	phobic disorder	AR|ASIC1|CAMKK2|CAT|COMT|MAOA|MED12|MME|P2RX4|P2RX7|PRL|SLC6A4
1956	DOID:593	agoraphobia	ADORA2A|BDNF|CAMKK2|CREM|DBI|GABRB1|HTR1A|P2RX4|P2RX7|RGS2|SLC6A2
1957	DOID:5940	malignant peripheral nerve sheath tumor	BMP2|BMP3|BMP4|BMP5|BRAF|CDKN2A|CDKN2B|CXCR6|EGFR|KIT|KRAS|MMP13|NES|NF1|TP53
1958	DOID:594	panic disorder	ACE|ADORA1|ADORA2A|ADRA2A|ANO2|AVP|AVPR1A|AVPR1B|BDNF|CALCOCO1|CAMKK2|CCK|CCKAR|CCKBR|CHRNA4|CLU|COMT|CREM|CRH|CRHR1|CRHR2|DAOA|DAOA-AS1|DBI|DRD1|DRD2|DRD3|DRD5|ELN|ESR1|GABRB1|GAL|GHSR|GLO1|GRM7|GRP|GRPR|HTR1A|HTR1B|HTR2A|HTR2C|HTR3A|INS|LDHA|LDHB|MAOA|NPSR1|NPY|NTRK3|P2RX4|P2RX7|PAND1|PAND2|PAND3|PGR|PKP1|PLEKHG1|RGS2|RGS7|SDK2|SLC6A2|SLC6A4|SMOX|TACR1|TMEM16B|TNFRSF21|TPH1|TPH2|TSPO|USP25
1959	DOID:5998	microglandular adenosis	BRCA1|CYP11A1|CYP17A1|CYP19A1|GSTM1|GSTP1|HSD17B1|TNF
1960	DOID:599	specific phobia	PHOBS
1961	DOID:6000	congestive heart failure	ABCB1|ABCG2|ABO|ACE|ADAM17|ADAMTS12|ADCY5|ADCY6|ADIPOQ|ADM|ADORA2A|ADRA2C|ADRB1|ADRB2|ADRB3|ADRBK1|AGT|AGTR1|AGTR2|ALB|AMPD1|ANKRD1|APCS|AQP2|ATP1A3|ATP2A1|ATP2A2|AVP|AVPR2|BDKRB1|CAMK2D|CASP1|CAT|CBR3|CCL2|CD14|CFTR|CHGA|CLDN5|CMTM7|CRP|CS|CSF2|CSF3|CTF1|CTGF|CTSG|CYBA|CYBB|CYP11B2|CYP24A1|CYP27B1|CYP2C9|CYP2D6|DUSP1|EDN1|EDNRA|EDNRB|EPHX2|F3|FABP3|FBLN5|FGF2|FKBP1B|FOXC1|FOXC2|FOXP1|FRMD4B|GATM…
1962	DOID:6039	uveal melanoma	APITD1|AXL|BAP1|BRAF|CCND1|CDKN2A|CTNNB1|EDNRB|EZH2|HIF1A|HSP90AA1|ICAM1|IFNG|KIT|KITLG|LZTS1|MCAM|MKI67|MMP2|NF1|PAK1|PARK7|PCNA|PDCD6|RASSF1|S100B|TIMP3|TP73|UBM2|UVM1|WNT5A
1963	DOID:6050	esophageal disease	CCNB1|MLH1|TRPV1
1964	DOID:607	paraplegia	MIF|SLC33A1|SPAST
1965	DOID:6088	acute stress disorder	DRD4
1966	DOID:6114	cerebral convexity meningioma	HES1|MLLT10|PGR|PTEN
1967	DOID:611	leukocyte-adhesion deficiency syndrome	ITGB2|RAP1GAP
1968	DOID:6126	anal canal carcinoma	ANC
1969	DOID:612	primary immunodeficiency disease	AICDA|AIRE|ATM|BRAF|BTK|C1QB|C3|C4A|C5|C8A|C8B|C9|CACNA1C|CASP8|CD36|CD3E|CD40LG|CFD|CFH|CIITA|CTSC|CXCL12|DCLRE1C|DNMT3B|FCGR3A|FCN3|HLA-DQB1|IFNG|IL2RG|IL9|JAK3|KRAS|LEPR|LIG4|MLL|MLLT3|NBN|NFKBIA|NHEJ1|NOX1|PDCD1|RAC2|RAG1|RAG2|SERPINA1|SH2D1A|SP110|THY1|TNFSF13B|UNG|WAS|XIAP|ZAP70
1970	DOID:6132	bronchitis	CCL11|CCR3|CFTR|CTLA4|CYP1A1|CYP2E1|DEFB1|EPHX1|GSTM1|GSTP1|GSTT1|IL10|IL6|MMP1|MPO|SERPINA1|SFTPD|TNF|VEGFA
1971	DOID:614	lymphopenia	ADA|AR|BCL2L1|CD28|DCLRE1C|FAS|IL15|IL1B|IL2|IL2RG|IL7|IL7R|JAK3|MERTK|PTPRC|RAG1|RAG2|XCL1
1972	DOID:615	leukopenia	ABCB1|ABCC2|ASPG|CEBPA|CSF3|CYP2C8|CYP3A4|CYP3A5|DARC|DPYD|ERCC2|GSTP1|HPRT1|IFNA2|IL2|IL3|ITPA|MERTK|MTHFR|NAT2|NR1I2|NR1I3|SLCO1B3|TPMT|TYMS|UGT1A1|UGT1A8|UGT1A9|UGT2B7
1973	DOID:6193	epithelioid sarcoma	CCND1|CSF2|GSTP1|IFNG|MCL1|NF1|PIK3CA|PRAME|SMARCB1|TNF|TP53
1974	DOID:6195	conjunctivitis	HLA-A|HLA-B|HLA-C|HLA-DRB1|IL13|IL4|IL4R|IL4R1|XRCC3
1975	DOID:6196	reactive arthritis	CCR5|CD14|CYP1A1|HLA-B|HLA-C|HLA-DRB1|IFNG|IL10|IL1B|JUN|MTHFR|NCR2|PSMB8|PSMB9|SLC11A1|SOD2|STAT1|TAP1|TLR2|TLR4|TNF|TYMS|VDR
1976	DOID:61	mitral valve disease	IL1R1
1977	DOID:6204	follicular adenoma	ALOX5|AMACR|APC|BCL2|BCL2L1|CCND1|CCND3|CDKN2A|CTNNB1|CYP1B1|GJA1|GJB1|IGF1|KRAS|LGALS3|MCM2|MTRR|MUC2|PRL|PTMA|RBL1|RET|SEPP1|SLC19A1|TCN2|TP53|TRPM7|TSHR|TXNRD1|VHL
1978	DOID:620	blood protein disease	F5
1979	DOID:6217	gastric diffuse adenocarcinoma	SMAD4
1980	DOID:6225	Cronkhite-Canada syndrome	BMPR1A|EPHB2|MUTYH|SMAD4|STK11
1981	DOID:6245	renal oncocytoma	FLCN
1982	DOID:6255	growth hormone secreting pituitary adenoma	AIP|GH1|GNAS|IL6|PRL|SSTR5
1983	DOID:6262	follicular dendritic cell sarcoma	CLDN1|CLU|PDPN|SLC2A1
1984	DOID:6263	inflammatory breast carcinoma	CAV1|CAV2|RHOC
1985	DOID:626	complement deficiency	APOA1|IGHG2
1986	DOID:6270	gastric cardia carcinoma	XRCC1
1987	DOID:627	severe combined immunodeficiency	ADA|AICDA|AK2|AR|BTK|CD3D|CD3E|CD40LG|DCLRE1C|IFNG|IFNGR1|IL10|IL1RN|IL2RG|IL7|IL7R|JAK2|JAK3|LIG4|PTPRC|RAG1|RAG2|SH2D1A|TAP2|TNF|UNG|WAS|XIAP|ZAP70
1988	DOID:628	combined T cell and B cell immunodeficiency	JAK3|RAG1
1989	DOID:62	aortic valve disease	ACE|MGP|NOTCH1
1990	DOID:630	genetic disease	ACE|APOE|APP|ASPA|ATP6|BLM|BRCA1|CAPN10|CFTR|CHD7|CHM|CYP19A1|CYTB|DLK1|DSPP|EDNRA|EFNA4|EFNB1|EGF|EGFR|ERCC8|F2|F5|F7|F9|FAM20C|FANCC|FEN1|FGFR1|FGFR3|GAS1|GATA1|GBA|GJB3|HDC|HLA-A|HLA-B|HLA-C|HLA-DQB1|HLA-DRB1|ICAM1|IKBKAP|IL12RB2|IL1RN|IRF6|JAK2|LMNA|LMX1B|LRP2|LTA|MCOLN1|MUC5B|MYH11|NAGS|NAT2|NBN|ND1|ND4|ND5|ND6|NGFR|NOS2A|NOX1|NPR3|PAFAH1B1|PDGFD|PRCP|RNR1|RUNX2|SELE|SERPINA1|SMARCA4|SMPD1|S…
1991	DOID:631	fibromyalgia	ADRA1A|ADRB2|ADRB3|BDNF|CNBP|COMT|DRD3|HTR2A|HTR3A|HTR3B|IGF1|IGFBP3|IL10|IL4|IL8|MAOA|MAOB|NOS3|OPRM1|SERPINE1|SLC6A3|SLC6A4|TACR1
1992	DOID:633	myositis	APBB1|CCL19|CCL21|CCR5|CD83|CKM|CTSS|FCGR3A|HLA-A|HLA-B|HLA-C|HLA-DQA1|HLA-DQB1|HLA-DRB1|IFNG|IGHG1|IGHG2|IGKC|IL17A|IL1B|IL1RAPL2|IL1RN|IL4|IL8|PTPN22|S100A8|TLR3|TNF
1993	DOID:635	acquired immunodeficiency syndrome	AADAT|AARS2|AASS|ABAT|ABCA9|ABCB1|ABCB10|ABCB6|ABCB8|ABCC12|ABCD2|ABCD3|ABCF2|ABHD10|ABHD11|ACAA1|ACAA2|ACACA|ACACB|ACAD10|ACAD11|ACAD8|ACAD9|ACADL|ACADM|ACADS|ACADSB|ACAT1|ACAT2|ACLY|ACN9|ACO1|ACO2|ACOT2|ACOX3|ACP6|ACSF2|ACSF3|ACSL1|ACSL5|ACSM1|ACSM2A|ACSM3|ACSM4|ACSM5|ACSS1|ACYP2|ADCK1|ADCK2|ADCK4|ADCK5|ADHFE1|ADO|ADSL|AFG3L2|AGK|AGMAT|AGPAT5|AGPS|AGR2|AGXT|AGXT2|AGXT2L2|AIFM2|AIFM3|AK2|AK3|AKA…
1994	DOID:6364	migraine	ACE|ADD1|ADRA2B|ADRB2|AGT|AGTR1|APOE|AQP1|AQP4|AR|ATP1A2|BDNF|C3|C5|CACNA1A|CALCA|CBS|CCL11|CCR2|CCR3|CCR5|CD14|CNR1|COMT|CSF2|CTLA4|CX3CR1|CXCL12|CYP19A1|CYP1A2|CYP3A4|DBH|DDC|DIDO1|DRD1|DRD2|DRD3|DRD4|DRD5|EDN1|EDNRA|EDNRB|EFHC1|ESR1|ESR2|F2|F5|F7|F8|FGB|FSHR|GABRA5|GC|GNAS|GNB3|GRIA1|GRIA3|GSTM1|GSTP1|GSTT1|HCRTR2|HFE|HLA-DRB1|HNMT|HTR1A|HTR1B|HTR1D|HTR1E|HTR1F|HTR2A|HTR2B|HTR2C|HTR3A|HTR4|HTR…
1995	DOID:6376	hypersplenism	FAS
1996	DOID:6383	childhood brain stem glioma	EGFR|ERBB2
1997	DOID:6406	double outlet right ventricle	CFC1|GATA6|GDF1|NKX2-5|NKX2-6|PITX2|TBX1
1998	DOID:640	encephalomyelitis	HLA|HLA-A|HLA-B|HLA-DPA1|HLA-DQA1|HLA-DQB1|HLA-DRB1|IL6|TNF
[truncated: 429 more rows]
