# Supplementary material for: Fusing literature and full network data improves disease similarity computation
Source: BMC Bioinformatics. 2016 Aug 30;17(1):326. doi: 10.1186/s12859-016-1205-4 (PMC5006367; doi:10.1186/s12859-016-1205-4)
Supplement: Additional file 2: — DiseaseGeneAssocDisGeNET.xls. Disease-gene associations acquired from DisGeNET database. (XLS 1582 kb) [file 12859_2016_1205_MOESM2_ESM.xls]

## Sheet: DisGeNET
Additional file 2: Disease-Gene Associations Acquired from DisGeNET Database.
ID	Disease Ontology Identifier	Disease Name	Disease-related Genes (Separated by "|")
1	DOID:0000000	gallbladder disease	APOA1|APOB|APOE|ATN1|CAST|CCK|CD3EAP|CD4|CD8A|CETP|CYP17A1|DLAT|EBAG9|ERC2|INS|LEP|SLC45A2|TCF4|TFF3|TP53|UGT1A1
2	DOID:0001816	angiosarcoma	ANGPT1|ANGPT2|ANXA2|ANXA6|BRCA2|CAV1|CCND1|CD34|CDK2AP2|CDKN2A|COL18A1|COX8A|CSF3|CTNNB1|CTNNBL1|DCN|EDNRA|EMCN|ERG|FLT1|FLT4|FOLH1|GJA4|HRAS|HTC2|IL2RG|INS|JUN|KCNH2|KDR|KIT|KRAS|LAMTOR2|MDM2|MTOR|MYC|NOS3|OXA1L|PDGFRA|PDPN|PDX1|PECAM1|PROX1|PTEN|RB1|RPP14|RPS6KB1|RPS6|S100A9|SF3B6|SUB1|TEK|TP53|TRG|TSC1|TXK|UBASH3B|VEGFA|VEGFC|VHL|WT1|XPC
3	DOID:0002116	pterygium	APEX1|CDKN2A|CHRND|CHRNG|CKAP4|CNTF|CYP1A1|EFEMP1|EGFR|EGF|ELN|ERCC2|FBLN2|FLT1|FN1|GSTM1|HBEGF|IFNA2|IL1B|IL1RN|IL6|IRF6|ITK|KDR|MIR145|MMP1|MMP3|OGG1|PCNA|PLAU|PRDX2|RAPSN|RPE65|S100A9|SBDS|SDS|SLC22A3|TERT|TNF|TP53|TP63|UVRAG|VEGFA|VEGFC|XPA|XRCC1|XRCC6
4	DOID:0014667	disease of metabolism	ABCA1|ABCA4|ABCC6|ABCD1|ABCD2|ACADL|ACADM|ACSF3|ADA|ADIPOQ|ADIPOR1|ADRB2|ADRB3|ADRBK1|AGL|AGRP|AGXT|AKR1C3|AKT2|ALDH18A1|ALDH3A2|ALDOB|ALPL|ANGPTL4|AOC2|AOC3|APCDD1|APOA5|APOE|APRT|ARG1|ARID5B|ARSA|ATAT1|ATM|ATN1|ATP6V1E1|AUH|BAAT|BCS1L|BHLHE22|BRCA2|CALD1|CAPN10|CASR|CCL28|CCL7|CD180|CD36|CD38|CDH15|CFH|CFTR|CHGA|CHPT1|CNBP|CNR1|COL9A1|COL9A2|COL9A3|COMP|COX5A|COX8A|CPOX|CPS1|CPT1A|CPT2|CRP|CRYG…
5	DOID:0050012	chikungunya	BCAR3|LAMP3|LSAMP|OAS3|RTN2|SH2D3A|TTN|UBE2B
6	DOID:0050013	carbohydrate metabolism disease	ALDOB|EPM2A|GALT
7	DOID:0050025	human granulocytic anaplasmosis	CRP|CSF2|CYBB|DECR1|FSCN2|GTF2H2C|GTF2H2D|GTF2H2|IFI44|IFNG|IL10|IL2|IL4|IL6|LAMC2|LMLN|MSMB|MST1|NANOS2|NOS2|OMP|PSMC6|RGR|TFRC|TMPRSS13|TNF|WDR77
8	DOID:0050052	Rocky Mountain spotted fever	F3
9	DOID:0050073	invasive aspergillosis	AGER|CD34|CEL|CLEC7A|CSF2|CXCL10|DECR1|IFNG|LAMC2|LINC00914|MAG|MNAT1|MOK|PARP9|PEA15|PLG|S100B|SLC27A5|SYK|TLR4
10	DOID:0050083	Keshan disease	GPX1
11	DOID:0050116	tinea imbricata	SAFB|SLC22A18
12	DOID:0050117	disease by infectious agent	ABCB6|ABCE1|ACE|ACP1|ADRA1D|ALKBH1|ANPEP|APOE|APRT|BPI|C19orf10|CARD8|CASP12|CCL3L1|CCL3L3|CCL5|CCR5|CD14|CD209|CD28|CD40LG|CD40|CD4|CD69|CD8A|CETP|CFH|CFTR|CISH|CLU|CR1|CSF2|CSTB|CTLA4|CTSD|CXCL10|CXCL13|CXCR5|CYP27B1|DCLK3|DEFA1B|DEFA1|DEFA3|DEFB103A|DEFB103B|DNMT3B|F5|FCGR1A|FCGR2A|FCGR2B|FCGR2C|FCN2|FLNB|FLVCR1|FOXO3|FOXP3|GALNS|GAST|GC|GEM|GLI3|GNLY|HCCS|HIF1A|HLA-B|HLA-DPB1|HLA-DRB4|HLA-E|H…
13	DOID:0050118	La Crosse encephalitis	CPVL|VHLL
14	DOID:0050120	hemophagocytic lymphohistiocytosis	ABL2|ACSBG1|ACSL3|AMACR|ANTXR2|AP3B1|APCS|ARF6|ARID3A|ARNT|ASCL1|ATF5|CCL2|CCL4|CCND1|CCNDBP1|CD163|CD34|CD47|CD4|CD8A|CDKN1A|CHIC2|CSH1|CSH2|CXCL10|CXCL9|DAPK3|EBF1|ELSPBP1|EPHA8|ERCC8|ETV6|FASN|FAS|FGFR3|FGFR4|FHL2|FHL3|FHL5|FIGLA|FLI1|FLII|FUT1|FXYD5|GNLY|GTF2IRD1|GTF2I|GZMB|HMOX1|HSPA9|ID1|ID3|IFNG|IL16|IL1A|IL2|IL3|IL6|IL8|IRF5|KRT7|LAMP1|LYST|MAX|MIA3|MIB1|MXI1|NBN|NCAM1|NCKIPSD|NEUROD2|NME…
15	DOID:0050125	dengue shock syndrome	HLA-A|IFNA13|IFNA1|MICB|MPZ|NR0B1|PLCE1|PLG|PMP22|SENP8
16	DOID:0050127	sinusitis	ALRH|AZGP1|C4A|C4B_2|C4B|CCL5|CFTR|CSF2|GAPDH|GYPA|HPGDS|IGHD|IGH|IL13|IL5|LTA|LTC4S|LYST|MET|MUC5B|PIP|PPP1R9B|PTGDS|PTGES|RNF216|SERPINE1|TNF|XK
17	DOID:0050129	secretory diarrhea	ABCC4|CFTR|IL13RA1|IL13|SLC26A3|SLC5A1
18	DOID:0050130	osmotic diarrhea	ACAD8|PAEP|SLC26A3
19	DOID:0050136	systemic mycosis	PSEN2|TAS2R64P|TAS2R6|TFF1
20	DOID:0050140	acute diarrhea	CACNA1E|CDKN2A|CDKN2D|F9|ICT1|IL23A|NLRP3|PTEN|REG1A|RNF112
21	DOID:0050148	laryngotracheitis	FLNB|NXF1|SEC14L2|USO1
22	DOID:0050152	aspiration pneumonia	NOS2
23	DOID:0050156	idiopathic pulmonary fibrosis	ABCA3|ADRA1D|AGER|AGT|ANTXR2|ANXA1|ARID3A|ATP11A|BCL2L12|BLM|BMP4|BPIFA1|CASP3|CAV1|CCL17|CCL21|CCL22|CCL2|CCND1|CCR7|CD36|CD40LG|CD44|CD4|CD8A|CDH11|CDKN1A|CDKN2A|CDR3|CEL|CKAP4|COL18A1|COL1A1|COL3A1|COX2|COX5A|COX8A|CPOX|CR1|CREBBP|CRIP1|CRLF1|CSRP1|CTGF|CUX1|CXCL10|CXCL12|CXCL5|CXCR4|CYLD|DBH-AS1|DDR1|DECR1|DKK1|DKK4|DPP9|DSP|EDN1|EGFR|EGF|EGR1|ELMOD2|ERBB2|EVA1C|F2RL1|F2R|FAM13A|FBN1|FBN2|FCG…
24	DOID:0050159	lymphoid interstitial pneumonia	ACP2|ALK|ANPEP|BCL6|CD4|CD8A|CEBPB|CENPJ|EBP|ERBB2IP|GLB1|HSP90AA1|HSPA8|IL6|IL7|ITK|LAP3|LAP|LRRC7|MAPK8|MMP1|PDON2|PICALM|SH3D19|SLC22A3|SLC3A2|TGFB1|TGFB2|TGFB3|TMPO|TOR1AIP1|TRAF3|VTA1
25	DOID:0050160	inhalation anthrax	IFNG
26	DOID:0050161	lower respiratory tract disease	BGN|CEL|CFTR|CRP|CSF2|ETFA|FLNB|GPI|IL10|IL17B|IL19|IL20|IL2|LAMC2|MMP8|MMP9|PARP9|PER2|PPP1R14B|PTGIS|SLC27A5|SUMF2|URI1
27	DOID:0050167	autoimmune polyendocrine syndrome type 1	AIRE|CASR|CD8A|CXCL10|DDC|FOXP3|GAD1|GNPDA1|GPI|HLA-DRB4|HPT|HT|IDDM2|IFNA13|IFNA1|IL17F|IL7|INS|NEUROD1|NLRP5|NUDT11|NYX|STAG1|TH|TMPRSS3|TPH1|TUBB4B
28	DOID:0050168	autoimmune polyendocrine syndrome type 2	AIRE|CRS|GLI3|HLA-DRB1|HLA-DRB4|NUDT11|RAB23|RBM45|TWIST1
29	DOID:0050169	cutaneous lupus erythematosus	APRT|C1QA|CCL17|CCR4|GNAS|GSM1|HMGB1|IFNA13|IFNA1|IL12B|IL18|IL2RA|TRIM21
30	DOID:0050175	tick-borne encephalitis	CRP|ERVW-1|GET4|IFNA13|IFNA1|IL10|IL2|IVNS1ABP|LTF|NM|OASL|PTPN11|RAF1|SAT1|SMOC1|TLR3|TRAT1
31	DOID:0050179	Powassan encephalitis	CCR5|OAS1|OAS2|OAS3|OASL|TLR3
32	DOID:0050185	erythema multiforme	ABCB1|C4A|C4B_2|C4B|CD34|CDKN3|CYP2C19|HLA-A|HLA-DQB1|HLA-DQB2|HLA-DRB4|IFNG|KLK5|MASP2|NDUFB4|SELPLG|SERPINA5|SMUG1|TNFRSF10A|TNF|VEGFA
33	DOID:0050194	Argentine hemorrhagic fever	ERVW-1|GP2|GTPBP1|JUN
34	DOID:0050201	nephropathia epidemica	CSF2|HLA-DRB1|HLA-DRB4|HLA-E|IL1RN|LAMC2|LBR|RBM45|TNFRSF25|TNF
35	DOID:0050204	Epstein-Barr virus hepatitis	ANTXR2|CD8A
36	DOID:0050214	Lambert-Eaton myasthenic syndrome	ACHE|CACNA1A|CD4|CEACAM4|CEACAM6|CHAT|HLA-DRB1|IL10|IL2RA|ISG20|NEUROD1|PLEC|RBM45|RYR1|SLC3A2|SOX1|TNFRSF25|TNF|TOR1A|TUBB4B
37	DOID:0050328	congenital hypothyroidism	BGLAP|CHD7|COL9A3|CRG|DGCR2|DUOX1|DUOX2|DUOXA2|FOXE1|GLIS3|GNAS|HHEX|HLA-A|HT|IGSF1|IYD|NBN|NKX2-1|NKX2-5|NLGN3|NLGN4X|NME1|NOS2|PAX8|POU1F1|PRL|PTGDS|SLC20A1|SLC26A4|SLC5A5|TG|THPO|TNF|TPO|TRB|TSHB|TSHR|TTF1|TTF2|VUR
38	DOID:0050331	LADD syndrome	FGF10|FGFR2|FGFR3
39	DOID:0050332	enlarged vestibular aqueduct	ATP6V0A4|ATP6V1B1|FOXI1|GJB2|HCA1|HLA-A|KCNJ10|LOC100128922|MPZL2|PTGDS|SLC26A4
40	DOID:0050336	hypophosphatemia	FGF23|NR1I2|PHEX|SLC34A1
41	DOID:0050354	infant botulism	SUMF2
42	DOID:0050387	nonpapillary renal cell carcinoma	AADAC|ABCG2|ACD|ACHE|AMACR|ANGPTL4|ASPSCR1|BCHE|BHD|BIK|C22orf29|CA9|CD40|CD70|CD80|CD8A|CD9|CDH16|CLDN7|CLDN8|COL18A1|COMT|CPA1|CRABP1|CRHBP|CSF2|CTSK|CXCR4|DAND5|DEFA1B|DEFA1|DEFB1|DES|DIRC1|DIRC2|DNMT1|EGF|EGLN1|EGLN2|EGLN3|ENDOU|EPCAM|EPO|EXOSC6|EZH2|FBXW4|FGFR2|FHIT|FH|FLCN|GNB1L|HGF|HIF1A|HLA-A|HLA-DRB4|HLA-E|HNP1|HPGDS|HTC2|ICAM1|IDO1|IFNA13|IFNA1|IGF1R|IGF1|IL10|IL24|IL2|IL6|INTS1|KIT|KRT…
43	DOID:0050398	Carrion's Disease	PPP1R14A
44	DOID:0050419	complement factor I deficiency	CFH|CFI
45	DOID:0050424	familial adenomatous polyposis	A1CF|AAGAB|ABCB1|ACE|ACF|ADRA1D|AFAP1|AGER|AKT1|ALB|AMER1|ANXA2|AOC1|APC2|APCS|APC|APEX1|APOA1|APOA2|ARSE|AR|ATXN1|AXIN1|AXIN2|B2M|BAX|BGN|BHLHE22|BRAF|BRCA1|BRCA2|BTRC|CA1|CALR|CASP3|CAV1|CCND1|CCNH|CD44|CD4|CD82|CDAN1|CDH1|CDKN2A|CDX2|CEACAM3|CEACAM5|CEACAM7|CEL|COL11A1|COL18A1|COX1|COX2|COX3|COX5A|COX8A|CPOX|CSF2|CSNK2A2|CSNK2B|CST7|CTBP1|CTNNB1|CTNNBIP1|CTNND1|CYP26A1|DBNL|DCC|DLAT|DLD|DNAJA3…
46	DOID:0050425	restless legs syndrome	ACVRL1|ATL1|ATXN1|ATXN2|ATXN3|ATXN7|BCL11B|BTBD9|CACNA1A|CHKB|CHMP2B|COMT|CPT1B|DMRT1|DRD1|DRD2|DRD3|DRD4|ETAA1|FXN|FXYD1|HFE|KCTD18|LY6E|MAOA|MAOB|MAP2K5|MAPT|MEIS1|NOS1|NPL|NTS|POMC|PTPRD|REEP1|RLS1|RLS2|RLS3|RLS4|RLS5|RLS6|RLS7|SKOR1|SLC11A2|SPATS2L|TBP|TF|TH|TOX3|TRA|TTR
47	DOID:0050426	Stevens-Johnson syndrome	AKR1B1|ALB|FASLG|GNLY|HLA-A|HLA-B|HLA-DRB4|HSPG2|HSR|IL4R|MICA|MMP2|MMP9|MUC21|NDUFB3|NDUFB4|NOS2|POU5F1|PSORS1C1|PTGER3|RPS4X|TGM1|TLR3|TNFAIP1|TNFSF14
48	DOID:0050427	xeroderma pigmentosum	AKT1|ALDH7A1|APOE|ATF3|ATM|ATR|BLM|BRCA1|BRIP1|CAT|CCHCR1|CCRL2|CD4|CDKN2A|CETN2|CGA|CHGA|CLSTN2|CPD|CRAT|CRLF3|CSH1|CSH2|CTDSP1|CYP27B1|DDB1|DDB2|DECR1|DHFR|EIF2AK1|ENDOV|ERCC1|ERCC2|ERCC3|ERCC4|ERCC5|ERCC6-PGBD3|ERCC6|FANCC|FOSB|FOS|FUS|GCGR|GLB1|GLI3|GLYAT|GSTM1|GTF2H1|GTF2H2C|GTF2H2D|GTF2H2|GTF2H3|GTF2H4|GTF2H5|HDAC2|HGF|HOMER2|HPGDS|HPRT1|HRAS|IFI44|IGHD|IGH|IKBKG|IMMT|IRF9|JUNB|JUND|JUN|LBR…
49	DOID:0050428	nonepidermolytic palmoplantar keratoderma	AQP5|CYGB|EVPL|KRT16|KRT1|RHBDF2|TOC|TSC1
50	DOID:0050429	Hailey-Hailey disease	ATP2A2|ATP2C1|CKAP4|DAND5|IVL|PPARA|PSG1|PXDNL|RPE65|SP1|TP63|UVRAG|YY1
51	DOID:0050430	Sipple syndrome	AKT1|AMH|ANXA2|AR|ASAH1|ATAT1|ATM|CALCA|CCDC6|CCND1|CDC73|CHGA|DOCK11|E2F1|F9|FRS2|GC|GDNF|GFRA1|GFRA4|GLS|GORASP1|GRB10|HFE|HNRNPA3P1|HNRNPA3|HP|ITGB1|KCNH2|KCNQ1|LBR|MAPK8|MARK2|MBL2|MEN1|MLN|MT1A|MT2A|MT2P1|NF1|NPY|NTRK1|PEPD|PIK3CA|PIK3CB|PIK3CD|PIK3CG|PNMT|POMC|PRD|PSPN|PTBP1|PTBP2|PTCH1|PTEN|PTH|PTK2B|PTPRF|PTPRJ|PTRH1|RBP3|RELA|RET|RPIA|S100A12|SCN5A|SDHB|SDHC|SDHD|SFXN1|SGSM3|SLC18A1|SLC1…
52	DOID:0050431	arrhythmogenic right ventricular cardiomyopathy	ACADM|AKAP6|ANGEL1|ANKRD1|ARVD3|ARVD4|BHLHE22|CDH15|CDK2AP2|CDKN2A|CELF2|CTNNA3|CTNNBL1|DES|DSC2|DSC3|DSG2|DSPP|DSP|GAPDH|GFAP|GJA1|ISL1|ISM2|JUP|KCNH2|LAMTOR2|LMNA|LOC100128922|NPPA|PCK2|PDP2|PKP2|PLN|POMT2|PPARG|PTPLA|RPP14|RYR2|S100A9|SCD|SCN5A|SF3B6|SLC14A2|SLC22A4|SLC22A5|STRN|SUB1|SYN3|TAZ|TGFB3|TMEM43|TP63|TTN|UTS2R
53	DOID:0050432	Asperger syndrome	ARSD|ASPG1|ASPG2|ASPG3|ASPG4|CAST|CD3EAP|DISC1|ERC2|FHIT|MECP2|MRPS35P2|NOS1|NOS2|NPL|NTM|RASGRP4|SHANK3|SLC6A4|SLTM
54	DOID:0050433	fatal familial insomnia	BDNF|CAT|CYP2A6|DRD4|DTNBP1|GNAQ|LIFR|LXN|MAOA|PNPLA6|PPARG|PRNP|PTPN1|RD3|SLC6A4|TCN1
55	DOID:0050434	Andersen-Tawil syndrome	ALOX5AP|ANK2|BPNT1|CASQ2|CLCN1|COL4A3|COL4A4|COL4A5|CST7|DBNL|KCNA5|KCNE1|KCNE2|KCNH2|KCNJ12|KCNJ2|KCNQ1|PIP|PRKAR1A|SCN5A|SLC2A10
56	DOID:0050436	mulibrey nanism	MKKS|MKS1|MUL1|PARK2|TRAT1|TRIM37|ZNF645
57	DOID:0050437	Danon disease	APRT|EMB|GAA|LAMP2|PRKAG2|XPO1
58	DOID:0050438	Frasier syndrome	ACTN4|CD2AP|DEL11P13|KTWS|PAX6|SOX9|SRY|WT1
59	DOID:0050439	Usher syndrome	ADRA1D|APEX1|CCDC6|CDH23|CLRN1|DFNB31|EEF1A1|ESPN|F9|FAM188B2|FGF3|GBX2|GC|GJB2|GJB6|GPR98|INTS2|LCA5|MYO7A|NELL1|NOTCH2|NRP1|OMP|OTOF|PCDH15|PDZD7|PEX6|PLXNA4|PTCH1|RET|ROBO1|SLIT1|SLIT3|TAS2R38|USH1A|USH1C|USH1E|USH1G|USH2A
60	DOID:0050440	familial partial lipodystrophy	AGPAT2|AKT2|BSCL2|CAV1|CIDEC|EMD|INS|LBR|LEP|LMNA|LMNB1|PLIN1|PPARG|RARB|SREBF1|SUMO1|SUN2
61	DOID:0050441	mucosulfatidosis	ARSA|MSD|PYCARD|SGSH|STS|SUMF1
62	DOID:0050444	infantile refsum disease	ABCD1|CAT|CYP27B1|EPB41L4B|HLA-DRB4|IL12B|KTN1|MAMLD1|MMP2|NUPL2|PEX12|PEX1|PEX26|PEX2|PHEX|TNFRSF10A|TNF|UTS2R|VDR|ZNF260
63	DOID:0050445	X-linked hypophosphatemia	ABCA1|AVPR2|BEST1|BGLAP|CBX4|CCHCR1|CGA|CHGA|CHP1|CLCN5|CYP27B1|DBP|DCTN3|DCT|DKK1|DMD|DMP1|DMTF1|DYNC1H1|ENPP1|FAM20C|FGF13|FGF23|FGF2|GC|GH1|GLRA2|HSD17B4|KL|KRT17|KRT6B|L1CAM|MBTPS2|MEPE|MMP2|PCSK2|PHB2|PHEX|PKD2|PTH|PTRH1|RAPGEF5|RPGR|SCG5|SELENBP1|SHBG|SKA1|SLC14A2|SLC17A1|SLC34A1|SLC34A3|TBX1|UTS2R|VCAM1|VDR
64	DOID:0050448	hereditary mucosal leukokeratosis	IFNA13|IFNA1|KCNG1|KRT13|KRT4
65	DOID:0050449	pachyonychia congenita	CBX4|ENPP1|GJB2|KLKB1|KRT16|KRT17|KRT6A|KRT6B|KRT6C|KRT9|MTOR|PCSK1|PCSK2|PKD1|PKD2|SLURP1|TPD52
66	DOID:0050450	Gitelman syndrome	AGT|BEST1|BGLAP|BSND|CASR|CD5L|CD69|CLCNKB|CLDN16|DMD|DNMT1|IGAN1|KCNJ1|PVALB|SLC12A1|SLC12A3|STK39|TESC|TRPV5|TSC1|WNK4
67	DOID:0050451	Brugada syndrome	BHLHE40|CACNA1C|CACNA2D1|CACNB2|CALM1|CALM2|CALM3|DEC1|GPD1L|HCN4|HEY2|HLA-DQB1|HLA-DRB1|IGLV2-11|IGLV2-18|KCND2|KCND3|KCNE1L|KCNE3|KCNH2|KCNIP2|KCNJ8|KCNK1|LCP1|LPL|PKP2|PTPRVP|RANGRF|RUNX2|SCD|SCN10A|SCN1B|SCN2B|SCN3B|SCN5A|SLC22A5|SPESP1|SULT1E1|TRPM4
68	DOID:0050452	mevalonic aciduria	MVK|NLRC4|NLRP3|PSTPIP1|SEC23B|TNF
69	DOID:0050453	lissencephaly	ARX|CD6|CRK|DCX|DISC1|ENDOU|EXOSC6|GCG|GPR56|HTC2|KIAA0319|MHB|NDE1|PAFAH1B1|PTAFR|RELN|RNU4ATAC|S100A10|TUBA1A|TUBA1B|TUBB2B|UBA2|WDR62|YWHAE|ZC4H2
70	DOID:0050454	periventricular nodular heterotopia	ARFGEF2|ERMARD|FLNA|KIAA0319|MAP3K4|YWHAE
71	DOID:0050456	Buruli ulcer disease	HBB|IFNG|LAMP3|LSAMP|SLC11A1|TNF|VDR
72	DOID:0050457	Sertoli cell-only syndrome	AMH|AZF1|BRD2|CASP3|CCNA1|CDY1B|CDY1|CFTR|CYP11A1|CYP2B6|DAZ1|DAZ2|DAZ4|DAZL|DDX3Y|ESX1|ETV5|EXOSC3|FASLG|FGF9|GAPDH|HSD3B2|HSFY1|HSFY2|HSPA2|IL1RN|ING2|ING3|INGX|INHBB|MLH1|MLH3|NR0B1|PMS2|REC8|S100A10|SNRNP70|SPATA16|SPATA9|SPGF2|STS|TERT|TSPY10|TSPY1|TSPY3|TSPY4|USP26|USP9Y|XKR3
73	DOID:0050458	juvenile myelomonocytic leukemia	ABL1|ACP1|ANXA2|ARHGAP26|ASXL1|BCR|CBL|CCR7|CD8A|CSF1R|CSF2|CSH1|CSH2|ENDOU|EPHB2|ERCC8|EXOSC6|FANCB|FLT3|HBG1|HRAS|HSPA9|IL1RN|IL3|INPP5D|JAK2|JAK3|KRAS|MAPK1|MECOM|MTG1|MUL1|MVD|NACA|NF1|NRAS|PARK2|PDGFRB|PTPN11|RAF1|RUNX1|S100A10|SETBP1|SF3B1|SF3B2|SOS1|SPECC1|SRC|SRSF2|STAT5A|STAT5B|TET2|TNF|TP53|U2AF1|UROD|WT1|ZNF645
74	DOID:0050459	hyperphosphatemia	APCDD1|FGF23|GALNT3|GNAS|HPT|KL|PTH|PTRH1|RAPGEF5|STC2|WWOX
75	DOID:0050460	Wolf-Hirschhorn syndrome	C4orf48|CDK2AP2|CDK5R1|CDKN2A|CDKN2B|CHP1|CTNNBL1|DCTN3|DRD5|DYNC1H1|ENDOU|EXOSC6|FGFR3|FGFRL1|HTC2|LAMTOR2|LAP3|LETM1|MRPL28|MSX1|NELFA|NXT1|PHB2|PTGES3|RPP14|RRAS|S100A10|S100A9|SET|SF3B6|SLBP|SLC14A2|SUB1|TMED10|TPT1|UTS2R|WFS1|WHCR|WHSC1|ZNF141
76	DOID:0050461	aspartylglucosaminuria	AGA|AVP|EGF|ELF3|FLNA|GYPA|GYPB|GYPE|SLC3A2
77	DOID:0050462	Antley-Bixler syndrome	BRCA2|CYP2B6|CYP3A4|CYP51A1|DECR1|FANCD2|FGFR1|FGFR2|HSD17B6|MBD2|PORCN|POR|PSEN1|TXNRD1|VDAC2
78	DOID:0050463	campomelic dysplasia	ACD|BCR|CHERP|COL11A2|COL1A1|CYFIP1|DMD|HOXB1|HOXB2|HOXB3|HOXB4|HOXB5|HOXB6|HOXB7|HOXB8|HOXB9|HOXB@|JAK2|SCAF1|SOX10|SOX8|SOX9|SRA1|SRY|SSRP1
79	DOID:0050464	Farber lipogranulomatosis	ASAH1|PSAP
80	DOID:0050465	Muir-Torre syndrome	FHIT|MLH1|MRC1|MSH2|MSH6|MUTYH
81	DOID:0050466	Loeys-Dietz syndrome	ACTA2|ALRH|CD4|CRS|ELN|FBN1|IL13|SLC2A10|SLC2A11|SMAD3|TGFB2|TGFBR1|TGFBR2|TWIST1
82	DOID:0050467	erythrokeratodermia variabilis	FAM111B|GJB3|GJB4|LOC100128922|LOR
83	DOID:0050468	yellow nail syndrome	FOXC2|IFNAR1|IFNAR2
84	DOID:0050469	Costello syndrome	ABCB6|AKT1|BGN|BRAF|CD44|CDK4|CDK7|CHST11|EBP|EGF|ELN|EPHB2|GLB1|HRAS|KRAS|MAP2K1|MAP2K2|MAPK1|MTG1|NF1|PDGFB|PDGFRB|PTPN11|RAF1|RASA1|RGS6|SH3D19|TBCC|VCAN|ZHX2
85	DOID:0050470	Donohue Syndrome	EGFR|EGF|IGF1|INSR|INS
86	DOID:0050471	Carney complex	ACBD3|AGTR1|AIP|APRT|ASMTL|BDKRB1|CA7|CDK7|CDKN1B|CDKN2A|CNC2|CSAD|DECR1|EPO|ESR1|ETFA|GFAP|GH1|GNAS|GTPBP4|HCAR3|HTC2|ICAM1|IGF1|INS|KCNJ2|MEN1|MLANA|MLN|MTOR|MUC1|NF1|NOS1|NOS2|NOS3|PDE11A|PLA1A|PLAU|PRKAA1|PRKAR1A|PRKAR1B|PRL|PTEN|PTGS2|REN|RND1|S100A1|S100B|SELE|SERPINE1|SGSM3|SLC29A1|SLC8A1|SMARCB1|SOD3|STK11|SULT4A1|TGFBI|TSC1|TSPO|TYR|VCAM1|XDH
87	DOID:0050472	monilethrix	DSG4|KRT80|KRT81|KRT83|KRT86
88	DOID:0050473	Alstrom syndrome	ALMS1|DCTN1|INS|KIAA1731|LBX2
89	DOID:0050474	Netherton syndrome	CTRL|DEFB4A|DEFB4B|DSG4|ELANE|FLG|GBA|GTF2H5|KLK5|KLK6|KLK7|KRT10|SPINK5|ST14
90	DOID:0050475	Weill-Marchesani syndrome	ADAMTS10|FBN1|LTBP2|LTBP3
91	DOID:0050476	Barth syndrome	ATRN|CASP3|CSF3|DMD|DNAJC19|FKBP1A|MEST|SLC6A8|TAZ|WWTR1|ZBTB18
92	DOID:0050477	Liddle syndrome	ASIC5|CFTR|CYP11B2|DIANPH|HGS|HMBS|IGF1|MUL1|NEDD4L|NR3C2|PARK2|REN|S100A6|SCNN1A|SCNN1B|SCNN1G|WNK1|WNK4|ZNF645
93	DOID:0050480	epidemic typhus	MAP3K10|MPST|MSTO1|TAM
94	DOID:0050486	exanthem	A1BG|ACACA|ACADM|ACADS|ACPP|ADAM11|ADRA1D|AGRP|AGTR1|AKAP9|ALB|ANTXR2|APOE|ATM|ATP6AP1|C1QA|CA8|CA9|CADPS|CALR|CAPS|CBS|CCL17|CCL22|CCR4|CCRN4L|CD19|CD22|CD44|CD4|CD68|CD8A|CD9|CDAGS|CDH15|CEACAM5|CFTR|CKB|CLLS2|CNBP|CNOT6|CNR2|COCH|COIL|COX1|COX2|CPT2|CP|CRK|CRP|CRYAB|CSF2|CTSB|CYP21A2|CYP2C19|CYP2C9|CYP2D6|CYP2E1|DBH|DLD|DMD|EDA|EFEMP1|EGFL7|EGFR|EGF|EIF5A2|EIF5A|ENO1|EPCAM|ERBB2|ERVW-1|ESR1|ES…
95	DOID:0050489	multinodular goiter	CALCA|CCDC6|DICER1|F9|HT|KEAP1|MNG1|PROK1|PROK2|PTCH1|RET|SEL1L|TAS2R38|TCO|TG|TPO|TSHR
96	DOID:0050495	exanthema subitum	LAMP3|LSAMP|MS|SNORD94
97	DOID:0050508	variola major	GPR180|MKRN3
98	DOID:0050523	adult T-cell leukemia	ATM|BCL2|BMP6|CYP1A1|CYP2E1|GSTM1|GSTT1|HLA-A|HLA-B|HLA-DPB1|HLA-DRB1|HY|IFNA1|IFNA2|IL10|JAK1|JAK3|LTA|MPO|MTHFR|NOTCH1|NQO1|TERF2|TLX1|TNF|TNFRSF1A|TNFRSF1B|TP53
99	DOID:0050524	maturity-onset diabetes of the young	ABCC8|ACVR2B|ADA|ALB|APOA2|APOB|APOE|APOM|ASIP|BLK|BRCA2|C1QTNF1|CDH4|CEL|CREBBP|CRP|CSRP1|CTSA|CYB5R4|DAOA-AS1|EP300|FANCD2|FOXA2|GAD1|GCG|GCKR|GCK|GHRH|GIP|GLP1R|GNAI2|GPD1|GSTK1|HK1|HNF1A|HNF1B|HNF4A|HNF4G|HPGDS|IAPP|IL6R|INS-IGF2|INSR|INS|ISL1|KAT2B|KCNC4|KCNJ11|KCNJ1|KCNJ3|KLF11|LEPROT|LEPR|MAFA|MAP4K2|MAP4K5|MAPK8IP1|MED25|MED9|MLN|MTNR1B|NEUROD1|NEUROD4|NEUROG3|NIDDM2|NR2F2|ONECUT1|PAX4|PC…
100	DOID:0050527	familial hypertriglyceridemia	APOA5|HTGS|LIPI|RP1
101	DOID:0050528	nonphotosensitive trichothiodystrophy	MPLKIP
102	DOID:0050529	adult spinal muscular atrophy	SMN1|SMN2|SNRPN|STMN1
103	DOID:0050530	intermediate spinal muscular atrophy	SMALED|SMN1|SMN2
104	DOID:0050534	congenital stationary night blindness	ADRA1D|APEX1|ARHGEF7|CABP4|CACNA1F|ERG|GNAT1|GNAZ|GPR179|GPR34|GRK1|GRM6|KCNH2|LRIT3|NUDT19|NYX|PDE6B|RHOD|RHO|RNPEP|RP2|SAG|SLC24A1|STK19P|TBPL1|TRPM1|TYRP1|USP11|VANGL2
105	DOID:0050535	exudative vitreoretinopathy	CD3D|ENDOU|EXOSC6|FZD1|FZD4|FZD5|LDLR|LRP5|MAOA|NDP|S100A10|TSPAN12
106	DOID:0050536	SC phocomelia syndrome	ESCO2
107	DOID:0050537	posterior polar cataract	CHMP4B|CRYAB|EPHA2|PITX3
108	DOID:0050538	Charcot-Marie-Tooth disease type 1	ALB|APCS|COL25A1|DARC|GJB1|MPZ|MUC1|MYOD1|OLFM1|PMP22|PXMP2|SPTA1
109	DOID:0050539	Charcot-Marie-Tooth disease type 2	AIFM1|ANXA2|ATP6AP1|FAM134B|GARS|KIF1A|KIF1B|MAD2L1BP|MFN2|MNAT1|MPZ|NT5C3A|WNK1
110	DOID:0050540	Charcot-Marie-Tooth disease type 3	ACAD8|ADRA1D|AHR|APRT|BBC3|BPI|BRCA1|CAT|CCNB2|CD1A|CD1B|CD1C|COL2A1|CSK|CUX1|CYP1A1|DECR1|DST|EGFR|EGR2|ELANE|ERBB2|GCH1|GJB1|HAMP|HLA-A|HLA-B|HLA-DRB1|HMOX1|IFNA13|IFNA1|IL10|IL17A|IL23R|IL37|IL6|ILK|IVNS1ABP|KIF1B|LDLR|LGALS9|LRG1|MAD2L1BP|MAP3K5|MICB|MIF|MMP10|MMP13|MPO|MPZ|NCF1|NDUFA5|NOD2|NR0B1|NR1I2|PDC|PHB|PIR|PLCE1|PMP22|POTEF|PRDX6|PRX|PTP4A3|PTPN11|PXMP2|RBM45|RNF34|SDC1|SHOX|SLC3A2|SL…
111	DOID:0050541	Charcot-Marie-Tooth disease type 4	CHN1|EGR2|MPZ|MTMR2|NR4A3|PMP22|PXMP2|SOX10|TAF15|TP53
112	DOID:0050542	Charcot-Marie-Tooth disease type X	AIFM1
113	DOID:0050543	Charcot-Marie-Tooth disease intermediate type	DNM2|GDAP1|KARS|MPZ|YARS
114	DOID:0050544	hypermethioninemia	ACAT1|ADK|CBS|MAT1A|MTRR
115	DOID:0050545	visceral heterotaxy	CDK5R1|CRELD1|DYNC2H1|GALNT11|GJA1|MNX1|NODAL|NPHP4|PKD2|PRKD2|PTGES3|RRAS|SESN1|SHH|SHROOM3|TMED10|TPT1|ZIC1|ZIC3
116	DOID:0050546	congenital adrenal insufficiency	CYP11A1
117	DOID:0050547	familial medullary thyroid carcinoma	ABCA4|ANXA2|APOE|ATM|BACE1|BRAF|CALCA|CASR|CCKBR|ELK1|GDNF|GGT1|GLS|GNA12|HRAS|KCNH4|KCNH8|MAPK3|MCAT|MCPH1|MT1A|NTRK1|PRLR|PTPRJ|RET|SLC16A1|STAT3|TP53|TRNAC1|TSC1|TSC2|URI1
118	DOID:0050548	hereditary sensory neuropathy	ATL1|BCL11B|BDNF-AS|BDNF|CD9|CHP1|DNMT1|NGF|NRSN1|NTRK1|NTRK2|SPTLC1|TMED2|TPPP|WNK1
119	DOID:0050552	Sugio-Kajii syndrome	TRPS1
120	DOID:0050553	JMP syndrome	PSMB8
121	DOID:0050554	X-linked sideroblastic anemia with ataxia	ABCB7
122	DOID:0050556	infantile onset spinocerebellar ataxia	ATXN8OS|C10orf2|POLG
123	DOID:0050557	congenital muscular dystrophy	ANO5|ANXA2|CHKA|CHKB|COL6A2|DAG1|DENR|DMD|FKRP|FKTN|ISPD|ITGA7|KIAA0319|LAMA2|LARGE|LMNA|MNAT1|NEUROD1|NT5C3A|PLA1A|POMGNT1|POMT1|POMT2|SEPN1|SMG1|SMN1|SMN2|TUBB4B|UTRN|ZC4H2
124	DOID:0050558	Ullrich congenital muscular dystrophy	COL6A1|COL6A2|COL6A3|COL6A5|CSPG4|FN1|LAMA2|PLA1A|PTPRU|REG1A|RNF5|SEMA6A|SLC25A3|SMG1|VWF
125	DOID:0050559	Fukuyama congenital muscular dystrophy	ANO5|DAG1|DMD|FKRP|FKTN|KIAA0319|LAMA2|LARGE|MDC1B|MUTYH|MYF6|MYOG|POMGNT1|POMT2|SLC3A2
126	DOID:0050560	Walker-Warburg syndrome	ADRA1D|ALG1|ANO5|B3GNT2|COL4A1|DAG1|FKRP|FKTN|ISPD|KIAA0319|LAMA2|LARGE|NRP1|POMGNT1|POMGNT2|POMT1|POMT2|ZC4H2
127	DOID:0050561	Lennox-Gastaut syndrome	CLN3|DCX|DGKD|GPR56|MAPK10|STXBP1|WDR45
128	DOID:0050562	West syndrome	ADRA1D|ARX|ATXN2|CDKL5|CHP1|CRH|CSF2|DCTN3|DYNC1H1|FLNA|FN1|GPRIN1|GRIN1|HLA-A|HLA-DRB4|HSD17B4|KCNAB2|KCNJ11|LAMC2|LY6E|MAGI2|MC2R|MC4R|NDP|NELFE|NR3C1|PAFAH1B1|PDCD6IP|PHB2|PLCB1|POMC|PTCH1|RIMS2|SCN1A|SPTAN1|SPTBN2|ST3GAL3|STXBP1|SUB1|TBC1D24|TSC1|TSC2|UBA2|UPB1|YWHAG
129	DOID:0050564	autosomal dominant nonsyndromic deafness	ACTG1|CCDC50|COCH|COL11A2|DFNA5|DIAPH1|DSPP|EYA4|GJB2|GJB3|GJB6|GRHL2|KCNQ4|MIR96|MYH14|MYH9|MYO1A|MYO6|MYO7A|POU4F3|SIX1|SLC17A8|TECTA|TMC1
130	DOID:0050565	autosomal recessive nonsyndromic deafness	ATP2B2|CDH23|COL11A2|DFNB31|DFNB59|ESPN|ESRRB|GJB2|GJB3|GJB6|GPSM2|GRXCR1|HGF|LHFPL5|LOXHD1|LRTOMT|MARVELD2|MYO15A|MYO3A|MYO6|MYO7A|OTOA|OTOF|PCDH15|PTPRQ|RDX|SERPINB6|STRC|TBX6|TECTA|TMC1|TMIE|TMPRSS3|TPRN|TRIOBP|USH1C
131	DOID:0050566	X-linked nonsyndromic deafness	POU3F4|PRPS1
132	DOID:0050567	orofacial cleft	CALML3|COTL1|CSRP3|EDN1|F13A1|GRHL3|IRF6|OFCC1
133	DOID:0050568	spondylocostal dysostosis	DLL1|DLL3|GDF6|HES7|HFM|MESP2|PSMB6|TBX6|YY1
134	DOID:0050569	Seckel syndrome	ANTXR1|ATM|ATRIP|ATR|CD5L|CD69|CENPJ|CEP152|CNTLN|DNMT1|H2AFX|MCPH1|MMAB|PCNT|RBBP8|SERPINA2P
135	DOID:0050570	congenital disorder of glycosylation type I	ALG1|ALG11|ALG12|ALG2|ALG3|ALG6|ALG8|ALG9|DOLK|DPAGT1|DPM1|DPM3|MPDU1|MPI|PMM2|RFT1|SRD5A3
136	DOID:0050571	congenital disorder of glycosylation type II	COG4
137	DOID:0050572	cone-rod dystrophy	ABCA4|ADAM9|AIPL1|ARL6|BEST1|C2ORF71|CA4|CDHR1|CERKL|CNGA1|CNGB1|CRB1|CRX|EYS|FAM161A|FSCN2|GUCA1A|GUCA1B|GUCY2D|IDH3B|IMPDH1|IMPG2|KLHL7|MERTK|NR2E3|NRL|PDE6A|PDE6B|PDE6G|PITPNM3|PRCD|PROM1|PRPF3|PRPF31|PRPF8|PRPH2|RAX2|RDH12|RGR|RHO|RIMS1|RLBP1|RP1|RP2|RP22|RP23|RP24|RP29|RP32|RP34|RP6|RP9|RPE65|RPGR|RPGRIP1|SAG|SEMA4A|SNRNP200|SPATA7|TOPORS|TTC8|TTPA|TULP1|UNC119|USH2A|ZNF513
138	DOID:0050573	2-hydroxyglutaric aciduria	ALDH5A1|D2HGDH|IDH2|SLC25A1
139	DOID:0050574	L-2-hydroxyglutaric aciduria	CSF2|L2HGDH|LAMC2
140	DOID:0050575	D-2-hydroxyglutaric aciduria	ALDH5A1|D2HGDH|IDH2
141	DOID:0050576	Senior-Loken syndrome	C1QTNF3|CALM1|CALM2|CALM3|CEP290|IQCB1|MLRL|NPHP1|NPHP3|RPGR|TIMM8A|WDR19
142	DOID:0050577	Sensenbrenner syndrome	CRS|DYNC2H1|IFT122|IFT43|IMMT|TULP4|TWIST1|WDR19|WDR35
143	DOID:0050578	occult macular dystrophy	RP1L1
144	DOID:0050579	glycogen storage disease XV	GYG1
145	DOID:0050580	hereditary lymphedema	B2M|C10orf2|CCND3|CD38|CD40|CDKN2A|CSF2|FAS|FIGF|FLT4|FOXC2|GATA2|GJC2|HTC2|IGH|IL6R|IL6ST|IL6|KIF11|LAMC2|LIM2|MDM2|MYC|NCAM1|NEUROD1|NTRK1|PKD2L1|POLG|SFRP1|SFRP5|SOX18|TP53|TUBB4B|VEGFA|VEGFC
146	DOID:0050581	brachydactyly	CHSY1|COL2A1|CRS|ENO1|EXT1|FBN1|GDF5|GNAS|HOXA13|HOXD13|IHH|LMNA|NOG|POLD4|POLE4|PTCH1|PTH|PTRH1|ROR2|RORA|SMAD4|SYK|TBCEL|TRPS1|TWIST1
147	DOID:0050582	distal hereditary motor neuropathy	BSCL2|DCTN1|GARS|HSPB1|HSPB3|HSPB8
148	DOID:0050585	congenital generalized lipodystrophy	AGPAT2|AMPD1|BSCL2|CAV1|FBN1|FKTN|INSR|INS|LEP|LMNA|MXD1|PPARG|PTRF|SLC2A2|ZMPSTE24
149	DOID:0050587	trichotillomania	DLGAP3|HOXB8|SLITRK1
150	DOID:0050588	muscular dystrophy-dystroglycanopathy	FKRP|FKTN|LARGE|POMGNT1|POMT1|POMT2
151	DOID:0050589	inflammatory bowel disease	ABCA1|ABCB1|ABCG2|ACACA|ACAD8|ACE|ACHE|ACKR2|ACP1|ADAM15|ADAM17|ADCYAP1|ADORA2B|ADRA1D|AGER|AGR2|AGR3|AGT|AHR|AHSA1|AICDA|AIMP2|AKT1|ALOX5|ALPK1|ALPP|AMACR|AOX1|APC2|APC|APOA4|APOB|APOE|APRT|ARPC2|ARSA|ATG16L1|ATN1|ATP2B2|ATXN2L|BAS|BCR|BDKRB2|BEST1|BMP7|BPI|BRD7|BRINP3|BSN|BTNL2|C19orf10|C1orf106|C1orf110|C3|C9orf170|CACNA1C|CARD8|CARD9|CASP1|CASP9|CAST|CBS|CBX3|CCL11|CCL14|CCL15|CCL17|CCL20|CCL…
152	DOID:0050590	severe congenital neutropenia	AK2|ANC|BLZF1|CAMP|CD33|CD34|CDK2AP2|CDKN2A|CSF1R|CSF2|CSF3R|CSF3|CTNNBL1|CXCR4|ELANE|G6PC3|G6PC|GFI1|HAX1|HCLS1|IL1A|IL1B|IL2RG|IL3|KITLG|LAMC2|LAMTOR2|LEF1|NR0B2|PTPN11|PTPN6|RPP14|RPS19|RUNX1|S100A9|SF3B6|SRI|STAT5A|STAT5B|SUB1|VPS45|WAS
153	DOID:0050591	tooth agenesis	AXIN2|CALML3|CHP1|CKAP4|COL1A2|COTL1|CSRP3|DCTN3|DSPP|DSP|DYNC1H1|EDARADD|EDAR|EDA|EGFR|EGF|FGF3|IKBKG|IRF6|MSX1|MSX2|PAX9|PDC|PHB2|PITX2|PNKD|PNN|POLR3B|RPE65|SRPX|TBX22|TNF|TP63|UVRAG|WNT10A
154	DOID:0050592	asphyxiating thoracic dystrophy	ATD|ATM|CSPP1|DYNC2H1|GREM1|IFT140|IFT80|IMMT|KPNA4|NFKB1|SMARCAD1|TTC21B|WDR19|WDR34|WDR60
155	DOID:0050593	primary congenital glaucoma	ADRB2|CYP1B1|CYP2B6|FOXC1|GLC1B|GLC1C|GLC3B|GLC3C|KIF1B|LTBP2|LTBP3|MFN2|MYOC|TYR
156	DOID:0050594	glycogen storage disease IX	PHKA2|PHKB|PHKG2
157	DOID:0050596	taeniasis	LAMP3|LSAMP
158	DOID:0050597	intestinal schistosomiasis	COIL|IFNG|IL10|IL13|IL1R1|IL4|ITSN2|SEA|SFSWAP|SLC25A1|WDR48
159	DOID:0050598	extrapulmonary tuberculosis	AGO2|CCL2|EDNRB|HLA-DRB4|HPD|IFNG|IL10RA|IL10|MBL2|MT1E|P2RX7|PMP22|PTBP1|PTBP2|SLC11A1|SLC14A2|SP110|TLR2|TNF|TRNAC1|UTS2R|VSX1|WISP3
160	DOID:0050600	ABCD syndrome	EDNRB
161	DOID:0050601	ADULT syndrome	CKAP4|EEC1|RPE65|TP63|UVRAG
162	DOID:0050602	triple-A syndrome	AAAS|FTH1|KRT80|MC2R|MRAP|NPC1|POMC|SMARCD1
163	DOID:0050603	acheiropody	LMBR1
164	DOID:0050604	acrocapitofemoral dysplasia	IHH
165	DOID:0050605	acrodermatitis enteropathica	ACPP|DAPK3|NT5E|SLC30A4|SLC39A4|ZGPAT
166	DOID:0050606	acrokeratosis verruciformis	ATP2A2
167	DOID:0050608	Askin's tumor	CCK|CD99|CDC123|EWSR1|FGF2|RIPK2
168	DOID:0050619	paranasal sinus cancer	KRAS
169	DOID:0050625	biliary tract neoplasm	C18orf8|CCK|CD44|CLDN4|ERCC1|ERCC2|GAST|GDF15|MGMT|MSH2|MUC4|MUC5AC
170	DOID:0050626	gastrointestinal neuroendocrine tumor	ELK3|EPHB1|SLC6A2
171	DOID:0050628	advanced sleep phase syndrome	PER2|PRNP
172	DOID:0050629	Aicardi-Goutieres syndrome	ADAR|ATRIP|CD4|CSF2|LAMC2|RASD1|RNASEH2A|RNASEH2B|RNASEH2C|SAMHD1|TREX1
173	DOID:0050630	Aland Island eye disease	CACNA1F|DMD|ERG|IL1R2|KCNH2|NYX|TIMP1
174	DOID:0050631	Allan-Herndon-Dudley syndrome	CD9|CHP1|NRSN1|SLC16A2|TMED2|TPPP|T|VDAC1
175	DOID:0050632	oculocutaneous albinism	AIM1|AP3B1|AURKB|CSF2|G6PC3|HPS1|HPS4|HPS6|LAMC2|LYST|MC1R|MESDC2|MITF|NPPA|OCA2|PMEL|RMRP|SLC24A5|SLC45A2|TH|TYRP1|TYR
176	DOID:0050633	ocular albinism	ACKR3|ADRA1A|ADRA2B|BRS3|CXCR6|CYSLTR2|EDNRA|FNDC3A|GPR143|HERC2|LPAR2|LYST|MITF|OA1|OCA2|SLC45A2|SSTR4|STS|SUMF2|TBL1X|TBL1Y|TYRP1|TYR
177	DOID:0050634	alopecia universalis	AIRE|CD8A|FOXN1|HLA-A|HLA-B|HLA-DRB1|HR|IL1RN|MRAP|RBM45|WDR11
178	DOID:0050635	alternating hemiplegia of childhood	ATP1A2|ATP1A3|CACNA1A|SLC1A3|SLC2A1
179	DOID:0050636	familial visceral amyloidosis	APOA1|CD38|FGA|LYZ|PTPRC
180	DOID:0050637	Finnish type amyloidosis	APOE|GSN|ZDHHC13
181	DOID:0050638	transthyretin amyloidosis	CEL|DPYD|EMB|FAP|GLMN|LAMP2|LYST|MATN1|NLRP3|NPPA|NPPB|PPP1R1A|TTR|VEGFA|XPO1
182	DOID:0050639	primary cutaneous amyloidosis	ACD|APOA1|FLVCR1|GSN|IL31RA|LYZ|OSMR|OSM|RET|TTR
183	DOID:0050640	anauxetic dysplasia	ABCC1|BVES|MARCKSL1|POP1|PYDC1|RMRP|WLS
184	DOID:0050641	Rh deficiency syndrome	RHAG
185	DOID:0050642	hypochromic microcytic anemia	CHMP2B|DMRT1|HAMP|HBA1|HBA2|IRX5|PMCH|SLC11A2|STEAP3|TF|TMPRSS6
186	DOID:0050643	anonychia congenita	GJB2|KLKB1|RSPO1|RSPO4|SOX9
187	DOID:0050644	arterial calcification of infancy	ABCC6|ADIPOQ|DYM|ENPP1|ENPP3|NT5E
188	DOID:0050645	arterial tortuosity syndrome	ALOX5AP|AOS|COL4A3|COL4A4|COL4A5|KCNJ2|MUS81|SLC2A10|SLC2A11|SMAD3|TGFBR2
189	DOID:0050646	distal arthrogryposis	ECEL1|IGHD4-11|MYBPC1|MYH3|MYH8|PIEZO2|PRH1|PRH2|PSAP|SLC3A2|TNNI2|TNNT3|TPM2
190	DOID:0050647	Arts syndrome	PRPS1|SEPT4|XIAP
191	DOID:0050648	atelosteogenesis	AGTR1|ATM|DNM2|FLNB|SLC26A2|SLC33A1
192	DOID:0050649	atransferrinemia	TF
193	DOID:0050650	familial atrial fibrillation	ACE|ADAM10|ADAM15|ADRB1|AGTR1|AGT|BNC2|C9orf3|CAV1|CAV2|CD200|CD40LG|CD40|CETP|CNTN5|CRP|CYP11B2|CYP2C9|CYP2D6|DES|DNAJB9|DUSP6|EDN1|EDN2|EMD|ESR1|F13A1|F3|F5|F7|GJA1|GJA5|GNB3|HCN4|HMCN1|HSPA8|HSPD1|HTR4|IL10|IL6|IL8|ITGA2|KCNA5|KCNE1L|KCNE1|KCNE2|KCNE3|KCNE4|KCNH2|KCNJ2|KCNJ5|KCNN3|KCNQ1|LMNA|LRRC63|MINK1|MMP2|MTHFR|NKX2-5|NOS3|NPPA|NPPB|NUP155|PCDH7|PEPD|PITX2|PLA2G7|PRKAG2|PRRX1|RAC1|RAD51B|R…
194	DOID:0050651	atrioventricular septal defect	ACE|AVSD1|B3GAT1|BMP4|BRAF|CBS|CHDH|CRELD1|CYR61|FGFR2|GATA4|HEY2|IFT172|MTHFR|MTRR|MTR|NKX2-5|RFC1|SLC19A1|TBX5|VEGFA
195	DOID:0050654	Baller-Gerold syndrome	CDKN2B|DLEC1|GSTP1|LMLN|MSMB|MST1|PAX5|PLCD1|RECQL4|TMPRSS13|TWIST1|UNC5C
196	DOID:0050655	Bamforth-Lazarus syndrome	BCHE|FOXE1|MSX1|TGFB3
197	DOID:0050656	pseudo-TORCH syndrome	COL4A1|CSF2|LAMC2|OCLN
198	DOID:0050657	Bannayan-Riley-Ruvalcaba syndrome	ACVRL1|BMPR1A|CSHL1|HSPG2|LYPD1|PIK3CA|PIK3CB|PIK3CD|PIK3CG|PTCH1|PTEN|RBPJ|SMAD4|STK11|TEP1|TNS1|TSC1
199	DOID:0050658	Bart-Pumphrey syndrome	GJB2
200	DOID:0050659	biotin-responsive basal ganglia disease	SLC19A3
201	DOID:0050660	Beare-Stevenson cutis gyrata syndrome	FGFR2
202	DOID:0050661	vitelliform macular dystrophy	AKR1A1|ARMC9|ARSF|BEST1|COL18A1|DDB1|DMD|ENDOU|ERV3-1|ERVFRD-1|ERVW-1|EXOSC6|FGF3|FPR2|FTO|GLI3|GNB3|GPT|IMPG1|INTS2|LRP2|LRP5|PLXNA2|PRNP|PRPH2|PSMD4|PYGM|RHO|ROM1|RPE|RREB1|S100A10|SCGB1A1|SRSF1|SRSF2|SRSF5|SRSF6|TMEM189-UBE2V1|TMEM189|TRIM27|UBE2V1|WNT16|ZNF253|ZNF436|ZNF569|ZNF629|ZNF763
203	DOID:0050662	bestrophinopathy	ACE2|ACE|AGTR1|AGT|BEST1|CCHCR1|DBP|GC|HSD17B4|NLRP3|SELENBP1|SHBG
204	DOID:0050663	Bethlem myopathy	ADRA1D|ANO5|CAPN3|COL6A1|COL6A2|COL6A3|COL6A5|DMD|FKRP|LMNA|PLF|SGCG|SLC39A2|VWF
205	DOID:0050664	Bietti crystalline corneoretinal dystrophy	CYP2B6|CYP4V2|GOT2
206	DOID:0050665	fetal alcohol syndrome	ADH1B|AKR1A1|AVP|BPIFA1|CHL1|FASN|FAS|H19|INS|L1CAM|NAAA|NPC1|PDGFRA|PIK3CA|PIK3CB|PIK3CD|PIK3CG|RHOA|VIP|WDR20
207	DOID:0050668	alcohol-related birth defect	ADH1B|AKR1A1|CYP2E1
208	DOID:0050669	spastic cerebral palsy	IL18
209	DOID:0050670	ataxic cerebral palsy	AR|CFTR|PRSS1|SARM1|SPINK1
210	DOID:0050672	dyskinetic cerebral palsy	ARX|UBA2
211	DOID:0050673	mixed cerebral palsy	POMC
212	DOID:0050674	congenital bile acid synthesis defect	AKR1D1|AMACR|HSD3B7
213	DOID:0050675	Birk-Barel syndrome	KCNK9
214	DOID:0050676	Birt-Hogg-Dube syndrome	BHD|C22orf29|FLCN|FNIP1|GNB1L|TSC1
215	DOID:0050677	Bjornstad syndrome	BCS1L|CD40|CIZ1|DYT13|DYT7|GNAL|THAP1|TOR1A
216	DOID:0050678	Blau syndrome	NBN|NME1|NOD2
217	DOID:0050679	blue cone monochromacy	CRCP|ERG|GOLGB1|KCNH2|LCR-OPSIN|LOC101060233|OPN1LW|OPN1MW2|OPN1MW|RAB11FIP1
218	DOID:0050680	Boomerang dysplasia	AGTR1|ATM|DNM2|FLNB|SLC33A1
219	DOID:0050681	Borjeson-Forssman-Lehmann syndrome	FGF13|PHF6
220	DOID:0050682	Athabaskan brainstem dysgenesis syndrome	HOXA1
221	DOID:0050683	Bothnia retinal dystrophy	RLBP1
222	DOID:0050684	Bowen-Conradi syndrome	EMG1
223	DOID:0050685	small cell carcinoma	AHR|APC|BIRC5|CASP3|CDKN1A|CDKN2A|CHRNA5|CLPTM1L|CYP1A1|CYP1B1|CYP2A6|CYP2D6|CYP2E1|CYP3A4|CYP3A5|EGF|EGFR|EPHX1|ERBB4|ERCC1|ERCC2|ERCC3|ERCC4|ERCC5|EXO1|FAS|FGFR4|FHIT|GHR|GSTA1|GSTM1|GSTP1|GSTT1|HLA-A|HLA-B|HLA-C|HLA-DQA1|HLA-DQB1|HLA-DRB1|IL1RN|LAPTM4B|LIG1|LOC123688|MBD4|MGMT|MLH3|MMP1|MPO|MSH3|MTHFD1|MTHFR|MTOR|MTR|MTRR|MYCL1|NAT1|NAT2|NPPA|NQO1|NUDT1|PMS1|POLG2|POLK|POLR2B|PYCARD|RPA1|RPA3|…
224	DOID:0050689	brachydactyly-syndactyly syndrome	CDK5R1|HOXD13|MBOAT1|PTGES3|RRAS|TMED10|TPT1
225	DOID:0050690	brachyolmia	PAPSS2|TRPV4
226	DOID:0050691	branchiooculofacial syndrome	AP2A1|KCTD1|TFAP2A
227	DOID:0050692	Brody myopathy	ATP2A1
228	DOID:0050693	Brooke-Spiegler syndrome	AOC1|CDK7|CYLD|DAO|GP1BA|MYH9|ODC1|RYR1|VWF
229	DOID:0050694	Brown-Vialetto-Van Laere syndrome	IGFALS|SLC52A2|SLC52A3|SOD1|UBQLN1
230	DOID:0050697	chorioamnionitis	ADAM17|ADM|ADRB3|ANXA2|BMP2|CYP1A1|DEFB103B|GSTT1|IL1A|IL6|LTA|TLR2|TLR4|TNF
231	DOID:0050698	funisitis	IL6|IL8|PLAGL1
232	DOID:0050700	cardiomyopathy	AASS|ABCB1|ABCB6|ABCC5|ABCG2|ACAD9|ACE2|ACE|ACTC1|ADCY5|ADCYAP1|ADORA2A|ADRA1D|ADRB1|ADRB2|ADRBK1|AGK|AGL|AGTR1|AGTR2|AGT|AKT1|ANGPT2|ANKH|APOB|APRT|AQP2|ARVD3|ASGR1|ATF1|ATM|ATP2A2|ATRN|AVPR2|AVP|BAG3|BDKRB2|BEST1|BIRC5|C21orf2|C3|CACYBP|CALM1|CALM2|CALM3|CALR|CASR|CAT|CAV3|CBR1|CBR3|CCL13|CCL2|CCL5|CCNA2|CCNT1|CCR2|CCR5|CD34|CD4|CD53|CD69|CD8A|CDK5R1|CFH|CHERP|CHPT1|CNR1|COL3A1|COX15|COX1|COX2|…
233	DOID:0050709	Ohtahara syndrome	ARX|CASK|CSN3|KCNQ2|SCN2A|STXBP1|TMEM185A|UBA2
234	DOID:0050710	3-Methylcrotonyl-CoA carboxylase deficiency	MCCC1|MCCC2|MCC|PYCARD|TYMS
235	DOID:0050711	aceruloplasminemia	ATP7B|BDNF|CP|FXN|HAMP|HFE|RPE
236	DOID:0050712	AGAT deficiency	GAA|GAMT|GATM|SLC6A8
237	DOID:0050713	fatal infantile encephalocardiomyopathy	SCO2
238	DOID:0050715	methylmalonic aciduria and homocystinuria type cblC	MMACHC|NDUFB3|TNFAIP1
239	DOID:0050716	methylmalonic aciduria and homocystinuria type cblD	MMADHC
240	DOID:0050717	methylmalonic aciduria and homocystinuria type cblF	LMBRD1
241	DOID:0050720	ornithine translocase deficiency	GLYAT|OAT|ORC1|SLC25A15|SLC25A29|SLC25A2
242	DOID:0050722	PHGDH deficiency	PHGDH
243	DOID:0050723	PSAT deficiency	PSAT1
244	DOID:0050725	tyrosinemia type II	ATAT1|TAT|TP63
245	DOID:0050726	tyrosinemia type I	ADRA1D|AKT1|ALAD|DYNLL1|EPHB2|FAH|FANCA|GSTZ1|HPD|LIG4|MAPK1
246	DOID:0050727	tyrosinemia type III	HPD
247	DOID:0050729	neutral lipid storage disease	ABHD5|BDNF-AS|BDNF|CCND1|CDKN2A|CDS1|ESR1|FAM210B|GORASP1|LCS1|LINC01194|MAP4K1|MAP4|MUC1|NANOS2|NOS2|PEMT|PNPLA2|RELA|SHOX|SYT1|TICAM2|TMED7-TICAM2|TMED7|WNK1
248	DOID:0050730	coenzyme Q10 deficiency disease	ADCK3|AGO2|APTX|ATP6|COQ2|COQ4|COQ9|ETFDH|MPV17|NDUFV1|PDSS1|PDSS2|POLG|TK1|TK2
249	DOID:0050731	vitamin B12 deficiency	ABCD4|CD320|CSF2|CUBN|GIF|LAMC2|MMACHC|MMD|MTHFR|MTR|NDUFB3|PPBP|TCN1|TNFAIP1
250	DOID:0050734	congenital intrinsic factor deficiency	GIF|MIF|MT3
251	DOID:0050741	alcohol dependence	A1CF|ABL1|ABLIM1|ABO|ACAD8|ACE|ACN9|ACTA1|ACTN2|ACTN4|ADAMTS13|ADAMTS8|ADCY1|ADCY3|ADH1A|ADH1B|ADH1C|ADH4|ADH5|ADH6|ADH7|ADRA1D|ADRA2A|ADRB2|AFAP1L2|AGT|AGXT|AHSA1|AIMP1|AIMP2|AKR1A1|AKR1C1|AKR1C3|AKR1C4|ALDH1A1|ALDH2|ALDH3B2|ALDH5A1|ALK|ALLC|ALPK1|AMT|ANK2|ANKK1|ANKRD20A19P|ANKS1A|AP1AR|AP2B1|APOE|APRT|ARC|ARFGEF2|ARHGAP15|ARHGEF7|ARL6IP5|ARSA|ARSI|ARSJ|AR|AS3MT|ASAH1|ASCC1|ASIC2|ASIP|ASPA|ASPM|…
252	DOID:0050742	nicotine dependence	ACCS|ACSS2|AKR1B10|ANKK1|APBB1|APRT|ARHGEF7|ARRB1|ARRB2|ARTN|ASCC1|BDNF-AS|BDNF|BHLHE22|BHLHE23|CAMK4|CCK|CD40|CHAT|CHPT1|CHRFAM7A|CHRM1|CHRM2|CHRNA10|CHRNA1|CHRNA2|CHRNA3|CHRNA4|CHRNA5|CHRNA6|CHRNA7|CHRNB1|CHRNB2|CHRNB3|CHRNB4|CHRND|CHRNG|CNR1|COMT|CPD|CREB1|CTNNA3|CYP2A13|CYP2A6|CYP2B6|CYP2E1|DBH|DDC|DHDDS|DLG4|DRD1|DRD2|DRD3|DRD4|DRD5|FRMD4A|FTCD|GABARAP|GABBR1|GABBR2|GABRA2|GABRA4|GABRE|GAL|G…
253	DOID:0050744	anaplastic large cell lymphoma	ACVRL1|ADARB1|ALK|ALLC|ANPEP|AP5B1|ARHGEF7|ARR3|ASCC1|ATIC|BAX|BCL10|BCL2L11|BCL2L1|BCL2|BCL3|BCL6|BSG|C1QBP|CARS|CASP3|CASP8|CASR|CCL11|CCL17|CCND1|CCNT1|CCR3|CD274|CD2|CD33|CD40|CD4|CD8A|CDC42|CDK5R1|CDK6|CDK7|CDK9|CDKN1B|CDKN2A|CEBPB|CFLAR|CHRDL1|CIB1|CLIP1|CLU|COIL|COL15A1|COPS5|CSF1R|CXADRP1|CXADR|DCTN5|DCTN6|DPP4|DUSP22|EML4|EPHA8|ETFA|FASLG|FASN|FAS|FGFR4|FLT3|FOSB|FOS|FOXO3|FRA7H|GATA3|GL…
254	DOID:0050745	diffuse large B-cell lymphoma	AADAC|ABCB1|ABCB6|ABCG2|ABL2|ABR|ACP1|ACP5|ACSBG1|ADAM3A|AICDA|AKT1|ALK|ANP32B|ANTXR2|ANXA2|APC|ARID1B|ATM|ATP6AP1|B2M|BACH2|BCL10|BCL11A|BCL2A1|BCL2|BCL3|BCL6|BCR|BDNF|BIRC3|BIRC5|BLNK|BMP6|BRAF|BRCA1|BYSL|C1D|C1RL|CALM1|CALM2|CALM3|CARD11|CASP3|CASP9|CAT|CCL22|CCL3|CCND1|CCND2|CCND3|CCNE1|CCNH|CCR2|CCR5|CD163|CD19|CD22|CD274|CD27|CD300C|CD36|CD38|CD40|CD44|CD4|CD58|CD5|CD68|CD79A|CD79B|CD83|CD8…
255	DOID:0050746	mantle cell lymphoma	ABCA6|ABCG2|ABL1|ADAM10|AICDA|AKT1|AKTIP|ALOX5|ANTXR2|APRT|ARHGAP29|ARR3|ATM|B2M|BCL10|BCL2L11|BCL2|BCL6|BMI1|BTK|BTLA|CAMKK2|CASP2|CASR|CCDC50|CCL19|CCL3|CCL5|CCNA2|CCNB1|CCND1|CCND2|CCND3|CCNG1|CD19|CD200|CD28|CD37|CD38|CD40LG|CD40|CD4|CD5|CD74|CD83|CD8A|CD9|CDK2|CDK4|CDK6|CDKN1A|CDKN1B|CDKN2A|CDKN2B|CDR3|CHDH|CHGB|CHP1|CIB1|CLEC4D|CNR1|COMMD3-BMI1|CRADD|CTLA4|CTNNB1|CUL4A|CXADRP1|CXADR|CXCL12|…
256	DOID:0050748	marginal zone B-cell lymphoma	AKT1|BCL10|BCL2|BCL6|BIRC3|BTLA|C1QC|CCL14|CCND1|CD4|CD5|CDKN2A|CDR3|CHP1|CXCR3|DCTN3|DYNC1H1|ENDOU|EXOSC6|FANCB|FCER2|FOXP1|GPR34|GSTK1|HTC2|ICAM1|IFNG|IGH|IGK|IL1B|IL1RN|INPP5D|LEF1|LOC390714|LTA|MALT1|MDM2|MME|MYC|MYD88|NFKB1|PAX5|PHB2|PIM2|POLD4|POLE4|PTEN|RB1CC1|RTEL1|S100A10|SLC35B2|SLC3A2|SLCO6A1|STMN1|TCL1A|TLR10|TLR1|TLR2|TLR6|TNFAIP3|TNF|TP53|VCAM1|ZAK|ZAP70
257	DOID:0050750	splenic marginal zone lymphoma	ANTXR2|BCL2|BCR|BHLHE40|BIRC3|BRAF|CCND1|CD22|CD5|CDK6|CDKN2A|CHDH|CLEC12A|CLLS2|COLEC10|CTSC|CXCR3|DUSP1|ENDOU|EXOSC6|FANCB|FCER2|FOSB|FOS|HTC2|IGHV1-2|IGHV1-69|IGHV4-39|IGH|IGKV1-39|IGKV3-20|IL2RA|IRF5|ISG20|JUNB|JUND|JUN|KRT20|MIB1|MLN|MS4A1|MT1A|MYD88|NFKB1|NFKB2|NOTCH2|NTRK1|POLD4|POLE4|RB1|RTEL1|S100A10|SGSM3|SLC3A2|STRA13|SUMF2|TCL1A|TCL1B|TERT|TLR9|TNFAIP3|TP53|TYRO3
258	DOID:0050751	T-cell large granular lymphocyte leukemia	ACSBG1|ANC|B3GAT1|CD28|CD4|CD5|CD8A|CSF3|CSH1|CSH2|CTLA4|ERCC8|HCST|HLA-DRB3|HSPA9|IL15|IL2RB|IL2|KRT20|MS4A1|NAAA|NCAM1|NCR1|RAPH1|SOAT1|STAT3|TYROBP
259	DOID:0050752	amyotrophic lateral sclerosis type 8	VAPB
260	DOID:0050753	cerebellar ataxia	AAA1|AAAS|ABCB7|ADCK3|ADRA1D|AFG3L2|AFP|ALAS2|ANO10|APOB|APP|APTX|ARHGEF28|AR|ATCAY|ATM|ATN1|ATP2B3|ATXN10|ATXN1|ATXN2|ATXN3|ATXN7|ATXN8OS|BEAN1|BRAF|C10orf2|CA8|CACNA1A|CACNA2D2|CASP3|CHD6|CP|CSF2|CSTB|DYRK3|ETFDH|FCMTE1|FGF14|FMR1|FN1|FRAXA|FXN|GAD1|GAD2|GBA2|GRM1|GRM5|HLA-B|HLA-DOA|HLA-DQB1|HLA-E|IK|INS|ITPR1|KCNA1|KCNC3|KCND3|KMT2D|LAMC2|LHCGR|LY6E|MAPRE2|MMP10|MMP1|MMP2|MMP3|MRE11A|MS|MVK|NO…
261	DOID:0050756	Batten disease	ACLY|ATP5G1|BTN1A1|CLN3|CLN5|CLN9|CTSD|DNAJC5|ERG|ERV3-1|ERVFRD-1|ERVW-1|GAD1|GAD2|GRDX|HP|KCNH2|LOC101929857|MS|NCL|NPPA|PCK2|PDP1|PLA1A|PPT1|SULT1A1|SULT1A3|SULT1A4|TPP1|TRIP10
262	DOID:0050757	deafness dystonia syndrome	BTK|CDA|COL2A1|DHDDS|FHIT|G6PD|HEMGN|HM13|IGF2BP1|IMMP1L|ITK|MBL2|MBL3P|MLH1|MLRL|MPV17|MRC1|MSH2|MSH6|MSN|MUTYH|REV1|SCD|SGCB|SLC22A3|SLC22A5|SLC31A2|STK38|TIMM8A|TP53|VEGFA|WT1
263	DOID:0050759	myotonic dystrophy type 2	APOB|AR|CCL5|CCT3|CELF1|CNBP|DIO2|DMPK|EEF1A2|GCG|GH1|IAPP|IDE|IGHD1-14|IGHD1-7|IL6|INS-IGF2|INSR|INS|LEP|LINC00273|LPL|MT1A|NOS3|OR6N1|PABPC1|PPARA|PPARD|PPARG|PTPN1|RETN|RPS17L|RPS17|SST|THOP1|TLR4|TNF
264	DOID:0050760	X-linked myopathy with excessive autophagy	VMA21
265	DOID:0050763	ARC syndrome	ARC|GGTLC1|JAG1|NOL3|VIPAS39|VPS33B
266	DOID:0050768	mitochondrial complex V (ATP synthase) deficiency, nuclear type 1	ATPAF2|TMEM70
267	DOID:0050769	N syndrome	NSX
268	DOID:0050770	polycystic liver disease	NXN|PKD1|PKD2L1|PKD2|PRKCSH|PRKD1|PRKD2|SEC63|SIL1
269	DOID:0050773	paraganglioma	AASS|ANXA2|ATP6V1E1|BLNK|CALCA|CD3D|CDKN2A|COX4I2|CPE|DRD2|EGLN1|EPAS1|ERBB2|FGFR1|FH|GUSB|HIF1A|HK2|HSD17B6|HTC2|KIT|L1RE1|MAX|MEN1|MMP3|MNAT1|MTA1|ND1|NF1|NFKB1|NNMT|NT5C3A|PSMD8|PTBP1|PTBP2|PTEN|RASSF1|RASSF5|RET|SARDH|SDHAF2|SDHA|SDHB|SDHC|SDHD|SDSL|SDS|SLC18A2|SLC6A2|SMUG1|SST|SYP|TMEM127|TSC1|TXNRD1|USE1|VEGFA|VHL
270	DOID:0050774	rapadilino syndrome	RECQL4
271	DOID:0050775	schneckenbecken dysplasia	SLC35D1|STS
272	DOID:0050777	Joubert syndrome	AHI1|ANPEP|ARL13B|ATF4|C1QTNF3|C5orf42|CC2D2A|CEP290|CEP41|CNTLN|CSPP1|EN1|HAP1|INPP5E|INVS|KIF7|LCA5|MKKS|MKS1|MLRL|MTG1|NPHP1|NPHP4|OFD1|RAC2|RASA1|RGS6|RPGRIP1L|RPGRIP1|TCTN1|TCTN3|TIMM8A|TMEM216|TMEM231|TMEM237|TMEM67|WNT1
273	DOID:0050778	Meckel syndrome	B9D2|C1QTNF3|CC2D2A|CEP290|CNTLN|CSPP1|ERV3-1|ERVFRD-1|ERVW-1|EVA1C|F10|FAM110A|FLNA|FUZ|HLA-A|INS|KIAA0319|ME1|MKKS|MKS1|NDUFB7|NFKB1|NPHP1|NRP1|PCID2|RPGRIP1L|RPGRIP1|SEPT4|TCTN2|TMEM216|TMEM231|TMEM67|TNFRSF10B|TRIM37|UMOD
274	DOID:0050779	hydrolethalus syndrome	DDX25|HYLS1|KIF7|PKNOX2
275	DOID:0050780	Opitz-GBBB syndrome	IGBP1|MEFV|MID1|MID2|MLN|MPG|OGS2|PPP2R4|RMDN1|RMDN2|RMDN3|SGSM3|SYBU
276	DOID:0050781	Ogden syndrome	NAA10
277	DOID:0050782	Zollinger-Ellison Syndrome	CCKBR|EGFR|GAST|GHRH|IL6|IL8|MET|PPY|SCT|TNF
278	DOID:0050783	secondary progressive multiple sclerosis	CD4|CD8A|CSF2|IFNB1|IFNG|IL2RA|ISG20|KIAA0101|LAMC2|MS|TNF|VEGFA
279	DOID:0050784	primary progressive multiple sclerosis	ASIC1|CASP8|CTLA4|GRN|HLA-DRB1|IL10|IL7R|KIF1B|MS|PLP1|RBM45|TNF
280	DOID:0050786	iridogoniodysgenesis syndrome	PITX2|RIEG2|SLURP1
281	DOID:0050787	juvenile polyposis syndrome	ACVRL1|APBA1|APC|APP|BMP2|BMPR1A|BMPR1B|BMPR2|CDX2|CRAC1|DCC|ENG|GARS|GREM1|HHT3|IL1B|IL1RL1|IL6|JPH1|MAP3K5|MAPK8IP1|MAPK8|MBL2|MCC|MRC1|MSH2|MTA2|MUC2|MUC5AC|MUC6|MUTYH|NUP214|PROC|PTCH1|PTEN|PTGS2|REEP5|SDCBP2|SMAD1|SMAD2|SMAD3|SMAD4|SMAD5|ST2|STK11|SULT2A1|TLR2|TNF|TP53|TRGJP1
282	DOID:0050788	proximal symphalangism	BMPR1B|GDF5|MPV17|NOG|SFXN1
283	DOID:0050789	tarsal-carpal coalition syndrome	ABO|ACACA|ANTXR2|AOC1|ARID1A|BSG|CA2|CCND1|CD44|CDH13|CDH1|CDKN1A|CDKN1C|CDKN2A|CHD6|CIB2|CISH|CORO1A|CSF2|DAB2|DAPK1|DEK|DNMT3A|DNMT3B|DOC2A|E2F3|EGFR|EP300|ERBB2|FEZ1|FGF1|FGF2|FGFR3|FHIT|FZR1|GATA6|GLS|GSTM1|GSTP1|GSTT1|H19|HERPUD1|HLA-A|HLA-E|HLA-G|HNF1A|HPGDS|HTC2|IFNG|IGF2|IGFBP3|IL2RA|IL4|IL8|ISG20|KMT2A|KMT2C|KRT19|KRT20|KRT8|LCN1|LZTS1|MMP9|MRC1|MTHFR|MVD|NCOR1|NF1|NOG|NOL3|PAX5|PCNA|POD…
284	DOID:0050790	fibular hypoplasia and complex brachydactyly	GDF5
285	DOID:0050791	persistent mullerian duct syndrome	AMHR2|AMH|CYP27B1|IGF1|SHANK3|VDR
286	DOID:0050792	multiple cutaneous and mucosal venous malformations	TEK
287	DOID:0050793	short QT syndrome	CACNA2D1|KCNH2|KCNJ2|KCNQ1|SCD|SLC22A5
288	DOID:0050794	multiple synostoses syndrome	FGF9|GDF5|MPV17|NOG
289	DOID:0050795	cone dystrophy	ABCA4|CACNA2D4|COD2|COG4|COG6|CRX|ERG|GUCA1A|KCNH2|KCNV2|PDE6H|PRPH2|PRPH|RDH5|RLBP1|RPGR|SLC14A2|TST|UTS2R
290	DOID:0050797	peroxisomal acyl-CoA oxidase deficiency	ACOX1
291	DOID:0050799	guanidinoacetate methyltransferase deficiency	CTF1|GAMT|SLC6A8
292	DOID:0050800	creatine transporter deficiency	SLC6A8
293	DOID:0050801	androgenic alopecia	AFA1|AGA|AR|CASP3|CD34|CYP17A1|DKK1|EDA2R|GGCT|IGF1|INS|KRT5|PAX1|SERPINE2|SRD5A1|SRD5A2|TGFB1I1|TGFB1|VCAN|XIAP
294	DOID:0050807	Kahrizi syndrome	SRD5A3
295	DOID:0050809	mucopolysaccharidosis IX	HYAL1
296	DOID:0050810	biotin deficiency	BTD
297	DOID:0050811	congenital adrenal hyperplasia	AGRP|AR|AVPR1A|AVPR2|BEST1|C4A|C4B_2|C4B|CHST3|CRH|CYP11A1|CYP11B1|CYP11B2|CYP17A1|CYP21A1P|CYP21A2|CYP2B6|CYP4F3|DLL4|DMD|DR1|EDN1|ENPEP|FAM58A|GLO1|GUCY2C|HLA-A|HLA-B|HLA-DQA1|HLA-DRB1|HLA-DRB4|HLA-E|HSD17B6|HSD3B1|HSD3B2|HTR4|INS|KCNJ5|LEP|MEN1|NBN|NDUFA6|NEWENTRY|NME1|NR0B1|NR3C1|PDE11A|PDE8B|PGD|PHGDH|POMC|PORCN|POR|REN|STAR|SULT2A1|TNXA|TNXB|TXNRD1|VDAC2
298	DOID:0050812	spondyloepimetaphyseal dysplasia, Pakistani type	PAPSS2
299	DOID:0050813	spondyloepiphyseal dysplasia with congenital joint dislocations	AKR1C1|AKR1C4|AR|CHST3|CYP17A1|CYP19A1|CYP2B6|DLL4|EDNRA|EGF|HSD17B13|HSD17B7|HSD3B1|IGF2|PLAT|STAR|STS|TGFB1
300	DOID:0050814	temtamy preaxial brachydactyly syndrome	CHSY1
301	DOID:0050816	urofacial syndrome	GOLT1A|GOLT1B|GOT1|HPSE2|LRIG2
302	DOID:0050817	Stargardt disease	ABCA4|ABCC6|ABCG2|CHP1|CRX|DCTN3|DYNC1H1|EFEMP1|ELOVL4|ENDOU|ERG|EXOSC6|GNAT2|GNAZ|GUCY2D|KCNH2|PHB2|PLXNA2|PPT1|PRPH2|PRPH|RPE|RPGR|S100A10|TIMP3|TST
303	DOID:0050818	transcobalamin II deficiency	NDUFB3|TCN2|TNFAIP1
304	DOID:0050819	Matthew-Wood syndrome	AURKB|FRAS1|FREM2|MCM3|NLRP3|PDXP|PLP1|POLR2D|PRDX5|PRPF4|PTHLH|RBP4|SLC2A4|STRA6
305	DOID:0050820	atrioventricular block	APRT|ARFGEF1|ARID2|ARSD|CALR|CAV1|CUX1|DES|EMB|GATA4|GNAI2|KCNH2|KCNQ1|LMNA|MURC|NKX2-5|PRKAG2|SCN10A|SCN5A|SSB|TBX5|TRIM21|WARS|XPO1
306	DOID:0050821	first-degree atrioventricular block	LY86|MAFD1|NKX2-5
307	DOID:0050823	third-degree atrioventricular block	AIM2|ALB|ATN1|C2|CALR|CCR1|CCR3|CCR4|CCR5|CCR8|CCRN4L|CD4|CD8A|CLTC|CNOT6|CNR1|CXCR5|DES|DR1|EPHA1|ERV3-1|ERVFRD-1|ERVW-1|ESR1|F11|FH|FOXP3|GEM|GPT|GSTK1|HCN2|HLA-A|HLA-B|HLA-DPA1|HLA-DPB1|HLA-DRB1|HLA-DRB4|ICOS|IFNA13|IFNA1|IFNA2|IFNAR1|IFNG|IFNL3|IL10|IL17A|IL18|IL1B|IL21|IL23A|IL2RA|INS|ISG20|KCNH2|KCTD9|KIF1B|KIR2DL1|KIR2DL3|KIR2DS2|KIR3DL1|LGALS9|MIR146A|MRAP|NCR1|NEUROD1|NLRX1|NUCB1|OPN1SW|…
308	DOID:0050824	sinoatrial node disease	AKAP13|ANK2|APRT|CACNA1D|CALM1|CALM2|CALM3|CLEC11A|DECR1|HCN4|ING1|NAA50|NSFL1C|PLEK|SCN5A
309	DOID:0050827	rheumatic heart disease	ACE|AGTR1|AGT|C5|CA2|CD4|CD5L|CD69|CRP|CTLA4|DNMT1|DUSP1|FBXW7|FCN2|GALNS|GAST|GH1|HLA-A|HLA-B|HLA-C|HLA-DQA1|HLA-DQB1|HLA-DQB2|HLA-DRB1|HLA-DRB3|HLA-DRB4|HLA-DRB5|HLA-E|IGF1|IGF2|IGFBP3|IL10|IL1R1|IL1RN|IL4|IL6|INS|MAPK14|MASP2|MBL2|MMP9|MYOM2|PAGR1|PRPF40A|PTPN22|RBM45|SLC25A20|TGFB1|TLR2|TLR5|TNFAIP3|TNFRSF10A|TNFRSF10B|TNFRSF25|TNF|TRAF1|VIM|WDR11
310	DOID:0050828	artery disease	ABCB1|ABCB6|ABCC3|ACE2|ACE|ACTA2|AGTR1|AGT|APOE|APOL1|ARHGEF7|ASCC1|CA2|CBS|CD40|CDKN2A|CDKN2B|CETP|CPB2|CRP|DLAT|DNTT|DST|DYM|EFEMP2|ELANE|ELN|EMD|F2|F3|F5|GCY|GSTM1|GSTT1|HMI|HPGDS|IL4|MMP1|MTHFR|MYH11|NFKB1|NOS3|NOTCH3|NOTCH4|PER3|PLA2G7|PRH1|PRH2|PSAP|REN|RLS1|S100A4|SAMHD1|SELE|SELP|SERPINE1|SLC25A20|VCAM1|VKORC1|VWF
311	DOID:0050829	pericardium disease	MEFV
312	DOID:0050830	peripheral artery disease	ACE|ADD1|AGGF1|AGTR1|AGT|APOB|B2M|B4GALNT2|BHLHE22|BLM|BRAP|C6orf89|CAD|CALD1|CBS|CCL2|CD14|CRP|CS|CX3CR1|CXCL12|CYP1A2|DFFB|DHX40|DPP4|EEF1A2|F12|F13A1|F2|F5|FGF1|FGF2|GNB3|HGF|HMOX1|ICAM1|IL10|IL6|IL8|INS|IRG1|LMNA|LPA|LPL|MMP2|MPO|MTHFR|MTOR|NAA16|NANOS3|NAT2|NDUFA2|NDUFB3|NOS3|OR2M3|OR7E26P|OSBPL10|P2RY12|PADI2|PADI4|PCSK9|PON1|PON3|SERPIND1|SLC38A1|SPRTN|TCF7L2|TLR4|TNFAIP1|TNF|TP53|TRIM63|U…
313	DOID:0050831	familial encephalopathy with neuroserpin inclusion bodies	MS|SERPINA1|SERPINI1
314	DOID:0050833	orotic aciduria	C2|COX2|MGAM|MGA|OTC|TSHZ1
315	DOID:0050834	CHARGE syndrome	CHD7|CHD8|CHDH|ELSPBP1|GLI3|GLUD1|GRID1|KDM2B|MBD2|MTG1|MYCN|RREB1|SALL4|SEMA3E|SOX2|TMEM189-UBE2V1|TMEM189|UBE2V1|ZNF253|ZNF436|ZNF569|ZNF629|ZNF763
316	DOID:0050835	generalized dystonia	AAA1|AAAS|APP|ARX|ATCAY|GCDH|GCH1|LRP2|MCF2L|MTG1|ND6|THAP1|TOR1A
317	DOID:0050836	focal dystonia	DRD5|DYT7|GCH1|THAP1|TIMM8A|TOR1A
318	DOID:0050838	segmental dystonia	DYT13|GNAL|SGCE|THAP1|TOR1A
319	DOID:0050840	cervical dystonia	ANO3|APOE|BDNF-AS|BDNF|CIZ1|DRD5|DYT7|LRP2|MCF2L|SLC3A2|THAP1|TOR1A
320	DOID:0050841	focal hand dystonia	CD40|CLCN1|SGCE|TOR1A
321	DOID:0050843	oromandibular dystonia	GCH1|THAP1
322	DOID:0050844	spasmodic dystonia	S100A10|THAP1
323	DOID:0050847	sleep apnea	ACE|ADRB3|APOE|BCHE|BHLHE22|C2|COX2|CST7|DBNL|DECR1|DMPK|EPAS1|EPO|GABBR1|GH1|GSN|HCRT|HLA-DRB4|HP|IGHD1-7|LEPR|PMP22|PSG5|REM1|S100B|SLC6A4|TNF
324	DOID:0050848	obstructive sleep apnea	ABCB1|ABCC11|ABCC8|ACE|ADIPOQ|ADORA1|ADRA1B|ADRA2A|ADRB1|ADRB2|ADRB3|AGT|ALOX5AP|APELA|APOE|ASCL1|B3GAT1|BDNF|CCKAR|CCL2|CD160|CD40LG|CD4|CDA|CENPC|CENPJ|CHST2|CRP|CTLA4|CYBA|CYP2D6|DECR1|DMPK|ECE1|EDN1|EDN3|EDNRA|EPO|EREG|FABP4|FASLG|FGFR1|FGFR2|FGFR3|FOXP3|FXYD1|GABBR1|GDNF|GGT1|GNB3|GPT|GSN|HCRTR2|HCRT|HIF1A|HLA-DQB1|HLA-DQB2|HLA-DRB4|HP|HSPA4|HTR1B|HTR2A|HTR2C|HTR3A|HTR3B|HTR3C|HTR3D|HTR3E|IG…
325	DOID:0050851	glomerulosclerosis	ACTN4|ADM|AGER|AGTR1|AGTR2|AGT|APOE|CD2AP|CD55|ENTPD1|IGAN1|IL1B|ITGA2|MMP1|MMP9|NPHS2|REN|SPP1|THMA|THM|TNC|VEGFA|WT1
326	DOID:0050852	limb ischemia	AGGF1|AKT3|AR|ATXN1|BGN|CAMP|CASP3|CD151|CTSL|CYLD|DCTN6|EFNB2|EZR|F11|F2|F5|FGF1|FGF2|GPI|HGF|HIF1A|HMGB1|HMOX1|IFI27|IL6|INS|KLK1|MCAM|MFT2|MIR15A|MIR503|MTHFR|PAK2|PDGFRA|PEX2|PSMD9|PTCRA|PTGIS|S100A1|SOAT1|SOS1|SSSCA1|TEK|TICAM2|TLR2|TLR4|TMED7-TICAM2|TMED7|TNMD|TRERF1|VEGFA|VEGFC
327	DOID:0050853	chronic venous insufficiency	BLOC1S2|ICAM1|MMP1|NDUFB3|SELE|TGFB1|TIMP1|TNFAIP1|VCAM1
328	DOID:0050854	Muckle-Wells syndrome	CASP1|CRP|DPEP1|EBI3|ESR1|GEMIN2|IL18R1|IL1A|IL1B|LYZ|MEFV|NLRP3|RET|SAA1|SAA@|SCAF11|SLC9A3R2|TNFRSF1A|TNF|ZEB2
329	DOID:0050855	renal fibrosis	ACE|ADM|AGER|AGT|AVPR2|BMP6|CABIN1|CCDC6|CCL2|CCL3L1|CCR1|CD44|CD53|CDH9|CFD|CFP|CNTN3|COL4A3|CTGF|CUX1|CYP27B1|DCN|DDR1|DECR1|DYT10|ECE1|EDN1|EDNRA|EGFR|EPAS1|F2RL1|F9|FAN1|FERMT2|FN1|FOXC1|FOXP3|FSCN1|GLIPR2|GLIS2|GPNMB|HAS2|HGF|HIPK2|HNP1|HPGDS|IGHA1|IHG1|IL13|IL18|IL4|IL6|ILK|ITGA2|ITK|KCNN4|KL|LGALS1|LIMS1|MAPK1|MAPK8|MMP7|MPV17|MSC|NFKB1|NT5C1A|PCS|PLAT|PPARGC1A|PRRT2|PTCH1|PTGDR2|PTGDS|RAP…
330	DOID:0050856	oppositional defiant disorder	COMT|CYP4F3|DRD4|DRD5|ESR1|GJA1|INS|LXN|MAA|MAOB|OSR1|SLC6A3|TCN1
331	DOID:0050857	Perrault syndrome	BMP15|CLPP|DTD1|FANCL|FSHR|HARS2|HARS|HSD17B4|LARS2|LARS
332	DOID:0050858	Marshall-Smith syndrome	NFIX
333	DOID:0050859	hemorrhagic cystitis	CYP2B6|DAND5|PSG1|SP1
334	DOID:0050864	non-arteritic anterior ischemic optic neuropathy	ACE|AGTR1|F5|MTHFR|NOS3
335	DOID:0050865	tongue squamous cell carcinoma	AGAP2|AKT1|CCL3|CCL4L1|CCL4L2|CCL4|CCL5|CCND1|CCR5|CDC45|CDC6|CDT1|CHAF1A|CHAF1B|CNOT7|CNOT8|CXCL14|DAG1|DCTN6|DCUN1D1|DND1|EGFR|EPAS1|EPHA2|EZR|FGFR1|GNAI2|HIF1A|HSPB1|HSPB2|HSPB3|IFI27|IFNA2|ITK|KAT2B|MAK16|MAU2|MCM2|MCM7|MTUS1|MYC|PAK2|PFDN5|PIK3CA|PLXNB2|PNO1|POLD4|POLE4|PSMD9|PTBP1|RBMS3|RBMY1A1|SERPINB3|SLC22A3|SMN1|SMN2|SNIP1|SOD2|SRRM2|SSSCA1|TAS2R13|TICAM2|TMED7-TICAM2|TMED7|TP53|TRIB3|T…
336	DOID:0050866	oral squamous cell carcinoma	CDKN2A|CEP55|CXCL9|EGFR|FGFR4|FHIT|FOXM1|GBP1|GZMB|HIF1A|KLF4|MICA|MMP2|MYC|NBN|NEIL1|NEIL2|NLRP2|NNMT|P4HA2|PLAU|PRDX4|TP53|VIM
337	DOID:0050867	Jensen syndrome	TIMM8A
338	DOID:0050868	hepatocellular adenoma	A2M|AKT1|ALB|AOC1|APC|BLNK|CASP3|CDK2AP2|CDKN1B|CDKN2A|CRP|CSRP1|CTNNB1|CTNNBL1|CYP1A1|CYP1A2|CYP1B1|FABP1|G6PC|GLUL|GNAS|GOT2|GPC3|GSTT1|HBEGF|HCA1|HNF1A|HP|HRAS|HTC2|IGF2R|IL6ST|KRAS|LAMTOR2|LATS1|LGR5|LRPPRC|MLXIPL|MTHFR|MTOR|NAA16|NAT2|NM|PPIAP10|RASSF1|RPP14|S100A9|SAA1|SAA2|SAA@|SF3B6|SHBG|SLC37A4|SLC38A1|SREBF1|STAT3|SUB1|TCF7|TMEM132A|TP53|UGT2B7
339	DOID:0050869	villous adenoma	AMACR|APC|BRAF|CEACAM5|GNAS|IGF2BP1|KRAS|MGMT|MUC5AC|PROC|RASSF2|SLC7A5|TP63
340	DOID:0050871	fibroma	ANTXR2|APC|APOD|CCL2|CTNNB1|FLCN|FOXL2|MIB1|MKI67|PTCH1|STK11|TGFA|TGFB2
341	DOID:0050872	large cell neuroendocrine carcinoma	ADCY4|ADC|AR|ASCL1|BDNF|C21orf33|CCND1|HES1|HTC2|KIT|KL|NES|NKX2-1|NNAT|NTRK2|PAX5|PDGFRA|SCLC1|TP53|TTF1|UBE2C
342	DOID:0050873	follicular lymphoma	ABCB1|ABCB6|ABCC11|ABCC8|ABR|ACSBG1|ADAM17|AFF3|AICDA|AKR1C4|ALB|ALK|ALOX5|ATN1|ATP6AP1|B2M|BCL11A|BCL2L1|BCL2|BCL3|BCL6|BCR|BMP7|BNIP3|BTLA|C19orf10|C1QA|CARD16|CASP3|CCL22|CCL2|CCNB1|CCND1|CCND3|CCNT1|CCR1|CD19|CD27|CD40LG|CD40|CD44|CD46|CD4|CD55|CD5|CD68|CD79B|CD7|CD8A|CDK3|CDK9|CDKN1C|CDKN2A|CDKN2B|CDKN3|CDR1|CDR2|CDR3|CFHR1|CFHR5|CFH|CFLAR|CHDH|CHEK1|CKAP4|CLEC4D|CLMP|COP|CORO1A|CR2|CREBBP|C…
343	DOID:0050876	Caroli disease	ANGPT2|PKD1|PLAT|PLG|PRKD1
344	DOID:0050879	fragile X-associated tremor/ataxia syndrome	BRCA2|CAPG|CCS|CD46|CRYAB|DIAPH2|FANCD2|FMR1|FRAXA|FXN|HSPA4|LMNA|MTOR|PLA2G1B|PLA2G2A|PLA2G6|PLB1|POF1B|PSEN1|RAD23A|RAD23B|SLC14A2|UTS2R|YWHAZ
345	DOID:0050881	inclusion body myopathy with Paget disease of bone and frontotemporal dementia	APOE|DCTN4|GTF2H1|IGF2BP2|KHDRBS1|LAMP1|LAMP2|MAP1LC3A|NF1|NUP62|POLD4|POLE4|SQSTM1|TARDBP|VCP
346	DOID:0050882	spinocerebellar ataxia type 5	ACTR1A|ANGPTL1|APOBEC2|ARFRP1|BBS1|IDDM4|NR2F2|PITX2|SDHAF2|SLC1A6|SPTBN2
347	DOID:0050883	infantile cerebellar-retinal degeneration	ACO2
348	DOID:0050885	IMAGe syndrome	CDKN1C|PCNA
349	DOID:0050886	Troyer syndrome	EGFR|HSP90B2P|SPG20
350	DOID:0050887	Townes-Brocks syndrome	CDKN2B|KIR3DL2|KRBOX4|MRPL28|NOS1|NOS2|NXT1|SALL1|SRCIN1|SUB1|TBX5
351	DOID:0050894	ameloblastoma	AKT1|AMBN|AMELX|AMELY|APC|CALB2|CD44|CDKN2A|CTNNB1|DAG1|DLK1|DLL1|FOS|HPSE|HSPG2|IFN1@|IFNA13|IFNA17|IFNA1|IFNA2|ITGA2|ITGA3|ITGA5|ITGB1|MDM2|MMP2|MMP9|MTOR|NOTCH1|PDGFA|PROC|PTCH1|SDC2|SHH|SMN1|SMN2|TERT|TGFB2|TIMP2|TNFRSF1A|TNFSF11|TP53|VIM
352	DOID:0050904	salivary gland carcinoma	BRCA1|CDK2AP2|CDKN2A|CRTC1|CTNNBL1|EGFR|LAMTOR2|LMLN|MDM2|MSMB|MST1|MTDH|NEUROD1|RASSF1|RPP14|S100A9|SF3B6|SPHK1|SUB1|TMPRSS13|TUBB4B
353	DOID:0050905	inflammatory myofibroblastic tumor	ABCA1|ACE2|ACE|ACHE|ACR|ACVRL1|ADD1|ADIPOQ|ADIPOR2|AGTR1|AGT|ALK|APOA1|APOB|APOE|ARG1|ARMS2|ASPG|BCL2A1|BCR|BGN|BRAP|C3|C6orf89|CA2|CADPS|CALCA|CALD1|CAPG|CAPN10|CAPS|CARS|CCHCR1|CCL2|CCND1|CD14|CD68|CD74|CDK5R1|CEL|CETP|CFH|CLQTL1|CLTC|COX2|CPA1|CRLF1|CRNKL1|CRP|CRS|CRYGD|CSH1|CSH2|CUP2Q35|CX3CL1|CX3CR1|CXCL12|CYBA|DBP|DCTN1|DLD|DMTN|DYM|EDNRA|ERCC8|ERF|ETF1|F2|F3|FAM3A|FBN2|FLNA|FSHMD1A|GC|GH1|…
354	DOID:0050908	myelodysplastic syndrome	AADAC|ABCB1|ABL1|ABO|ACP5|ACPP|AHSA1|AIMP2|AKAP13|AKR1C4|AKT1|ALL1|ALLC|ALOX5|ANG|ANPEP|ANXA2|AP4B1|APAF1|APC|ARHGAP24|ARHGAP26|ARSA|AR|ASXL1|ATF7IP|ATM|ATP6V0D1|ATRX|AURKA|AURKB|BAALC|BBX|BCL2L10|BCL2L1|BCL2|BCORL1|BCOR|BCR|BHLHE23|BLVRB|BMI1|BMP1|BRAF|BTK|C21orf33|CALCA|CASP3|CASP5|CASP8|CBFB|CBL|CCL28|CCNA1|CCND1|CCND3|CCR7|CD14|CD177|CD19|CD274|CD33|CD34|CD38|CD40LG|CD40|CD48|CD4|CD55|CD59|CD…
355	DOID:0050909	MALT lymphoma	ABL1|AICDA|ALK|ANTXR2|BCL10|BCL2|BCL6|BIRC2|BIRC3|BTLA|C1QBP|CALR|CAT|CCL21|CCND1|CCR5|CD14|CD19|CD27|CD2|CD40LG|CD4|CD5|CD79A|CD79B|CD8A|CDKN1C|CDKN2A|CDR3|CEL|CHDH|CHIT1|CHP1|CNN3|COX2|CRAT|CSF2|CTLA4|CXCL12|CXCL13|CXCL9|CXCR3|CXCR5|DCC|DCTN3|DUSP5|DYNC1H1|ENDOU|EXOSC6|FAS|FCRL4|FOXP1|FOXP3|GAST|GLYAT|GNA12|GPR34|GRN|GSTK1|GSTP1|GSTT1|HLA-DQA1|HLA-DQB1|HLA-DRB1|HOXC5|HSPA14|HSPD1|HTC2|HT|ICAM1|…
356	DOID:0050912	colon adenoma	AHCY|ALOX5|AMACR|ANXA5|APC|BRCA1|CCND1|COL11A2|CYP27B1|CYP2C9|DHPS|DHS|DKK1|ELANE|FERMT1|FGFBP1|IGFBP3|LRPAP1|MUC1|NME1|NPM1|ODC1|PARP1|PDZK1IP1|PIEZO1|PROC|PROX1|PTEN|RXRA|SLC25A21|SPINT2|STAT3|TP53|UGT1A6|VDR
357	DOID:0050918	vaginal carcinoma	HLA-G|LINC01191|SLC14A2|TP53|UTS2R
358	DOID:0050920	tonsil squamous cell carcinoma	CCND1|CDKN2A|EGFR|HLA-A|HLA-DRB1|HLA-E|HRAS|TP53|TWIST1
359	DOID:0050922	gastrointestinal carcinoma	CALM1|CALM2|CALM3|CAMKMT|CD83|CDX2|EPCAM|GJA8|KRIT1
360	DOID:0050923	spindle epithelial tumor with thymus-like differentiation tumor	NGF
361	DOID:0050933	ovarian serous carcinoma	AURKB|BRAF|BRCA1|BRCA2|CALR|CDK7|CDKN2A|EHF|FRTS1|KCNMA1|KRAS|MAP2K4|MSLN|MTDH|MTX1|NACC1|PAX8|PIK3CA|PPP2R1A|PTK6|RSF1|SBK1|SCN1A|ST3GAL1|TP53|WT1|ZMYND10
362	DOID:0050936	extra-adrenal pheochromocytoma	ERBB2|POMC|SCTR|SDHB|SDHD
363	DOID:0050938	breast lobular carcinoma	ABCB1|AGTR2|AHSA1|AIMP2|AKAP4|ALOX15|AR|AVP|BMP7|BRCA1|BRCA2|CASP3|CCL27|CD34|CD6|CDH1|CHEK2|CLDN4|CRK|CTNND1|ERBB2|ESR1|FASN|FGFR1|FZR1|GABARAP|GRAP2|HRNR|HTC2|KRT5|LMNA|MAPK14|MAPK1|MIEN1|MMP11|MMP9|MUC1|MUC2|MUC5AC|MYB|NFIB|NKX3-1|NOS1|NOS2|NTRK3|PAEP|PIK3CA|PLAUR|PLEKHA7|POLDIP2|PRDX4|PTGS2|RNF19A|RPS6KA1|RPS6KA2|RPS6KA3|SERPINB5|SFRP1|STAT5A|TBC1D9|TFF1|TFF3|TMSB10|TOPBP1|TP53|VEGFA|VTCN1|WN…
364	DOID:0060000	infective endocarditis	ADAMTS13|AQP7|AQP9|CASP9|CYP4V2|F3|FN1|KIAA1009|MMP12|S100A11|SERPINH1|SETBP1|SLC9A6|VWF
365	DOID:0060002	C1 inhibitor deficiency	ALB|HLA-DPB1|HLA-DQB1|HLA-DRB1|PLAT|XPNPEP2
366	DOID:0060009	MHC class I deficiency	TAP1|TAP2|TAPBP
367	DOID:0060010	Omenn syndrome	ADA|AIRE|CD3E|CD4|CD8A|CHD7|DCLRE1C|FOXP3|IFNG|IKBKG|IL2RA|IL2RG|IL4|IL5|IL7R|ISG20|NELFCD|NR4A3|PDC|RAG1|RAG2|RRAGD|TEC|TEC|TNFSF13B|TOC|ZAP70
368	DOID:0060013	gamma chain deficiency	ADA|BTK|CD34|CD40|CISH|EBI3|EFS|FUT1|HLA-DRB4|IL13|IL15|IL17C|IL18R1|IL21|IL22|IL2RG|IL2|IL4|IL7R|IL7|IL9|LMO2|LOC101060521|PGK1|POLR3E|REG1A|WAS
369	DOID:0060020	reticular dysgenesis	AIRE|AK1|AK2|AK7|NR4A3|TEC|TEC|TOC
370	DOID:0060021	DNA ligase IV deficiency	LIG4
371	DOID:0060025	immunoglobulin alpha deficiency	C4|CLEC16A|CTLA4|HLA-A|HLA-B|HLA-DQA1|HLA-DQB1|HLA-DRA|HLA-DRB1|ICOS|IFIH1|IGHA1|IL10|IL6|MSH5|PRDM1|PTPN22|TNF|TNFRSF13B|XBP1
372	DOID:0060040	pervasive developmental disorder	ABO|APOE|ARSD|CDK5R1|CLYBL|CSF2|ESR1|GDNF|GRM8|HT|LAMC2|MECP2|NCS1|NLGN3|NLGN4X|NOS1|NOS2|PLAT|RELN|SHANK3|TSC2|TSHZ1|TTR|YWHAE
373	DOID:0060041	autism spectrum disorder	AANAT|ACAN|ACSL4|AFF2|AHI1|AKAP13|ANK3|ANKRD11|APBA2|ARHGAP24|ARSD|ASMT|ASTN2|ATP10A|AVP|B3GALTL|BHLHE22|BIK|BP1|BP2|BP4|BP5|CACNA1C|CACNA1H|CADM1|CADPS2|CARS|CCDC88A|CCL2|CCL7|CD38|CDH2|CDH8|CDKL5|CDKN2A|CHCHD3|CHD7|CHD8|CMIP|CNTN4|CNTN5|CNTN6|CNTNAP2|COL4A1|COL9A3|COMT|CREBBP|CSF2|CUX1|CXXC1|CYP1B1|DDI2|DDIT3|DGCR2|DLG3|DLX2|DLX4|DNASE1L3|DNTT|DPP10|DPP6|DPYD|DRD2|DRD3|DRD4|EGF|EHMT1|EIF4E|EN2|…
374	DOID:0060043	sexual disorder	ABCB1|DRD2|HTR2A|MC3R|NOS1|NOS2|OR4F16|OR4F29|OR4F3|PRL|SLC6A4
375	DOID:0060046	aphasia	ECT|GAA|GJB2|GRIN2A|GRN|L1CAM|LPA|MSLN|NOTCH3|NOTCH4|PLAT|S100A4|VCAM1
376	DOID:0060053	peripheral neuropathy	ABCA1|ABCB1|ABCB11|ABCB4|ABCC1|ABCC2|ABCC3|ABCC4|ABCC5|ABCC6|ACTL8|ADRB2|AHR|AICDA|ALDH1A1|ALOX12|ANGPTL4|APOB|APOE|ARSA|ARVCF|ATF3|ATM|ATP7B|AURKA|BAK1|BAX|BMPR1B|BRCA1|BRCA2|C17ORF96|CADPS|CASC5|CASP9|CCDC99|CCL5|CCNA2|CD27|CD44|CDC6|CDCA2|CDK5|CDK7|CDKN2A|CEP250|CES1|CETP|CHEK1|CHST5|CKM|COBL|COL9A3|CPT1C|CRIP1|CSF2|CSF3|CTLA4|CYP19A1|CYP1A1|CYP1A2|CYP24A1|CYP2E1|CYP4F12|CYP8B1|DAZ1|DAZ3|DAZ4|…
377	DOID:0060058	lymphoma	ACE|AHR|AICDA|AKT1|ALDH1A1|ALK|APAF1|APOE|ATM|BAD|BBC3|BCL10|BCL11B|BCL2|BCL2L1|BCL3|BCL6|BRCA1|BRCA2|BRD2|BSG|CASP3|CBS|CCL5|CCND2|CCND3|CCR2|CCR4|CCR5|CD14|CD38|CD5|CDK2|CDKN1A|CDKN1B|CDKN2A|CDKN2B|CHEK2|CIITA|COPS5|CPA4|CPT2|CTLA4|CX3CR1|CXCL11|CXCL12|CYP1A1|CYP1A2|CYP2B6|CYP2C19|CYP2C9|CYP2E1|CYP3A4|CYP3A5|DAPK1|DCLRE1C|DHFR|DLC1|EDN1|ENO2|ENPP5|EPHX1|ERCC2|ERCC5|ERCC6|ESPL1|ESR1|FAS|FCGR2A|F…
378	DOID:0060060	non-Hodgkin lymphoma	ABCB1|ABL1|ACAA1|ACACA|ACBD3|ACE|ACSBG1|ADAM17|ADH5|ADRB2|ADRB3|AHR|AICDA|AKR1A1|AKR1C1|AKR1C3|ALDH1L1|ALK|AMACR|ANG|ANTXR2|ANXA2|APC|APOA2|APOA4|APOB|APOE|APOH|ARHGAP24|AR|ATG9B|ATM|ATN1|AURKA|B3GNT3|BACH2|BAD|BAK1|BAX|BCL2L11|BCL2L1|BCL2|BCL3|BCL6|BCR|BHMT|BIK|BIRC5|BIRC7|BLM|BLNK|BRAF|BRCA1|BRD2|C1QB|C1QC|C1QTNF7|C1RL|C1S|C2|C3AR1|C3|C4A|C4BPA|C4BPB|C5AR1|C5|C6orf25|C6|C7|C8B|C9|CASP10|CASP14|…
379	DOID:0060061	cutaneous T cell lymphoma	ACKR2|ACKR4|AHI1|ANTXR2|ARHGAP24|ARHGEF7|ASCC1|ASS1|ATF7IP|ATN1|BAG4|BAX|BCL2|BCL7A|BRSK2|BTRC|CASP1|CASP8|CCL11|CCL17|CCL20|CCL27|CCND1|CCND2|CCR10|CCR3|CCR4|CCR6|CCRL2|CCRN4L|CD2|CD40LG|CD40|CD44|CD4|CD5|CD7|CD8A|CDKN1C|CDKN2A|CDKN2B|CDO1|CHFR|CNOT6|CRTC1|CSF2|CTAGE1|CTLA4|CXCL10|CXCL9|CXCR3|DNM3|DPP4|EDN1|EPHA4|EPHB2|FASLG|FASN|FAS|FOXP3|FOXRED1|FTH1|GNAS|GNG8|GORASP1|HDAC1|HDAC2|HDAC3|HDAC6|H…
380	DOID:0060062	familial juvenile hyperuricemic nephropathy	GNPDA1|GPI|HNF1B|KCNJ1|RAPGEF5|REN|SLC22A6|UMOD
381	DOID:0060063	X-linked sideroblastic anemia	ABCA4|ABCB7|ABCG2|ALAS1|ALAS2|FTMT|FXN|GYPA|HFE|OXA1L|PRKG1|RARS|SLC25A38|SLC25A40|SUCLA2
382	DOID:0060064	sideroblastic anemia with spinocerebellar ataxia	ABCB7
383	DOID:0060065	pyridoxine-refractory autosomal recessive sideroblastic anemia	GLRX5|SLC25A38
384	DOID:0060066	pyridoxine-responsive sideroblastic anemia	ALAS2
385	DOID:0060067	Pearson syndrome	ACAD9|ACADL|ACADVL|BBS9|CPT2|INS|MCAT|MCPH1|NBN|NME1|RYR1|SLC16A1|TCN2
386	DOID:0060072	benign neoplasm	ABCC2|ABO|ACP5|ACTR1B|ADAM12|ADAM9|AKT1|APC|AQP5|BAK1|BHD|BIRC5|BRAF|BRCA1|BTG2|CA2|CBX8|CCDC6|CCND1|CCR7|CD40LG|CD44|CD6|CDKN2A|CEACAM5|CENPF|CETN1|CLDN4|CLTC|COX8A|CRH|CYLD|DAPK1|DGCR14|DKK2|DPEP2|DUSP6|DYM|DYT10|EDN1|EDNRA|EDNRB|EGFR|EGF|EIF2AK2|EPAS1|ERBB2|ETV4|F3|F9|FHIT|FLCN|FLT1|FOSB|FOS|FOXM1|FTCD|GLI1|GPC3|HGF|HK1|HLA-DRB1|HLA-G|HMGA1|HMGA2|HNF1A|HOOK1|HPSE|HSP90AA1|HTC2|HYAL1|ICAM1|IGF2…
387	DOID:0060074	ductal carcinoma in situ	AAMP|ADRA1D|AGTR1|AGT|AKR1C3|AKT1|ALDH1A1|ALDH5A1|ANAPC1|ANTXR2|AR|ATM|ATP6AP2|AVP|BAG1|BCAR1|BCL6|BIRC5|BNIP3L|BNIP3|BRCA1|BRCA2|CA12|CA9|CASP14|CAV1|CBX7|CCL28|CCND1|CCND2|CD33|CD34|CD44|CD82|CDH1|CDKN1A|CDKN1B|CDKN2A|CHEK1|CLDN1|CLDN7|CLU|COX2|CRYGC|CRYGEP|CSE1L|CSK|CST6|CSTA|CTNND1|CXCR4|DST|EDN1|EDN3|EGFR|EGR1|EIF2AK3|EIF4EBP1|ELF3|EPCAM|ERBB2|ERBB4|ESR1|ESR2|EZH2|FAT1|FEA|FHIT|FHL2|FLOT2|FL…
388	DOID:0060082	breast benign neoplasm	AURKA|CST6|CTAG1A|CTAG1B|DPP4|ESR1|MUC1|NDC80|OCA2|PLK1|S100A4|TERT|TIMP1
389	DOID:0060094	bone benign neoplasm	HMGA2|PIGA
390	DOID:0060095	uterine benign neoplasm	IGF1
391	DOID:0060098	osteoblastoma	CDH11|IL6|RB1|TP53|USP6
392	DOID:0060103	central nervous system primitive neuroectodermal neoplasm	ABCB1|ABR|ACP5|ADCY2|ALB|ASCL1|ASPH|BCR|BDNF|BTRC|CCND1|CD40LG|CD53|CD68|CD99|CDK2|CDK4|CDKN2A|CDKN2C|CDKN3|CENPV|CHGA|CHPT1|CLDN6|COL1A2|CSF1|CSF2|CTNNB1|DDC|DHDDS|DICER1|DLC1|DLEC1|DNAJC15|DYNLL1|ENO2|ETFA|EWSR1|FEV|FGFR4|FHIT|FLI1|FLII|FOXO1|GADD45B|GCGR|GLYAT|GSC|HES1|HEY1|HRAS|HTC2|IDH1|IGF1R|IGF1|INSM1|KIT|LAMC2|LIN28A|MBD4|MED1|MEN1|MUC1|MYCN|MYC|NEUROD1|NEUROD2|NEUROG1|NOTCH2|NR4A2|OLIG2|…
393	DOID:0060104	cerebellar medulloblastoma	MTM1|TP53
394	DOID:0060106	brain meningioma	VEGFA
395	DOID:0060112	ovarian benign neoplasm	BDNF|CCND1|EPB41L3|FHIT|GAST|HIF1A|HLA-G|HMGB1|IL10|IL6ST|IL6|IL7|LGMN|LRPPRC|MMP2|MUC16|NBR1|NM|PCNA|PTBP1|PTBP2|SELENBP1|SEN6|SHBG|SRSF3|TP53|VHL
396	DOID:0060115	nervous system benign neoplasm	AKT1|BAK1|CCDC6|CCND1|CCR7|CD6|DUSP6|DYM|F9|FOS|HLA-DRB1|HLA-G|MECOM|MYC|PCNA|PRKAR1A|PTCH1|RET|SEC14L2|TAS2R38|TP53|TP63
397	DOID:0060118	thoracic disease	ATRX|IFT80|THAS
398	DOID:0060119	pharynx cancer	ADH1B|ALDH2|ATM|CYP1A1|FASLG|FASN|FAS|GSTM1|GSTM3|GSTP1|GSTT1|HPGDS|MGMT|MPO|PIK3CA|XRCC2|XRCC3
399	DOID:0060123	connective tissue benign neoplasm	ACTB|ACTG1|AKT1|AKT2|AMACR|ANO1|APC|ASPSCR1|BCL2|BMI1|CCND1|CCS|CD34|CDK4|CHDM|CHP1|COMMD3-BMI1|CSF3|CTGF|DCTN3|DYNC1H1|EGFR|ENDOU|ERBB2|EWSR1|EXOSC6|FLII|FOXO1|FUS|FUZ|GLI1|HES6|HGF|IDH1|IFNG|IGF2|KIT|LONP1|MAP1LC3A|MDM2|MED12|MSH2|MUC4|NANS|NF1|NGFR|NTRK3|PHB2|PIM1|PKP2|POTEF|PROC|S100A10|SMARCB1|SPP1|SS18|SSX2B|SSX2|SYT1|TCF3|TCF7L1|TERT|TFE3|TLE1|TNF|TP53|TSPAN31
400	DOID:0060125	heavy chain disease	ADRA1D|CD79A|CD8A|CP|ENDOU|EXOSC6|INS|MAL|MKL1|S100A10|SLC3A2|TIRAP
401	DOID:0060126	alpha chain disease	ADRA1D|ASAH2|BCL6|CD79A|CD8A|DIH1|ENDOU|EXOSC6|MAL|MKL1|POLD4|POLE4|S100A10|SDC1|SLC3A2|SUCO|TIRAP|TP53
402	DOID:0060127	gamma heavy chain disease	SLC3A2
403	DOID:0060131	alexithymia	ACE|ANKK1|BDNF|COMT|DRD2|SBDS|SDS|SLC6A4|THAS
404	DOID:0060135	apraxia	ACOT13|AFP|APTX|CSF1R|FOXP1|FOXP2|FXN|GRN|KIAA0319|SETX|SRPX2|TRIM10
405	DOID:0060140	cortical deafness	OTOF
406	DOID:0060160	survival motor neuron spinal muscular atrophy	BIRC2|GTF2H2|HSPG2|NAIP|SCO2|SERF1A|SMN1|SMN2|UBA1
407	DOID:0060161	Kennedy's disease	AR|ATN1|ATXN1|ATXN3|ATXN7|COX5B|CST7|DBNL|DDIT3|FXN|HEXA|HSP90AA1|NELFE|OXA1L|PAXIP1|PPARG|PRNP|RIMS2|SOD1
408	DOID:0060162	dentatorubral-pallidoluysian atrophy	ADORA1|AFG3L2|AIRE|ALB|AR|ATM|ATN1|ATXN10|ATXN1|ATXN2|ATXN3|ATXN7|ATXN8OS|BEAN1|BMI1|C10orf2|C21orf62|CACNA1A|CASP3|CD28|CD86|CD8A|COMMD3-BMI1|CTLA4|ENPP3|ERG|EZH2|FGF14|FOS|FSCN1|FXN|GATA3|H2AFX|H3F3AP5|HARS|HDL3|HGS|HLA-A|HLA-E|ICA1|IGHE|IL17A|IL2RA|INS|ISYNA1|ITPR1|JPH3|LY6E|MEFV|MPP1|NES|NIT1|NLRP10|NOD2|P4HB|PDYN|PIK3R3|PLEKHG4|POLD4|POLE4|POLG2|PPP2R2B|PRKCG|PROS1|PSMD12|PTHLH|RANGAP1|RERE|…
409	DOID:0060164	pain disorder	ADRA1D|AK6|COMT|IGLV2-23|NGF|SCN10A|SCN11A|SCN9A|TAC1|TACR1|TRPA1
410	DOID:0060165	Kleine-Levin syndrome	COMT|HLA-DQB1|HLA-DQB2|HLA-DRB4
411	DOID:0060166	bipolar ll disorder	ALDH2|BDNF|COMT|DNAJB1|DRD2|DRD3|PDLIM5
412	DOID:0060167	seasonal affective disorder	ABCA1|ACE|ADAM9|APOD|APOE|APP|BACE2|BHLHE22|BRCA2|COL25A1|CR1|DCN|DHX40|DRD4|EEF1B2P2|FANCD2|FGFR2|GNB3|GSS|HTR2A|HTR2C|IDE|IL6|INSR|LRRK2|MME|MMP1|MTHFR|NPAS2|OLFM1|OPN4|PADI4|PER3|PICALM|PRNP|PSEN1|PSEN2|PSIP1|RFC1|SLC19A1|SLC6A4|SMUG1|ST3GAL4|TAS2R62P|TNF
413	DOID:0060168	histidinemia	F11|HAL
414	DOID:0060169	benign familial infantile epilepsy	SCN2A
415	DOID:0060170	generalized epilepsy with febrile seizures plus	ADRA1D|FEB1|FEB2|GABRD|GABRG2|ICCA|IGHE|PRRT2|SCN1A|SCN1B|SCN2A
416	DOID:0060171	Dravet Syndrome	ADRA1D|CACNA1A|CACNB4|CHD2|DSCAM|EIM|EPHA5|GABRG2|KCNQ2|PCDH10|PCDH19|PLA1A|POLG|SCN1A|SCN1B|SCN2A|SCN9A|SNRPE|SULT1A1|TRIP10|TSPYL4
417	DOID:0060172	juvenile absence epilepsy	CACNA1A|CACNA1H|CACNA1I|CACNA2D2|CACNG3|ECA1|GABBR1|GABRA1|GABRA5|GABRB3|GABRG2|GRIK1|GRM4|JRK|KCNK9|KCNMB3|KHDRBS3|LGI4|MAOA|OPRM1|PAX6|SCA6|SCN1A
418	DOID:0060173	Timothy syndrome	CACNA1C|CALM1|CALM2|CALM3|DPYD|DPYS|IGLV2-8|L1RE1|TH|VDI
419	DOID:0060174	GABA aminotransferase deficiency	ABAT|CSF2|LAMC2
420	DOID:0060175	succinic semialdehyde dehydrogenase deficiency	ADHFE1|ALDH5A1|GABBR1|KRT90P|SCN2A
421	DOID:0060177	homocarnosinosis	CNDP1|CNSN|CSF2|LAMC2
422	DOID:0060178	familial hemiplegic migraine	ADRA1D|ATP11A|ATP1A2|BFIS1|CACNA1A|CACNA1F|CALCA|CSAD|IGLV3-1|MGR6|MTHFR|NOTCH3|PRKCSH|S100A12|SCN1A|TGFBI|TNF
423	DOID:0060179	Renpenning syndrome	PQBP1
424	DOID:0060180	colitis	A1CF|ACAD8|ACF|ADCYAP1|ADIPOQ|ADM|ADRA1D|ADRB3|AHR|AICDA|ALOX5|ALPP|ANP32B|ANPEP|ANXA1|APC|APLN|APOA4|APRT|AQP4|AQP7|AQP8|AREGB|AREG|ARHGEF28|ARHGEF2|ARNT|ARRB1|ARSA|ATG16L1|ATN1|B2M|BACH1|BBC3|BMP6|BMP7|BPI|BRAF|BTNL2|C14orf166|C19orf33|C1orf228|CALCA|CASP1|CASP8|CAST|CAT|CBFA2T2|CBFA2T3|CCKBR|CCL11|CCL13|CCL20|CCL2|CCR1|CCR5|CCR6|CCRL2|CD28|CD40|CD4|CD55|CD86|CD8A|CDAN1|CDKN1A|CEACAM3|CEACAM5|C…
425	DOID:0060181	ischemic colitis	ABCG2|HIF1A|HSPA5|MMP2|MMP9|SLC26A3|VEGFA
426	DOID:0060182	microscopic colitis	PTGER4|TOR1A
427	DOID:0060183	collagenous colitis	ADRA1D|ANTXR2|CTGF|IFNG|IL17C|IL17D|IL1B|IL21|IL22|IL23A|IL6|MMP1|MMP7|MMP9|TIMP1|TNF|TOR1A
428	DOID:0060184	lymphocytic colitis	ANTXR2|CTGF|IL17C|IL21|IL22|IL23A|IL6|PTGER4|TOR1A
429	DOID:0060189	ileitis	ADM|ALDH1A2|ATG16L1|CCL25|CCR2|CSF2|FABP2|GH1|GHR|IL15|IL17A|ITGAM|ITGB7|NOD2|PLAC8|SLC10A2|SRSF6|TMEM201|TNF|VIMP|XPNPEP1|YME1L1
430	DOID:0060190	ileocolitis	CD4|NOD2|SRSF6
431	DOID:0060192	Crohn's colitis	ACKR2|ANTXR2|CCL25|CCR9|CD19|COX2|CTGF|DEFA5|DEFB4A|DEFB4B|FGF19|FGF7|FUT2|HDAC5|HLA-DRB1|HPS1|HPS4|HPS5|IL10|IL8|ITK|MLH1|MUC17|MUC3A|MUC3B|MUC3|NCF4|NR0B2|NR1H4|PLA2G1B|PLB1|PTGS2|PTPN11|SLC22A3|STAT3|STAT4|YWHAZ
432	DOID:0060193	amyotrophic lateral sclerosis type 1	AKT1|ALPI|ALS2|ALS5|ANG|APP|ARTN|AR|ATN1|ATXN2|ATXN3|BCL2L1|BCR|BSG|C9orf72|CALB2|CASP12|CASP1|CASP3|CASP4|CAT|CCS|CD47|CD68|CD7|CHMP2B|CLU|CNTF|CREBBP|CRYAB|CST3|CTSD|DBX1|DCTN1|DNAJB1P1|DNAJB1|FAM20C|FGF6|FIG4|FOS|FUS|GABRA1|GBX2|GDI1|GDNF|GFAP|GRIA3|GSX2|HGF|HSPA4|HSPB1|HSPB2|HSPB3|IAPP|IGFALS|INA|JAK3|JUND|KIF3C|KIF5A|KIFAP3|KIFC3|LAT|LDLR|LEPREL2|LIAS|LIF|LMLN|MAGT1|MAPKAP1|MSMB|MST1|MT2A|MT…
433	DOID:0060194	amyotrophic lateral sclerosis type 2	ALS2CL|ALS2|CASP10|CASP8|CFLAR|DCTN4|FUS|GRIN3B|GTF2H1|IGF2BP2|KHDRBS1|MAP1LC3A|NIF3L1|NUP62|PPIG|RASGRF1|SETX|SOD1|SOS1|SOS2|SPG11|SQSTM1|STRADB|TRAK2
434	DOID:0060195	amyotrophic lateral sclerosis type 3	ALS3
435	DOID:0060196	amyotrophic lateral sclerosis type 4	BRD3|DDX19A|DDX46|DHX16|RALGDS|SETX
436	DOID:0060197	amyotrophic lateral sclerosis type 5	ALS5
437	DOID:0060198	amyotrophic lateral sclerosis type 6	FUS|PRMT1
438	DOID:0060199	amyotrophic lateral sclerosis type 7	ALS7
439	DOID:0060200	amyotrophic lateral sclerosis type 9	ANG
440	DOID:0060201	amyotrophic lateral sclerosis type 10	TARDBP
441	DOID:0060202	amyotrophic lateral sclerosis type 11	FIG4
442	DOID:0060203	amyotrophic lateral sclerosis type 12	OPTN
443	DOID:0060205	amyotrophic lateral sclerosis type 14	VCP
444	DOID:0060206	amyotrophic lateral sclerosis type 15	UBQLN2
445	DOID:0060207	amyotrophic lateral sclerosis type 16	SIGMAR1
446	DOID:0060213	FTDALS1	C9orf72|IGFALS|SOD1|TARDBP
447	DOID:0060216	Cogan syndrome	AFG3L2|AFP|APTX|CANT1|FXN|NPHP4|PIK3R5|SACS|SETX|SPG7|TDP1|TOP1
448	DOID:0060218	CREST syndrome	BTG3|MITF|SOX10
449	DOID:0060221	Maffucci syndrome	GNAS|IDH1|IDH2|IHH|PTH1R|PTPN11
450	DOID:0060222	Scheie syndrome	ELF3|IDS|IDUA|MPEG1|RPS27|TTK
451	DOID:0080000	muscular disease	ABHD5|ACADM|ALB|AMPD1|APOE|CPT2|CSF3|CTSB|CYP2C8|CYP2C9|CYP2D6|CYP3A4|CYP3A5|ETFA|ETFB|ETFDH|HLA-DQB1|HLA-DRB1|HTR3B|HTR7|IGF1|IGF2|IGF2AS|IGFBP3|IL1B|INS|ISPD|LDLR|MAOA|MEGF10|MTM1|PNPLA2|PPARA|PYGM|RAPSN|RNR1|RYR1|SLC22A5|SLCO1B1|SMAD4|TNF|TNNI2|TRNL1|TTN
452	DOID:0080001	bone disease	ACP5|ALPL|ASF1A|ATN1|BEST1|BGLAP|BHLHE22|BMP2|BMP4|BMP7|BOS2|BTF3P11|BTK|CCL3|CCR1|CCR5|CDKN1A|CEACAM5|CHI3L1|COL1A1|COL4A3|CRTAP|CSF1|CSF3|CTGF|CTSK|CXCL12|CXCR4|CYP27B1|DKK1|DMD|DYNLL1|EEF1B2P2|EFS|EGFR|ELF3|ENPP1|EPHX1|ERBB2|ESR1|EXT2|EXT3|FGF23|FGFR3|FYN|GNAS|HGF|HIF1A|HLA-DRB4|HPT|HTR1B|IDUA|IFNA13|IFNA1|IHH|IL17A|IL6|IL8|JAG1|KAL1|KL|KMT2D|LEMD3|LEPRE1|LOC101060521|LRP2|LRP5|MAPK8|MATN3|MKK…
453	DOID:0080014	chromosomal disease	ABCA13|ABCB1|ABL1|ABR|ACD|ACR|ADAM11|AFF1|AFP|AGRP|AICDA|AKT1|ALB|ALK|ALL1|ANPEP|ANTXR2|ANXA2|APCDD1|APC|APITD1-CORT|APITD1|APP|ARHGEF1|AR|ASPRV1|ASXL1|ATF7IP|ATM|AURKA|AZF1|B2M|BCL2|BCL6|BCR|BIRC3|BLM|BRAF|BRCA1|BRCA2|BRCA3|BRD2|BRIP1|CA13|CALM1|CALM2|CALM3|CALR|CASP2|CASP3|CAT|CBFB|CCDC6|CCL22|CCND1|CCND2|CCNE1|CCNO|CCR7|CD14|CD19|CD22|CD24|CD33|CD34|CD38|CD4|CD53|CD5|CD6|CD7|CD8A|CD9|CDK2AP2|C…
454	DOID:0080015	physical disorder	SLC6A4|TNF
455	DOID:0080016	spina bifida	ABCC2|ABO|AFP|AHCY|ALDH1L1|ALX1|AMD1|AMT|ATIC|BHMT2|BHMT|BMP1|BMP4|BRCA1|BRD4|CAP1|CARM1|CBS|CCL2|CFL1|CHKA|CITED2|COQ3|CREBBP|CTAA1|CTH|CUBN|CYP26A1|DHFR|DNMT1|DNMT3A|DNTT|EIF4G2|EP300|FGFR2|FKBP8|FOLH1|FOLR1|FOLR2|FOLR3|FOXN1|FPGS|FTCD|FUZ|GAMT|GART|GGH|GNMT|GPC5|HK1|ICMT|IL13|IL18|ISYNA1|JARID2|LEPROT|LEPR|LMNB1|LNPEP|MAT1A|MAT2A|MAT2B|MGMT|MTHFD1|MTHFD2|MTHFR|MTHFS|MTRR|MTR|NAT1|NAT2|NDUFB3|N…
456	DOID:0080019	metaphyseal dysplasia	CDKN1C|COL10A1|COL2A1|COL9A2|FGFR3|PAPSS2|RMRP|SEMA3A
457	DOID:0080020	Jansen's metaphyseal chondrodysplasia	PTH1R|PTH|PTRH1
458	DOID:0080021	Schmid metaphyseal chondrodysplasia	COL10A1
459	DOID:0080022	McKusick type metaphyseal dysplasia	RMRP
460	DOID:0080026	otospondylomegaepiphyseal dysplasia	COL11A2|COL2A1
461	DOID:0080028	spondyloepimetaphyseal dysplasia, Strudwick type	BDNF|COL10A1|COL2A1|IGFBP3|MMP13|SOD1|TARDBP|TNF|TRPV4
462	DOID:0080030	spondyloepimetaphyseal dysplasia, Missouri type	MMP13
463	DOID:0080031	fibrous dysplasia	APRT|AR|BGLAP|BHLHE22|CDH11|CHAMP1|COASY|CREB1|EEF1B2P2|FGF23|GH1|GNAS|IBSP|IL6|ITGA5|ITGAV|MAS1|MMP9|MSX2|NF1|PTH|RB1|RUNX2|SPARC|SPP1|TNFSF11|USP6|VCAN|VEGFA
464	DOID:0080032	craniodiaphyseal dysplasia	IL8|SOST
465	DOID:0080033	craniometaphyseal dysplasia	ANK1|ANKH|ATP12A|ATP4A
466	DOID:0080036	SOST-related sclerosing bone dysplasia	DKK1|KREMEN1|LRP5|NR1D1|SOST|THRA
467	DOID:0080037	Worth's syndrome	LRP5|SOST
468	DOID:0080038	pycnodysostosis	CTSB|CTSK|GH1|IGF1|IL6R|MCL1|PTH|PTRH1
469	DOID:0080041	hypochondroplasia	ACSBG1|AZF1|BCS1L|BGLAP|COL2A1|CRS|DCTN6|DDR1|DDT|ERBB2|FGFR2|FGFR3|GH1|GPHN|HRAS|IDUA|IFI27|IGF1|KRT19|MAPK8|MME|MMP13|NPPC|PAK2|PSMD9|SHOX|SPGF2|SSSCA1|TICAM2|TK1|TLX1NB|TMED7-TICAM2|TMED7|TWIST1
470	DOID:0080043	achondrogenesis	COL2A1|DOCK11|SLC26A2
471	DOID:0080044	hypochondrogenesis	ADRA1D|COL1A2|COL2A1
472	DOID:0080045	Kniest dysplasia	ADRA1D|COL2A1|SULT2A1|ZAP70
473	DOID:0080046	Stickler syndrome	ADRA1D|CGA|CHGA|COL11A1|COL11A2|COL2A1|COL9A1|DOCK3|ELF4|MED1|MEFV|PEBP1|PKD1|PPBP|RPGR|RPS6KA3|SLAMF7
474	DOID:0080047	pseudoachondroplasia	ACAN|CALM1|CALM2|CALM3|CANX|COL10A1|COL2A1|COL9A1|COL9A2|COL9A3|COMP|DCN|FGFR3|GLS|MATN3|P4HB|SCN8A|SEMA3A|SERPINH1|THBS1
475	DOID:0080050	acromesomelic dysplasia, Maroteaux type	NPR2
476	DOID:0080051	acromesomelic dysplasia, Hunter-Thompson type	GDF5
477	DOID:0080052	acromesomelic dysplasia, Grebe type	GDF5
478	DOID:0080053	Albright's hereditary osteodystrophy	ASAH1|COASY|DELYQ11|GNAS|GPC1|GPR35|GRB10|HDAC4|PTH|PTRH1|SOX3|STK25|STX16|VIP
479	DOID:0080054	achondrogenesis type IA	TRIP11
480	DOID:0080055	achondrogenesis type IB	DCN|SLC26A2
481	DOID:0080056	achondrogenesis type II	ADRA1D|COL2A1
482	DOID:100	intestinal infectious disease	ACKR2|CCR9|DEFA5|EBI3|HDAC5|HDAC6|IL18R1|IL33|LEPROT|LEPR|MRAP|SLC3A2|SLC7A5|SUMF2
483	DOID:10003	sensorineural hearing loss	ABCD1|ABR|ACTB|ACTG1|AK2|AQP4|AQP5|ASXL1|ATP11A|ATP12A|ATP4A|ATP6V0A4|ATP6V1B1|BCAP31|BDNF|BRD2|BSND|CA2|CDH23|CDKL5|CDKN2B|CLRN1|COCH|COL11A2|COL2A1|COL4A5|COL9A1|COQ6|DFNA31|DFNA5|DFNB17|DFNB20|DFNB31|DFNB40|DFNX3|DGCR2|DGS2|DIAPH1|DLX5|DMD|DSPP|ENDOU|EPHA2|ESR1|EXOSC6|EYA4|F2|F5|FADD|FGF3|FGFR3|FSHMD1A|GATA3|GH1|GIPC3|GJB1|GJB2|GJB3|GJB4|GJB6|GLIS3|GPR143|GPSM2|GSTM1|HLA-DQB1|HLA-DRB1|HLA-DRB4…
484	DOID:10011	thyroid lymphoma	DAP|DNPEP|HT|IAPP|IL7|TERT|TP53
485	DOID:10016	Wagenmann-Froboese syndrome	AKT1|APOE|CALCA|CCDC6|CXCR4|DBH|DOCK11|EGFR|EGF|F9|GDNF|LECT1|MICU1|MLN|MT1A|NF1|NTRK1|PIK3CA|PIK3CB|PIK3CD|PIK3CG|PTCH1|QPCT|RETN|RET|SGSM3|STAT3|TAS2R38|TGM2|TXK
486	DOID:10017	Wermer syndrome	AIP|ALB|AMHR2|APC|AR|AURKAIP1|BCAR1|BHLHE22|CA9|CAPN1|CASP8|CASR|CCND1|CDC73|CDKN1A|CDKN1B|CDKN1C|CDKN2A|CDKN2B|CDKN2C|CDKN2D|CHGA|CHST4|CIB1|CSE1L|CSF2|CTNNB1|CTNND1|CYP24A1|CYP27B1|DCTN6|DLK1|EIF4EBP3|ELK3|EPHB1|FAU|FGF2|FGF3|FHIT|FKBP2|FKBP3|FOXN3|GAPDH|GAST|GCG|GFAP|GH1|GHRH|GNA12|GNAS|GRN|GSTP1|HNMT|HRAS|HSPG2|HTC2|IFI27|IGF1R|IGF1|IGFBP2|INS|INTS2|KLK1|KLK6|KMT2A|MAP3K11|MEA1|MEG3|MEN1|MMP9…
487	DOID:1002	endometritis	HLA-DRB4|TLR6
488	DOID:10021	duodenum cancer	APC|PMS2|PROC
489	DOID:10022	ampulla of vater neoplasm	CALR
490	DOID:10024	migraine with aura	ACE|ADORA2A|ADRA1D|AGTR1|AGT|AGXT|ASIC1|ATP1A2|CACNA1A|CACNA1E|CALCA|CASZ1|CCR2|CSNK1D|DBH|DDC|DNTT|DRD2|EDN1|EDNRA|EDNRB|ESR1|ESR2|F5|FASLG|FSHR|GABRA5|HTR1B|HTR2A|HTR2C|IL9|INSR|KCNJ10|KCNJ9|KCNK18|LDLR|LTA|MAOA|MGR1|MGR7|MGR9|MTHFR|MTRR|MTR|NANOS3|NDUFB3|NOS3|NOTCH3|NOTCH4|PGR|PRH1|PRH2|PSAP|S100A12|SCN1A|SLC6A3|SLC6A4|TGFB1|TNFAIP1|TNF
491	DOID:10027	tabes dorsalis	DMD|LAMA2
492	DOID:1003	pelvic inflammatory disease	ADCY2|CCL2|CD4|CST3|CTSA|CTSB|CXCL12|ELK3|EPHB1|HLA-DQA1|HLA-DQB1|HLA-DRB4|HSPA14|IFNG|IL1A|MAN1B1|MPO|MRAP|MTA2|OR2N1P|OR7E55P|PGR|PID1|PTGS2|SCGB1A1|SLC6A2|TIRAP|TLR1|TLR2|TLR4|TLR6
493	DOID:10041	dysplastic nevus syndrome	CDK4|CDKN2A|CMM|GHRHR|HRAS|IFNE|IGFBP2|ING2|MCM2|PLA2G6|XRCC3
494	DOID:10047	nodular malignant melanoma	BRAF|CA9|CD44|CDKN2A|DIS3|FGFR1OP|G3BP2|GALNT15|GALNT7|HTC2|IL8|MTAP|MYC|MYH2|NRAS|SEC23IP|SPP1|TP53|USO1|ZNF668
495	DOID:1005	endometrial disease	CALD1|ESR1
496	DOID:10054	skin amelanotic melanoma	TYR
497	DOID:10071	larynx squamous papilloma	ANTXR2|ARHGEF7|ASCC1|ATP6AP1|CD40|EGFR|MKI67|NFKB1|PIK3CA|PIK3CB|PIK3CD|PIK3CG|PTEN|TP53
498	DOID:10079	cysticercosis	AKR1C4|CDR1|GSTK1|LAMP3|LSAMP|RFXANK|RUNX1T1|SLC3A2|SLCO6A1
499	DOID:10112	sleeping sickness	APBB3|APOL1|CALM1|CALM2|CALM3|CAMKMT|CSF2|CXCL10|EOMES|GNPDA1|GPI|HLA-G|IL10|IL6|KRIT1|LAMC2|LAMP3|LSAMP|MGEA5|MSR1|NHS|NOS2|ODC1|RMDN1|RMDN2|RMDN3|SERPINA1|SLC14A2|SRA1|SYBU|TBPL1|TBR1|TMPRSS11D|TNF|TPI1|UTS2R
500	DOID:10113	trypanosomiasis	ADA|APOL1|BCHE|COX1|CYTB|EPO|IL6|MGEA5|RIT1|TMPRSS11D
501	DOID:10123	pigmentation disease	COLEC11|FCRLA|KRT14|KRT5|MASP1|MITF|MPV17|PKLR|TRPM1|TYRP1
502	DOID:10124	corneal disease	APOE|BANP|BRINP1|CD4|CD86|CD8A|COG6|COL5A1|DCBLD2|DEFB4A|DEFB4B|DES|DNM1P45|FAM13A|FGF9|GFAP|GSN|IGF1|IL1RL1|KRT12|KRT3|LOX|MARC2|MRPS30|MS|RPE|SIGIRR|SMAD3|SPARC|ST2|SULT2A1|TAC1|TGFB1|TGFBI|TREM1|VEGFA|ZNF469
503	DOID:10126	keratoconus	ACP2|ADRA1D|AGO2|AIPL1|AQP5|CCT|CLC|COL4A3|COL4A4|COL5A1|COL8A2|CTSB|DAND5|DOCK9|DSG3|EGOT|EMP3|ENO1|FLVCR2|FNDC3B|FOXO1|GCLC|GSN|HGF|HLA-A|HLA-DRB5|HPD|IL1A|IL1B|IL1RN|KERA|KLF6|KRT3|LOX|MAP3K19|MIR184|MMP2|PLK3|PPP3CA|PSG1|RAB3GAP1|S100A2|S100A4|SLPI|SOD1|SOD3|SP1|TGFB2|TGFBI|TIMP1|TIMP2|TIMP3|UBXN4|UGCG|VSX1|WISP3|ZNF492|ZNF98
504	DOID:10128	venous insufficiency	F13A1|HLA-DRB1|P2RX5|SERPINE1
505	DOID:10132	psychosexual disorder	ADAMTS19|C14orf64|CYP17A1|CYP2D6|EPC1|GRIA1|GRIA3|GRIK2|INSR|MDGA2|PRL|PVALB|RPL7P27|RPS6P24
506	DOID:10138	xerophthalmia	CA6|DAND5|PSG1|SP1
507	DOID:10140	dry eye syndrome	ACAT1|ADRA1D|CD4|ESR1|HPGDS|IL6|MMP9|MUC16|MUC1|MUC5AC|PTGDS|PTGES|PTGS2|S100A1|S100B|SFTPD|SOAT1|SPDEF|TGFB1|TGFB2|TGFB3|TGM1
508	DOID:10146	thymus lymphoma	ABL1|CD2|CD8A|EGF|EGR1|FAS|GATA3|MGMT|MMP10|MMP9|MRC1|PMS2|RPL22|TP53|TXN
509	DOID:10153	ileum cancer	MLH1|MSH2|MSH6|PMS2
510	DOID:10154	small intestine cancer	MLH1|MSH2
511	DOID:10155	intestinal cancer	AFP|AP3B1|APC|C12orf5|CCK|ERBB2|FOXM1|GAST|HLTF|HPS1|KRAS|LGR5|MMP9|MRC1|PMS2|PRDX1|PROC|PTGS2|RIPK2|SLC26A3|TCF4|TCF7L2|TP53|WNT5A
512	DOID:10156	ileal neoplasm	MLH1|MSH2|MSH6|PMS2
513	DOID:10159	osteonecrosis	ABCB1|ADH1B|ALDH2|ANXA2|APOA1|APOB|BMP6|CAT|CREBBP|CTNNB1|CYP2C8|F5|HIF1A|IL17A|IL23R|KL|MMP2|MTHFR|NOS3|PON1|PPARG|SERPINE1|SREBF1|TFPI|TP53|TYMS|VDR
514	DOID:10176	neuroretinitis	CRH
515	DOID:10184	spindle cell lipoma	HTC2|MDM2|RB1
516	DOID:1019	osteomyelitis	ARR3|BAX|CASR|CCL2|CLCN7|CRP|CSF2|CXADRP1|CXADR|DEFB103A|DEFB103B|FN1|GSR|HLA-DQB1|HLA-DQB2|HLA-DRB1|HLA-DRB4|HLA-E|IBSP|IFNGR1|IFNG|IL1A|IL4|IL6|IL8|ITGA2|LAMC2|LEPREL2|LPIN2|MBD4|MMP13|MMP1|NCF1|NOS3|NR1I3|PIDD|PRKAR1A|RBM45|SERPINE1|SLC9A6|SPG7|SPTLC1|TLR2|TLR4|TRIM13|VEGFA
517	DOID:10192	pleomorphic lipoma	CD6|DDIT3|HMGA2|MDM2
518	DOID:10208	chondroid lipoma	MKL2
519	DOID:10211	cholelithiasis	ABCA4|ABCB11|ABCB4|ABCB6|ABCC3|ABCG2|ABCG5|ABCG8|ACAT2|ADRB3|APOA1|APOA4|APOBEC1|APOB|APOC1|APOC3|APOE|AR|ASPG|BHLHE22|CA5A|CCKAR|CCK|CDHR5|CDX2|CETP|CTLA4|CYP17A1|CYP7A1|DIANPH|EGF|ESR1|ESR2|FABP6|G6PD|GGTLC1|GUSB|HBA1|HBA2|HBB|HMGCR|HNF4A|INS|LDLR|LRPAP1|MICA|MUC1|MUC2|NAA16|NAT2|NDUFAF3|NDUFB4|NPC1L1|NPL|NR1H3|NR1H4|OGG1|OR6B1|PCSK9|PDX1|PGR|PLA2G10|PLA2G2A|PPARGC1A|PPARGC1B|PPARG|PTGS2|SCARB1…
520	DOID:10223	dermatomyositis	ADAM12|ADAM17|ADAM19|ADAM8|AGER|C2|C4A|C4B_2|C4B|C9|CCL19|CCL21|CCL2|CCR2|CD28|CD40LG|CD40|CD4|CD83|CD86|CD8A|CNBP|CSF2|CTLA4|DMD|DYT10|EVA1C|FAS|FCGR3A|FLNA|FOXP3|FSCN1|GARS|HERC5|HGF|HLA-A|HLA-B|HLA-DQA1|HLA-DRB1|HLA-E|HMGB1|HPRT1|HSPD1|HUNK|ICAM1|IFIH1|IFNA13|IFNA1|IFNB1|IGHD1-14|IL10|IL15|IL1A|IL1B|IL1RAPL2|IL2RA|IL2|IL6|ISG15|ISG20|LAMC2|LILRB1|MBL2|MMP1|MMP2|MMP7|MMP9|MSH2|NF1|OR6B2|PAX7|PI…
521	DOID:1023	borderline leprosy	HLA-DRB1|RBM45
522	DOID:10230	aortic atherosclerosis	ABCG5|ABCG8|ACE|AGT|AKR1B1|APOE|CETP|CRP|LCAT|LPL|ST3GAL4|TLR4
523	DOID:10235	Brown's tendon sheath syndrome	CHN1
524	DOID:10236	exhibitionism	SLC6A8
525	DOID:1024	leprosy	ACAD8|ADAM17|ADGB|AGO2|ANXA2|ANXA4|APOE|BTNL2|C1orf141|C3orf18|C4A|C4B_2|C4B|CASR|CCDC122|CCL2|CCL3|CCL4L1|CCL4L2|CCL4|CCL5|CCR2|CCR5|CD163|CD209|CD40LG|CD40|CD4|CD8A|CDR3|CFH|CHST3|CSF2|CSH1|CSH2|CSRP3|CTLA4|CXCR2|CYLD|CYP27B1|CYP2E1|DDX39A|DDX39B|DEFB1|DLK1|DLL1|EMC3|ERCC8|FCN1|FCN2|FLNB|GSTM1|HLA-A|HLA-B|HLA-C|HLA-DPB1|HLA-DQA1|HLA-DQA2|HLA-DQB1|HLA-DRB1|HLA-DRB4|HLA-DRB5|HLA-E|HPD|HP|HSD11B2|…
526	DOID:10241	thalassemia	ADCY3|ADRA1D|AGO2|AHI1|AHSP|APEX1|ATRX|BCL11A|BRCA2|CD1B|CD1C|CD28|CD8A|CHMP2B|COL9A1|COL9A2|COL9A3|COMP|COX8A|CTLA4|CYP2E1|CYP3A4|DLX4|DMRT1|EEF1A2|EPO|ERCC1|EVA1C|EXT1|F5|FANCD2|FAS|FLNB|FMN1|G6PD|GATA1|GDF15|GGT1|GH1|GLA|GLYAT|GSR|HAMP|HBA1|HBA2|HBB|HBD|HBE1|HBFQTL2|HBG1|HBG2|HBZ|HCLS1|HFE|HLA-A|HLA-DQB1|HLA-DRB4|HPFH2|HUNK|IGBP1|KLF1|KRT89P|LINC01194|NCKIPSD|NEUROD1|NPPA|ORF1|PDR|PGD|PHGDH|PM…
527	DOID:10242	ehrlichiosis	BCAP31|CD4|CD8A|DNALI1|FSCN2|GOSR1|GSTO1|IL27|MAP2|MBL2|MBP|METAP2|MMP12|PRG2|PSMD10|RGR|TLR2|TMED5
528	DOID:10247	pleurisy	ALOX5|ANXA1|ATD|ATM|BDKRB1|BDKRB2|BTG3|CCL11|CCR4|CCRN4L|CD4|CDKN2A|CNOT6|CSF2|CXCL3|ESAT|ESR1|EVA1C|HUNK|ICAM1|IL10|IL1B|IL6|IL8|KIAA0101|MEFV|NOS2|PLA2G6|PTGS2|SELP|TNF|TP53
529	DOID:1025	tuberculoid leprosy	CD40LG|CD4|CDKN2A|CDKN2B|CDR3|CYP27B1|EXOSC3|FLNB|HLA-DRB1|HLA-DRB4|HLA-E|HSPD1|MRPL28|NXF1|NXT1|S100A10|SEC14L2|SLAMF1|SUB1|TAP1|TNFRSF25|TNF|USO1|VDR
530	DOID:10250	louping ill	ERVW-1|GET4|PRH1|PRH2|PSAP
531	DOID:10264	mumps	ALB|ATP6AP1|CD4|CEACAM3|CEACAM5|CEACAM7|CHMP4A|CHMP4B|CPE|CPVL|CSF2|GGPS1|HLA-B|HLA-DRB4|HSPA4|HSPB1|HSPB2|HSPB3|HTR1B|ICAM1|INS|KIDINS220|LAMC2|LAMP3|LSAMP|MFSD6|MRC1|MYOM2|NPS|PRH1|PRH2|PSAP|PSG2|PSMD7|RA27|RPS12|S12|SOAT1|SPINK1|STAT1|STAT3|VHLL
532	DOID:10273	heart conduction disease	LMNA
533	DOID:10283	prostate cancer	ABCA1|ABCA4|ABCB1|ABCC1|ABCC4|ABCE1|ABCG1|ABCG2|ABL1|ABL2|ACACA|ACAT1|ACE|ACKR2|ACKR3|ACO1|ACP1|ACP2|ACPP|ACSBG1|ACSL3|ACSL6|ACTA2|ACTR1B|ACVR1|ACVR2A|ADAM10|ADAM15|ADAM17|ADAM9|ADAMTS13|ADAMTS1|ADCYAP1R1|ADCYAP1|ADC|ADH7|ADI1|ADIPOQ|ADIPOR1|ADM|ADRA1A|ADRA1D|ADRA2B|ADRB2|AFAP1|AGAP2|AGK|AGO2|AGR2|AGR3|AGTR1|AGT|AHR|AHSA1|AIFM1|AIM1|AIMP2|AK6|AKAP12|AKAP13|AKR1A1|AKR1C2|AKR1C3|AKR1E2|AKT1|AKT2|AK…
534	DOID:10286	prostate carcinoma	ABCA1|ABCA4|ABCB1|ABCC1|ABCC4|ABCE1|ABCG1|ABCG2|ABL1|ABL2|ACACA|ACAT1|ACE|ACKR2|ACKR3|ACLY|ACP1|ACPP|ACSBG1|ACSL3|ACTA2|ACTR1B|ADAM10|ADAM15|ADAM17|ADAM9|ADAMTS13|ADAMTS1|ADCY3|ADCYAP1R1|ADCYAP1|ADC|ADH7|ADI1|ADIPOQ|ADIPOR1|ADM|ADRA1D|ADRB2|AFAP1|AGAP2|AGK|AGO2|AGR2|AGR3|AGTR1|AGT|AHR|AHSA1|AIFM1|AIM1|AIMP2|AKAP12|AKAP13|AKR1A1|AKR1B1|AKR1C2|AKR1C3|AKR1E2|AKT1|AKT2|AKT3|ALAS1|ALCAM|ALDH1A2|ALKBH3…
535	DOID:10289	prostate malignant phyllodes tumor	KLK3
536	DOID:1029	familial periodic paralysis	ATP6|CACNA1S|IGLV2-14|KCNA5|KCNE3|KCNJ2|SCN4A|TNS3
537	DOID:10300	Raynaud disease	GSTM1|GSTT1|IFNA2|IL1A|IL1B
538	DOID:10301	parotitis	CSF2|LAMC2|MMP2|MMP9|SPINK1
539	DOID:10303	sialadenitis	AICDA|ATN1|CDR3|CXCR5|HGF|HT|ICA1|IL10|IL17A|IL17C|IL18|IL21|IL22|IL6|LCN2|OSM|SLC3A2|SSB|TNFSF13B|TNF
540	DOID:10310	viral meningitis	CD19|CSF2|DUSP5|ENO2|FST|ICAM1|IL6|IL8|LAMC2|MMP1|MMP2|MMP9|TIMP1|TIMP2|TNF
541	DOID:10314	endocarditis	ARSA|C2|CD4|COX2|CS|DHRS2|FBN1|FN1|G6PD|HCCS|HSPD1|IL1A|MAP3K10|MMP2|MMP9|MPST|MSTO1|NHS|PRF1|RICTOR|SERPINB2|SERPINE1|SERPINH1|SLC9A6|SUMF2|TAM|TIMP1|TIMP2|TNFRSF1A|TNFRSF1B|TNF|VWF
542	DOID:10316	pneumoconiosis	CCR5|CX3CR1|ERBB2|HLA-DQB1|HLA-DRB1|IL18|IL1A|IL1B|IL1RN|IL4|IL6|MBL2|MMP3|PLAT|PLAU|SERPINE1|TGFB1|TNF
543	DOID:10320	asbestosis	GSTM1|GSTP1|GSTT1|NOS2|SERPINA1|SOD2
544	DOID:10322	berylliosis	ACE|BTNL2|CD28|GCLM|HLA-DPB1|HLA-DPB2|HLA-DRB1|IL2RA|IL6|TGFB1|TNF
545	DOID:10323	byssinosis	LTA|SERPINA1|TNF
546	DOID:10325	silicosis	AHR|APOA1|ARG1|CASP3|CASP8|CCL7|CDKN2A|CHIA|DAPK1|DAP|EGR1|EVA1C|FASLG|FAS|GSTP1|HLA-DPB1|HLA-DQB1|HLA-DQB2|HLA-DRB1|IFNG|IL10|IL11RA|IL12B|IL1A|IL1B|IL1RN|NDUFB7|NFKB1|NLRP3|NOS2|PMEL|PRKCB|RARB|RASSF1|SCGB1A1|SFTPD|STIL|TGFB1|TNFRSF6B|TNF
547	DOID:10327	anthracosis	CAT|CCL2|CCL5|CCR2|CCR5|CX3CR1|IL13|IL18R1|IL18|IL1A|IL1B|IL1RN|IL4|IL6|LTA|MBL2|NLRP3|TNF
548	DOID:10328	siderosis	HAMP|HFE|INS|MDFIC|MPV17|SERPINA1|SLC39A14|SLC40A1|TFRC|TNF|TTR|UROD
549	DOID:10341	chronic meningitis	CSF2|LAMC2
550	DOID:10348	blepharophimosis	ATR|FOXL2|HNF1B|LHCGR|MBS2|SOX14|UBE3B
551	DOID:1035	natural killer cell leukemia	CCR5|CD4|CD7|CDKN2A|CXCR1|FCGR3A|FCGR3B|GLIS2|IFNG|IL15|NCAM1|TP53|ZFYVE9
552	DOID:10350	breast cyst	ACPP|BPNT1|IGF1|IGFBP3|PIP
553	DOID:10353	fibrosclerosis of breast	TWIST1
554	DOID:10354	breast fibrocystic disease	APOD|ARTN|BCL2A1|BRCA1|CCND1|CEACAM5|COMT|CYP1A1|CYP1B1|DERL2|ERBB2|ESR1|ESR2|FHIT|FOSL1|GFRA1|GFRA3|GSTM1|HNMT|IGF1|IGF2|IGFBP3|IL8|LOC100996758|MDM2|MLN|MMP9|MYC|NHS|NPY4R|NR0B1|ODC1|PAH|PIP|PPA1|PPP6C|PPP6R2|PPP6R3|PRL|PSEN1|PSEN2|RASSF1|RBP1|SDC3|SGSM3|TAS2R18|TAS2R62P|TAS2R64P|TAS2R6|TFF1|TIMP1|TP53
555	DOID:1036	chronic leukemia	ABCB1|ABCB4|ABCC1|ABCC3|ABL1|ALK|ATM|BCL2|BCR|CD34|CDKN2A|CNTNAP1|ETV6|FUT1|HLA-DRB4|HMMR|IL10|JAK2|MARCKSL1|MTTP|MYC|NPM1|NTRK3|PCYT1A|PRAME|SEMG1|SOAT1|STAT5A|STAT5B|TBC1D9|TCL1A|TCL1B|TNFRSF10A|TNF|TNR|TRG|WLS|WT1
556	DOID:10361	eosinophilic meningitis	CSF2|LAMC2
557	DOID:1037	lymphoblastic leukemia	ABCB1|ABCC1|ABCC2|ABCC4|ABCG2|ABL1|ACAA1|ACAD11|ACP5|ADAM19|ADAM33|ADAP1|ADRB2|AKR1C3|ALL1|ALL2|ALOX12|ALOX12B|ALOX15|ALOX15B|ALOX5|ALOX5AP|ALOXE3|ALPL|APEX1|APOA2|APOB|ARHGAP24|ARID5B|ATG9B|BACH2|BAT3|BAT5|BCR|BGLAP|BMI1|BPI|BRD7|C1D|C1QA|C1QB|C1QBP|C1QC|C1RL|C1S|C2|C3|C4BPA|C4BPB|C5|C5AR1|C6|C7|C8A|C8B|C8G|C9|CARD15|CARD4|CBS|CCL1|CCL11|CCL13|CCL18|CCL2|CCL20|CCL24|CCL26|CCL5|CCL7|CCL8|CCND1|CC…
558	DOID:10376	amblyopia	FGFR3|TWIST1
559	DOID:10383	amyotrophic neuralgia	INA
560	DOID:1039	prolymphocytic leukemia	AKR1B1|ATM|BCR|CCND1|CD5|CMC4|COL18A1|COL6A1|CPVL|CSF2RA|CSF2|DUSP5|EGF|ERVW-1|FCER2|FER|GFAP|ICAM1|IGHV3-23|KRT20|LBR|MS4A1|MTCP1|MYC|NPAT|OPLL|PAEP|PLAT|RTEL1|SERPINA5|SH2D1A|SLC3A2|TCL1A|TCL1B|TP53|TSC1|VEGFA|VHLL|WNK1
561	DOID:10398	pneumonic plague	PLG
562	DOID:104	bacterial infectious disease	ABL1|ADAMTS13|AKR1C4|AKT1|ALRH|ANC|ANTXR2|APCS|APRT|ATG4B|ATN1|BLNK|BPIFA1|BTF3P11|BTK|C19orf10|CALCA|CAMP|CARD8|CASP12|CASP1|CBX5|CCL18|CCL21|CCL5|CD14|CD163|CD40LG|CD4|CD55|CD8A|CDKN2B-AS1|CDR1|CEACAM1|CEACAM6|CEL|CFH|CFTR|CHAMP1|CHIT1|CIITA|CLDN2|COX2|CRP|CSF3|CST9|CTSD|CXCL16|CXCL5|CXCR4|CYLD|CYP27B1|DEFA1B|DEFA1|DEFA3|DEFB103A|DEFB103B|DEFB4A|DEFB4B|DLD|DYNLRB1|EDN1|EGFR|ELANE|EPO|EVA1C|F2RL…
563	DOID:1040	chronic lymphocytic leukemia	AATF|ABCA1|ABCB1|ABCB4|ABCC11|ABCC3|ABCC8|ABCG2|ABL1|ACKR2|ACOXL|ACP1|ACPP|ACR|ADAM29|ADAMTS13|ADAMTS2|ADA|ADCY10|ADRA1D|ADRB2|AHSA1|AICDA|AIMP1|AIMP2|AKR1C4|AKT1|ALDH7A1|ALK|ALLC|AMH|AMPD1|ANGPT2|ANG|ANKRD11|ANP32B|ANPEP|ANTXR1|ANTXR2|ANXA1|ANXA5|APAF1|APC|APOC1|APOC2|APOE|APOH|APRT|ARHGAP20|ARHGAP24|ARL11|ARR3|ARSE|ATAT1|ATF2|ATF5|ATM|ATN1|ATR|ATXN1|AURKA|AURKB|B2M|B3GAT1|BACH2|BAG6|BAK1|BAX|BC…
564	DOID:10426	Klippel-Feil syndrome	GDF3|GDF6|PAX1
565	DOID:10439	Mooren's ulcer	S100A12
566	DOID:10443	hypopyon	MRAP
567	DOID:10456	tonsillitis	ARF3|B3GAT1|CCNB1|CD160|CD4|CDKN2A|CLDN4|CXCL1|CXCL6|EGFR|GALNS|GAST|IL8|MBL2|OCLN|PAGR1|S100A7|TAC1|TLR2|TLR4|TXN
568	DOID:10457	Legionnaires' disease	IFNG|MTG1|NAIP|SDCBP|SUMF2|TLR4|TLR5|TNFRSF1A|TNFRSF1B
569	DOID:10458	legionellosis	CBX8|CEL|MBL2|NAIP|PARP9|SLC27A5|SUMF2
570	DOID:10459	common cold	BRAF|ICAM1|IDH1|IL13|IL2|IL6|KRAS|LDLR|MPL|SELP|SLC26A4|TNXB|TP53
571	DOID:10460	nasopharyngitis	CADM1|LTF|RASSF1|TKT
572	DOID:10480	diaphragmatic eventration	IGHMBP2|STRA6|ZFPM2
573	DOID:10485	esophageal atresia	CD9|CHD7|CHP1|EFTUD2|GSTM1|GSTP1|GSTT1|MYCN|NOG|NRSN1|SHH|SOX2|TEF|TMED2|TPPP
574	DOID:10486	intestinal atresia	PLAGL1
575	DOID:10487	Hirschsprung's disease	ABHD5|ACHE|ALK|ARNT2|ARTN|ASCL1|AXIN2|CALCA|CD14|CDS1|CHL1|CSGALNACT2|DNTT|ECE1|EDN3|EDNRB|GAL|GDNF|GEMIN2|GFRA1|HOXA13|HOXB7|HSCR5|HSCR6|HSCR7|HSCR8|HSCR9|ICAM1|IHH|KCNN3|KIAA1279|L1CAM|MITF|MT1A|NF1|NKX2-1|NLRP3|NPAS4|NRG1|NRP1|NRTN|NTRK1|NTRK3|PAX3|PHOX2B|POLR2D|PSPN|RASGEF1A|RBP4|RBPMS2|RET|SCAF11|SIM2|SLC9A3R2|SOX10|TCF4|TCF7L2|TTF1|VCAM1|VUR|ZEB2
576	DOID:10488	imperforate anus	IHH|PCSK5|SHH
577	DOID:10493	adrenal cortical hypofunction	AAAS|ABCD1|AGRN|AIRE|AVP|CTLA4|CYP11A1|CYP2B6|ESRRB|FAM58A|GH1|GK|GNRH1|GUCY2C|GYPA|GYPB|GYPC|HPT|MCM4|MUC15|NR0B1|NR5A1|PLA2G2A|POMC|PROP1|REN|SF1|SOX3|STAR
578	DOID:10526	conjunctival pterygium	APEX1|CYP1A1|ERCC2|GSTM1|IFNA2|IL1B|IL1RN|OGG1|TNF|TP53|VEGFA|XPA|XRCC1|XRCC6
579	DOID:10533	viral pneumonia	ACE|CEL|CRP|CXCL2|CXCL3|PARP9|SLC27A5|TLR9|TXN
580	DOID:10534	stomach cancer	A4GNT|AAA1|AAAS|ABCA1|ABCB1|ABCB6|ABCC1|ABCG2|ABO|ACE|ACP1|ACP5|ACPP|ACTR2|ADAM17|ADAM23|ADAM28|ADAM33|ADAM9|ADAMTS13|ADAMTS9|ADH1A|ADH1B|ADH1C|ADH7|ADRA1D|ADRB2|AFAP1L2|AFP|AGA|AGER|AGO2|AGTR1|AGTR2|AGT|AHR|AICDA|AJAP1|AKR1A1|AKR1B10|AKR1B1|AKT1|ALB|ALCAM|ALDH2|AMPH|ANGPT1|ANGPTL2|ANG|ANIB1|ANTXR1|ANTXR2|ANXA1|ANXA4|ANXA7|APBA1|APC|APEX1|APOA1|APOC1|APOE|APP|APRT|AQP3|ARF1|ARFRP1|ARHGAP24|ARHGDI…
581	DOID:10540	gastric lymphoma	ALK|ANTXR2|BCL6|BIRC3|CCND3|CDKN2A|CDR3|CEACAM5|FAS|MALT1|NOD2|SEC14L2|SLC3A2|TP53|TSC1|ZAK
582	DOID:10541	microinvasive gastric cancer	ADRA2A|ANTXR2|COX2|ESD|IL1RN|IL4|IL6|IL8|PCNA|PTGS2|REG1A|TFF1|TP53
583	DOID:10554	meningoencephalitis	AIF1|CCL2|CCL5|CCR5|CD40LG|CP|CSF2|CTLA4|EVA1C|HLA-DRB4|HLA-DRB5|HUNK|IL10|IL4|IL6|LAMC2|OAS1|PLAT|PRF1|SLC9B1|TLR3|TNF
584	DOID:1056	oculocerebrorenal syndrome	ABCA1|AFP|AP1G1|APPL1|ARHGEF7|ARSH|BPNT1|CLCN5|CLTC|CTNNA1|EPHA3|FAM109A|G6PD|GOLPH3|GRB2|IGF2R|INPP5B|INPP5E|INPP5K|INPPL1|MTG1|MTM1|OCRL|PAK3|PGRMC1|PIP|PLEKHM2|PTEN|RASA1|RGS6|SERPINA4|SERPINB5|SNW1|SPHKAP|TG|TJP1|TMEM27|UBL4A|XG
585	DOID:10573	osteomalacia	ALPL|AVPR2|BEST1|CLU|CYP24A1|CYP27B1|DMD|DMP1|DMTF1|FGF13|FGF23|FGF2|LRP2|MEPE|NR1I2|PHEX|PTH|RAPGEF5|TGFB1|TNAP|TNFSF11|VDR
586	DOID:10575	calcium metabolism disease	CYP27B1|DMPK|IGHD1-7|VDR
587	DOID:10579	leukodystrophy	AIMP1|ARHGEF2|ASPA|ATP5E|COL4A1|COX10|COX5A|COX8A|CPOX|CSF1R|CSF2|EEF1A1|EIF2AK4|EIF2B1|EIF2B2|EIF2B4|EIF2S2|FA2H|GALC|GBE1|GFAP|GFM1|GPM6B|LAMC2|LMNB1|LMNB2|MAG|MITF|MLC1|MPV17|MS|MYL4|PDXP|PLA2G6|PLP1|POLR3A|POLR3B|PRDX5|PTHLH|RNF6|SCO2|SLC16A2|SLC2A4RG|SOX10|SOX17|SURF1|TREX1|TYR
588	DOID:10581	metachromatic leukodystrophy	ABCC6|ARSA|ASNA1|CD24|CSF2|DEFB4A|DEFB4B|ELF3|ELK4|FOXC1|HOXB4|LAMC2|LEPREL2|MTCH1|NF1|NPAT|POLD4|POLE4|POTEF|PRKG1|PSAP|PTPRH|SCLT1|SFTPA1|SFTPA2|SLC6A3|SLC6A4|SUMF1
589	DOID:10582	Refsum disease	ABCD1|CAT|CSF2|LAMC2|PEX7|PHYH|SCP2
590	DOID:10584	retinitis pigmentosa	ABCA4|AIPL1|ARL6|BBS4|BEST1|C2ORF71|CA4|CDH23|CEP290|CERKL|CNGA1|CNGB1|CRB1|CRX|EYS|FAM161A|FSCN2|GNB1|GNGT1|GUCA1B|GUCY2D|IDH3B|IMPDH1|IMPG2|INVS|KLHL7|LPIN1|LRAT|MERTK|MPP4|NPHP3|NR2E3|NRL|PCDH15|PCDH21|PDC|PDE6A|PDE6B|PDE6G|PRCD|PROM1|PRPF3|PRPF31|PRPF8|PRPH2|RBP1|RBP3|RDH12|RDS|RGR|RGS9|RHO|RLBP1|ROM1|RP1|RP2|RP22|RP23|RP24|RP29|RP32|RP34|RP6|RP9|RPE65|RPGR|RPGRIP1|RRH|SAG|SEMA4A|SMC3|SNRNP20…
591	DOID:10587	Krabbe disease	ATXN2|CHIT1|COL4A1|DEFB4A|DEFB4B|ELK4|FOSB|FOS|FUT1|GALC|GCLC|GCLM|GLB1|HTC2|JUNB|JUND|JUN|MEX3D|PLA1A|PLA2G10|PLA2G1B|PLA2G2A|PSAP|PSMA7|PTPRH|SCLT1|SLC3A2
592	DOID:10588	adrenoleukodystrophy	ABCA1|ABCA4|ABCB11|ABCB6|ABCD1|ABCD2|ABCD3|ABCD4|ABCG2|ACOX1|ACSBG1|ACSBG2|ACSM3|ADH1C|ADH5|AGRN|AKR1A1|AKR1B1P2|ALDH2|ALOX5|AMN|ANXA2|APLP1|ATF4|ATN1|BBS9|BCAP31|BRD2|CASP10|CASP3|CAT|CBLN1|CBS|CCL2|CCND1|CCR2|CD14|CD1A|CD1B|CD1C|CD1D|CD34|CES1|CFTR|CILD2|CISH|CNR1|COX8A|CSF2|CSH1|CSH2|CXCL1|CYP2E1|DGAT2|DNAAF3|DNAH5|DNAI1|EEF1A2|EHHADH|ELOVL1|ENDOU|ERCC8|EXOSC6|F8|FABP1|FOXO3|FUT1|GAPDH|GLB1|GS…
593	DOID:1059	intellectual disability	A2M|ABCG2|ACSL4|ADA|ADNP|ADRB2|ADSL|AFF1|AFF2|AFF3|AFM|AGA|AGFG1|AGTR2|AGXT|AHI1|ALDH3A2|ALG11|ALPI|AMER1|AMHR2|AMH|ANK3|ANKRD11|ANKRD1|ANTXR1|ANXA2|AP1S1|AP1S2|AP4B1|AP4E1|AP4M1|APC|APMR2|APMR3|APOE|APP|AQP2|ARHGAP26|ARHGEF2|ARHGEF6|ARHGEF7|ARHGEF9|ARID1B|ARID4B|ARMC4|ARSD|ARX|AR|ASAH1|ASL|ASPM|ASRGL1|ATCAY|ATF6B|ATP1A2|ATP8A2|ATRX|ATR|ATXN1|AUTS2|AUTS8|AVPR2|AVP|BAMBI|BBS2|BCAS4|BCKDK|BDNF|BFAR…
594	DOID:10591	pre-eclampsia	ACE|ACTG2|ACVR2A|ADAM12|ADAMTS13|ADA|ADIPOQ|ADM|ADORA2B|ADRB2|ADRB3|AGTR1|AGTR2|AGT|ANGPT2|ANXA5|APEX1|APLNR|APLN|APOE|BDKRB2|BOK|CALCA|CALR|CAPN10|CCL5|CD14|CD24|CDKN1C|CFH|CGB|CHRNA7|CLU|COL1A1|COMT|CPB2|CP|CRH|CRP|CSF1|CTLA4|CX3CR1|CXCL10|CYP11B2|CYP17A1|CYP1A1|CYP2D6|CYP2E1|CYP2J2|CYR61|DDAH1|DRD4|EBAG9|EDN1|EFNA1|EGF|ENG|ENPP1|EPHX1|ERCC2|ERVW-1|ESR1|ESR2|F2|F5|FABP4|FASLG|FAS|FLT1P1|FLT1|FL…
595	DOID:10595	Charcot-Marie-Tooth disease	AARS2|AARS|AIFM1|APOA2|ARHGEF2|ATP6|BEST1|BIN1|BSCL2|CANX|CCL2|CDC42|CMTX3|CNTF|CSF2|D1S111|DARC|DMD|DMPK|DNM2|DYNC1H1|EGR2|EMP1|EMP2|EMP3|ENDOU|ERBB2|ERBB3|EXOSC6|FBLN5|FCGR1A|FGD4|FIG4|FOXL2|FXN|GAN|GARS|GART|GBA|GDAP1|GJB1|GLC3B|GNB4|GSTK1|HK1|HLA-E|HMSN5|HOXD10|HSPB1|HSPB2|HSPB3|HSPB8|HTC2|HTR1B|IGHD1-7|INF2|IQSEC2|KARS|KIAA0319|KIF1B|KIF5A|LEPREL2|LITAF|LMAN1|LMNA|LOC100128922|LRSAM1|MAD2L1B…
596	DOID:106	pleural tuberculosis	ADA|CCL2|CCL8|CCR4|CCRN4L|CD4|CNOT6|CXCR3|DPP4|ESAT|FHIT|IFNG|IL18|IL2RA|IL8|ISG20|MT1JP|NCAPG2|PEPD|PLF|RHOF|RNF34|SLC11A1|TGFB1|TNF|TP53
597	DOID:1060	Hartnup disease	ACE2|ADRA1D|AGTR1|ATM|EGLN1|HBA1|HBA2|HBG2|HBQ1|IGBP1|MBD4|MED1|PHC2|SEA|SLC1A5|SLC25A1|SLC33A1|SLC38A7|SLC43A2|SLC4A1|SLC6A14|SLC6A19|STK19|TMEM27
598	DOID:10600	chronic tic disorder	BDNF|DRD2|DRD4|HTR1B|SLC6A3|SLC6A4
599	DOID:10602	steatorrhea	APOB|CELA3B|CFTR|LPL
600	DOID:10603	glucose intolerance	ABCA1|ABCC6|ABCC8|ACE|ACVR2B|ADA|ADIPOQ|ADIPOR1|ADIPOR2|ADM|ADRA2B|ADRB3|AGER|AGRP|ALB|ALDH2|ANGPTL4|APOB|APOE|AQP9|ARHGEF11|ARNT|ASIC3|ATN1|ATP6|BAAT|BDNF-AS|BDNF|BEST1|BHLHE22|BPI|CACNA1E|CAMKK2|CAPN10|CASQ1|CAT|CD36|CD68|CD6|CFTR|CLLS2|COMT|CRAT|CRISP2|CRTC2|CRY1|CTSB|CTSL|DAOA-AS1|DBH|DBP|DLK1|DPP4|DSPP|EIF3K|ENPP1|EPO|ESR2|EXOSC4|FABP2|FEV|FOXC1|FOXO1|FRK|FTO|FXN|G6PD|GAA|GAD1|GCGR|GCG|GCK|G…
601	DOID:10604	lactose intolerance	BEST1|CASR|DMD|GLB1|KIAA1715|LCT|MCM6|NUSAP1
602	DOID:10605	short bowel syndrome	CLMP|FLNA|GCG|LEP|NOD2
603	DOID:10608	celiac disease	AAA1|AAAS|ABCB1|ABCB6|ABCC6|ABCG2|ACAD8|ACE|ACKR2|ADAD1|ADRA1D|AGA|AHSA2|AMH|ANPEP|ANTXR2|ANXA11|APC|APOB|APOC3|APP|ARHGAP31|ATG16L1|ATN1|ATP6V1E1|ATXN2|BACH2|BEST1|BHMT2|BTG3|CCDC33|CCK|CCL2|CCL5|CCR1|CCR2|CCR3|CCR4|CCR5|CCR9|CCRL2|CD14|CD1A|CD1B|CD1C|CD209|CD226|CD247|CD28|CD38|CD3D|CD3E|CD3G|CD44|CD4|CD59|CD74|CD80|CD8A|CDKN1C|CDR3|CELIAC10|CELIAC11|CELIAC12|CELIAC13|CELIAC2|CELIAC5|CELIAC6|CE…
604	DOID:10609	rickets	ALPL|AVPR2|CELA1|COL2A1|CYP27B1|CYP2B6|CYP2R1|DMP1|DMTF1|FAM20C|FASLG|FGF23|GC|IFNG|INS|LRP2|MMP2|PHEX|PTH1R|PTH|PTRH1|RAPGEF5|SLC34A3|TALDO1|TNAP|VDR
605	DOID:10611	protein-losing enteropathy	MC1R
606	DOID:10619	lymph node cancer	TP53
607	DOID:1062	Fanconi syndrome	BRIP1|CCDC6|CLCN5|CTNS|F9|FRTS1|GPX3|IGF2R|IGKV3D-15|LRP2|PTCH1|RET|SLC2A2|SLC34A1|TAS2R38|VNN1|VNN2
608	DOID:10629	microphthalmia	ABCB6|ACP5|ALDH1A3|ALX1|ALX3|BCOR|BEST1|BFSP2|BMP4|BRAF|CAPN15|CD177|CDK2AP2|CDK2|CDK4|CDKN1B|CDKN2A|CDKN2B|CHP1|CIB1|COX7B|CRYBA4|CRYBB1|CRYBB2|CTNNBL1|DAPK3|DCTN3|DCTN6|DES|DYNC1H1|E2F1|E2F2|E2F4|ERCC6|FGF2|FOXE3|GDF6|GJA8|HCCS|HMX1|ICAM1|IFI27|KIT|LAMTOR2|MAA|MARK2|MCOP1|MCOPCT1|MED12|MFRP|MITF|MLANA|MME|MRPL28|NHS|NNO1|NR2E1|NXT1|OPA1|OSM|OTX2|PAK2|PAX2|PAX6|PHB2|PITX3|PMEL|POMC|PQBP1|PRKRA|P…
609	DOID:1063	interstitial nephritis	ACE|AGT|ALB|ANTXR2|BAX|CCL1|CCL2|CCL7|CCR5|CD4|CD8A|CRP|CYP2C19|CYP2C9|CYP2D6|DIANPH|DNTT|FAN1|FGF2|FSCN1|HLA-DQA1|HLA-DQB1|HLA-DRB1|HMOX1|HNF1B|HSPG2|IGAN1|NGF|SDC2|UMOD
610	DOID:10632	Wolfram syndrome	AVP|CDKN2A|CISD2|COMT|CRMP1|EIF2AK2|ERN1|ERV3-1|ERVFRD-1|ERVW-1|EVC|GGT1|HTC2|INS|LRRC15|ND4|NF1|PAX3|PKLR|SLC14A2|SYVN1|TH|TRNK|TXNIP|UTS2R|WFS1
611	DOID:1064	cystinosis	CCDC6|CTNS|F9|PTCH1|RET|TAS2R38|VNN1|VNN2
612	DOID:10646	schizotypal personality disorder	ARHGEF7|ASCC1|CD40|HOXD13|NFKB1|NRG1
613	DOID:10652	Alzheimer's disease	A2ML1|A2MP1|A2M|ABCA12|ABCA1|ABCA2|ABCA4|ABCA7|ABCB1|ABCB6|ABCC1|ABCC2|ABCC4|ABCC8|ABCC9|ABCD1|ABCG1|ABCG2|ABCG4|ABCG5|ABI2|ABL1|ABL2|ACACA|ACACB|ACAD8|ACAN|ACAT1|ACE|ACHE|ACOT7|ACSM3|ACTA1|ACTBL2|ACTG1|ACTG2|ACTN1|ACTN3|ACTRT1|ACT|AD10|AD11|AD5|AD6|AD8|AD9|ADAM10|ADAM12|ADAM17|ADAM9|ADAMTS10|ADAMTS2|ADAMTS3|ADAMTS4|ADAMTS9|ADAP1|ADCY10|ADCY2|ADCY8|ADC|ADH1A|ADIPOQ|ADIPOR1|ADIPOR2|ADIRF|ADRA1A|AD…
614	DOID:1067	open-angle glaucoma	ACE|ADRB1|ADRB2|ANXA13|APOE|AQP1|ASB10|ATOH7|CAV1|CAV2|CCT|CDH1|CDK2AP2|CDKN1A|CDKN2A|CDKN2B-AS1|CDKN2B|COL8A1|COL8A2|CPNE1|CTNNBL1|CYP1B1|CYP26A1|ELN|EPO|ERCC2|ESR1|ESR2|FASLG|FAS|FKBP4|FKBP5|FLVCR2|GLC1B|GLC1C|GLC1H|GLC1I|GLC3B|GSTM1|GSTP1|GSTT1|IL18|IL1A|IL1B|LAMTOR2|LMX1B|LOXL1|MFN1|MFN2|MMP1|MMP2|MTHFR|MYOC|NCKAP5|NR3C1|NRG2|NTF4|OPA1|OPTC|OPTN|PARL|PLXDC2|PON1|PTGS2|RDX|RPGRIP1|RPL21P27|RPP…
615	DOID:1068	juvenile glaucoma	MYOC
616	DOID:10685	separation anxiety disorder	C2|COX2|DUP7Q11.23|GTF2I|TSPO
617	DOID:10690	mastitis	CXCR2
618	DOID:10699	paragonimiasis	CCL17
619	DOID:1070	primary open angle glaucoma	ACE|ADAMTS10|ADRB2|ANTXR2|APOE|ASB10|ATOH7|C7|CARD10|CAV1|CAV2|CCT|CD44|CDC7|CDK2AP2|CDKN2A|CDKN2B-AS1|CDKN2B|CDKN3|CISH|COL15A1|COL18A1|CTGF|CTNNBL1|CXCR4|CYP1B1|CYP2D6|CYP46A1|DCLK1|EDN1|EDNRA|EFNA5|ELN|ELOVL5|ENPP2|ESR2|FBXW7|FLNB|FLVCR2|FNDC3B|GALC|GLC1B|GLC1C|GLC1D|GLC1F|GLC1H|GLC1J|GLC1M|GLC3B|GSTK1|GSTM1|GSTM2|GSTT1|HBB|HK2|HLA-DQB1|HLA-DQB2|HLA-DRB1|HOOK2|HPGDS|IL1A|IL1B|IL1RN|KCNA5|KIF2A…
620	DOID:10718	giardiasis	ARSH|CRYL1|EEF1A2|GLUD1|GPR162|GRB2|H6PD|HPRT1|IL6|MBL2|NLRP3|SOAT1|SUMF2|TGFB1|TMEM8A|TPI1|UGDH
621	DOID:1073	renal hypertension	ACE2|ACE|ADD1|AGTR1|AGT|CDKN1A|CRP|CYP11B2|CYP2C9|CYP2J2|DRD1|EDN1|GRK4|HMOX1|KLK1|MMP2|MMP7|MMP9|MYH9|NAT8|NOS2|NOS3|NPPA|PKD2|SERPINC1|TIMP4|TRPC6|TRPM6|TRPV1
622	DOID:1074	kidney failure	ABCB1|ACACA|ACE|ACTN4|ADAMTS13|ADCYAP1|ADD1|ADM|ADRA1D|AGTR1|AGT|AGXT|AKR1B1|ALB|ALK|ANG|ANKH|ANPEP|APOA4|APOE|APOH|APOL1|APRT|ATP6AP2|B2M|BDKRB2|BMP7|BSND|C4A|C4B_2|C4B|CALCA|CASP6|CASR|CCL2|CCR2|CCR5|CD2AP|CD2|CD46|CFH|CHGA|CHI3L1|CLCN5|CLDN16|CLDN19|COL4A3|COL4A4|COL4A5|COL4A6|CTLA4|CTSA|CYBA|CYP11B2|CYP27B1|CYP2D6|DIANPH|EDN1|EGFR|EIF3K|EIF4EBP1|ELF3|ENPP1|EPO|F5|FGF23|FLT1|FRMD3|GHRH|GIF|GLA…
623	DOID:10747	lymphoid leukemia	ABCB1|ABCC1|ABCC2|ABCC4|ABCG2|ABL1|ACAA1|ACAD11|ACP5|ADAM19|ADAM33|ADAP1|ADRB2|AKR1C3|ALL1|ALL2|ALOX12|ALOX12B|ALOX15|ALOX15B|ALOX5|ALOX5AP|ALOXE3|ALPL|APEX1|APOA2|APOB|ARHGAP24|ARID5B|ATG9B|BAT3|BAT5|BCR|BGLAP|BPI|BRD7|C1D|C1QA|C1QB|C1QBP|C1QC|C1RL|C1S|C2|C3|C4BPA|C4BPB|C5|C5AR1|C6|C7|C8A|C8B|C8G|C9|CARD15|CARD4|CBS|CCL1|CCL11|CCL13|CCL18|CCL2|CCL20|CCL24|CCL26|CCL5|CCL7|CCL8|CCND1|CCR1|CCR3|CCR…
624	DOID:10754	otitis media	ACP5|ADAMTS13|BPIFA1|BTC|CAPN14|CASP3|CCL2|CCR2|CD14|CD40LG|CD4|COL2A1|CTSB|CTSK|CTSV|DHRS2|DUSP1|ELF4|FBXO11|FCGR2A|FLVCR1|GALNS|GALNT14|GAST|HPX|IL10|IL1A|IL5|IL6R|IL6|ITGAL|ITGB2|LGALS9|LOC101929857|MBL2|MCPH1|MEFV|MUC1|MUC2|MUC4|MUC5AC|MUC5B|NDUFA2|NOS2|OMS|PAGR1|PLS1|POLD4|POLE4|SCGB1A1|SCN2B|SCYL1|SERPINE1|SFTPA1|SFTPA2|SULT1A3|SULT1A4|TDRD7|TLR2|TLR4|TNF|TRAF2|TRAP
625	DOID:1076	chronic pyelonephritis	ITGA2
626	DOID:10762	portal hypertension	ABCB11|ACE|ACPP|ADRA1D|ADRB3|ADRBK1|AGTR1|AGT|ALOX5|ANGPT2|AVP|BDKRB2|BHLHE22|BMPR2|CCL16|CCR5|CTGF|DBH|DDC|DUSP1|EDN1|EDNRA|EDNRB|FUT1|GGTLC1|HFE|HMOX1|HSP90AA1|IFNA13|IFNA1|IL1B|IL6|NANOS1|NANOS3|NOS1|NOS3|NT5E|PIK3R1|PRL|PTEN|PTGS2|RBP4|REN|RETN|SERPINA1|TH|TIMP1|TIMP2|TNF|UTS2B|UTS2|VEGFA|XDH
627	DOID:10763	hypertension	ABAT|ABCA1|ABCB1|ABCC1|ABCC6|ABCC9|ABCD1|ABL1|ABO|ACADSB|ACAT1|ACAT2|ACE2|ACE|ACKR3|ACOT8|ACPP|ACR|ACSM3|ACTC1|ACTN4|ACT|ACVRL1|ADAM11|ADAM17|ADA|ADCY10|ADCY5|ADCY9|ADC|ADD1|ADD2|ADD3|ADH1B|ADH1C|ADH7|ADIPOQ|ADIPOR1|ADM|ADORA1|ADORA2A|ADORA2B|ADRA1A|ADRA1B|ADRA1D|ADRA2A|ADRA2B|ADRA2C|ADRB1|ADRB2|ADRB3|ADRBK1|AGER|AGTR1|AGTR2|AGTRAP|AGT|AGXT|AHCY|AHR|AKAP10|AKR1B1|AKT1|AKT2|ALAD|ALB|ALDH1A2|ALDH2|…
628	DOID:10772	thrombotic thrombocytopenic purpura	ACTR1B|ADAMTS10|ADAMTS13|ADAMTS17|ADAMTS2|ADAMTSL2|ADAMTSL4|BAX|BTG2|C3|CASP1|CASP3|CASP8|CBX8|CD46|CES2|CFHR1|CFHR3|CFH|CFLAR|CTSB|DUSP1|EGFR|F13A1|F3|FLT4|FN1|HLA-DQB1|HLA-DQB2|HLA-DRB1|HLA-DRB4|IFNG|IL8|KDR|KIT|KLK3|LATS2|MAK16|MTHFR|NLRP1|NPEPPS|PCSK1|PLAG1|PNO1|PROS1|PSAT1|PTBP1|RBM45|RBMS3|RBMY1A1|SH3BP4|SLC14A2|SRRM2|STAT3|TFPI|THBD|THBS2|TNFSF10|TNF|TP53|UTS2R|VEGFA|VEGFC|VWF|WAS|XK|XRCC1…
629	DOID:10773	bubonic plague	CCR5|TLR2
630	DOID:10783	methemoglobinemia	CYB5A|CYB5R3|CYP1A2|DLD|HBA1|HBB|HSD17B6|TXNRD1
631	DOID:10787	premature menopause	AAGAB|ACE|ACSL6|ADAMTS19|AFF2|AGTR1|AGTR2|AGT|AGXT|AHR|AIRE|AMH|AR|BBS9|BCKDHB|BDNF-AS|BDNF|BMP15|BMP7|BPNT1|BRCA1|BRCA2|BRD2|BTG3|C10orf2|CCNH|CD44|CDKN1B|CITED2|CPEB1|CR1|CXCL12|CYB5A|CYP17A1|CYP19A1|CYP2B6|CYP3A4|CYP7A1|DACH2|DAZL|DCTN6|DDB1|DDX3X|DIAPH2|DMC1|ESR1|F9|FIGLA|FMR1|FOXE1|FOXL2|FOXO1|FOXO3|FRAXA|FRAXE|FSHR|GALT|GDF9|GGTLC1|GPR3|GTF2H3|HID1|HLA-DRB1|HLA-DRB4|HPT|HSD17B4|HTC2|ID2|IDD…
632	DOID:1080	filariasis	CD8A|CHIT1|EDN1|GLB1|GPT2|GPT|GSTK1|HLA-A|IFNG|IL10|IL13|IL2|IL4R|IL4|IL5|MBL2|SLCO6A1|TLR2|TLR4|TNFRSF18|TNFSF18|TNF
633	DOID:10808	gastric ulcer	ABCB6|ADM|AGT|ANGPT1|ANGPT2|ARSA|ATP12A|ATP4A|BDKRB1|BDKRB2|CALR|CAT|CCK|COL18A1|COX1|COX2|CYP2C19|EDN1|EGFR|EGF|FGF2|FGFR1|FGFR2|FLT1|GHRL|HGF|HIF1A|HLA-DRB1|HRH3|IAPP|IL1B|IL1RN|IL6|IL8|ITGAL|ITGAM|ITGAX|KDR|LEP|MMP1|MMP3|MMP7|MMP9|MUC5AC|MUC6|NFE2L2|NOS2|NOS3|NR1H4|NRG1|OXTR|OXT|PDGFA|PDGFB|PDGFRA|PDGFRB|PLAT|PSCA|PTGS1|PTGS2|RBM45|REG4|SDC1|SERPINB2|SERPINE1|SPINK1|SRF|SSB|SST|TEK|TFF1|TFF2|T…
634	DOID:10816	duodenum adenocarcinoma	KRAS
635	DOID:10823	malignant essential hypertension	HLA-A
636	DOID:10824	malignant hypertension	ABCB6|ACE|ADAMTS13|ADM|AGT|CYP17A1|MAT2B|NPPB|REN|TXNRD3
637	DOID:10825	essential hypertension	ABL1|ACADSB|ACE2|ACE|ACKR3|ACSM1|ACSM3|ADA|ADD1|ADD2|ADM|ADORA1|ADORA2A|ADRA1A|ADRA1B|ADRA1D|ADRA2B|ADRB1|ADRB2|ADRB3|AGTR1|AGTR2|AGT|AGXT|ALB|ALDH2|ALOX12|ANG|ANTXR2|AOC1|APEX1|APLNR|APOB|APOE|APOL1|ARID1B|ARID3A|ASIC5|ATM|ATP1A1|ATP1A4|ATP1B1|ATP2B1|ATP2B2|ATP2B3|ATXN3|AVPR1A|BDKRB1|BDKRB2|BEST1|BGN|BHLHE22|BRS3|BSND|C3|CA2|CACNA1C|CACNA1D|CALCA|CALCRL|CALM1|CALM2|CALM3|CAPN10|CAT|CBFA2T2|CCHCR…
638	DOID:10841	Eastern equine encephalitis	DCLK1|DMD|LCT|LPHN1
639	DOID:10842	Murray Valley encephalitis	AFM|AGT|ERVW-1|GTF2A1L|PLA2G10|PLA2G2A
640	DOID:10843	Western equine encephalitis	BRAP|DCLK1|ERVW-1|IMPA1|LCT|LPHN1|ODC1
641	DOID:10844	Japanese encephalitis	AES|AFM|AMFR|ARPP21|BHLHE22|CASP1|CD4|CD8A|CLEC5A|CSF2|DDX42|DDX56|EEF1B2P2|ERVW-1|GTF2A1L|HSPB3|IFNA13|IFNA1|IL18|IL1B|IVNS1ABP|KRAS|LAMC2|NLRP3|NM|NPM1|PTPN11|RAF1|RSAD2|SEA|SLC14A2|SLC25A1|SOD1|TNF|UTS2R
642	DOID:10845	St. Louis encephalitis	ACE|ACP1|ACR|ADM|AKR1C4|APCS|APOE|BANK1|BGN|BLK|BTG3|C14orf166|C3|C4A|C4B_2|C4B|CALR|CCL2|CD226|CD247|CD28|CD40LG|CD40|CD48|CD4|CD5|CD70|CD80|CD86|CD8A|CDR1|CIC|CLU|COIL|CR1|CRHR1|CRP|CTLA4|CXCL10|CXCL13|CYP27B1|DNTT|EIF2B5|ESR1|ETS1|EVA1C|FASLG|FASN|FAS|FCGR3A|FCGR3B|FN1|FPR1|G0S2|GNA12|GRN|HCVS|HLA-A|HLA-B|HLA-DQB1|HLA-DQB2|HLA-DRB1|HLA-DRB3|HLA-E|HLA-G|HRAS|HSP90AA1|HSP90AB1|HSPA1A|HSPA1B|HSPA…
643	DOID:1085	Edwards syndrome	ADAM12|AFA|AFP|APCDD1|APOE|BCL2|BIRC3|CGA|CGB5|CGB7|CGB8|CGB|CHP1|CNDP2|DCTN3|DYNC1H1|ENDOU|EXOSC6|FPR1|HTC2|IGH|MALT1|MTHFR|MTRR|NEUROD2|NUPL2|PAEP|PAPPA|PHB2|S100A10|SERPINB5|TP53|TRIM26|TRIM31|TTR|UBL3|VAPA|ZFY
644	DOID:10854	salivary gland disease	ATN1|ICA1|IL10
645	DOID:10869	fourth cranial nerve palsy	PHOX2A|PHOX2B
646	DOID:10871	age related macular degeneration	A2M|ABCA1|ABCA4|ABCG2|ACE|ACO1|ADM|AGBL4|AGPS|AGTR1|AHR|AKR1A1|ALDH3A2|AMD1|AMDP1|AOC3|APOB|APOE|APP|ARMC9|ARMS2|ASPM|ATP6AP2|ATP6V1H|ATXN7|BCL2A1|BEST1|BMP4|BMP6|BSG|C19orf10|C1QTNF1|C1QTNF5|C2|C3AR1|C3|C4BPA|C4BPB|C5AR1|C5|C6|C7|C8A|C8B|C9|CA13|CALCA|CAPG|CAT|CC2D1A|CCL2|CCR2|CCR3|CD28|CD36|CD46|CD55|CD59|CDH15|CDH19|CDH20|CDH3|CDH7|CDHR1|CETP|CFB|CFD|CFHR1|CFHR2|CFHR3|CFHR4|CFHR5|CFH|CFI|CFP|C…
647	DOID:10873	Kuhnt-Junius degeneration	ABCA4|ANXA2|APOE|ARMS2|C2|C3|CD36|CFB|CFH|CRP|CST3|ELN|FLT1|FZD4|GSTP1|HPGDS|HTRA1|IGF1|KDR|MTHFR|NELFE|PNPLA2|RPE|SERPINF1|SKIV2L|VEGFA
648	DOID:10881	hand, foot and mouth disease	CA2|CA4|CA6|CA9|CSF2|IGKV3-31|IGKV6D-21|LAMC2|NM|SCARB2
649	DOID:10883	herpangina	CA2|CA9
650	DOID:10887	lepromatous leprosy	ANXA6|ARHGEF2|C1orf228|C4A|C4B_2|C4B|CD40LG|CD40|CD79A|CGA|CHGA|DEFB1|EBNA1BP2|ELSPBP1|FCN1|HLA-DRB1|HLA-DRB4|HLA-DRB5|HLA-E|ICAM1|IFNGR1|IL10|IL12B|IL12RB1|IL12RB2|IL9|LANCL1|MAPK1|MBL2|MT1A|MT1B|MT1E|MT1F|MT1G|MT1H|MT1IP|MT1JP|MT1L|MT1M|MT1X|MT3|MTNR1A|PPIA|PSMB5|PSMD7|RABEPK|RBM45|RPSA|SLAMF1|SLC14A2|TLR2|TNF|TP63|UBASH3B|UTS2R|VDR
651	DOID:1089	tethered spinal cord syndrome	AHCY|ALDH1L1|ALX1|AMD1|AMT|APEX1|ATIC|BHMT|BHMT2|BMP4|BRCA1|CARM1|CBS|CCL2|CD320|CECR2|CFL1|CHKA|CITED2|COQ3|CREBBP|CRN|CSF2|CTH|CUBN|CXCL6|CYP1A2|CYP26A1|CYP26B1|CYP26C1|DHFR|DNMT1|DNMT3A|EP300|ERCC2|FGFR2|FOLH1|FOLR1|FOLR2|FOLR3|FPGS|FTCD|GAMT|GART|GGH|GHRL|GLI3|GNMT|GRHL3|HK1|HLA|HLA-DQB1|HLA-DRB1|HLA-DRB4|HLA-DRB5|ICMT|IFNG|JARID2|LEPR|MAT1A|MAT2A|MAT2B|MGMT|MS|MTHFD1|MTHFD1L|MTHFD2|MTHFR|MTH…
652	DOID:10892	hypospadias	AKR1B1|ARNT2|ARSD|AR|ATF3|BMP4|BMP7|BPNT1|BRD2|CYP17A1|CYP1A1|DGKK|DST|ESR1|ESR2|EYA1|FGF10|FGF8|FGFR2|FKBP4|GART|GGN|GSTM1|GSTT1|HOXA13|HOXA4|HOXB6|HOXD13|HSD17B13|HSD17B3|HSD17B7|HSD3B2|MAMLD1|MID1|MMP11|MPG|NLRP3|NPAT|NR5A1|OPRM1|PAICS|PIP|SLC7A5|SOX9|SPGF2|SRD5A1|SRD5A2|SRY|TMEM70|WT1|WTAP|WTIP|ZEB2|ZFY
653	DOID:10907	microcephaly	AKT3|ARFGEF2|ARSD|ASNS|ASPM|ATR|AUTS2|AUTS8|BRCA1|BUB1B|CASK|CAT|CDC6|CDK19|CDK2AP2|CDK5RAP2|CDK5|CDKL5|CDKN2A|CDT1|CENPJ|CEP63|CHD8|CHEK1|CHMP1A|CHP1|CNTN2|COG7|COX7B|CREBBP|CSF2|CSN3|CTNNBL1|CTSD|DCTN3|DDX11|DNM1L|DYNC1H1|DYRK1A|EDNRB|EFEMP2|EFTUD2|EIF2S3|ENDOU|EOMES|ERCC6|EXOSC3|EXOSC6|F7|FLNA|FOXG1|FOXL2|HTC2|IGF1|IGFALS|JAG1|KCTD13|KIAA1279|KIF11|KIF2A|KIF5C|LAMC2|LAMTOR2|LHCGR|LIG4|MAP3K14|…
654	DOID:10908	hydrocephalus	ACE|ADCYAP1R1|AFP|AP1S2|AQP1|AQP4|ARX|ASRGL1|B4GALT1|B4GALT7|BMP4|BOK|CC2D2A|CD53|CDCA8|CDKN1C|CHL1|CIB2|CNTN5|CNTN6|COL18A1|COL4A1|COL4A2|CORO1A|CRS|CSF2|DAG1|DELYQ11|DNAH17|DNAH3|DUSP2|ENOPH1|EYA1|F7|FLNA|FOXC1|FUZ|GPNMB|HFM|HLA-DRB4|HSPD1|HTT|HYDIN|IFT122|ISPD|ITGB1|KIAA0319|KLF6|L1CAM|LAMC2|MYH2|NANS|NAPA|NFIA|NFIB|NFIX|NFKB1|NRCAM|NTF3|NUDT19|PCM1|POLD4|POLE4|PPARA|PSMG1|RP2|SHH|SLC41A1|SPAG…
655	DOID:1091	tooth disease	AIFM1|ALB|DHTKD1|DSPP|EGR2|FGD4|GARS|GDAP1|GJB1|HSPB1|HSPB8|KIF1B|MAD2L1BP|MFN2|MPZ|PMP22|POLD4|POLE4|PXMP2|SBF1|SRI
656	DOID:10914	amnestic disorder	GRN
657	DOID:10915	Wernicke-Korsakoff syndrome	ADH1B|AKR1A1|ALDH2|APOE|DLST|SLC19A2|TKT
658	DOID:10919	transsexualism	CYP17A1
659	DOID:10923	sickle cell anemia	ABCA1|ABCA4|ACE|ADA|ADRB1|ADRB2|AGT|ALB|ALDH7A1|ANXA5|APOB|APOE|ARR3|ARSA|ARVD3|ATAT1|ATP6V0A4|B3GAT2|BCAM|BCAT2|BCL11A|BMP4|BRCA1|C6orf25|CAD|CALM1|CALM2|CALM3|CAMKMT|CASR|CAT|CCR2|CCR5|CD1A|CD1B|CD1C|CD24|CD34|CD36|CD38|CD4|CDSN|CHM|CRP|CRYZ|CSF2|CSF3|CXADRP1|CXADR|CXCL1|CXCR2|CYBB|CYP2D6|DARC|DECR1|DEPDC7|DHODH|DLL1|DLL3|EDN1|EDNRA|EEF1A2|EGR1|EPO|EPT1|EVA1C|F2R|F2|F3|F5|FCGR3B|FCP1|FH|FLNB|FO…
660	DOID:10930	borderline personality disorder	ABCA4|ACACB|ACE|ADH1B|ADRBK2|AKT1|ALDH2|ANK3|BDNF|BRD1|CA2|CACNA1C|CDCA8|CLOCK|COMT|CYP1A1|DGKH|DISC1|DNMT1|DNMT3B|DRD4|EGFR|EP300|EYA1|F2R|FLNA|FN1|FTO|GABRB2|GH1|GRIK2|GRN|GSTM1|GSTT1|HDAC1|HDAC2|HDAC6|HK2|HPD|HTR1A|HTR1B|HTR2A|INS|LEP|MAOA|MSN|MTHFR|NEUROD1|NR3C1|NRG1|NUCB2|P2RX7|PDK4|POLI|PRPH2|REM1|SCN9A|SCTR|SERPINA1|SERPINB2|SERPINE1|SFTPB|SIRT1|SLC14A2|SLC1A2|SLC6A3|SLC6A4|SMPD1|STAT3|TER…
661	DOID:10931	dependent personality disorder	DRD4
662	DOID:10932	obsessive-compulsive personality disorder	DRD3|SLC6A4
663	DOID:10933	obsessive-compulsive disorder	ABO|ACTBL2|ARSD|BDNF|CBR1|CCKBR|CDH2|CDH9|CNTNAP2|COMT|CORIN|CPT2|CRNKL1|CSF2|CYP19A1|DLG4|DLGAP3|DNTT|DRD2|DRD3|DRD4|GAD1|GRIA3|GRIK2|GRIK3|GRIN2B|HOXB8|HSPB3|HTR1B|HTR1D|HTR2A|HTR3A|HTT|LAMC2|LCA5|LMO3|MAOA|MOG|NTF3|NTRK2|NTRK3|OLIG2|OPN1SW|PHOBS|RYR3|SGCE|SLC14A2|SLC1A1|SLC6A3|SLC6A4|SLITRK1|SLITRK5|SRI|TDO2|TNF|TPH2|TPSG1|UCP2|UNQ9370|UTS2R
664	DOID:10934	multiple personality disorder	DISC1
665	DOID:10935	dissociative disorder	BDNF|CLDN1|OCLN|WNT1
666	DOID:10936	schizoid personality disorder	DRD2
667	DOID:10937	impulse control disorder	DRD1|DRD2|DRD3|DRD4|DRD5|FOSB|HTR2A|SLC6A4
668	DOID:10938	paranoid personality disorder	AGO2|HOXD13|HPD|VSX1|WISP3
669	DOID:10939	antisocial personality disorder	ADH1B|ALDH2|ALLC|ANKK1|AVP|BDNF|CNR1|COMT|CSF2|CYP2E1|DRD2|DRD4|EP300|FAAH|FLT4|HTR2A|LAMC2|MAOA|NTRK2|PKD2L1|SLC6A3|SLC6A4
670	DOID:1094	attention deficit hyperactivity disorder	A1CF|AANAT|AASDHPPT|ACE|ADAMTS2|ADD1|ADHD1|ADHD2|ADHD3|ADHD4|ADHD5|ADHD6|ADORA2A|ADRA1A|ADRA2A|ADRA2C|ADRB2|AGBL3|AMPH|ANK3|ANKRD20A19P|ARRB2|ARSD|ARTN|ASIP|ASMT|ASPA|ASPM|ASTN2|ATG5|ATP2C2|ATP5A1P2|ATRX|AUTS2|AUTS8|BACH2|BCL11A|BDNF-AS|BDNF|BEST1|BMPR1B|BP1|BTBD9|C3|C4A|C4B_2|C4B|C8orf4|C9orf62|CACNA1C|CALM1|CALM2|CALM3|CALY|CDH13|CDK2AP2|CDKN2A|CEP112|CES1|CFP|CHPT1|CHRFAM7A|CHRNA3|CHRNA4|CHRNA…
671	DOID:10941	intracranial aneurysm	ACE2|ACE|ACVR1|ADRA1D|AGMO|ALDH2|ANIB4|ANXA2|AOC3|APOE|ARHGEF11|BET1L|BOLL|CASP3|CBS|CCHCR1|CCL13|CDKN2A|CDKN2B-AS1|CDKN2B|CHP1|CNNM2|COL1A2|COL3A1|COL4A1|CST3|CTSB|CTSK|CTSS|CYBA|DCTN3|DECR1|DHFR|DYNC1H1|EDNRA|ELN|EMD|ENG|FBN2|FGF1|FGF2|FN1|GCY|GSTO1|HCCS|HLA-E|HSPG2|IL12A|IL12B|IL6|IQSEC1|JDP2|KLK1|LIMK1|LOXL1|LOXL2|LOXL3|LOXL4|LOX|LPA|MMP2|MMP9|MNAT1|MTHFR|MTR|NCF1|NOS2|NOS3|NPL|NQO1|NT5C3A|OR…
672	DOID:10944	tongue disease	LDLR
673	DOID:10952	nephritis	ACE|ACR|AGTR1|AIF1|ALB|ALOX15|ANXA2|BTG3|C1GALT1|C1QA|C3|CASP8|CAV1|CCL2|CCL3L1|CCND2|CD1C|CD28|CD40LG|CD46|CD4|CDKN2A|CFH|CNN1|COL4A2|COL4A3|COL4A5|CSF1|CSF2|CTGF|CTLA4|CX3CL1|CXCL10|CXCL12|CXCR2|CXCR3|EBM|FCGR2B|FCGR3A|FGF2|FN1|FOSB|FOS|GABPA|GREM1|GTPBP4|HLA-B|HLA-DQA1|HLA-DQB1|HLA-DRB1|HLA-DRB4|HSP90B2P|HT|HVCN1|ICAM1|IFN1@|IGAN1|IGBP1|IGHA1|IL10RA|IL11|IL18|IL1A|IL1B|IL1RN|IL23A|IL4|IL5|IL6|…
674	DOID:10955	strongyloidiasis	HLA-DRB1|IDH1|IDH2
675	DOID:10965	spastic diplegia	IL8|L1CAM
676	DOID:10966	lipoid nephrosis	CD4|CD80|CTGF|DIANPH|DYSF|HELT|HLA-A|HLA-B|HPX|HSPA5|HYOU1|IGAN1|IL4R|IL4|IL8|KL|LGALS1|MCKD1|MIF|MLYCD|MMP2|MUC1|NOS1|NOS3|NPHS1|NPHS2|NRP2|PDGFC|RARA|SLC5A2|SLC5A4|SPARC|THBS1|TRPC6|VEGFA
677	DOID:10967	spastic hemiplegia	CGA
678	DOID:10968	spastic monoplegia	POMC
679	DOID:10969	hemiplegia	ATP1A2|CACNA1A|CGA|CSF2|F5|LAMC2|SCN1A|SLC1A3|TNF
680	DOID:10970	spastic quadriplegia	ARG1|ELOVL4|IL6
681	DOID:10976	membranous glomerulonephritis	ABCA1|ACE|ACTN4|AGT|ALB|ANTXR2|APOA1|APOE|C3|C7|CD55|CFH|CLU|COL4A4|CXCL10|CXCR1|CXCR5|DDR1|DIANPH|ERV3-1|ERVFRD-1|ERVW-1|F5|FN1|GAA|HLA-A|HLA-DMA|HLA-DQA1|HLA-DQA2|HLA-DQB1|HLA-DQB2|HLA-DRB1|HLA-DRB5|HNP1|IFNG|IGAN1|IL1B|IL4|ILK|KRT20|LOC100509457|LRP2|LRPAP1|MME|MMP9|MS4A1|MTHFR|NOS3|NPHS1|NPHS2|NRP2|PDGFA|PDGFC|PECAM1|PLA2G1B|PLA2R1|PLB1|PLG|PRKCA|PRKCB|PTPRU|RBM45|RHOA|SEC14L2|SERPINE1|SLC3A2…
682	DOID:1098	fetal erythroblastosis	ABO|CREB3L4|F2R|FCGR2A|FCGR2B|FCGR2C|GYPA|HLA-A|OCRL|PRM3|RHCE|RHD|SLC10A2|SLC14A1|TERC
683	DOID:10983	Alport syndrome	ACE|ACSL4|ADRA1D|ANXA2|B3GAT1|CFHR5|COL4A3|COL4A4|COL4A5|COL4A6|COL8A2|DDR1|DIANPH|EBM|GLA|IGAN1|IGBP1|INS|MIB1|MITF|MMP2|MMP3|MMP9|MNAT1|MUC5AC|MYH9|NEFH|NPHS2|NT5C3A|PAX3|PIEZO1|REN|RPS21|TGFB1|TTN|VHL|VSX1|ZEB1|ZNF185
684	DOID:1099	alpha thalassemia	ACACA|ADCY9|ADRA1D|AGPAT1|ANTXR1|ANXA2|ATRX|ATR|BCL11A|C10orf2|CA2|CCT|CDSN|COL9A1|COL9A2|COL9A3|COMP|CR1|DOCK11|ELSPBP1|EPO|FBN2|FLVCR2|FST|G6PD|GCG|GGCT|GGT1|GLS|GTF2H5|HBA1|HBA2|HBB|HBD|HBFQTL2|HBG1|HBG2|HBS1L|HBZ|HP|HTT|IGBP1|IL6|KRT89P|LCRB|LINC01194|LMNA|LUC7L|MBD4|MECP2|MED1|MMAB|MPG|MYB|NDUFA5|NEUROD1|NPRL3|PAGR1|PDS5B|PGD|PHGDH|PKD1|PMCH|POLG|PPP1R14B|PRKD1|PSS|RBM5|RBM6|RNF5|RUNX1|SAMHD…
685	DOID:10992	acute hemorrhagic leukoencephalitis	CDH23|CFI|IL1A|IL1B|LIPE|TYMS
686	DOID:110	lens disease	C1QTNF5
687	DOID:1100	ovarian disease	BCL2L11|BMP15|BRCA1|BRCA2|CGA|CTSB|CXCR3|CYP19A1|CYP2B6|FMR1|FSHR|KLB|OR2T33|PNKD|TYRO3
688	DOID:11031	bullous keratopathy	PBK|TNC
689	DOID:11037	dissociative amnesia	APP|AVP|CSF2|GNAI1|GNAI3|GRP|HRH3|IL1A|IL2|IL6|NGF|PDYN|POMC|PREP|SIGMAR1|TAC1|TRH
690	DOID:11042	Felty's syndrome	B3GAT1|C4A|C4B_2|C4B|CD8A|HLA-DRB1|HLA-DRB4|HLA-E|RBM45|RRM2|TNFRSF10A|TNF
691	DOID:11044	gastroschisis	ADD1|AEBP1|F2|F5|ICAM1|MTHFR|NOS2|NOS3|NPPA|SMN1|SMN2
692	DOID:11049	meconium aspiration syndrome	SCGB1A1
693	DOID:11054	urinary bladder cancer	ABCA1|ABCA5|ABCA6|ABCA7|ABCB11|ABCB1|ABCB6|ABCC2|ABCC4|ABCG2|ABCG8|ABO|ACACA|ACE|ACKR3|ACP5|ADAM12|ADAM8|ADH1C|ADM|AGR2|AGTR1|AHRR|AHR|AIMP2|AKR1A1|AKR1C3|AKR1C4|AKT1|AKT3|ALAD|ALDH1A3|ALDH1L1|ALDH2|ALKBH1|ALKBH2|ALKBH3|ALL2|ALOX12|ALOX15|ALOX5|ALPI|ALS2CR12|AMACR|ANKK1|ANKRD62P1-PARP4P3|ANTXR2|ANXA1|AOC1|APAF1|APC|APEX1|APOA2|APOA4|APOB|APOE|ARHGAP24|ARHGDIB|ARHGEF1|ARID1A|ARL6IP5|ARNT|ARR3|ARVC…
694	DOID:11055	pasteurellosis	CD1A|CD1B|CD1C
695	DOID:1107	esophageal carcinoma	ABCB1|ABL1|ACE|ADAMTS9|ADH1B|ADH1C|AICDA|AKR1A1|ALDH2|ALOX12|ALOX15B|ALOX15|ALOX5|ANGPT1|ANTXR2|ANXA1|ANXA2|APC|ARHGAP24|ARR3|AR|ATM|AURKA|AVP|AXL|BCAP31|BCKDHB|BHLHE40|BMP6|BRCA1|BRCA2|C2orf40|CALCR|CALR|CASK|CASP10|CASR|CCL1|CCND1|CD274|CD34|CD4|CD68|CD80|CD8A|CDH1|CDKN1A|CDKN1C|CDKN2A|CDKN2B|CDX2|CEACAM3|CEACAM5|CEACAM7|CKAP4|CNTN1|CRP|CSTB|CTAG1A|CTAG1B|CTCFL|CTSL|CUL2|CXADRP1|CXADR|CXCL1|CXC…
696	DOID:11077	brucellosis	ANPEP|BLZF1|BP26|CCR5|CD14|EMD|FCGR2A|FLNB|GCY|HLA-B|IFNG|IGKV1-5|IL10|IL15|IL17A|IL18|IL1RN|IL2|IL4|IL6|LEPREL2|LMPH1B|MEFV|MICA|MRAP|NANOS2|NOS2|NXF1|OR10R3P|PDE4A|PSMB8|PSMB9|RPL12|RPL7|RSL1D1|SEC14L2|SELE|SELL|SLC11A1|TAP1|TAP2|TGFB1|TLR4|TNFRSF25|TNF|USO1
697	DOID:11088	asphyxia neonatorum	ADM|CAT|GSTM1|GSTT1|IGF2|KDR|MAP2|POLR1C|PSEN1|PSEN2|PTGS2|SOD1|SOD2|VEGFA
698	DOID:11100	Q fever	HLA-B|HLA-DRB1|ICAM1|IFNG|IL10|IL1B|IL1R1|IL1RN|IL4|IL6|MBL2|SELE|SELL|SLC11A1|TGFB1|TLR2|TLR4|TNFRSF1A|TNFRSF1B|TNF|VDR
699	DOID:11104	spotted fever	COX2|CS|LAMP3|LEPREL2|LSAMP|PTGS2|SBDS|SDS|SUMF2
700	DOID:11105	fundus albipunctatus	ERG|FANCF|KCNH2|LAMP2|MFRP|PRPH2|RDH12|RDH5|RHO|RLBP1|RPE65|RPE|USP9X
701	DOID:11111	hydronephrosis	AHR|BMP4|CHP1|CYP1A1|CYP1A2|CYP1B1|CYP27B1|CYP2A|DCTN3|DLG1|DYM|DYNC1H1|EGF|EYA1|GATA2|GLI3|IL1B|KCNJ1|MPV17|NDUFB3|PHB2|PTGES|PTGS2|PUJO|TBXAS1|TGFB1|TNFAIP1|ZCCHC14
702	DOID:11119	Gilles de la Tourette syndrome	ACP1|ADD2|ADRA2A|ADRA2C|ALG9|AUTS1|BTBD9|CD9|CDH2|CHP1|CNR1|CNTNAP2|COL8A1|COL9A1|COL9A2|COL9A3|COMP|COMT|CSF2|DBH|DNTT|DRD1|DRD2|DRD3|DRD4|ECI1|FGF10|GDNF|GTS|HCN1|HDC|HK1|HLA-A|HTR1A|HTR2A|HTR2C|HTR3A|HTR3B|HTR7|IL10|IL2|IMMP2L|ISL1|ITGA1|LAMC2|LHX6|LHX8|LMO3|MAOA|MET|NLGN4X|NOVA2|NRSN1|NRXN1|PDLIM5|PKM|PVALB|ROBO3|ROBO4|SCN8A|SGCE|SLC18A2|SLC1A3|SLC6A2|SLC6A3|SLC6A4|SLITRK1|SMU1|TDO2|TH|TMED2|…
703	DOID:11121	pulpitis	CD8A|CXCL10|IL10|IL4|NOS1|NOS2|PDLIM7
704	DOID:11123	Henoch-Schoenlein purpura	AAA1|AAAS|ABCA1|ACE|AFG3L2|AP5Z1|APP|ATL1|BHLHE22|BICD2|BSCL2|C1GALT1|C3|C4A|C4B_2|C4B|CCL5|CFTR|CHP1|COPB2|CTLA4|CXCL5|CYP2U1|CYP7B1|DCTN3|DDHD1|DDHD2|DYNC1H1|ERLIN2|EVA1C|F2|FA2H|HLA-A|HLA-B|HLA-DQA1|HLA-DRB1|HLA-DRB3|HLA-DRB4|HLA-E|HMSN5|HSP90AA1|HSP90B2P|HSPD1|ICAM1|IFT122|IGAN1|IGHA1|IL1RN|IL8|KIAA0196|KIF13B|KIF1A|KIF1B|KIF5A|KIF5B|L1CAM|MAD2L1BP|MCM3|MEFV|MIF|MTHFR|NDUFB7|NIPA1|NOS2|NOS3|O…
705	DOID:11130	secondary hypertension	AGTR1|APOL1|ATM|ATP1A1|ATP1A4|ATP2B3|MYH9|NR3C2|REN|SGK1|SLC33A1
706	DOID:11132	prostatic hypertrophy	ADRA1A
707	DOID:1115	sarcoma	ABCB1|ABCC1|ABCC2|ABCC3|ABCG2|ABHD6|ABL2|ACAN|ACKR3|ACP1|ADARB1|ADA|ADSSL1|ADSS|AFAP1L1|AHR|AKT1|AMFR|AMHR2|ANO1|ANTXR2|ANXA2|APAF1|APCDD1|APC|APOA2|ARHGAP24|ARHGEF7|AR|ASPRV1|ASPSCR1|ATF1|ATF6|ATN1|ATRX|ATXN2|AURKA|AURKB|AZF1|BAGE|BANF1P1|BANF1|BCKDHA|BCL2L11|BCL2|BCOR|BCRP1|BMI1|BRAF|BRCA1|BRCA2|BSG|C6orf25|CA9|CAMTA1|CASC1|CASP3|CASP8|CASP9|CASQ2|CAT|CAV1|CBFA2T2|CCDC6|CCK|CCL2|CCNB3|CCND1|CCN…
708	DOID:11151	cholecystolithiasis	ABCA4|ABCB11|ABCB4|ABCC3|ABCG5|ABCG8|ACAT2|ADRB3|APOA1|APOA4|APOBEC1|APOB|APOC1|APOC3|APOE|BHLHE22|CCKAR|CCK|CETP|CR1|CYP17A1|CYP7A1|EGF|ESR1|ESR2|FABP6|GUSB|HBA1|HBA2|HNF4A|INS|LRPAP1|MUC1|MUC2|NDUFAF3|NDUFB4|NPC1L1|NR1H3|NR1H4|OGG1|OR6B1|PDX1|PGR|PLA2G10|PLA2G2A|PPARGC1A|PPARGC1B|PPARG|PTGS2|SCARB1|SLC10A2|SLC11A1|SLC14A2|SLCO1A2|SLCO1B1|SLCO1B7|SOAT2|TCF4|TGFB1|TLR4|TNF|TP53|UCHL1|UGT1A1|UGT1A…
709	DOID:11155	hypohidrosis	COG6|EDA|GLA|TGM1
710	DOID:11156	anhidrosis	CASZ1|FNDC3A|GAL3ST1|IKBKG|NGF|NTRK1|SLC35A1|WNK1
711	DOID:1116	pertussis	CALM1|CALM2|CALM3|PIK3CG|SUMF2|UMOD
712	DOID:11161	neonatal respiratory failure	ABCA3|SFTPB|SFTPC|TRPS1
713	DOID:11162	respiratory failure	ABCA3|ABCA4|ACE|ACPP|ACTA1|ASAP1|ASAP2|CFTR|CHAT|CSF1R|CSF2|DES|DMD|EGFR|ELF3|FEV|FGF23|GAA|GDAP1|HPSE|IDUA|IGHMBP2|IL3|IL5|LAMA2|LAMC2|MBL2|MECP2|MRPS30|MTM1|MTPAP|MUC1|MYOG|MYOT|NFIX|NKX2-1|OFD1|PAPOLA|PDAP1|POLB|POMC|REG3A|SEPN1|SFTPB|SFTPC|SLC5A7|SMN1|SMN2|SNRPN|SPTBN1|STMN1|TK1|TK2|TNF|TNNT1|TTN|TUSC2
714	DOID:11164	band keratopathy	SLC4A4
715	DOID:11165	common wart	AKT1|AKT2|ANTXR2|ATP6AP1|C2|CCL20|CEL|COX2|CPVL|CXCL12|CXCR4|DIAPH1|DYT10|FAP|GLMN|HLA-DQA1|HLA-DQB1|HLA-DRB1|IFN1@|IFNB1|IFNG|LATS1|LATS2|LXN|MPG|PCNA|PRKG1|PRRT2|SAV1|TLR3|TLR9|TNF|TP53|VHLL
716	DOID:11168	anogenital venereal wart	ANTXR2|ATP6AP1|BIRC2|BIRC3|CD4|CDKN2A|CYCSP38|DYNLL1|FOXP3|GLB1|GP5|HLA-DMA|HLA-DMB|HLA-DRB4|IFNA13|IFNA1|IFNB1|IFNG|JUN|LINC01191|MIB1|MKI67|PCNA|PDXP|PSMA1|PYCARD|SBDS|SDS|SERPIND1|STS|TNFRSF10A|TNFRSF10B|TNF|TP53|XIAP
717	DOID:11184	acute conjunctivitis	SUMF2
718	DOID:11193	syndactyly	AGO2|BMP2|BMP4|BMPR1A|BMPR1B|CACNA1C|CDK2AP2|CDKN2A|CORIN|CRS|CTNNBL1|CUP2Q35|FAM58A|FGFR2|FZD4|GDF5|GJA1|GLI3|HOXD10|HOXD12|HOXD13|HPD|IHH|JAG2|LAMTOR2|LMBR1|LRP4|NOG|NUBP1|NUBP2|PORCN|POR|PVRL4|ROR2|RORA|RPP14|S100A9|SF3B6|SHH|SOST|SSD|SUB1|TWIST1|VAMAS6|VANGL2|VDAC2|VSX1|WISP3
719	DOID:11198	DiGeorge syndrome	ALDH1A2|ANTXR2|ARSD|BCRP2|BCRP4|BCR|CD4|CD8A|CDC45|CDCA8|CDK5R1|CDR3|CELF2|CHD7|CHRD|CIC|CLTCL1|CLTC|COL9A3|COMT|CRG|CRKL|CWC22|DCTN5|DGCR14|DGCR2|DGCR5|DGCR6L|DGCR6|DGCR8|DGCR|DGS2|DICER1|DVL1P1|EBPL|ELK3|EYA1|FGF8|FOXP3|GATA3|GP1BB|GSC2|HIRA|HOXA3|HPT|HRES1|HSPB3|HTC2|KAT6A|LAMC1|LCN2|LZTR1|MAP3K8|MAPK1|MED15|NTRK2|PI4KA|POLD4|POLE4|PRODH|REST|RTN4R|SHH|SLC14A2|SLC25A1|STOML3|SULT1E1|TBX19|TBX1…
720	DOID:11199	hypoparathyroidism	AIRE|CASR|CDK5R1|CTLA4|CYP27B1|DCTN5|FGF23|GATA3|GCM2|HPT|HRES1|LCN2|NLRP5|NUDT11|PTH|PTPN22|PTRH1|QRSL1|SLC1A5|SLC1A7|SOX3|TBCE|TMED9|TPPP|VDR
721	DOID:112	esophageal varix	ACE|AGTR1|AGT|ALB|NOS3
722	DOID:11200	T cell deficiency	ACTR2|AICDA|ANGPTL2|CD28|CD4|CD8A|CORO1A|CTLA4|DGCR2|DGCR|DGS2|EBI3|IL18R1|IL2RG|ITGAL|ITGB2|ITIH4|MST1|NUP214|PNP|RHOH|STIM1|STK4|TBX1|TNFRSF8
723	DOID:11201	parathyroid gland disease	ACKR3|ADRA1A|ADRA2B|BRS3|CALCA|CASR|CDC73|CXCR6|CYSLTR2|EDNRA|ITK|LPAR2|MT1A|NTRK1|PTH|PTRH1|RET|SLC22A3|SSTR4
724	DOID:11202	primary hyperparathyroidism	ADM|AIP|APRT|ASAH1|ATAT1|BCAR1|BEST1|CALCA|CASR|CCND1|CDC73|CDKN1B|CFTR|CHGA|CSE1L|CTNND1|CYP27B1|DMD|ESR1|FGF23|GCM2|GNA11|HPT|HTC2|IL11|IL6|INS|KCNQ1|KL|MAFIP|MEA1|MEN1|MIPEP|MIP|MRS2|MT1A|NTRK1|PRLR|PRSS1|PRSS58|PTHLH|PTH|PTRH1|RET|RGS5|SCT|SLC26A6|SOX3|SPINK1|TAT|TNFRSF11B|TNPO1|VDR|ZNF410
725	DOID:11204	allergic conjunctivitis	ALRH|CCL11|CCL5|IL13|IL33|IL4|IRF1|LCK|SOCS3|SOCS5|TMSB4X|TSPO
726	DOID:11206	opioid abuse	OPRM1|PDYN|SLC6A3|SLC6A4
727	DOID:11211	buphthalmos	CYP1B1
728	DOID:11212	hydrophthalmos	ADRB2|CYP1B1|FOXC1|MYOC|TYR
729	DOID:11213	acute contagious conjunctivitis	ABCA1
730	DOID:11227	acute hemorrhagic conjunctivitis	IGKV2-23
731	DOID:1123	spondyloarthropathy	ABCC11|ABCC8|ACE|AIMP1|ALDOA|B2M|CCL2|CD163|CD4|CD53|CD8A|CDR3|COL2A1|COL6A1|CREG1|CTLA4|CYP17A1|DNTT|DONSON|DR1|ENO1|ERAP1|FASN|FAS|FTH1|GEM|HLA-A|HLA-B|HLA-C|HLA-DRA|HLA-DRB1|HLA-DRB3|HLA-DRB4|HLA-E|HSPA1A|HSPA1B|HSPA1L|HSPA2|HSPA4|HSPA5|IFNA13|IFNA1|IFNG|IL10|IL1B|IL23A|IL2|IL37|IL4|IL5|IL8|KIR3DL1|LDLR|MIB1|MICA|MRAP|MYBPC3|NDUFA5|NDUFB4|NDUFB6|NEUROD1|NLRP2|NOD2|OPLL|PIEZO1|PSMB8|PSMB9|RBM45…
732	DOID:11240	appendiceal neoplasm	TP53
733	DOID:11243	anemia of prematurity	CCL5|CCR5|EPO|ITIH4
734	DOID:11244	neonatal anemia	SPTB
735	DOID:11247	disseminated intravascular coagulation	ABCB11|ADAMTS13|ADRA1D|AMBP|APOH|ATAT1|ATXN3|CD34|CPB2|ELK3|EPHB1|F13A1|F2|F3|F5|F7|FGR|HMGB1|IL6|MBL2|MBL3P|MUC1|OTOR|OXT|PRH1|PRH2|PROC|PSAP|SERPINC1|SERPIND1|SERPINE1|SLC6A2|TAT|TFPI|THBD|TNF|TREML1|TSPAN8|VTN
736	DOID:11249	vitamin K deficiency hemorrhagic disease	APOE|CYP2C9|F7|VKORC1
737	DOID:11252	microcytic anemia	ALAS2|CAT|CHMP2B|DMRT1|EPO|HAMP|HBA1|HBA2|LDLR|PSMB8|SLC11A2|STEAP3|TCN2|TMPRSS6
738	DOID:11256	typhus	CS|LAMP3|LEPREL2|LSAMP
739	DOID:11257	social phobia	LMO3|MDD1|OR6K6|OXT|SLC6A3|SLC6A4
740	DOID:11258	cat-scratch disease	CACNA1A|CAV1|CSAD|EMC3|KDR|NRG1|PLCG1|PPP1R14A|TGFBI
741	DOID:11260	rabies	ABL1|AIFM1|CARD9|CD36|CD4|CD8A|CREBBP|CRYGC|CRYGEP|CSF2|DDX58|DIRAS1|DKK3|DNLZ|DYNLL1|ENOSF1|EPHB6|ERVW-1|FAT1|FLII|HLA-E|HPSE|IFNA13|IFNA1|IGF1|IGHA1|IRF3|LAMC2|LAMP3|LSAMP|MECP2|MTRNR2L10|MTTP|NGFR|NUP214|OCA2|PAEP|PCBP2|PREP|PTPN22|RARRES3|RECQL4|RPS15|SLC14A2|SLC26A3|SLC3A2|STAT1|TLR3|UBE2B|UTS2R
742	DOID:11262	ornithosis	AMH|MIF|S100A8|S100A9
743	DOID:11265	trachoma	CBX5|CD8A|DEFA1B|DEFA1|DEFA3|FOXP3|HLA-A|HLA-B|HLA-DQB1|HLA-DRB1|HP|IL10|IL17A|IL4|IL8|LYVE1|MBL2|OR10A4|TNF|XK
744	DOID:11266	hemorrhagic fever with renal syndrome	HLA-B|HLA-DRB1|ICAM2|IL1A|IL1B|IL1R1|IL1RN|ITGB3|TNF
745	DOID:11267	keratomalacia	RBP4
746	DOID:11277	Plummer's disease	TSHR
747	DOID:1129	pituitary apoplexy	CRH
748	DOID:11294	arteriovenous malformation	ACE|ACVRL1|ANGPT1|ANGPTL4|APOE|BDNF|COL4A1|COL4A2|DDOST|EDN1|ENG|F2|FGF2|FN1|ICAM1|IL1A|IL1B|IL6|ITGAV|ITGB8|MAP2|MCF2L|MGP|MMP3|MMP9|MYB|OR7E26P|PECAM1|PTEN|RASA1|RLS1|RSS|SLPI|SMAD4|SMS|SYNGAP1|TGFBR1|THBS1|TNF|VCAM1|VEGFA|VMA21
749	DOID:11328	schizophreniform disorder	ADRA1A|ARNTL|AVP|BDNF|CLINT1|COMT|CPLX1|CPLX2|CYP2C9|CYP2D6|CYP3A5|DAO|DAOA|DISC1|DRD1|DRD2|DRD3|DRD4|DRD5|DTNBP1|GABRA1|GRIN1|GSTM1|GSTT1|HTR1B|HTR2A|HTR5A|KCNN3|MAOA|MAOB|NOTCH4|NPY|NR3C1|NRG1|NTRK1|OPRM1|PAH|PGP|PMCH|PVALB|RELN|RGS4|S100B|SELENBP1|SLC6A3|SLC6A4|SNAP25|SYN3|TGIF1|TH|TIMELESS|TPH1|TRPM2|VWF|ZNF804A
750	DOID:11335	sarcoidosis	ACE|AGER|AGO2|AGTR1|AGTR2|AGT|ALB|AMH|ANXA11|ANXA2|ANXA6|AP5B1|ARG1|ARHGAP9|ATP5A1|ATP6AP1|BTNL2|C10orf67|CASR|CAT|CCL17|CCL18|CCL22|CCL2|CCL3|CCL5|CCR2|CCR5|CD14|CD24|CD34|CD40|CD4|CD68|CD80|CD86|CD8A|CDKN1A|CEL|CFH|CFTR|CHI3L1|CHIT1|CIITA|CLEC10A|COL1A1|COL3A1|CR1|CSF2|CTLA4|CUL9|CXCL5|CXCR3|CYP27B1|ERG|ESAT|F13A1|FABP4|FAS|FCGR1A|FCGR2A|FCGR2B|FCGR2C|FCGR3A|FCGR3B|FGF2|FLNB|FLT1|FOS|FOXP3|FSCN…
751	DOID:11337	Lemierre's syndrome	APELA|SLC9A6
752	DOID:11338	tetanus	ABO|ADCY10|AGO2|ALB|ANXA13|ANXA4|APC|APOH|APP|ATP2C1|CCR5|CD19|CD28|CD40LG|CD4|CD7|CD8A|CD9|CDR3|CDSN|CEACAM5|CHP1|CSF2|CSN2|CTF1|CTLA4|CTSB|DUSP1|ERVW-1|FASLG|FOLH1|GAD1|GDNF|GSTK1|HDGFRP2|HLA-A|HLA-B|HLA-DPB1|HLA-DRB4|HLA-E|HMGA2|HPD|HPGDS|HSPA14|HSPD1|ICA1|IFNA13|IFNA1|IFNB1|IFNG|IGF1|IL10|IL13|IL2RG|IL2|IL4|IL5|IL6|INPP5K|INS|IRF6|ITIH4|LBR|LMLN|LPA|MBP|MLANA|MSMB|MST1|MS|NR3C2|NRSN1|PASD1|PR…
753	DOID:11339	pneumocystosis	CD40LG|CD4
754	DOID:1134	gingival recession	AGO2|BOP|C22orf29|EYA1|FBLIM1|GNB1L|GOPC|HPD|IL1A|IL1B|OPN1SW|SMYD1|VSX1|WISP3
755	DOID:11342	arcus senilis	LCAT
756	DOID:11355	bladder calculus	ANXA1
757	DOID:11364	lens subluxation	FBN1
758	DOID:11367	congenital aphakia	FOXE3
759	DOID:11372	megacolon	EDNRB|MITF|PDS5B|RET|SLC8A1|SOX10
760	DOID:11379	gnathomiasis	AMZ1|NUP214
761	DOID:1138	spinal meningioma	SMARCA1|SMARCE1
762	DOID:11382	corneal neovascularization	ADAMTS9|ANGPT4|CEACAM1|CNR1|COL18A1|DCN|EGF|FGF2|ICAM1|IRS1|ITGAV|KCNN4|LECT1|PLG|PTGER2|ROCK1|SCARNA5|SHH|SNORD87|SPAG11A|SPAG11B|TICAM2|TMED7-TICAM2|TMED7|TRAM1|VEGFA|VIM
763	DOID:11383	cryptorchidism	ACKR3|ADRA1A|ADRA2B|AMH|AR|ATP2A1|ATP2B1|ATRX|AZF1|BRS3|CAT|CBL|CFTR|COX2|CREB1|CREM|CRS|CXCR6|CYLD|CYSLTR2|DAZ1|DAZ4|DEL11P13|DST|DYNC1I2|EDNRA|ESR1|FGFR1|FSHR|GGCT|GGN|GNRHR|HOXA10|IGFBP3|INSL3|INS|LPAR2|MBTPS2|MFT2|MIER1|MMP11|MSX1|NFKB1|NR5A1|PARPBP|PROK2|PROKR2|PTGDS|PTGS2|RBMY1A1|RBMY2DP|RET|RRS1|RXFP2|SPGF2|SRY|SSTR4|STS|TAC3|TACR3|TGCT1|TNMD|TPT1|TWIST1|UROD|VANGL2|WT1|ZNF214|ZNF215
764	DOID:11387	epidural abscess	HCCS
765	DOID:11389	subdural empyema	IKBKG|NFKB1|RB1CC1|SLC9A6
766	DOID:11394	adult respiratory distress syndrome	ACACA|ACE2|ACE|AGER|AGTR1|AGT|ALB|ANGPT1|ANGPT2|AQP1|ASPG|C5|CADPS|CAPS|CCL2|CDCA7L|CEBPB|CEL|CHPT1|CPB1|CXCL10|EDN1|EGF|F3|F5|FA2H|FAAH|FASLG|FAS|FGF1|FGF7|FTL|GZMB|HABP2|HADHA|HMGB1|HMGN4|HMOX1|HMOX2|HSD11B2|HSPA1A|HSPA1B|HSPA4|ICAM1|IL10|IL1B|IL1RN|IL6|IL8|KIAA0101|KLK3|LBP|LTA|LY96|MBL2|MIF|MT1B|MTTP|MUC1|NAMPT|NFKB1|NFKBIA|NR3C1|PARP9|PDPN|PI3|PLA2G1B|PLA2G4A|PLA2G7|PLAU|PLB1|PLF|POPDC3|RAMP…
767	DOID:11396	pulmonary edema	ACE|ADA|ADRB2|ALB|ALOX5|AQP1|ATN1|CAT|CCL13|CCL2|CEL|CFTR|CXCL2|CYP11B2|F2R|FGF7|HLA-E|HSPA1A|HSPA1B|HSPA1L|IFNG|IL10|IL2|IL4|IL6|LY96|MBTPS1|MPO|MUC5B|NCF1|NOS2|NOS3|NRG1|PARP9|PLAU|PLG|PTGS2|S1PR2|SAFB|SCGB1A1|SCNN1A|SERPINE1|SFTPA1|SFTPA2|SFTPC|SGMS1|SLC22A18|SLC27A5|SOD3|TGFA|TNF|VEGFA|WDR26
768	DOID:114	heart disease	ABCB1|ABCC1|ABCC2|ABO|ACE|ACP1|ADM|ADORA2A|ADRA2A|ADRB1|ADRBK1|AGTR1|AGTR2|AGT|ALDH2|ALDH7A1|AMPD1|ANK2|ANXA5|APEX1|APOB|APOC3|APOE|AR|ATM|ATP2A2|ATP5I|ATP5J|AURKA|B2M|BAX|BCL2L1|BNC2|BNIP3L|BNIP3|BSN|C3orf67|CALM1|CALM2|CALM3|CASP9|CAV3|CBS|CCHCR1|CCL5|CCNA2|CCR5|CD36|CD4|CD8A|CDKN2A|CDKN2B|CFC1|CFH|CHD1|CHD7|CHDH|CHRM3|CNTLN|COX8A|CP|CRP|CSF3|CTF1|CTGF|CTLA4|CTSB|CXCL12|CYBA|CYP11B1|CYP2C19|CYP…
769	DOID:11400	pyelonephritis	ADM|ADRA1D|AMBP|B2M|BMP7|CAT|CCL2|CCL3|CCL5|CD55|CGA|CHGA|COX8A|CRP|CXCL10|CXCL1|CXCL5|CXCL9|CXCR1|CYB5A|HDAC5|IL3|IL8|IRF3|KRT12|KRT15|MMP9|NPHS1|PROZ|RBMS2|SECTM1|SERPINB2|SERPINE1|SFTPD|TIMP1|TLR1|TLR4|TLR5
770	DOID:11405	diphtheria	AFP|AGRP|ANKRD36B|ARC|ARSB|ATN1|CASP6|CD4|CD8A|CSF2|CSPG4|DYM|EDARADD|EDAR|EEF2|EGFR|EGF|EPX|FLT3|FOXP3|GCNT1|GCNT7|GDNF|GRP|H19|HBEGF|IGF2|IL13|IL2RA|IL2|IL3|IL6|ITIH4|KIT|KLK3|LYST|LYZ|MPV17|MRC1|MSLN|NOL3|NPHS2|NPY|PLAUR|PLAU|POMC|PPP1R42|SCLC1|SFXN1|SLC25A1|SLC5A5|TERT|TNF|TRAF6|TSPYL2|VEGFA|WDTC1|ZNF654
771	DOID:11406	choroiditis	ARMS2|CFB|CFH|HTRA1
772	DOID:11427	endosalpingiosis	PAX8|WNT7A
773	DOID:1143	exotropia	ATXN3|CRS|PHOX2A|PHOX2B|TWIST1|VANGL2
774	DOID:11432	endometriosis of ovary	APOA2|AR|CDC42|CYP1A1|DNMT3L|ESR1|ETS1|FSTL3|FST|GPER1|HLA-DRB1|HOXA10|HTC2|LPAL2|MLH1|MMP1|MRC1|MSH2|MUC1|NR5A1|PGR|PTCH1|PTEN|SHBG|SNCG|TP53
775	DOID:11433	middle ear cholesteatoma	EGF
776	DOID:11446	Sciatic Neuropathy	AGT|BDKRB1|BDKRB2|C3|CACNA1D|CALCA|CAV1|CCL5|CRH|CYP11A1|CYP17A1|GDNF|GFRA1|GFRA3|HRH3|HSD3B2|IL6R|IL6|MAP2|MC4R|PLAT|PLAU|PMP22|PPARGC1A|RARA|RARB|RXRA|SCN10A|TNFRSF1A|TNFRSF1B
777	DOID:11450	allergic cutaneous vasculitis	CCL2|CD46|HLA-DRB1|IL1RN|MIF|SELE
778	DOID:11459	pseudotumor cerebri	AQP4|CSF2|GALT|LAMC2|LOC390714|SERPINA3|SLC12A3|TCF15
779	DOID:11465	autonomic nervous system disease	DBH|ECE1|ELK3|EPHB1|KIF5A|PHOX2B|PRNP|SLC6A2|VAPB
780	DOID:11476	osteoporosis	AAGAB|ABCB6|ACE|ACTG1|ADCY10|ADCY5|ADRA1D|AGER|AGT|AHSG|AKAP7|ALDH2|ALDH7A1|ALDH9A1|ALOX15|ALPL|ANKH|ANTXR2|ANXA2|AOX1|APEX1|APOE|ARCN1|ARHGEF3|AR|ASF1A|ATIC|ATP1B1|ATP6AP1|ATXN7L3B|B3GALT2|BEST1|BGLAP|BLZF1|BMND7|BMND8|BMP2K|BMP2|BMP4|BTF3P11|C1orf112|C7orf62|CA10|CA2|CA8|CALCA|CALCR|CAND1|CAP1|CASR|CAT|CCDC148|CCDC27|CCT2|CD247|CD38|CD40|CD44|CDC73|CEBPA|CHM|CIITA|CLCN7|CLINT1|CNOT6|CNR1|CNR2|C…
781	DOID:1148	polydactyly	AGO2|ALX4|BBS10|BBS2|BMP4|CD38|CD6|CRS|DYNC2H1|FBXW11|FGFR2|GLI3|HOXD13|HPD|IFT80|IFT88|IHH|IH|KIAA0586|KIF3A|KIF7|KPNA4|LMBR1|LZTFL1|MIPOL1|MKKS|MKS1|MLRL|NEK1|NFKB1|PCBD1|PITX1|PPP1R2P9|PTEN|SHH|THMA|TIMM8A|TMEM216|TMEM67|TTC8|TULP3|TWIST1|UCN2|VSX1|WDR35|WISP3|ZBTB16
782	DOID:11482	hemopericardium	PLAT|PTGS2
783	DOID:115	cardiac tamponade	PLAT
784	DOID:11502	mitral valve insufficiency	ADRB2|BFAR|CCDC6|CKB|CYP11B2|F9|FBN1|HLA-DRB1|HLA-E|LDHA|MMP3|NEFH|NPPA|NPPB|NR1H4|POTEF|PTCH1|RBM45|RET|TAS2R38|TGFBR2|TLX1NB|TLX2|TNF
785	DOID:11503	diabetic autonomic neuropathy	ACE|ADH1B|ADIPOQ|ADRA2B|AGT|AGTR1|AGTR2|AKR1B1|ALDH2|ALDRL2|APOB|APOC3|APOE|C10ORF2|CAPN10|CASP3|CAT|CHRM2|CTLA4|DRD3|GNB3|GPX1|GRM5|GSTM1|GSTT1|HFE|HNF1A|HNF1B|HP|IL10|INS|INSR|LPL|MME|MMP2|MMP9|MT-TL1|MTHFR|NCALD|NOS1|NOS2A|NOS3|NTF3|PARP1|POLG|PPARG|SELE|SELL|SGK1|SLC2A1|SOD1|SOD2|SOD3|SUMO4|TCF1|TCF2|TGFB1|TLR4|TNF|TNFRSF11B|TNFRSF1B|UCP1|UCP2|UCP3|VDR|VEGF
786	DOID:11504	autonomic neuropathy	ALB|AMBP|CEL|CSF2|DNMT1|FAM134B|FAP|GLMN|GOLPH3|IKBKAP|INS|LAMC2|NGF|SCN9A|TNFRSF25|TTR
787	DOID:11512	hepatic vein thrombosis	EPO|F2|F5|JAK2|MMP7|MTHFR|MVD|PRH1|PRH2|PRSS27|PSAP|SERPINC1|SERPINE1|STMN2|THBS1|TXK
788	DOID:11514	fissured tongue	KRT16|KRT6A
789	DOID:11516	hypertensive heart disease	ACE|ADRA2C|AGTR1|ATM|ATP2C1|HEY1|MIR155|MMP2|MMP9|PPARA|SLC25A4|SLC25A6|SLC33A1|TIMP2
790	DOID:11518	abnormal pupillary function	MPZ
791	DOID:11547	corneal deposit	PTK2B|TGFBI
792	DOID:11554	Chandler syndrome	CCT|CHED1|COL5A1|COL8A2|COX8A|FLVCR2|FOXO1|NFE2L2|PITX2|SLC4A11|TCF4|TCF7L2|TGM2|VSX1|ZEB1|ZNF469
793	DOID:11555	Fuchs' endothelial dystrophy	AGBL1|CDK13|CHED1|CLU|COL8A2|COX8A|FECD7|IL23R|LOXHD1|PITX2|PTPRG|SLC4A11|TCF4|TCF7L2|TGFBI|VSX1|ZEB1
794	DOID:1156	pseudogout	BCKDHA|OPN1SW
795	DOID:11561	hypertensive retinopathy	ADIPOQ
796	DOID:11563	retinal vasculitis	ARR3|CCL2|CCL5|CX3CR1|IFNB1|IL17D|IL22|SELE|TLR3
797	DOID:11569	neurocirculatory asthenia	SLC6A2
798	DOID:11572	Listeria meningitis	CSF2|LAMC2|TLR2
799	DOID:11573	listeriosis	ABCA4|ABCG2|BLZF1|CARD8|CAT|CCL1|CCR5|CD8A|CSF2|DECR1|DUOX2|GRN|HLA-E|HSP90B1|IDO1|IFNB1|IL15|IL37|IL4|IL6|ISG20|JAG1|LAMC2|LXN|MBL2|MBP|NOD2|OCRL|PHB2|PML|PRG2|SLURP1|SPP1|SUMF2|TERT|TNF|TNIP3|XCR1
800	DOID:11589	Riley-Day syndrome	ACTL7A|ACTL7B|BDNF-AS|BDNF|CDKN2A|CTNNAL1|DBIL5P2|DST|ELP3|IKBKAP|KDELR2|MAOA|NGF|NTRK1|NTRK2|REST|S100A12|SRSF3|STMN2|TUBA1B|WNK1
801	DOID:11603	infant gynecomastia	PRL
802	DOID:11612	polycystic ovary syndrome	AAA1|AAAS|ABCB6|ACE|ACTB|ACTG1|ACVR1|ADAMTS7|ADARB1|ADH7|ADIPOQ|ADIPOR1|ADIPOR2|ADRA2B|ADRB2|ADRB3|AFA1|AGTR1|AGTR2|AGT|AGXT|AKR1C1|AKR1C2|AKR1C3|AKT1|AKT2|ALDH1A3|AMHR2|AMH|ANIB1|ANLN|APOA1|APOE|APP|APRT|AQP9|AREGB|AREG|ARHGAP23|ARHGAP30|ARID4B|ARSF|AR|ASPG|ASPM|ATF1|ATM|AZGP1|BCL11A|BHLHE22|BLOC1S3|BMP15|BMP4|BMP6|BMP7|BMP8A|BMPR1A|BMPR2|BRD2|C11orf30|C12orf66|C19orf68|C3|CAMK2D|CAPN10|CAPN5|CA…
803	DOID:11613	hyperandrogenism	ADRB3|AKR1C3|AQP9|AR|BMPR2|BRD2|CHST3|CRP|CYP11A1|CYP17A1|CYP19A1|CYP21A2|FABP4|FSHR|GH1|H6PD|HDAC3|HEY2|HSD11B1|HSD11B2|HSD3B2|IGF1|IGFBP1|IL6|INSL3|INSR|INS|IRS1|IRS2|IRS4|MC4R|NAMPT|NCOR1|NR3C1|OR2H4P|PIK3CA|PIK3CB|PIK3CD|PIK3CG|POMC|PPARG|RETN|RNU1-1|RNU1-4|SDC3|SHBG|SORBS1|SRD5A1|STK11|SULT2A1|TNFRSF1B|WNT4
804	DOID:11615	penile cancer	ANXA1|CDKN2A|DYNLL1|EGFR|PECAM1|RASSF1|THBS1|TP53|TRG
805	DOID:11624	penile neoplasm	HRAS|KRAS|PIK3CA|RASSF1|THBS1|TP53
806	DOID:11633	thyroid hormone resistance syndrome	CHNG3|DDX25|GHRH|GNAS|NR4A1|PTH|PTRH1|SLC16A2|THRB|TRHR|TRH|TSHR
807	DOID:11634	myxedema	HLA-E|HT|TSHR|T
808	DOID:11638	presbyopia	TTR
809	DOID:11656	cicatricial pemphigoid	ATP6AP1|COL17A1|HLA-DQB1|HLA-DQB2|HLA-DRB1|IFNG|IL1A|IL1B|IL1RN|IL4|IL5|PTGER3|RBM45|SERPINH1|TGFB1|TNF
810	DOID:1166	palindromic rheumatism	HLA-DRB4|MEFV|TNFRSF10A|TNFRSF10B
811	DOID:11661	blue color blindness	OPN1SW
812	DOID:11664	nephrosclerosis	ACE|ACTN4|AGT|ALB|BGN|CXCL12|CXCR4|CYP4A11|DCN|DIANPH|HNP1|MCKD1|MLYCD|MPO|MPV17|MUC1|MYH9|NPHS2|RAPGEF5|REN|SYNPO
813	DOID:11665	Patau syndrome	AFP|AP1S2|APOE|CRYGD|ESD|FANCB|FLT3|HTR1A|MRXS5|RUNX1|SLC46A1
814	DOID:11678	onchocerciasis	CALR|FCGR2A|GLB1|GSTA1|HLA-DQA1|HLA-DQA2|HLA-DRB4|HPGDS|IBSP|IFNG|IL10|IL13|IL2|IL4|IL5|LOC100509457|ONECUT3|RNASE13|SOD1
815	DOID:1168	familial hyperlipidemia	ABCA1|ABCB1|ABCG5|ABCG8|ACACA|ACADSB|ACAT1|ACAT2|ACE|ACHE|ACSL3|ACSL5|ACSM3|ADIPOQ|ADM|ADRB2|ADRB3|AGRP|AKR1B1|ALB|ALOX5|ANGPTL3|ANGPTL4|APC|APOA1|APOA2|APOA4|APOA5|APOBEC1|APOB|APOC1|APOC2|APOC3|APOE|APOF|AS3MT|ASPG|ASRGL1|BAX|BCHE|BHLHE22|CCHCR1|CCL21|CCL2|CCL5|CCR2|CCR5|CD14|CD36|CD40|CD68|CDC73|CDCA7L|CDCP1|CDH13|CETP|CHDH|CNR1|CPA1|CPE|CYP27A1|CYP2C8|CYP2C9|CYP2D6|CYP3A4|CYP3A5|CYP3AP1|CYP7A…
816	DOID:11695	portal vein thrombosis	ACAD8|AFP|COX8A|ESR1|F2|F5|JAK2|MTHFR|PRH1|PRH2|PRSS27|PSAP|PTH1R|PTHLH|SERPINC1
817	DOID:117	heart cancer	CCND1|EP300|MMP7|PTGS2
818	DOID:11701	selective IgA deficiency disease	CLEC16A|HLA-B|IFIH1|IL10|IL6
819	DOID:11702	dysgammaglobulinemia	APCS|IGKC|IL21R|IL4|SH2D1A
820	DOID:1171	hyperlipoproteinemia type V	APOA5|LPL
821	DOID:11712	lipoatrophic diabetes	INSR|INS
822	DOID:11713	diabetic angiopathy	ADM|AGER|AGT|AHR|AKT1|ALB|AOC3|APH1A|ATF3|BDKRB1|CAT|CMA1|E2F1|FN1|HMOX1|HP|ICAM1|IGF1|IGFBP7|INS|ITGAM|LINC00914|MBL2|MOK|MPO|MTHFR|NOS2|NOS3|PON1|PON2|RENBP|SELL|SERPINE1|SERPINF1|SFPQ|SOD1|SOD3|SPARC|TCF7L2|THBS1|TNFRSF11B|TNFSF10|TNF
823	DOID:11714	gestational diabetes	ABCB1|ABCC2|ABCC8|ABCG2|ACP1|ADCY5|ADIPOQ|ADRB3|AHSG|ALB|ANXA2|ANXA5|APOA1|ARNTL|AR|B3GAT1|BCR|BHLHE22|CAPN10|CAT|CBL|CCL2|CCNG2|CD8A|CDK20|CDKAL1|CDKL1|CDKN2A|CDKN2B|COL6A2|CRP|CSF2|CSH1|CSH2|CYB5R4|CYP19A1|DDIT3|DEFA1B|DEFA1|DEFA3|EBAG9|ENPP1|ESR1|EXOSC4|FASN|FGB|FGF2|FGR|FOXC2|FTO|FUZ|G6PC2|GAD1|GCKR|GCK|GH1|GH2|GIP|GLS2|GSR|GYS2|HFE|HHEX|HLA-A|HLA-DQA1|HLA-DQB1|HLA-DQB2|HLA-DRB1|HLA-DRB4|HLA-…
824	DOID:11716	prediabetes syndrome	AIRN|AIR|ASXL1|ATF6|ATN1|CALCA|CAPN10|CAT|CD4|CD8A|CDCA7L|DPT|FA2H|FAAH|FAH|FANCA|FTO|GAD1|GAD2|HHEX|HLA-DRA|IFNA13|IFNA1|IFNG|IFNL3|IL15|IL2RA|INS|ISG20|KCNJ11|KCNQ1|MBL2|MLN|MTNR1B|NUCB2|PAFAH1B1|PIK3CA|PNPLA2|PPARA|PPARGC1A|PPARGC1B|PPARG|PTPRN2|PTPRN|RBP4|SF3B1|SGSM3|SLC2A4|SLC30A8|TCF7L2|TET2|TNFRSF4|UCP1|UCP3|WFS1|YWHAE
825	DOID:11717	neonatal diabetes mellitus	ABCA4|ABCC8|AGRP|ASAH1|CDKN1C|EIF2AK3|EP300|FOXM1|FOXP3|GATA6|GCK|GLIS3|GNAS-AS1|HLA-DRB1|HLA-DRB4|HNF1A|HNF4A|HYMAI|IH|INS|KCNJ11|KCNQ1OT1|KCNQ1|KLF11|MAP4K2|NEUROD1|NEUROG3|PAX4|PDHX|PDX1|PLAGL1|PTF1A|SLC2A2|SOX3|TNDM|UROD|WARS|WDR20|WDTC1|ZACN|ZFP57|ZNF300
826	DOID:11719	oculopharyngeal muscular dystrophy	BCL2|CELF1|DNAJA1|FKBP1A|FLNA|GCA|GCG|HNRNPA1|HNRNPA2B1|MYH7|NELFE|PABPC1P2|PABPN1|PHF5A|RIMS2|SRSF3|SYNM|TGM2|UPP1|UPRT
827	DOID:1172	hyperlipoproteinemia type IV	ABCC6|APOA4|APOC3|APOE|INS|LPL|SLC10A2
828	DOID:11720	distal muscular dystrophy	ANO5|CAV3|CHP1|DCTN3|DES|DMD|DYNC1H1|DYSF|FER|FLNC|GNE|KLHL2|LDB3|MATR3|MPD3|MYH7|MYOT|NEB|PHB2|PSMG3|SLC3A2|TTN|WDM|ZASP
829	DOID:11721	glycogen storage disease VII	HIF1A|PFKM|TCF15
830	DOID:11722	myotonic dystrophy type 1	BIN1|CNBP|DMPK|IGHD1-14|IGHD1-7|MTMR1
831	DOID:11723	Duchenne muscular dystrophy	ACE|ADRA1D|AKTIP|AQP1|AQP4|AR|ATP6AP1|AZF1|BCL2|BEST1|BIRC2|BMP4|BRCA1|CA3|CAPN1|CAPN2|CAPN3|CAPNS1|CAV3|CCL2|CCT|CD46|CD4|CD8A|CDKN1C|CDKN3|CDT1|CFTR|CILD2|CORO1A|CPQ|CREB1|CTHRC1|CTSB|CXXC1|CYBB|CYP21A2|DAG1|DAND5|DAP|DCN|DENR|DLGAP1|DMD|DNAAF3|DNAH5|DNAI1|DNAJB2|DNM2|DNPEP|DYNLT3|DYSF|E2F1|EFEMP2|EIF3K|EMD|ENAH|ENO1|ERG|F8|FAM111B|FAM168B|FBN2|FLNC|FLVCR2|FN1|G6PD|GK|GORASP1|GPC1|GPX3|HDAC9|HI…
832	DOID:11724	limb-girdle muscular dystrophy	ABCB6|ACTN2|ANO5|AQP4|BCAP31|BEST1|BRAF|CALD1|CAPN3|CAPZA1|CAV1|CAV3|CDK5R1|CFLAR|CMD1F|CMYA5|COG3|CTNS|DAG1|DCTN5|DES|DMD|DNAJB6|DYSF|EIF3K|EMD|ENO3|FKRP|FKTN|FLNC|GMPPB|HMMR|HRES1|IL9|IS2|ISPD|KTN1|LAMA2|LCN2|LDB3|LGMD1D|LMNA|MYOT|MYOZ1|MYOZ2|MYOZ3|NCAM1|NEB|NEURL2|OBSL1|PLEC|POLD4|POLE4|POMT1|POMT2|RAB27A|RTEL1|SGCA|SGCB|SGCD|SGCE|SGCG|SGCZ|SMN1|SMN2|SNRPN|SPATA18|SSPN|STMN1|SYTL2|TCAP|TMED9|T…
833	DOID:11725	Cornelia de Lange syndrome	CHRD|CNTN3|DYM|ESCO2|GSC|HDAC8|MAU2|MYC|NAALADL2|NIPBL|PCS|PDS5A|PDS5B|SMC1A|SMC3|STAG1|TNKS
834	DOID:11726	Emery-Dreifuss muscular dystrophy	BCLAF1|CFH|COX8A|EIF3K|EMD|EPHB2|F8|FHL1|G6PD|GCY|GOLGB1|HPLH1|ISL1|KIF1B|LAMA2|LMNA|LOC101060233|MAD2L1BP|MAPK1|OPN1MW2|OPN1MW|SUN1|SUN2|SYNE1|SYNE2|TMEM43|UBL4A|VMA21|YTHDC1
835	DOID:11727	facioscapulohumeral muscular dystrophy	ACAN|ACE|ACTA2|ADRA1D|AGTR1|AGT|ALPP|ANKRD37|ASRGL1|ATHS|ATP6AP1|ATRNL1|BRD2|CAPN3|CCL27|CDKN1A|COL3A1|CRYM|DBET|DCN|DMD|DMPK|DNMT3B|DUX4L2|DUX4L3|DUX4L5|DUX4L6|DUX4L7|DUX4|DUX4|EIF3K|ELN|EMD|F11|FKRP|FLNA|FRG1|FRG2|FSHMD1A|FXR1|GSTT2|HELT|HIST1H4A|HIST1H4B|HIST1H4C|HIST1H4D|HIST1H4E|HIST1H4F|HIST1H4H|HIST1H4I|HIST1H4J|HIST1H4K|HIST1H4L|HIST2H4A|HIST2H4B|HIST4H4|HSPA1B|HSPA4|IGHD1-7|IRF2|KLF15|LM…
836	DOID:11729	Lyme disease	ANXA1|AP5B1|ATP6AP1|ATP6V0D1|BCL10|BLZF1|CALM1|CALM2|CALM3|CALR|CANX|CCL2|CCL5|CCNH|CCR7|CD14|CD38|CD4|CD63|CD8A|CD8B|CDCA5|CDK5R1|CDK5R2|CFH|CSF2|CXCL11|CXCL13|CXCL1|CYP26A1|DCN|DHRS2|DLK1|DLL1|ENO1|ENO2|EPHA5|EVA1C|FAM3B|FCN2|FHL1|FN1|FOXP3|GCHFR|GOLPH3|HLA-DQB1|HLA-DRB1|HLA-DRB4|HLA-DRB5|HLA-E|HNRNPD|HPLH1|HSPD1|HUNK|IFNG|IGH|IGKV3D-7|IL10|IL11|IL12A|IL17A|IL1B|IL23R|IL2|IL37|IL6|IL8|ITGA3|JUN…
837	DOID:11755	choledocholithiasis	ASPG|RBM27
838	DOID:11758	iron deficiency anemia	ABCA1|ACO1|BMP2|CRP|CST3|CYP1A1|EPO|FLVCR1|GDF15|HAMP|HBA1|HBA2|HFE|IDUA|IL1A|IL1B|JAK2|MCOLN1|PMCH|SLC11A2|SOD1|TCN2|TFR2|TFRC|TF|TMPRSS6|TNFRSF1A|TNFRSF1B|TNF
839	DOID:11759	hypochromic anemia	SLC11A2|STEAP3
840	DOID:1176	bronchial disease	IL18|IL8|NELFCD|NOS2|S100A9|TACR1|TACR2
841	DOID:11771	spontaneous ocular nystagmus	FRMD7|RPGRIP1
842	DOID:11772	leukocoria	VANGL2
843	DOID:11782	astigmatism	CACNA1F|DMPK|IGHD1-7|KCNE3|NYAP2|PDGFRA|PLCL1|PRRX2|RPL22P13|SUCLG2
844	DOID:11786	splenic sequestration	IL8|TNF
845	DOID:118	pericardial effusion	ALB|CAT|CEL|CSF2|EGFR|HGF|HMGB1|IGF1|LAMC2|MAPK14|NPPB|PAH|PARP9|PLAT|PTGS2|SLC27A5|TAZ|TP53|WT1
846	DOID:11801	protein-energy malnutrition	BTG1|COX4I1|CYP19A1|LIPC
847	DOID:11816	vitreous syneresis	COL11A1|COL2A1
848	DOID:11819	ureter cancer	AHR|AR|CDH1|CYP2E1|ERCC2|ERCC5|FGFR3|GSTO1|GSTO2|XPC|XRCC1
849	DOID:11823	hepatorenal syndrome	ACE|EDN1|HMOX1|TLR4|TNF
850	DOID:11829	degenerative myopia	BLID|COL1A1|CTNND2|DCN|EPYC|HGF|HLA-DPB1|LUM|MIR100HG|PAX6|TGFB1|TGIF1|ZNF644
851	DOID:11830	myopia	ACTC1|ADRA1D|ANTXR1|ATR|BDNF|BMP2|BMP4|C1D|CACNA1F|CCT5|CHRM1|COL18A1|COL1A1|COL2A1|COL9A1|CTNND2|CTSH|DYNLT3|EGR1|EPYC|ERG|FBN1|FGF2|FMOD|GFAP|GJD2|GRIA4|GRM6|HGF|HLA-DQB1|IGF1|IL10|IRX1|IRX2|IRX5|KCNH2|KCNQ5|LAMA2|LRP1|LRPAP1|LUM|LYPLAL1|MAPRE3|MET|MIPEP|MMAB|MMP10|MMP11|MMP1|MMP2|MMP3|MMP8|MMP9|MYOC|MYP10|MYP12|MYP17|MYP1|MYP3|MYP4|MYP6|MYP7|NDUFS4|NUDT19|NYX|OPTC|OR2G3|OR2Q1P|OTC|PAPD7|PAX6|P…
852	DOID:11831	cortical blindness	POLG|TIMM8A
853	DOID:11832	visual epilepsy	TPP1
854	DOID:11836	clubfoot	APAF1|BCL2|BID|CASP10|CASP3|CASP8|CASP9|CHDH|COL1A1|COL9A1|CUP2Q35|FHL1|FKBP8|FRAS1|GLI3|GRIP1|HOXA10|HOXA11|HOXA2|HOXA5|HOXA9|HOXA@|HOXC13|HOXD10|HOXD11|HOXD12|HOXD13|HOXD1|HOXD3|HOXD4|HOXD8|HOXD9|HOXD@|IGFBP3|IGHD4-11|IL8|KDM6A|LMX1B|ME1|MKS1|MMP9|MTHFR|MYH1|MYH2|MYH3|MYH8|NAT1|NAT2|NFKB1|PITX1|PPIG|RET|RIPPLY2|RRM2|SLC26A2|TARDBP|TBX4|TCIRG1|THMA|TNF|TPM2|VANGL2|WNT7A
855	DOID:1184	nephrotic syndrome	A2M|ABCB1|ACAT1|ACE|ACTN4|ADA|ADCK4|ADRA1D|AGTR1|AGT|AKR1B1|ALB|ALOX5|AMBP|AMH|ANGPTL4|APOA1|APOA4|APOB|APOE|ARHGDIA|ARHGEF7|BRAF|CCL2|CD14|CD2AP|CD2|CD4|CD80|CETP|CLU|CMIP|COL1A1|COL4A1|COL4A2|COQ2|COQ6|CPSF4|CTSV|CYP3A4|DCT|DDC|DDN|DIANPH|ECE1|EDNRA|EVA1C|EXT1|F3|F5|F9|FCER1G|FGA|FGF2|FOXP3|GLCCI1|GLO1|GPAM|GPC5|GSTM1|GSTP1|GSTT1|GUCA2B|GZMB|HAP1|HLA-A|HLA-DQB1|HLA-DRB1|HLP|HPSE|HPX|HSD11B2|HUN…
856	DOID:11840	coronary artery vasospasm	ABCC9|ACE|ARHGAP9|ASPG|CLEC14A|CYBA|DECR1|DLK1|DLL1|IL6|MED23|MMP3|NOS3|PLA2G7|PLCD1|PON1|SGCD|SLC14A2|UTS2R
857	DOID:11847	coronary thrombosis	ACE|AGTR1|AGT|BHLHE22|EEF1B2P2|ESR1|F3|F5|GP1BA|GP5|GP6|ITGA2|ITGB3|MMP3|MMP9|PLA2G1B|PLA2G2A|PLA2G6|PLAT|REN|SERPINE1|TFPI
858	DOID:11870	Pick's disease	AAA1|AAAS|ADORA1|APEX1|APOC1|APOE|APP|C9orf72|CA1|CHMP2B|CKB|CSF2|DDI2|DKK1|DLD|EDN3|FUS|GRN|HAP1|HPGDS|HTT|KIAA0196|KRT17|LAMC2|LOC654780|MAP3K14|MAP4K4|MAPK8IP1|MAPT|MSI1|NAPG|NSF|OPTN|PARK7|PCSK1N|PDLIM5|PFN1|PIN1|POLD4|POLE4|PRDX2|PRDX3|PRDX6|PRNP|PSEN1|PSEN2|RD3|RNPS1|RS1|RSC1A1|SFPQ|SLC14A2|SLU7|SOD1|SOD2|SPAG8|SRSF7|SRSF9|STH|SYNM|TARDBP|TMEM106B|TOMM40|TREM2|UBB|UBQLN2|UTS2R|VCP
859	DOID:1188	mononeuropathy	GAL|PMP22
860	DOID:11885	ureteral benign neoplasm	AHR|AR
861	DOID:119	vaginal cancer	HLA-G|LINC01191|SLC14A2|UTS2R
862	DOID:11907	ecthyma	PDGFC
863	DOID:11914	gastroparesis	ABCB1|ADRA1A|ADRA1B|ADRA1D|CYP2D6|DRD2|FAS|HMOX1|KCNE1|KCNE2|KCNH2|KCNQ1|MLN|NOS1|REM1
864	DOID:1192	peripheral nervous system neoplasm	EGFR|EPO|FABP7|HGF|MTG1|NF1
865	DOID:11934	head and neck cancer	ABCB1|ACKR3|ADAM17|ADH1B|ADH1C|AKR1A1|ALDH1A1|ALDH2|ALOX15B|APEX1|ARHGAP24|ARNTL|ART4|AR|ASAH1|ATP6AP1|AURKA|AURKB|AVP|AXIN2|BBC3|BCKDHB|BCL2L11|BHMT|BIRC5|BMI1|BRCA2|BSG|CASP1|CAT|CCNA1|CCND1|CCR5|CD34|CD44|CD4|CD8A|CDAN1|CDH19|CDK6|CDKN1A|CDKN1B|CDKN2A|CEACAM6|CFTR|CHFR|CIB1|CIC|CISH|COIL|COL18A1|COMMD3-BMI1|COX2|CPVL|CRAT|CSF2|CTLA4|CXCL12|CYP1A1|CYP1B1|CYP24A1|CYP27A1|CYP27B1|CYP2A13|CYP2A6|C…
866	DOID:11949	Creutzfeldt-Jakob disease	ABCA1|ABCB1|ACHE|AHSP|AIF1|ALB|APOE|AQP1|AQP4|ATP6AP1|BACE1|BMP4|BMP5|CHGA|CHGB|CHN2|COX1|COX2|CSF2|CTSD|ENO2|ENPP3|GFAP|GH1|GNPDA1|GPI|GRN|GSS|HLA-DQB1|HLA-DRB4|HSPA4|IL7|LAMC2|MAPT|MS|MTMR7|NES|NOLC1|NPAS2|PDCL3|PFDN5|PKNOX2|PLXNB2|PNMA2|PPP1R14B|PRND|PRNP|PRNT|PTGS1|PTGS2|RAB3GAP1|RARB|RASA2|RBL2|RRM2|SPRN|STMN2|THRB|TSPAN8|YWHAB|YWHAH|YWHAQ|ZBTB38
867	DOID:11963	esophagitis	ALPP|ASRGL1|ATHS|ATP6AP1L|ATRNL1|CALM2P1|CCL11|CCL26|CCL27|CDX2|CYP2C19|DKK1|DSG1|ERICH5|FGF9|FUT3|GAPDHP15|GER|GSTM1|GSTP1|GSTT1|IL10|IL13|IL1B|IL6|KIAA0101|MBL2|MBP|NAT10|NOX5|NQO1|NR1H4|NRG3|OR5H8P|PDLIM3|PGA5|PRG2|PTGS2|SEL1L|SESN3|SHROOM3|SLPI|SNTB1|SOD2|STAT6|TGFB1|TLDC1|TNF|TP53|TRPV1|TSLP|UBE2V1P2
868	DOID:11971	synostosis	ALX3|ARID1B|CD6|CRS|CUP2Q35|EFNA4|EFNB1|ENDOU|EXOSC6|FGF13|FGF2|FGFR2|FGFR3|FLNB|HOXA11|MMDK|MSX2|NOG|S100A10|TCF12|TWIST1
869	DOID:11975	coloboma of optic nerve	PAX2|PAX6
870	DOID:11981	morbid obesity	ACACB|ACE|ADIPOQ|ADRA2A|ADRB2|ADRB3|AGRP|AMH|AQP7|AQP9|BBS2|BBS4|BDNF|CAPN10|CEP19|CNR1|CPE|CRP|CYP19A1|DOCK5|DRD2|ENPP1|ESR1|FAAH|FABP2|FTO|GAD2|GH1|GHRL|GNAS|GNB3|GNPDA1|GPI|GPS2|GPX1|HAMP|HAP1|HHIP|HIF1A|HSD11B1|HSPB3|IL1A|IL1B|IL6|INSIG2|INSR|INS|IRS2|KCNMA1|KIAA1462|LCN2|LCP1|LDLR|LEPROT|LEPR|LEP|LIPE|LPL|MC3R|MC4R|MEST|MFN2|MKKS|MRAP2|NAMPT|NCOR2|NEGR1|NEUROD1|NFYA|NPY2R|NPY|NR0B2|NR3C1|NUC…
871	DOID:11983	Prader-Willi syndrome	ACADS|ADIPOQ|AGRP|ANCR|ANKRD36B|ATP10A|BCR|BHLHE22|BP2|BP3|CCDC26|CD36|CHPT1|CHRFAM7A|CHRNA7|COL4A5|CRAC1|CYFIP1|DAZ1|DAZ4|DHDDS|EBPL|EEF1B2P2|ELK3|ENDOU|EXOSC6|F2R|FAM103A1|FGFR2|FMR1|FRAXA|GABRA5|GABRB3|GABRG3|GGT1|GH1|GHRH|GHRL|GHR|GOLGA8EP|HCRT|HDC|HERC2|HMI|HTC2|HTR2C|IFT172|IGF1|IGFBP2|INS|IPW|KRIT1|LAT2|LEPROT|LEPR|LEP|LMLN|MAGED1|MAGEL2|MDRV|MECP2|MKRN3-AS1|MKRN3|MSMB|MST1|NDN|NF1|NIPA1|N…
872	DOID:11984	hypertrophic cardiomyopathy	ABR|ACE2|ACE|ACP1|ACTA1|ACTA2|ACTC1|ACTN2|ADAM12|ADAM17|ADM|AGPAT2|AGTR1|AGTR2|AGT|AGXT|ANKRD1|APCDD1|APRT|AR|ASPG|ATM|ATP2A2|ATP2C1|ATP8|BSCL2|C16orf82|CAB39|CALR3|CASP3|CAV3|CD36|CD59|CDK7|CEBPD|CFH|CHD1L|CMA1|COX10|COX15|COX5A|COX8A|CPOX|CR2|CRIP3|CRP|CSRP3|CYP11B2|CYTB|DCN|DES|DMD|DMPK|DTNB|ECT|EDN1|EDN2|EEF2|ELAC2|ELN|ESR1|FHL1|FKTN|FPR1|FXN|GAA|GJA1|GJA8|GLA|GNAS|HDAC2|HEY2|HFE|HIF1A|HLA-A|…
873	DOID:11991	osteopoikilosis	BOS2|ELN|LEMD3|PRDM16
874	DOID:11994	atrophy of testis	ADH1B|ADH4|AKR1A1|ALDH2|AR|CCND2|CISH|E2F1|PTGDR|REEP5|TFDP1|TP53
875	DOID:11997	spermatocele	CFTR|SLC26A3|SLC9A3
876	DOID:120	female reproductive organ cancer	BRCA1|BRCA2|ESR1|MRC1|MT1E|PGR|UGT1A1
877	DOID:12010	anterior ischemic optic neuropathy	ACE|AGTR1|F5|MTHFR
878	DOID:12028	Conn's syndrome	ADIPOQ|AGTR1|AGT|ATM|CACNA1D|CD44|CD5L|CD69|CLCNKB|CPA1|CYP11B1|CYP11B2|CYP17A1|CYP21A2|CYP2B6|CYP4F3|DNMT1|EDN1|ENPEP|FHII|FLNB|GNRHR|HSD3B2|INS|KCNJ5|KCNK3|KCNK9|LHCGR|LRIT1|NLRP3|NPPA|NR3C2|NR5A1|PAM|PCSK9|PLIN1|POMC|REN|S100A6|SERPINE1|SHCBP1|SLC12A3|SLC33A1|TP53|UTS2
879	DOID:12029	sympathetic ophthalmia	HLA-C|HLA-DQA1|HLA-DRB1|HLA-DRB4|IL10|LTA|MLANA|RBM45|RTL1|SFXN1|TNFRSF10A|TNF
880	DOID:12030	panuveitis	CFH|GEM|HLA-DRB4|KIR3DL1|TNFRSF10A|TNF|VAMAS6
881	DOID:1205	hypersensitivity reaction type I disease	ABCF1|ACP1|ADRB2|AKR1B1|ALB|CASP1|CCL11|CCL17|CCL19|CCL20|CCL24|CCL2|CCL3|CCL4|CCL7|CCL8|CCR1|CCR2|CCR6|CCR9|CD14|CD274|CD40LG|CRHR1|CX3CL1|CXCL1|CXCL5|CXCL9|CXCR3|CYP1A1|CYSLTR1|F2RL1|FLG|FNDC3A|GATA3|GZMB|HAVCR2|HCP5|HLA-A|HLA-B|HLA-DPB1|HLA-DQA1|HLA-DQB1|HLA-DRB1|HP|HTR2B|ICOS|IFNG|IL10RA|IL10|IL13|IL17A|IL18|IL1B|IL1R1|IL1R2|IL2RB|IL31|IL4|IL5RA|IL6ST|IL6|IL7R|IL8|IRAK4|IRF1|ITGB2|JAK2|KNG1|L…
882	DOID:12053	cryptococcosis	ATP12A|ATP4A|ATP6V0A1|ATP6V0A2|ATP6V0A4|C2|CALML3|CCL5|CD4|CEL|CHIA|COTL1|COX2|CPS1|CP|CSF2|CSRP3|CYP21A2|CYP51A1|DDX56|EEF1A2|FCGR2A|FCGR3A|FCGR3B|FKBP1AP1|FKBP1AP2|FKBP1AP3|FKBP1AP4|FKBP1A|GNLY|HTC2|IL18|ITGAL|ITGB2|LAMC2|MAP1LC3A|MPI|NM|PARP9|PITX3|PLB1|PM20D1|PRKAA1|PRKAA2|PRKAB1|PRKCA|PTPRC|PTX3|RPS4X|SLC27A5|SLC9B1|SOD1|SP1|TCIRG1|TNF|TXN
883	DOID:1206	Rett syndrome	ABR|AKT1|AMACR|APOE|APRT|ARSD|ATRX|BDNF-AS|BDNF|BEST1|CA2|CDKL5|CDR2|CHP1|CHRFAM7A|CHRNA7|CLU|COX1|CREB1|CREBBP|CSF2|CXXC1|DCTN3|DLX5|DMD|DNM1|DYNC1H1|DYRK1A|EGR2|EIF4E|ENO2|EOS|EP300|FBP1|FBP2|FOXG1|FXYD1|GABRB3|GLI3|H19|HHIP|HIST1H4A|HIST1H4B|HIST1H4C|HIST1H4D|HIST1H4E|HIST1H4F|HIST1H4H|HIST1H4I|HIST1H4J|HIST1H4K|HIST1H4L|HIST2H4A|HIST2H4B|HIST4H4|HTC2|ID1|ID2|ID3|ID4|IGF2|IKZF4|IL4|IPW|KHSRP|K…
884	DOID:12098	trigeminal neuralgia	BMP2|ESR1
885	DOID:121	vaginal disease	HLA-DQB1|IL10|IL1B|IL6|IL8|TLR4|TNF
886	DOID:1210	optic neuritis	AQP4|CAT|CCR5|CD19|CD27|CISH|CSF2|DPYSL5|GFAP|HCRT|HLA-A|HLA-DRB1|HLA-DRB4|HLA-DRB5|IFNG|IL4|IL6|ITGB3|LAMC2|MBP|MOBP|MOG|MS|ND4|PDXP|PLP1|PRDX5|PTHLH|SDC1|SIRT1|TNF
887	DOID:12117	pulmonary alveolar microlithiasis	SLC34A2
888	DOID:12119	hemosiderosis	CP|HFE|HMOX1|HP|TSHZ1
889	DOID:12120	pulmonary alveolar proteinosis	ABCG1|CSF2RA|CSF2|IL10|SFTPD
890	DOID:12129	bulimia nervosa	ADIPOQ|BDNF|BULN|CLOCK|CNR1|COMT|DPP4|DRD4|FAAH|GHRL|GHSR|HTR2A|HTR2C|LEP|MC4R|NOS1|NOS2|NPL|NR3C1|PCDHA4|PCDHA@|SLC6A4|TPH1
891	DOID:12132	Wegener's granulomatosis	ACE|ACP5|ADRA1D|ANTXR2|CALCR|CCL5|CCR5|CD226|CD28|CD36|CD4|CD8A|CDCA7L|CDK6|CDS1|CHEK2|CRP|CTLA4|CTSK|CYCSP24|DEFB104A|DEFB104B|DEFB1|DEFB4A|DEFB4B|DPP4|F2RL1|FCER1A|FCGR3B|GBA3|GYPA|HLA-A|HLA-DPB1|HLA-DQB1|HLA-DRB1|HLA-DRB4|HLA-E|IFNG|IL10|IL17D|IL1B|IL2|IL4|IL8|IRF5|KRT20|LYZ|MDM2|MMP2|MMP8|MPO|MS4A1|MS4A2|MS|NEUROD1|NLRC3|NOD2|OR6K6|PDCD1|PPARA|PPARG|PRTN3|PSMA2|PTPN22|RA19|RA4|RBM45|RING1|RXR…
892	DOID:12134	factor VIII deficiency	ABCC1|ABO|AK3|ALB|AMBP|ATM|BRCA1|CAT|CCL3L1|CCL3L3|CCR2|CCR5|CD4|CD8A|CHAMP1|COX8A|CRAT|CTLA4|CYP3A4|DPP4|EVA1C|EXT1|F10|F11|F2|F3|F5|F7|F8A1|F8A2|F8A3|F8|F9|FOXP3|FUNDC2|G6PD|GFER|GH1|GJA1|GLYAT|GZMB|HAP1|HFE|HLA-A|HLA-B|HLA-DQB1|HLA-DRB1|HLP|HSFX1|HSFX2|HUNK|ICOS|IFNA2|IFNG|IFNL3|IGHJ1|IKBKG|IL10|IL1B|IL2RA|IL4|IL5|IRF5|ISG20|KIDINS220|KRAS|KRT20|LMAN1|MAGEA11|MAGEA9B|MAGEA9|MARCKSL1|MARCKS|MOV…
893	DOID:12139	dysthymic disorder	IL1A|IL1B|IL1RN
894	DOID:12140	Chagas disease	A2M|ACE|ACP1|ADAM7|ADC|ARC|ARTN|ATP2C1|ATP6AP1|BACE1|C2|C3|CALCA|CALR|CCL13|CCL2|CCL3L1|CCL5|CCND1|CCR5|CD27|CD28|CD4|CD83|CD8A|CDK7|CDR3|CETN1|COL11A2|COX1|COX2|CRYGD|CSF2|CSF3|CSRP3|CTLA4|CTSB|CTSL|CYP51A1|CYTB|DCLK1|DDX39A|DDX39B|DDX58|EDN1|EPHB2|FCN2|FDPS|FES|FOSL1|FPR2|GFAP|GJA8|GNPDA1|GPI|GSR|HLA-A|HLA-C|HLA-DPB1|HLA-DQA1|HLA-DQB1|HLA-DRB1|HLA-DRB4|HLA-E|HP|HSP90AA1|HSPA14|HSPA4|HSPD1|IFIH1…
895	DOID:12143	neurogenic bladder	BDNF|CHRM2|ERBB3|GBE1|NGF|NTF3|PIP5K1C
896	DOID:12144	low compliance bladder	ADCYAP1|ADRB3|BDKRB1|EDN1|GJA1|GJA5|NGF|TRPA1
897	DOID:12148	alveolar echinococcosis	CD4|CD8A|DBA2|HLA-A|HLA-B|HLA-C|HLA-DPB1|HLA-DQB1|HLA-DQB2|HLA-DRB1|IL10|IL2|IL3|IL4|IL5|KLRC4-KLRK1|KLRK1|MICA|NELFCD|RBM45|TGFB1|TNFRSF8|TNFSF8
898	DOID:12155	lymphocytic choriomeningitis	A1CF|ACF|ADAR|AGFG1|AGRP|ANTXR2|AQP1|AR|BCAP31|BGLAP|C4A|C4B_2|C4B|CA1|CABIN1|CALCR|CALD1|CCL2|CCL5|CCR5|CD27|CD44|CD4|CD68|CD8A|CDCA7L|CHTF8|CNP|COX2|CPVL|CSF2|CSH1|CSH2|CXCR3|DAG1|DDX58|DPYD|DUSP10|EFNA1|EGFR|EGR2|EOMES|EPHA2|ERBB2|ERCC8|ERVW-1|ESR1|FGFR1|FOXO1|FOXO3|GFAP|GZMB|H2AFX|HDAC8|HLA-A|HLA-DRB1|HSPA9|HSPB3|HTC2|IFNGR1|IFNG|IGFBP7|IL1A|IL1B|IL2RA|IL3|IL6R|IL6|IL7R|IL7|IL8|INS|IRF3|IRF9|…
899	DOID:12157	aseptic meningitis	ALB|CSF2|CSF3|IL6|IL8|LAMC2|MRC1|NLRP3|NM|TRIO
900	DOID:12161	peripheral retinal degeneration	PRPH2|PRPH|RPGR|TST
901	DOID:12165	retinal lattice degeneration	COL2A1|COL4A4
902	DOID:12169	carpal tunnel syndrome	ADAM10|B2M|CCL2|CEL|ECT|ESR1|EVA1C|FANCF|FAP|GLMN|HUNK|NOS2|PGR|PMP22|PRKCA|RBM8A|TNC|TTR|USP9X
903	DOID:12176	goiter	ADORA2A|ALB|AQP4|ASAH1|BAX|BRAF|BUD31|CALCA|CAPZB|CCDC6|CCND1|CDKN2B|CLCN5|COL9A3|DGCR2|DICER1|DUOX2|EGFR|EGF|ENPP2|ERBB2|F9|FAM227B|FGF13|FGF2|FGF7|FGFR1|FLT1|FN1|FOXE1|GGT1|GNB3|GRDX|GRPEL1|HHEX|HLA-DRB1|HPT|HT|IGFBP5|IYD|KDR|KEAP1|LPAR1|LPAR2|MAF|MEFV|MMP14|MMP1|MMP2|MMP7|MMP9|MPZL2|MT1A|MYC|NEUROD1|NKX2-1|NTRK1|PAX8|PCNA|PGF|PIGF|PRDX5|PTCH1|PTGDS|PTTG1IP|QPCT|RASSF2|RBM45|RET|RGS12|S100A4|SL…
904	DOID:12177	common variable immunodeficiency	AICDA|ANP32B|APCS|BCL6|BCR|BHLHE40|BLNK|BTK|CAMLG|CCL18|CCL19|CCL21|CCNO|CCR7|CD14|CD19|CD27|CD38|CD40LG|CD40|CD4|CD5|CD69|CD70|CD81|CD86|CD8A|CR2|CTLA4|DAP|DUSP5|FAS|FCGR2A|FCGR2B|FCGR2C|FCGR3A|FCGR3B|FCGRT|FKBP4|FOXP3|GTF2H4|GZMA|HLA-A|HLA-B|HLA-DQB1|HLA-DQB2|HLA-DRB1|HLA-DRB4|HLA-E|ICOSLG|ICOS|IFNA13|IFNA1|IFNG|IGAD1|IL10|IL12A|IL1A|IL1B|IL1R1|IL1RN|IL21R|IL21|IL2RA|IL2RG|IL2|IL4|IL5|IL6|IL7|I…
905	DOID:12179	tinea corporis	DEFB4A|DEFB4B
906	DOID:12185	otosclerosis	ACE|ADRA1D|AGTR1|AGT|BMP2|BMP4|CD46|COL1A1|COL1A2|CYLD|DAND5|HLA-A|HLA-B|HLA-DRB4|NOG|OTSC1|OTSC2|OTSC3|OTSC4|OTSC5|PSG1|RELN|SLC26A2|SP1|STRC|TGFB1|TNFRSF11B|TNF|TRB
907	DOID:12192	sigmoid colon cancer	TTR
908	DOID:12205	dengue disease	ACSM3|ADAR|ADM|ANTXR2|ARPP21|ATN1|BHLHE22|BLNK|BST2|C15orf48|CASP1|CCL2|CCL3|CCL5|CCL8|CD14|CD177|CD209|CD4|CD8A|CEBPB|CFH|CLEC5A|COX2|CSF2|CTLA4|CXCL10|CYP27B1|DAXX|DDX58|DEFB1|DGAT2L6|DHX9|EEF1B2P2|ERVW-1|EXOC7|FCGR1A|GRB10|HLA-A|HLA-B|HLA-C|HLA-DPB1|HLA-DQB1|HLA-DQB2|HLA-DRB1|HLA-DRB4|HLA-E|HMGB1|HSPA14|HSPB3|HSPD1|ICAM1|ICAM3|IFNA13|IFNA1|IFNB1|IFNG|IFT81|IL10|IL11|IL17A|IL17D|IL18|IL1B|IL1RL…
909	DOID:12206	dengue hemorrhagic fever	CCL2|CD209|CD8A|CLEC5A|CTLA4|FCGR1A|FCGR2A|FCGR2B|FCGR2C|HLA-A|HLA-B|HLA-DPB1|HLA-DQB1|HLA-DQB2|HLA-DRB1|HLA-DRB4|HLA-E|ICAM1|IFIH1|IFNA13|IFNA1|IFNG|IL10|IL18|IL1B|IL1RN|IL4|IL6|IL8|IRF3|ITGB3|IVNS1ABP|JAK1|MICA|MICB|MIF|MPZ|NLRP3|NR0B1|PLCE1|PMP22|PRH1|PRH2|PSAP|PTPN11|RBFOX1|RBM45|SEC11B|SENP8|SLC14A2|SRSF6|TAP1|TAP2|TGFB1|THBD|TLR4|TLR7|TNFRSF10A|TNF|UTS2R|VCAM1|VDR|VEGFA
910	DOID:12211	filarial elephantiasis	CTLA4|GGTLC1|HSPD1|IL10|MBL2|NFKB1|PTEN|SOCS1|SOCS3|SOCS4|SOCS5|SOCS7|TGFB1|TLR1|TLR2|TLR4|TLR9|TXN|VEGFA
911	DOID:12215	oligohydramnios	IL1RN|PDGFA|PDGFB|PDGFRA|PDGFRB|PDPN|PTGS2
912	DOID:12217	Lewy body dementia	A2M|ACE|AGER|AIF1|AKR7A2|APOE|APP|AQP1|AQP4|BACE1|BCHE|BDNF|BECN1|BHLHE22|CA2|CBS|CEL|CSF2|CST3|CYP2D6|CYP2D7P|DYRK1A|EDN1|EIF4G1|GBA|GFAP|GRN|HLA-E|ICAM1|IGF1R|IGF2R|IGF2|IL6|INSR|INS|LAMC2|LRRK2|MAG|MAOA|MAOB|MAP1LC3A|MAPT|MUL1|NANOS3|NEUROD1|NGF|NOS2|NOS3|NOTCH3|NR4A2|NTRK1|NTRK2|PANK2|PARK2|PARP9|PCNT|PECAM1|PLK2|PRNP|PSEN1|RPH3A|SERPINA1|SERPINA3|SLC27A5|SLC6A2|SLC6A3|SNCAIP|SNCA|SNCB|SNCG|S…
913	DOID:1222	cartilage disease	ARSE|COL10A1|COL11A2|COL2A1|COMP|EDN1|FGF14|IL10|MMP3|NPPC|WWP2
914	DOID:12236	primary biliary cirrhosis	AAA1|AAAS|AASS|ABCB11|ABCB1|ABCB4|ABCC1|ABCC2|ABCC3|ABCC4|ABCC5|ABCC6|ABCG2|AIRE|ALPP|AMELX|ANPEP|ANTXR2|ANXA11|APOE|APP|ARR3|ARRB1|ASRGL1|ATHS|ATM|ATN1|ATRNL1|B3GAT1|BEST1|BHLHE22|BLM|BRD2|BTG3|BTNL2|C4A|C4B_2|C4B|C6orf10|CALCOCO2|CASR|CCL20|CCL27|CCR5|CCR7|CD180|CD19|CD1C|CD274|CD28|CD40LG|CD40|CD44|CD4|CD80|CD8A|CD99|CD9|CDKN1A|CDKN2A|CDR3|CEACAM1|CFTR|CLEC16A|CLEC4C|CLTC|CNR1|CNR2|CTLA4|CX3CR…
915	DOID:12237	bile reflux	CACNA1E|MUC1|MUC4|PTGS2
916	DOID:12241	beta thalassemia	ABL2|ACSBG1|ADO|ADRA1D|AHSP|ANK2|APEX1|APOE|ARFGEF2|ARHGEF7|ASCC1|ATM|BCL11A|BRCA2|CA2|CAD|CARD16|CAT|CD34|CD37|CD40|CD6|CD8A|CHIT1|CISH|COL1A1|COP|COX8A|CRYL1|CSF2RB|CYP2E1|CYP3A4|DHODH|DOCK11|ECE2|EIF2AK1|ELANE|ENTPD1|EPO|ERCC3|F2|F5|FANCD2|FBN2|FBXW7|FUT1|G6PD|GAA|GATA1|GCA|GGT1|GGT2|GGTLC3|GGTLC4P|GGTLC5P|GLS|GLUD1|GLYAT|GPSM3|GSN|GSR|GSTK1|GTF2H1|GTF2H2C|GTF2H2D|GTF2H2|GTF2H3|GTF2H4|GTF2H5|H…
917	DOID:12252	Cushing's syndrome	ACBD3|AGTR1|AGT|AIP|ANTXR2|AVPR1B|AVPR2|AVP|BEST1|BRD2|C1QL1|C1QTNF1|CCND1|CDK7|CDKN2A|CNC2|CPA1|CRH|CYB5A|CYP11B1|CYP17A1|CYP4F3|DMD|EGFR|GABRA6|GH1|GHRL|GHSR|GHS|GIPR|GIP|GNAI2|GNAS|HSD11B1|IH|IL18|IL6|IL8|INSR|INS|KRT20|LHCGR|MC2R|MEN1|NR3C1|PDE11A|PDE8B|POMC|POR|PRKAR1A|PRL|REN|RNU1-1|RUNX1T1|SLC8A1|SST|SYP|TP53|TWIST1|TXNIP|TXN|VWF
918	DOID:12253	testicular lymphoma	NEUROD1|TUBB4B
919	DOID:12259	hemophilia B	ACR|AK3|AMD1|AMDP1|CCT|CFTR|CGA|CHGA|COX8A|DBP|EBP|EGF|ENO1|F11|F2|F3|F5|F7|F8|F9|FLVCR2|G6PD|GC|GLB1|HLA-A|HSD17B4|MGMT|MSC|NBEAL1|NT5C2|PAH|PRH1|PRH2|PSAP|QPCT|SH3D19|SLC14A2|SLC25A37|SMN1|SMN2|SOX3|SPRR2A|ST14|TBP|TBX1|TNFRSF10B|UBL4A|UTS2R|XG
920	DOID:1227	neutropenia	ABCB1|ABCC2|BCL2|C5AR1|C5|CAMP|CSF2|CSF3R|CSF3|DPYD|ELANE|FCGR2B|G6PC3|HAX1|IFNA2|IFNG|IL10|IL1B|ITPA|LEF1|MTHFR|SLCO1B3|TGFB1|TNFRSF10A|TPMT|UGT1A1|WAS
921	DOID:12270	coloboma	ABCB6|ABCG2|ACTB|ACTG1|BCL6|BCOR|BMP4|CC2D2A|CHD7|COL4A3|COL4A5|CRG|CRYAA|FADD|FGF3|GDF6|KIAA0319|LAMB1|MAF|MCDR1|NMNAT1|OTX2|PAX2|PAX6|PLXNA2|RPGRIP1L|SHH|SIX6|SLC6A3|SNAP25|SOX2|SPTAN1|STRA6|TFAP2A|TMEM67|TMX3|TP53|VANGL2|VSX2|VUR
922	DOID:12271	aniridia	ABCB6|ACP1|APOB|BCR|BDNF|CAT|CD53|CDK2AP2|CDKN2A|CTNNBL1|CYP1B1|DEL11P13|ELP4|ENDOU|EXOSC6|FOXC1|HRAS|IH|INS|LAMTOR2|LUZP2|OTX2|PAX3|PAX6|RPP14|S100A10|S100A9|SF3B6|ST8SIA4|SUB1|SULT1A1|WT1
923	DOID:12273	anisometropia	PTEN
924	DOID:12287	Crimean-Congo hemorrhagic fever	HHAT|IL10|IL6|MBTPS1|PCSK5|SLC17A5|TLR8|TLR9
925	DOID:1229	paranoid schizophrenia	ABO|BDNF|CALR|CCL2|COMT|CYP1A2|DDC|DPYSL2|HLA-A|HTR1A|HTR2A|IFNG|IL10|IL1RN|IL4|IL6|MAOA|POLD4|POLE4|SLC14A2|TDO2|TNFRSF1B|TNF|TPH2|UTS2R|YWHAZ
926	DOID:12294	atypical depressive disorder	SLC6A4
927	DOID:12297	Vogt-Koyanagi-Harada disease	ARMC9|CCL2|CTLA4|FCRL3|GEM|HLA-A|HLA-B|HLA-C|HLA-DQA1|HLA-DQB1|HLA-DRA|HLA-DRB1|HLA-DRB4|HM13|IFNA2|IFNG|IL17A|IL17F|IL1B|IL23R|KIR2DL1|KIR2DL2|KIR2DL3|KIR2DL4|KIR2DL5A|KIR2DP1|KIR2DS1|KIR2DS2|KIR2DS3|KIR2DS4|KIR2DS5|KIR3DL1|KIR3DL2|KIR3DP1|KIR3DS1|LINC01193|MIR146A|MLANA|PDCD1|PSIP1|PTPN22|RBM45|RTL1|STAT4|SUMO4|TNFAIP3|TNFRSF10A|TYR|VAMAS6
928	DOID:12305	Bloch-Sulzberger syndrome	AR|COX8A|EDA|ENDOU|EXOSC6|F8|G6PD|HMI|HPRT1|IARS|IKBKGP1|IKBKG|NFKB1|PGD|PHGDH|PRKG1|S100A10|SPIN2A|SUMF2|TNFRSF1A|TRAF6|UBL4A
929	DOID:12306	vitiligo	ABO|ACE|ACHE|ACP1|AIRE|AIS1|AIS2|AIS3|AIS4|AQP3|ASIP|ATP8B1|BACH2|BCL2|BTNL2|C12orf10|C1QTNF6|C4A|C4B_2|C4B|CASP7|CAT|CCR5|CCR6|CD44|CD4|CD80|CD8A|CDK5RAP1|CHP1|CLEC11A|CLNK|COMT|CORO2A|CRAT|CSF2|CTLA4|CYP27B1|DCTN3|DCT|DDR1|DECR1|DR1|DYNC1H1|EDN1|EDNRB|ESR1|FASLG|FASN|FAS|FBXO11|FGF2|FGFR1OP|FLNB|FOXD3|FOXP1|FOXP3|GCLC|GCLM|GLYAT|GSTK1|GSTM1|GSTP1|GSTT1|GZMB|HCG9|HGF|HLA-A|HLA-B|HLA-C|HLA-DPB1|H…
930	DOID:12308	Dubin-Johnson syndrome	ABCB6|ABCC1|ABCC2|ABCC3|ABCG2|DPP4|KLHL1|MARCKSL1|RDX|SYCE1L|WLS
931	DOID:12309	urticaria pigmentosa	ABCA1|ASXL1|CALCA|CD2|CD34|CTSG|DNMT3A|FIP1L1|HBM|HDC|IL13|IL2RA|IL4R|ISG20|KITLG|KIT|KRT14|LRP5|MAP3K8|MPG|NF1|NRP1|NTRK1|PDGFRA|PIK3CA|PIK3CB|PIK3CD|PIK3CG|POMC|PRSS27|RASGRF1|RCC1|S100A12|SLC18A2|SP4|SST|SULT1E1|TAC1|TACR1|TET2|TPSD1|TPSG1|TRPV1|VIP
932	DOID:12318	corneal granular dystrophy	ARSD|TGFBI
933	DOID:12326	chronic pulmonary heart disease	CSF2|LAMC2|POMC
934	DOID:12328	marasmus	PIGR|PTGS2
935	DOID:12336	male infertility	ABCB1|ACE|AGRP|AHRR|AHR|ANXA5|APEX1|APOB|ARL6|ARNTL|AR|ATM|AURKC|AZF1|BDNF|BOLL|BPNT1|BPY2B|BPY2C|BPY2|BRCA2|BRD2|BRDT|CASP8|CATSPER1|CATSPER2|CCNA1|CFTR|CGA|CHGA|CILD2|CLOCK|COL1A1|CPEB1|CREM|CRISP2|CST8|CSTF2T|CS|CYP17A1|CYP19A1|CYP1A1|CYP1B1|CYP2B6|DAZ1|DAZ2|DAZ3|DAZ4|DAZL|DDX25|DDX3Y|DDX4|DLK1|DNAAF3|DNAH1|DNAH5|DNAI1|DPY19L2|EFCAB4B|EIF5A2|ELOVL2|EPPIN-WFDC6|EPPIN|ESR1|ESR2|EXOSC3|FANCA|FASL…
936	DOID:12337	varicocele	ADRA1D|AGRP|AR|CASP9|CYLD|DHDDS|FAS|GGT1|GSTK1|GSTM1|GSTM2|GSTP1|GSTT1|HFE|HMOX1|HPGDS|HSPA2|HSPD1|IL1A|IL1B|MFT2|MTA1|OAT|SLCO6A1|TNMD
937	DOID:12347	osteogenesis imperfecta	ACOT7|ACTBL2|ACTG1|ACTG2|ACT|ADRA1D|AGA2|ARHGEF5|BEST1|BGLAP|BGN|BMP1|C1orf52|COL1A1|COL1A2|COL3A1|CRTAP|DCN|DMD|DSG1|FGFR3|FHL5|FKBP10|FN1|GH1|GLTSCR2|GPATCH8|HLA-DRB4|HSPA5|IFIT3|KRIT1|LEPRE1|LRRC4|MID1|MRAP|MSC|PLOD2|PNPLA2|POTEKP|POTEM|PPIB|PPP1R2P9|QTRT1|SBDS|SDS|SERPINA3|SERPINF1|SERPINH1|SLC25A37|SP7|SPARC|SQSTM1|SRSF2|STIP1|TMEM38B|TNC|TNFRSF1A|USP14|WNT1
938	DOID:12351	alcoholic hepatitis	ABCB11|ABR|CAV1|CCL2|CCL3|CCL5|CD4|COX2|DBP|GAPDH|GC|HGF|HLA-A|HLA-B|HSD17B4|ICAM1|IL10|IL13|IL17A|IL8|IVNS1ABP|ND1|NOSIP|NOSTRIN|POTEF|PRMT1|PRNP|SLC10A1|SLCO1B1|TLR2|TLR4|TLR9|TNFRSF1A|TNF
939	DOID:12359	endocrine exophthalmos	CASQ1|CCL2|CD28|CD40|CD4|CD80|CD86|CD8A|COX2|CTLA4|HLA-A|HLA-DRB1|HLA-DRB4|HMGA2|HSPA4|HT|ICAM1|IFNG|IGF1R|IL10|IL12A|IL12B|IL18|IL1A|IL1B|IL1R1|IL1RN|IL23R|IL2|IL4|IL6|ITGAE|LEP|LINC01193|LTA|NR3C1|PPARG|PTGS2|PTPN22|RBM45|SCD|SLC14A2|SST|TG|THY1|TNF|TPO|TSHR|UACA|UTS2R
940	DOID:12361	Graves' disease	ABCF1|ABO|ACP1|ADIPOQ|ADORA2A|ADRB1|ADRB2|AITD1|ANTXR2|ANXA3|APEX1|AQP3|AQP4|ARID5B|ATD|ATM|B3GNT2|BACH2|BAK1|BAX|BCL2|BEST1|BLNK|BTNL2|C4A|C4B_2|C4B|C6orf10|CALR|CASP8|CASP9|CBLB|CCL20|CCL5|CCR5|CD14|CD226|CD274|CD276|CD28|CD40|CD4|CD5L|CD80|CD83|CD8A|CDR3|CEL|CRS|CSF2|CTLA4|CXCL10|CXCL9|CXCR3|CXCR4|CXCR6|CYP1A1|CYP27B1|CYP2D6|DAND5|DCT|DIDO1|DIO1|DIO2|DLL4|DMD|DNMT1|DNTT|ECD|ESR1|ESR2|F3|FASLG|…
941	DOID:12365	malaria	ABCA1|ABCA4|ABCB1|ABCB6|ABO|ACD|ACE2|ACE|ACHE|ACOT7|ACP1|ACP5|ACTBL2|ACTG1|ACTG2|ACT|ADAMTS13|ADCY9|ADH1B|ADI1|ADORA2A|ADORA2B|ADRBK1|AGRP|AGT|AHSG|AIF1|AKR1A1|ALDH7A1|ALOX5|ALPP|AMH|ANGPT1|ANGPT2|ANXA13|ANXA2|ANXA4|ANXA6|ANXA7|APOBEC3B|APOE|AQP3|ARHGEF2|ARHGEF5|ARMC9|ATP2B4|ATP6V1G2|BLNK|BRCA2|BW53|C1orf228|C2|CA14|CALR|CARTPT|CASP12|CASP1|CBX5|CCL18|CCL1|CCL2|CCL3L1|CCL3L3|CCL3|CCL5|CCR5|CCR7|C…
942	DOID:12375	bronchopneumonia	EXT1|GORASP1|IL6|PARP1|RELA|SYT1|TIPARP|TNFSF10|UBB|WNK1
943	DOID:12376	juvenile spinal muscular atrophy	GUSBP1|HHEX|LOC100653061|SMA4|SMN1|SMN2|SNRPN|STMN1
944	DOID:12377	spinal muscular atrophy	AHSA1|AIMP2|AKT1|ALPI|APOB|ARSF|AR|ASAH1|ATM|ATP6V1B2|BCL2|BICD2|BRD2|BSCL2|CARM1|CD2AP|CD36|CD47|CFTR|CLEC11A|CLU|COX2|CR1|CREB1|CRK|CST7|CTF1|CYP4V2|DBNL|DDX20|DYNC1H1|EEF1D|EIF3K|EPHB2|FUS|G6PD|GARS|GDF15|GEMIN2|GEMIN4|GLE1|GM2A|GRAP2|GTF2H2C|GTF2H2D|GTF2H2|GUSBP1|H2AFX|HDAC2|HDAC4|HEXA|HGF|HSPB3|HSPB8|IAPP|IFI44|IFNA13|IFNA1|IFNA2|IFNA8|IFNG|IGF1|IGHMBP2|IL10|IL18|KDSR|KHSRP|KIF1B|LEPREL2|LIX…
945	DOID:12382	complex partial epilepsy	APOE|GJA1|SCN3A
946	DOID:12384	dysentery	CD4|CD8A|EMP1|PTEN
947	DOID:12385	shigellosis	ACTR2|ADRA1D|AICDA|AIRE|ANGPTL2|CALCOCO2|CASP4|CCNB1|CD4|CDC42|CLSTN2|CLSTN3|DCTN4|DHFR|DYT10|EMP1|ETV5|EZR|GORASP1|GTF2H1|IFNG|IGF2BP2|IKBKG|IL10|IL6|IL8|INVS|IRAK4|KHDRBS1|KRT12|LAMP3|LMLN|LOC100128922|LSAMP|LTB|LYZ|MAP3K10|MPO|MPST|MRAP|MSN|MSTO1|MUL1|MYOZ3|NDUFA5|NDUFB4|NFKB1|NUP62|PARK2|PRRT2|PTEN|RASA1|RDX|RELA|RGS6|SECTM1|SERPINB2|SERPINE1|SOD1|SPG7|SPI1|SQSTM1|SUMF2|SYT1|TAM|TANK|TNF|TPO|…
948	DOID:12387	nephrogenic diabetes insipidus	AQP1|AQP2|ARHGAP4|AVPR2|AVP|CANX|IFNAR1|L1CAM|NLRP3|SLC4A4|VCAM1
949	DOID:12388	neurohypophyseal diabetes insipidus	AHSA1|AIMP2|ALB|AQP2|ATP12A|ATP4A|AVPR2|AVP|AZI2|B4GALNT2|C14orf166|C9orf156|CD8A|CDK7|CRK|CRYL1|EIF2B5|FBN2|GLUD1|GRAP2|H6PD|IFNAR1|IL6|IL8|KCNA2|MAPK14|MAPK1|MAPKAPK2|NAA25|NAP1L1|NAPSA|NCKAP1|NLRP3|NPTX2|NRP2|PAX3|PHB2|POLDIP2|PRNP|RNF19A|SUMF2|SUPT20H|TAB3|UGDH
950	DOID:12399	pathological gambling	DRD1|DRD2|DRD4|FZD10|HTR1B|HTR2A|SLC6A4|VLDLR
951	DOID:1240	leukemia	A4GALT|AAA1|AAAS|AADAC|AAGAB|AATF|ABCA1|ABCB1|ABCB4|ABCC11|ABCC1|ABCC3|ABCC4|ABCC6|ABCC8|ABCG2|ABI1|ABL1|ABL2|ABO|ACD|ACE|ACHE|ACKR2|ACOT7|ACP1|ACPP|ACR|ACTBL2|ACTG1|ACTG2|ACTR1B|ACT|ACVR1|ACVRL1|ADAM10|ADAM17|ADAMTS1|ADA|ADRA1D|AFF1|AFF2|AFF3|AFF4|AFM|AFP|AGFG2|AGRP|AGT|AGXT|AHI1|AHR|AHSA1|AICDA|AIC|AIFM1|AIMP2|AKR1B1|AKR1C3|AKR1C4|AKT1|ALAS2|ALB|ALDH7A1|ALK|ALL1|ALOX15|ALPI|ALRH|ANC|ANGPTL6|ANG…
952	DOID:12400	kleptomania	ADRA2A|DRD1|DRD2|DRD3|DRD4|DRD5|FOSB|HTR2A|SLC6A3|SLC6A4
953	DOID:12401	intermittent explosive disorder	ADRA2A|DRD1|DRD2|DRD3|DRD4|DRD5|FOSB|HTR2A|SLC6A3|SLC6A4
954	DOID:12449	aplastic anemia	ABCA1|B2M|CCL5|CCR7|CD19|CD247|CD34|CD3D|CD3E|CD3G|CD40LG|CD48|CD4|CD55|CD59|CD8A|CDR3|CEACAM8|CSF2|CSF3|CXCL5|CYP1A1|ECI2|EGF|EPO|EVA1C|EXT1|FANCD2|FASLG|FLNB|FOXP3|FUT1|GAR1|GATA1|GATA2|GATA3|GEM|GNPDA1|GPI|GSTK1|GSTM1|GSTT1|HAVCR2|HBFQTL4|HFE|HLA-A|HLA-B|HLA-DQA1|HLA-DQB1|HLA-DRB1|HLA-DRB4|HLA-DRB5|HLA-E|HOXB4|HPGDS|HUNK|IFNG|IL10|IL15|IL17D|IL18|IL27|IL2|IL4|IL5|IL6|ITGA2B|ITGB3|KIR3DL1|KITLG…
955	DOID:1245	vulva cancer	CA9|CD83|CDKN2A|EBI3|EGFR|GSTM1|GSTM2|IL18R1|IL1A|IL1B|IL1RN|IL6|KIT|LINC01191|NOS3|PPIG|PTGS2|TERT|TP53|WRN
956	DOID:12450	pancytopenia	ABL1|ADA|ALDH2|APCDD1|BTG3|CCR7|CD34|CD40LG|CD40|CD5|CD8A|CRP|CSF2|CSF3|DHFR|DKC1|DOCK4|EIF2AK2|EPO|ESR1|EVA1C|FANCC|FUT1|G6PD|GALNT3|GATA2|GEM|GNPDA1|GPI|HDAC9|HLA-DRB1|HUNK|IFNG|IL6|KIR3DL1|KMT2A|LIG4|MECOM|MMD|MPL|MSN|NDUFB3|NOL3|PIGA|PKLR|PRF1|RBM45|RPL27A|RPS14|RPS19|RTEL1|RUNX1|S100A1|S100B|SLC46A1|STAT3|STAT4|TBX21|TERC|TERF1|TERT|TINF2|TNFAIP1|TNFRSF14|TNF|TP53|WRN|ZNF395
957	DOID:12466	secondary hyperparathyroidism	ACP5|ACVR2A|ACVR2B|ACVRL1|AQP1|AQP8|AQP9|B3GNT3|BCAR1|BMP2|BMP7|BMP8A|CACNA1C|CACNA1D|CACNA1E|CACNA1S|CALCRL|CALCR|CASR|CCKAR|CCK|CCL25|CDKN1A|CDKN1B|CHI3L1|CMA1|CRP|CSE1L|CTNND1|CXCL14|CYP27B1|EGFR|EGF|EMR1|FGF10|FGF1|FGF23|FGF9|FGFR1|FOLR1|FOLR2|GABBR2|GCM2|GC|GFRA1|GHRHR|GIPR|GIP|GNRH1|GPR37|GPR39|GPR50|GPR56|GPR87|GPR97|GPRC5B|GPRC5D|GRK4|GRK6|HBEGF|HGFAC|HGF|IL10RA|IL10RB|IL10|IL12RB1|IL12RB…
958	DOID:1247	blood coagulation disease	ACE|ADAMTS13|ANXA2|APOE|CYP2C9|F10|F2|F3|F5|F7|FGA|FGG|GGCX|GNAQ|HLA|HMOX1|IL1B|IL4R|IL6|ITGB3|KLKB1|MTHFR|NOS3|PLAT|PLAU|PLG|PTPN11|SERPINC1|SERPINE1|SERPINF2|VKORC1|VWF
959	DOID:12474	capillariasis	COX1
960	DOID:12506	Bell's palsy	CSF2|LAMC2
961	DOID:12510	retinal ischemia	CD34|FLT1|LGALS3|RENBP|SERPINF1|VEGFA
962	DOID:12514	retinal perforation	COL2A1
963	DOID:1252	trichuriasis	IFNG|MPO|MS
964	DOID:12528	lesion of sciatic nerve	RARA|RARB|RXRA
965	DOID:12531	von Willebrand's disease	ABCB6|ABO|ADAMTS13|ANO2|ANTXR2|AVP|C4BPA|CARD14|CD40LG|CFD|CFP|COCH|COX8A|F11|F2|F3|F5|F7|F8|F9|IFNA2|IL11|ITGA2|ITGB3|ITIH5|LDLR|LRP1|LRPAP1|MMP12|MTHFR|MVP|PLG|PRDX2|PRH1|PRH2|PRNP|PSAP|PTPRA|RPSA|SBDS|SDS|SLC14A2|UTS2R|VIT|VWF|WISP1
966	DOID:12549	hepatitis A	ABCB1|ABCB5|ABCB6|ABCC2|ABHD5|ADIPOR1|ADIPOR2|ADRA1D|AFP|AGRN|AHI1|AIRE|ALB|ANPEP|APC|APOA2|APOB|ARHGEF5|ATP6AP1|B4GALNT2|BMP2|BRD2|CAD|CALD1|CCL16|CD4|CD68|CD82|CD8A|CDKN2A|CDS1|CDSN|CEACAM5|CHM|CISH|CLTC|COX8A|CR1|CRP|CSF2|CTLA4|CXCL10|CXCL2|CYP27A1|CYP27B1|CYP2B6|CYP2E1|DDX3X|DDX56|DDX58|DFFB|DHRS2|ECHS1|EEF2|EFS|EGF|EPHX1|ERN1|ERN2|ERVW-1|EVA1C|EXT1|F10|F12|F8|F9|FAH|FANCA|FASLG|FAS|FGL2|FLT4…
967	DOID:12550	hepatic coma	ACHE
968	DOID:12554	hemolytic-uremic syndrome	A4GALT|ABO|ACE|ACKR3|ADAMTS13|AGTR1|AGT|AKAP5|ALB|AMBP|APCS|ASPG|BDKRB2|BRD4|C3|C4BPA|C4BPB|CAP1|CAPG|CARTPT|CASP1|CD46|CD53|CES2|CFB|CFHR1|CFHR3|CFHR5|CFH|CFI|CLU|CPOX|CTAA1|CTSB|CX3CL1|CXCL12|CXCR4|DAND5|EPO|F2|F3|F5|FGF2|FGFBP1|FLNB|GP1BA|GPNMB|H19|HRC|HSPB8|IGAN1|IL1A|IL1B|IL2RA|IL4R|IL6|IL8|ITGA2|ITGB3|KIAA0101|LIPG|LNPEP|MCHR2|MPV17|MTHFR|NQO1|NSF|PLA2G7|PSG1|PTPLA|PTPN6|RHOA|SERPINB6|SERPI…
969	DOID:12556	acute kidney tubular necrosis	AK4|COX2|CRP|CYP2C19|F2|FABP1|NDRG1|PLG|POMC|PPARA|PTGS2|SERPINE1|SOD2|VCAM1
970	DOID:12557	Duane retraction syndrome	BHLHE22|CHN1|CPA6|DURS1|EYA1|FOXL2|GCGR|HOXA1|HOXD3|KIF21A|PNN|SALL4|SRPX|STAT6|STOML3|VANGL2
971	DOID:12558	chronic progressive external ophthalmoplegia	ASXL1|C10orf2|CHMP1B|COX2|COX5A|COX8A|CPOX|ERG|FOS|FSCN1|GJB1|H3F3AP5|IL1A|IL1B|IL2RA|MPP1|MRRF|NPTX2|P4HB|PAFAH1B1|PIK3R3|POLG2|POLG|POLRMT|PRPF6|PSMD12|RNR2|RRM2B|SF3B1|SLC25A4|SOD1|SOD2|TET2|TFAM|TNFRSF1A|TRNI|TRNK|TRNL2|TRNY|TYMP|UCN|WDTC1|YWHAE
972	DOID:12559	idiopathic juvenile osteoporosis	LRP5
973	DOID:12573	neonatal thyrotoxicosis	TSHR
974	DOID:12574	posterior uveitis	CCL5|CFH|OR7E62P|STAT3
975	DOID:12577	urethral obstruction	MAPK1
976	DOID:12580	Cri-Du-Chat syndrome	CDK2AP2|CDKN2A|CDKN2B|CTNNBL1|CTNND2|HTC2|LAMTOR2|MRPL28|NXT1|NXT2|PGD|PHGDH|POLD4|POLE4|RPP14|S100A9|SEMA5A|SF3B6|SUB1|TERT|TRPV6
977	DOID:12581	olecranon bursitis	WG
978	DOID:12583	velocardiofacial syndrome	ARSD|ARVCF|CHDH|CHRD|CIC|CLDN5|CLTCL1|CLTC|COMT|CRKL|DGCR2|DGCR6L|DGCR6|DGCR|DGS2|EBPL|EDNRA|EIF3K|ELK3|GSC2|HIRA|HPT|HTC2|MAPK1|MED15|MRPL40|PI4KA|PKP4|PRDM9|PRODH|SLC25A1|SLC38A7|SLC43A2|SLC7A4|STOML3|TBX1|TH|UFD1L|ZDHHC8
979	DOID:12594	Potter's syndrome	CFTR|ESRRG|FRAS1|FREM1|GDNF|HOXA11|KAL1|RET|SIX1|SOX8|SOX9|SPRY1|UPK3A|VUR
980	DOID:12603	acute leukemia	ABCB1|ABCC1|ABCC3|ABCG2|ABL1|ABO|ACP1|ACVRL1|ADA|ADCYAP1R1|AFF1|AFF3|AFM|AKT1|ALK|ALL1|ANKHD1-EIF4EBP3|ANKHD1|ANKRD26|ANPEP|ANTXR2|ANXA2|ANXA8L1|ANXA8L2|ANXA8|ARHGAP24|ARHGEF1|ASXL1|ATM|ATN1|ATRAID|AURKB|AVEN|AVPR2|BAALC|BCL2|BCRP1|BCR|BCS1L|BDNF|BIRC6|BP1|BRCA2|C1QBP|CACNA1A|CALCA|CALM1|CALM2|CALM3|CASP1|CASP5|CBFB|CBL|CBX5|CCND1|CCR7|CD14|CD19|CD200|CD22|CD24|CD2|CD33|CD34|CD40LG|CD4|CD6|CD7|CD…
981	DOID:12638	hypertrophic pyloric stenosis	AR|BNIP1|C3orf79|ISYNA1|MGC34034|MLN|SIK3|SLC27A4|SUCNR1|UGT1A1|WT1
982	DOID:12639	pyloric stenosis	NOS1
983	DOID:12642	hiatus hernia	COL3A1|CYP2C19|IL12B
984	DOID:12657	vestibulocochlear nerve disease	GJB2|GJB6
985	DOID:12662	paracoccidioidomycosis	CD276|CD28|CD40LG|CD4|CTLA4|EXOSC3|GNPDA1|GPI|HLA-DQB1|HLA-DRB1|IFNG|IL10|IL4|MDFIC|NOS2|PSEN2|S100A10|TAS2R64P|TAS2R6|TFF1|TNF|TPI1
986	DOID:12678	hypercalcemia	AIP|AURKAIP1|BEST1|CALCA|CALCR|CASR|CCL3|CD4|CDC73|CELA3B|CFTR|CLTA|CSF1|CSF2|CYP24A1|CYP27B1|DAND5|DMD|DMPK|ELN|EPAS1|ESR1|FGF23|FKBP10|FKBP6|GAST|GHRH|GNA11|GSTK1|GUCY2D|HLA-DPB1|HLA-DRB1|HLF|HPT|IFNG|IGHD1-7|IL1A|IL1B|IL2|IL4|IL6|KL|LGMN|LIF|MEN1|MRS2|MSMB|OXA1L|PLXNA2|PPY|PSG1|PTH1R|PTHLH|PTH|PTPRC|PTRH1|RBM45|RET|S100A12|SERPINH1|SLC34A1|SLCO6A1|SP1|SPINK1|STC1|TCF3|TNFRSF11A|TNFRSF11B|TNFSF…
987	DOID:12679	nephrocalcinosis	AP3B1|CASR|CLCN5|CLCNKB|CLDN16|CLDN19|CYP24A1|DCT|FAM20A|GRHPR|HPS1|KCNJ1|LRP2|MPV17|NEUROD1|PHEX|POMC|PTGS2|PTH|PTRH1|REN|S100A6|SLC12A2|SLC12A3|SLC26A1|SLC26A3|SLC34A1|SLC34A3|SLC4A1|TRPV5|TUBB4B
988	DOID:12683	vestibular neuronitis	RNR1
989	DOID:12689	acoustic neuroma	AKT1|APC|AQP1|AQP4|AQP6|BRAF|CAV1|CCND1|CDKN1A|CDKN1B|COX8A|CSF2|EGFR|EPB41|ERBB2|ERCC2|ERCC5|EZR|FGF2|H3F3AP6|HTC2|LAMC2|MSN|NF1|NF2|NRG1|NSG1|PARP1|PTEN|RASSF1|RB1|RDX|RSS|SMS|TCEAL1|TP53|TSC1|TXK|VEGFA
990	DOID:12697	locked-in syndrome	SOD1
991	DOID:12698	gynecomastia	AR|BRCA1|BRCA2|BRD2|CYP19A1|CYP3A4|HOXD10|HSD17B3|LHCGR|MECP2|PARPBP|PHF6|POR|PRL|SLC14A2|UTS2R|VEGFA
992	DOID:127	leiomyoma	ABI2|ACE|ACP1|ADRA1D|AHR|AKR1A1|AKR1B1|AKT1|ALDH1A1|ANGPT1|ANGPT2|ANGPT4|ANO1|ARNT|AR|ATF3|ATF7IP|BAK1|BAX|BBS9|BCL2|BET1L|BHLHE22|CALM1|CALM2|CALM3|CAMKMT|CAV1|CCL28|CCL2|CCND1|CCNG1|CD24|CD34|CD6|CDK2|CDKN1B|CDKN2A|CEBPB|COL1A1|COL3A1|COL4A5|COL4A6|COMT|COX2|COX5A|COX8A|CPOX|CR1|CRABP1|CTGF|CTNNB1|CUX1|CXCR1|CYP17A1|CYP19A1|CYP1A1|CYP1B1|CYP2B6|CYP4F3|DAPK1|DES|DLEC1|DNMT1|DNMT3A|DPT|DRD1|DRD2|…
993	DOID:1270	hereditary hemorrhagic telangiectasia	ABCB1|ABCC1|ACE|ACVRL1|ASXL1|BCR|BMPR1A|BMPR2|BTG3|BW17|CHR|COL4A1|COL4A2|COL5A1|CPB1|ENG|FLVCR1|FN1|GDF2|HHT3|ICAM2|MARCKSL1|MARK2|NOTCH3|NRP1|PAFAH1B1|POTEF|PTEN|PTPN14|RALGAPB|RLS1|SF3B1|SLC14A2|SLPI|SMAD4|SS18L1|TBC1D9|TET2|TGFB1|TGFBR1|THBD|UTS2R|VEGFA|VWF|WLS|YWHAE
994	DOID:12700	hyperprolactinemia	DRD2|GAD1|GH1|GNRH1|HSD3B1|HSD3B2|HT|IGF1|INSR|INS|LHB|LHCGR|LPL|MEN1|PBX1|POMC|PRLR|PRL|PTH|SRD5A1|SRD5A2|STAT5B|TH
995	DOID:12704	ataxia telangiectasia	AAGAB|ABL1|ACAT1|ACVRL1|ADCY10|AFP|AGT|AKT1|ANAPC1|ANTXR1|APOC3|APRT|APTX|ARTN|ATD|ATM|ATP6AP1|ATR|BAK1|BAX|BBC3|BIK|BIRC3|BLM|BMP1|BRCA1|BRCA2|CANX|CASP1|CASP3|CASP6|CASP8|CASP9|CAT|CCDC34|CCDC8|CCHCR1|CCL28|CCNH|CCRL2|CD6|CDK2|CDK9|CDKL2|CDKN1A|CDKN2A|CDKN3|CEP152|CES1|CFB|CFH|CFLAR|CFTR|CHEK1|CHEK2|CHPT1|CKAP4|CLEC4D|CMC4|CREB1|CRYAB|CSH1|CSH2|DDR1|DHDDS|DHFR|DNTT|DRD2|DYT10|E2F1|E2F3|EIF2AK1|…
996	DOID:12705	Friedreich ataxia	AFP|AGO2|AGTR1|APTX|ATAT1|ATN1|ATXN10|ATXN1|ATXN2|C21orf2|CASP3|CTCFL|CTCF|DARC|DLD|ENDOU|EPO|EXOSC6|FARSA|FRDA2|FTMT|FXN|GAA|GAD1|GIF|GLRX5|GPAA1|HDAC3|HDAC9|IFNB1|IFNG|INS|ISCU|KCNC3|KIAA0101|LY6E|MRC1|MS|NR1H2|PIP5K1B|PPARGC1A|PPP2R2B|S100A10|SGCA|SLC14A2|SLC50A1|SRF|TAT|TFAP2A|TFRC|TJP2|TNF|TNNT2|TTPA|UCN3|UTS2R|VIPR1
997	DOID:12707	myoclonic cerebellar dyssynergia	ATN1|JPH3|TBP
998	DOID:1271	capillary disease	ACE|AGT|APOB|APOE|C4A|C4B_2|C4B|CD40LG|CETP|CFH|COL4A1|COL4A2|COX5A|COX8A|CPOX|CRP|DGKE|ESAM|HLA-DRB4|INS|KLK1|MTHFR|NOTCH3|SELE|SELP|SLC9C1|SMPD1|TNFRSF10A|TTR|VWF
999	DOID:12712	nephronophthisis	AHI1|ALDH3A2|ANKS6|ATD|ATM|ATXN10|BCL2|C1QTNF3|CC2D2A|CEP290|CSPP1|CYS1|FN1|GLIS2|HNF4A|INVS|IQCB1|LAP3|MCKD1|MKKS|MKS1|MLRL|MLYCD|MUC1|MUC5AC|NEK8|NEK9|NPHP1|NPHP3|NPHP4|NXPH1|OFD1|PACRG|PGRMC1|PKHD1|PRKD1|RAPGEF5|RCC1|RPGRIP1L|RPGRIP1|SLC41A1|TCTN2|TIMM8A|TMEM216|TMEM67|TTC21B|UMOD|WDR19|XPNPEP3
1000	DOID:12714	Ellis-Van Creveld syndrome	EVC2|EVC|KPNA4|MSX1|STK32B|UCN2
1001	DOID:12716	newborn respiratory distress syndrome	ABCA3|ADCY9|AHSA1|AIMP2|CRK|CTGF|CYP3A5|CYP3A7|F3|FN1|GRAP2|HSPA1A|HSPA1B|ICAM1|IL10|IL6|IL8|MAPK14|MAPK1|MEGF10|MIF|NCOR2|NDST1|NKX2-1|NR3C1|POLDIP2|PROP1|RNF19A|SFTPA1|SFTPA2|SFTPB|SFTPC|SFTPD|TNC|TNF|TNNT2|VEGFA
1002	DOID:1272	telangiectasis	ACE|ACVRL1|AFP|ANTXR1|ATM|ATR|BTG3|CMC1|COL4A1|COL4A2|DR1|ELN|ENG|F8|FOXC2|GATA3|GNAQ|GSTA1|GSTP1|IGF1|IGFBP3|MMAB|MYBPC3|MYH7|NBN|NDP|NME1|RASA1|SERPINA2P|SLPI|SMAD4|SOX18|SS18L1|SYNGAP1|TGFBR1|TNNT2|TP53|TPM1|XRCC3
1003	DOID:12720	cerebral atherosclerosis	ACE|APOE|CRP|GSTO1|IL1A|MTHFR
1004	DOID:12721	multiple epiphyseal dysplasia	ACAN|CALM1|CALM2|CALM3|CDK5R1|COL9A1|COL9A2|COL9A3|COMP|GLS|KIF7|MATN3|MB|PTGES3|RRAS|SCN8A|SLC25A12|SLC26A2|TMED10|TPT1|VWF
1005	DOID:1273	respiratory syncytial virus infectious disease	ADAM33|ADRB2|ALOX5|ARG1|C3|C5|CARD15|CASP1|CCL1|CCL11|CCL13|CCL14|CCL15|CCL16|CCL17|CCL18|CCL19|CCL2|CCL22|CCL23|CCL24|CCL25|CCL26|CCL27|CCL28|CCL4|CCL5|CCL7|CCL8|CCR2|CCR3|CCR5|CD14|CD209|CD28|CD40|CD40LG|CD80|CD86|CDH1|CHIA|CHUK|CSF2|CSF3|CSF3R|CTLA4|CX3CR1|CXCL1|CXCL13|CXCL14|CXCL16|CXCL2|CXCL3|CXCL5|CXCL6|CXCL9|CXCR3|CYBA|CYSLTR1|DPP10|EDN1|FCER1A|FCER2|FLJ78302|FOS|FOXP3|GATA3|GNLY|GPR154|GZ…
1006	DOID:12731	pars planitis	HLA-A|HLA-B|HLA-DRB1|HLA-DRB4|RBM45
1007	DOID:12732	intermediate uveitis	CTLA4|HLA-DRB4|IL17A
1008	DOID:12783	migraine without aura	ACE|AGBL1|ANK3|ASTN2|ATP1A2|ATP2C2|CACNA1A|CACNA1C|CACNA1E|CACNB2|CALCA|CCR2|CLIC5|DDC|DNTT|DRD2|DRD3|DRD4|EDNRA|HLA-DRB1|HTR2A|IGLL1|IL9|KCNB2|KCNE2|KCNK12|KCNK2|KCNN3|KCNQ3|KCNS3|LDLR|LRP1|LTA|MAOA|MEF2D|MGR1|MGR4|MTHFR|NANOS3|NOS3|NOTCH3|PHACTR1|S100A12|SCN5A|SCN9A|SLC6A4|TAC1|TDO2|TGFB1|TNF|TPH2|TRPM8
1009	DOID:12785	diabetic polyneuropathy	SOD1|SOD2|SOD3|UCP2|VEGFA
1010	DOID:1279	ocular motility disease	ATXN1|ATXN2|ATXN3|FEOM3|KIF21A|LY6E|TUBB3
1011	DOID:12798	mucopolysaccharidosis	ABCB6|ARSB|CD34|CTSK|ELF3|EXTL2|EXTL3|GALNS|GLB1|GUSB|HGSNAT|IDS|IDUA|MPEG1|NAGLU|NEWENTRY|P4HB|PRKG1|RPS27|SGSH|TCF15|TTK
1012	DOID:12799	mucopolysaccharidosis II	ABCB6|AFF2|ELF3|F9|FBXW11|FMR1|FRAXA|IDSP1|IDS|IDUA|LINC00893|POTEF|TBX5
1013	DOID:12800	mucopolysaccharidosis VI	ALAS2|ARSA|ARSB|ELF3|GLB1|PGRMC1|PLF|SERPINA7|SLURP1
1014	DOID:12801	mucopolysaccharidosis III	GNS|HGSNAT|NAGLU|SGSH
1015	DOID:12802	mucopolysaccharidosis I	BMP4|BTF3P11|CAT|CD34|CTSK|EFS|ELF3|FUT1|IDS|IDUA|LOC101060521|MPEG1|POLR3E|POTEF|RPS27|SERPINA1|TNFRSF11A|TNFRSF11B|TNFSF11|TP53|TTK
1016	DOID:12803	Sly syndrome	ATN1|CD34|CTSB|DNASE1L3|GUSB|RPE|TLR4
1017	DOID:12804	mucopolysaccharidosis IV	APRT|COL10A1|COL2A1|COMP|CRTAP|FGFR3|GALNS|GLB1|GNPTG|LEPRE1|NEK1|NPR2|RMRP|SLC13A1|SLC26A2|SMARCAL1|TRAPPC2P1|TRAPPC2
1018	DOID:12835	quadriplegia	ALDH3A2|APOE|COL4A1|F5|MBL2|MTHFR|PLP1|PMP22|RANBP2|REPIN1|TFAP4|TNF|TUBA1A
1019	DOID:12837	thyroid crisis	GABRA3
1020	DOID:12842	Guillain-Barre syndrome	ALB|APOE|CACNA1A|CCR1|CCR2|CCR4|CCR5|CCRN4L|CD14|CD1A|CD1B|CD1C|CD1D|CD1E|CD4|CHSY1|CNOT6|CSF2|CXCR3|FAS|FCGR1A|FCGR2A|FCGR3A|FCGR3B|FCRL3|GFAP|GJB1|HLA-DQA1|HLA-DQB1|HLA-DQB2|HLA-DRB1|HLA-DRB4|HM13|HPRT1|ICAM1|IL10|IL12A|IL12B|IL2RA|IL2|IL6|ISG20|LAMC2|MBL2|MMP9|MS|NOS2|NR3C1|NS2|PER3|PMEL|PMP22|PTGDS|SERPING1|ST6GALNAC4|SUMF2|TLR4|TNFRSF1A|TNFRSF1B|TNF|YWHAQ
1021	DOID:12849	autistic disorder	A1CF|AANAT|ABAT|ABCA7|ABCB1|ABCB6|ACACA|ACADSB|ACAN|ACSL4|ADA|ADM|ADORA2A|ADRB2|ADSL|AFF2|AGAP1|AGER|AGRN|AHI1|AKR1A1|AKT1|ALDH3A1|ALDH7A1|ALDOA|ANK3|ANKRD11|AP1S2|APBA2|APC|APELA|APLP1|APOE|APP|APRT|AQP4|ARHGEF2|ARID1B|ARID4B|ARNT2|ARSD|ARX|AR|ASIC2|ASIP|ASMT|ASPA|ASPM|ASTN2|ATF6|ATG5|ATP10A|ATP2B2|ATP2B4|ATP6V1E1|AUTS11|AUTS12|AUTS13|AUTS1|AUTS2|AUTS3|AUTS5|AUTS6|AUTS7|AUTS8|AVPR1A|AVPR1B|AVP|B…
1022	DOID:1285	rectal disease	SOD1|XRCC1|XRCC3
1023	DOID:12858	Huntington's disease	AADAT|AASS|ABR|ACHE|ACKR3|ACVRL1|ADD1|ADORA2A|ADRA1A|ADRA1D|ADRA2B|AGER|AHSA1|AIFM1|AIMP2|AKT1|ALDH7A1|ALPI|ANAPC2|ANXA1|APC2|APEX1|APOC2|APOE|APP|APRT|ARFIP2|ARHGAP24|ARID4B|ARSA|ARSE|ARTN|AR|ASIC1|ATF2|ATF4|ATF6|ATG7|ATN1|ATRX|ATXN1|ATXN2|ATXN3|ATXN7|AVP|BAAT|BAG1|BDNF-AS|BDNF|BHLHE23|BLZF1|BNIP3|BRCA1|BRCA2|BRS3|BTRC|BW16|CACNA1A|CALB1|CALB2|CALCR|CALM1|CALM2|CALM3|CARD16|CASP1|CASP2|CASP3|CAS…
1024	DOID:12859	choreatic disease	APTX|ATXN3|CACNA2D2|CDKN2B|CLCN3|CXCL10|CXCL9|DRD2|FXN|HDAC1|HDL3|HLA-A|HLA-B|HLA-DQB1|HLA-DQB2|HLA-DRB1|HTT|JPH3|KCNMA1|MRPL28|NKX2-1|NXT1|PLEC|PNKD|POLG|PRODH|SGCA|SLC16A2|SMUG1|SST|SUB1|TBP|VPS13A|XK
1025	DOID:1287	cardiovascular system disease	A1BG|ABCA1|ABCA4|ABCB1|ABCC6|ABCC8|ABCC9|ABCG1|ABCG5|ABCG8|ABO|ACAT1|ACE2|ACE|ACOX2|ACP1|ACR|ACVRL1|ADAMTS13|ADAMTS7|ADA|ADD1|ADH1B|ADH1C|ADIPOQ|ADIPOR2|ADM|ADRA2B|ADRB1|ADRB2|ADRB3|AGER|AGO2|AGTR1|AGTR2|AGT|AGXT|AHSG|AKR1A1|AKR1B1|ALB|ALDH2|ALKBH1|ALOX12|ALOX15|ALOX5AP|ALOX5|ALRH|AMBP|AMPD1|ANGPTL2|ANK2|ANKS1B|AOS|APCDD1|APCS|APOA1|APOA4|APOA5|APOB|APOC1|APOC2|APOC3|APOC4|APOE|APOH|APOL6|ARG2|AR…
1026	DOID:12889	Miller Fisher syndrome	ALB|CSF2|DLK1|DLL1|LAMC2|PTGDS
1027	DOID:1289	neurodegenerative disease	A2M|AAA1|AAAS|ABCA1|ABCD1|ABCD2|ABCG2|ABHD12|ACD|ACE|ACHE|ACOX1|ADAM10|ADCYAP1|AFF2|AFG3L2|AFP|AGER|AGPAT3|AGXT|AHSG|AIMP1|AKR7A2|AKT1|ALDH7A1|ALPI|ALS2|AMN|AMPD2|ANG|ANP32A|ANXA1|APAF1|APBB1|APC|APEX1|APLP1|APOD|APOE|APP|APTX|ARHGEF5|ARHGEF7|ARSA|ARTN|AR|ASAH1|ASPA|ATAT1|ATF2|ATL1|ATM|ATN1|ATP13A2|ATP6AP1|ATP7A|ATRX|ATXN10|ATXN1|ATXN2|ATXN3|ATXN7|ATXN8OS|ATXN8|AVP|BACE1|BAX|BCHE|BCL2L1|BCL2|BDNF…
1028	DOID:12894	Sjogren's syndrome	ABCA1|ACR|ADAM17|ADIPOQ|ADRA1D|AGER|AGO2|AICDA|AIRE|ALCAM|AP4B1|APOE|APOH|AQP5|AREGB|AREG|ATF7IP|ATN1|BDNF|BHLHE23|BIRC3|BLNK|BPIFA2|C3|C4A|C4B_2|C4B|CA6|CALR|CASP1|CASP3|CAST|CCL21|CCR5|CCR7|CD14|CD274|CD40|CD4|CD68|CD6|CD86|CD8A|CDCA7L|CDK7|CDKN2A|CDKN2D|CHRM3|CHST3|CHUK|CLN3|CMD1B|CRISP3|CTLA4|CTSB|CTSD|CXCL10|CXCL11|CXCL12|CXCL13|CXCL9|CXCR5|CYP1A1|DAND5|DBA2|DNMT1|E2F1|EBI3|ERV3-1|F9|FASLG|F…
1029	DOID:12895	keratoconjunctivitis sicca	FAM111A|IL1A|IL4|NDE1
1030	DOID:12897	submandibular gland disease	FN1
1031	DOID:12900	Mikulicz disease	AICDA|IL21
1032	DOID:12918	thromboangiitis obliterans	AGER|APOA4|APOE|CD14|CD34|COX2|CRHR1|CRP|CSF1|CTLA4|F2|FBL|GSTT1|HGF|HLA-B|HLA-DPB1|HLA-DRB1|ICAM1|IDO1|IGF1|IL1B|IL6|ITGA2B|LINC01193|MICA|MMP3|MTHFR|NDUFA2|NOS3|OR2J1|PON1|PTGS2|RBM45|SELE|SLC14A2|TNFRSF1B|TSHR|UCN|UCP2|UTS2R|VCAM1|VEGFA
1033	DOID:12929	endocardial fibroelastosis	ACTN2|CSRP3|MYH7|NEBL|TAZ
1034	DOID:12930	dilated cardiomyopathy	ABCC9|ABRA|ACE|ACTC1|ACTN2|ADAM10|ADAM15|ADAM17|ADM|ADORA1|ADRA1D|ADRA2C|ADRB1|ADRB2|ADRBK1|ADRBK2|AGTR1|AGT|ALG6|ALMS1|ANKRD1|ARC|ARR3|ASPG|ATM|ATN1|ATP2C1|BAG3|BCAP31|BEST1|BMP10|CA8|CALD1|CALM1|CALM2|CALM3|CALR|CASP1|CASP3|CASR|CCL2|CCR4|CCRN4L|CD34|CD36|CD40LG|CD40|CD4|CD80|CD86|CDH2|CDKN1B|CHDH|CHRM2|CKB|CNOT6|COX1|CRP|CRYAB|CSAD|CSF3|CSRNP1|CSRP3|CS|CTF1|CTLA4|CTNNA3|CTSB|CTSK|CTSL|CXADRP1|…
1035	DOID:12932	endomyocardial fibrosis	ACE2|ADRB1|AGT|CCL13|COL3A1|CTGF|UTS2R|UTS2
1036	DOID:12934	Kearns-Sayre syndrome	ATP5E|C10orf2|COX5A|COX8A|CPOX|CSF2|EHMT1|GH1|IL1A|IL1B|INS|LAMC2|LOX|NR1I3|NR2E3|POLG|PRPF6|RRM2B|SLC25A4|TFAM|TRNK
1037	DOID:12935	alcoholic cardiomyopathy	ACE|AGT|NOS1|PPARG|RXRA
1038	DOID:1294	vulva carcinoma	CA12|CA9|CCND1|CD83|CDK2AP2|CDKN2A|CDKN2B|CTNNBL1|EBI3|EGFR|GSTM1|GSTM2|ICOS|IL18R1|IL1A|IL1B|IL1RN|JUP|KIT|LAMTOR2|LINC01191|NOS3|PDXP|PTGS2|RPP14|S100A9|SF3B6|SUB1|TP53|WRN
1039	DOID:12960	acrocephalosyndactylia	ACSL3|ARID1B|CCND1|CRS|FGF10|FGF13|FGF2|FGF8|FGFR1|FGFR2|FGFR3|FN1|RET|STAT3|TWIST1
1040	DOID:12961	Poland syndrome	ALX3
1041	DOID:12969	central nervous system leukemia	CD7|CSF2|KMT2A|LAMC2|MME|MMP2|NCAM1
1042	DOID:12971	hereditary spherocytosis	ABCA1|ACPP|ANK1|ANK2|APC|CAD|CAST|CD3EAP|CD47|DHODH|ENDOU|EPB41|EPB42|EPO|ERC2|EXOSC6|G6PD|GYPA|GYPB|HFE|HPP1|KLF1|NT5C3A|NT5E|NUP214|PKLR|PRDX2|PROC|S100A10|SBDS|SDS|SLC4A1|SPRR2A|SPTA1|SPTB|TBP|UBL4A|UGT1A1|UMPS
1043	DOID:12978	Plasmodium vivax malaria	ADAMTS13|ANGPT2|ANXA4|DARC|DNAJC5|G6PD|HLA-DRB1|HLA-DRB4|LAMP3|LSAMP|PTTG1IP|SMARCB1|TNF|VWF|ZNF395
1044	DOID:12986	leukostasis	ANPEP|FOSB|FOS|ICAM1|JUNB|JUND|JUN|MAPK8|PPARG|TNF|VEGFA|XBP1
1045	DOID:12987	agranulocytosis	ABCB1|ASF1A|CA12|CSF2|CSF3|CYBA|CYP2D6|FUT4|HLA-A|HLA-B|HLA-DQB1|HLA-DRB1|HLA-DRB4|HLA-DRB5|HLA-E|HSPA1A|HSPA1B|HSPA2|HSPA4|ITPA|KIT|MBL2|MPO|NCOA5|NQO2|PRAM1|RBM45|TBC1D9|TNFRSF10A|TNF|TOR1B|TPMT|UGT1A1
1046	DOID:12995	conduct disorder	ADAM24P|ADH1B|ALDH2|ARHGAP22|C1QTNF7|CA10|CC2D2A|CDC42EP3|CDCA7L|COMT|DRD2|DRD4|EBPL|ELK3|EMX2|EP300|ERCC4|EXT1|FAM201B|GABRA2|GJA1|HS3ST3A1|HTR1B|KCNA1|LMO3|LOC343052|MAA|MAOA|MCTP2|MFHAS1|NBAS|OSR1|PDE10A|PPM1K|PRKCG|PTBP1P|RBFOX1|RIT1|RIT2|RNF150|RPL21P111|RPL37P10|RPLP0P9|RPS14P9|RPS24|RPS3AP42|SELPLG|SLC25A5P2|SLC27A3|SLC6A1|SLC6A3|SLC6A4|SLC8A1|ST8SIA4|TOX2|ZBTB16|ZNF330
1047	DOID:13001	carotid stenosis	ACE|AGTR1|AGT|AKAP7|APOE|APP|B4GALNT2|B4GALT1|CAD|CALD1|CCR2|CCR5|CD14|CD74|CEACAM3|CEACAM5|CEACAM7|CLSTN1|CLSTN2|CNP|CNTN5|CRP|CTNNA1|CX3CR1|CXCL3|DFFB|DIP2A|EPB41L3|ETV6|F2|F3|F5|FASLG|FLJ43763|GPR98|HABP2|HGF|HIF1A|HPSE2|HPSE|HSPA1A|HSPA1B|HSPA2|IGF1|IL10|IL6|INS|IRG1|LHFPL1|LHFP|LIPC|LPA|LPL|MIR137HG|MMP1|MMP2|MMP3|MMP9|MT2A|MTHFR|NAPG|NCOA2|NDUFA2|NOS3|PCYT1A|PRDM9|PSG2|REN|RPL21P42|RPL7AP58…
1048	DOID:13014	shipyard eye	CD46|CR1|LAMP3|LSAMP
1049	DOID:13025	retinopathy of prematurity	ACE|AGTR1|AGT|ALDH2|ANGPT2|BDNF|C3|CCL5|CCNA2|CETP|CFH|COL18A1|CYR61|EDN1|EPAS1|EPO|ESR1|FLT1|FZD4|GAP43|GP1BA|HGF|HIF1A|HLF|ICAM1|IGF1R|IGF1|IHH|IL1A|IL1B|IL5|INS|KDR|NAA15|NDP|NOS3|PNPLA2|PPP3CA|SERPINF1|TBX5|TGFB1|TNF|TRAF2|VEGFA
1050	DOID:13027	transient global amnesia	BDNF|MED13L|TBX1
1051	DOID:13033	balanitis	DST
1052	DOID:13034	relapsing fever	CFH|DLK1|DLL1|GNG8|LYZ|MEFV|MVK|NTRK1|PLG|POLD3|SHC1|TNFRSF1A|TNF
1053	DOID:13036	tick-borne relapsing fever	CFH|PLG|SLC37A1
1054	DOID:13042	persistent fetal circulation syndrome	ACD|CPS1|CRHBP|CRHR1|EDN1|EDNRA|EDNRB|FOXF1|NOS3|PDE5A|ROCK1|SOD1
1055	DOID:13050	corpus luteum cyst	ADC|FOXL2
1056	DOID:13068	renal osteodystrophy	ACP5|IL6|LOX|PTH1R
1057	DOID:1307	dementia	ABCA1|ABCB6|ACE2|ACE|ACHE|AD8|ADAMTS2|ADC|ADI1|ADRA1D|AGER|AGPS|AICDA|AKR1C4|ALB|ALDH2|APOA1|APOC1|APOE|APP|APRT|ARSA|ATP13A2|ATP2B3|ATPAF2|ATXN1|ATXN2|BACE1|BCHE|BDNF|BOC|BRCA2|C1QL1|C9orf72|CA2|CARTPT|CASP3|CCHCR1|CCL2|CCR5|CD4|CD8A|CD9|CDCA7L|CDH1|CDR1|CEBPZ|CETP|CHAT|CHMP2B|CHP1|CHRFAM7A|CHRNA4|CHRNA7|CLDN5|CLN3|CLN6|CLU|CLYBL|CNBP|COL25A1|COL4A1|COL4A2|COMT|COX2|CR1|CRH|CRP|CSF1R|CSF2|CST3|C…
1058	DOID:13074	tinea unguium	CD4|HLA-DRB1|LYST|NRG1|SUMF2|VPS13B
1059	DOID:13078	eumycotic mycetoma	TEAD1|TPT1|TRAF3IP2|USP7
1060	DOID:13087	Lown-Ganong-Levine syndrome	ACSBG1|B3GAT1|CD28|CD2|CD4|CD8A|CNTN2|CSF2|CSH1|CSH2|CTLA4|ERCC8|FASLG|FAS|FCGR1A|FCGR3A|FCGR3B|FGF2|GEM|HLA-DRB1|HLA-DRB4|HLA-E|HSPA9|IFNG|IL15|IL2|IL6|KIR3DL1|KLRC2|KLRD1|LILRB1|LIPF|LLGL2|MSC|NCAM1|NCR1|NRG1|RAPH1|SLC25A37|SOAT1|STAT3
1061	DOID:13088	periventricular leukomalacia	CD8A|EPO|IL18|IL1B|IL2|IL6|MYT1|NLRP1|SLC1A2|SOD1|SOD2|SOD3|TNF|XK
1062	DOID:13089	intracranial arterial disease	ACE|F2|F5|MTHFR|NOS3
1063	DOID:13096	Sneddon syndrome	F5
1064	DOID:13097	intracranial arteriosclerosis	APOE|IL1A
1065	DOID:13098	central retinal artery occlusion	F5
1066	DOID:13099	Moyamoya disease	ACTA2|CASP3|CDK5R1|CRABP1|DYM|ELN|EMD|GCY|HGF|HLA-B|HLA-DRB4|KDR|MMD|MMP13|MMP2|MMP3|MMP9|MMS|NF1|PDGFRB|PTGES3|RNF213|RRAS|SGCE|SPTAN1|TGFB1|TIMP1|TIMP2|TIMP4|TMED10|TNFRSF10A|TPT1|VEGFA
1067	DOID:13100	intracranial vasospasm	CCL13|HMOX1|PLAT|S100A1|S100A4|S100A6|S100B
1068	DOID:1312	focal segmental glomerulosclerosis	ACE|ACTA2|ACTN4|ADAM19|ADRA1D|AGTR1|AGTR2|AGT|ALB|ANGPT2|APOE|APOL1|ARHGAP24|BHLHE23|CCL5|CD2AP|CD80|COL4A1|COL4A3|COL4A4|COX8A|CTGF|DES|DIANPH|EDN1|ENPEP|EPHB2|EVA1C|FN1|GNAQ|HAVCR1|HELT|HLA-A|HLA-DRB3|HLA-DRB4|HNP1|HUNK|IGAN1|IL10|IL6|INF2|IQGAP1|ITGA3|ITGB1|KTWS|LDLR|LIPC|LMX1B|LPL|MAPK1|MCKD1|MIF|MIR193A|MLYCD|MMP2|MMP9|MPV17|MTHFR|MUC1|MYH10|MYH2|MYH9|NGDN|NOS2|NPHP1|NPHP4|NPHS1|NPHS2|NRP2|N…
1069	DOID:13121	deficiency anemia	NDUFB3|TCN2|TNFAIP1
1070	DOID:13133	HELLP syndrome	ADM|CD46|CDKN1C|CFH|CFI|CGB5|CGB7|CGB8|CGB|CHGB|CYP4F3|EBI3|ERVW-1|F2|F5|FASLG|FAS|FGR|FLT1|GAPDH|GNB3|GTF2H5|HADHA|HADH|HPGDS|IL18R1|INHA|LEPR|LEP|LGALS13|LHB|MBL2|MMP2|MTHFR|NOD2|NR3C1|PAH|POTEF|PRH1|PRH2|PSAP|SLC45A2|TGFB3|TIMP1|TLR4|TNF|VEGFA|VEGFC
1071	DOID:13137	Werdnig-Hoffmann disease	ACTA1|ARHGEF9|CSF2|EFHC2|GUSBP1|IGFALS|IGHMBP2|LAMC2|LOC100653061|NAIP|SCO2|SLC9A6|SMA4|SMN1|SMN2|SNRPN|SOD1|SPINK1|SST|STMN1|SUMF2|UBA1|VPS54
1072	DOID:13138	acute proliferative glomerulonephritis	KCNA2|KCNA3|MAPKAPK2
1073	DOID:13139	crescentic glomerulonephritis	BGN|BLNK|CCL22|CCL2|CCR2|CCR5|CD28|CD68|CTGF|CTLA4|DCN|EGFR|F2R|F3|FOSB|FOS|IGAN1|IL1B|JUNB|JUND|JUN|MIF|MPO|MPV17|NTS|PDGFD|PLAT|PLG|PRTN3|PTK2B|SERPINE1|SPP1|TGFB1|TNFRSF1B|TNFRSF6B|TNF|VEGFA|WG|WT1
1074	DOID:13141	uveitis	ACAN|ADM|AIF1|AIMP1|ALB|ALKBH1|AOC3|AQP1|AQP4|ARG1|ASS1|BAS|C19orf10|CA5A|CALB2|CAPN5|CAV1|CAV2|CCL13|CCL2|CCL5|CCR2|CCR5|CCR6|CCRL2|CD4|CD8A|CEL|CFH|CISH|CKB|CNR1|COL6A1|CRYAA|CRYBB2|CSF2|CX3CL1|CX3CR1|CXCL10|CXCL12|CXCR1|CXCR3|CXCR4|CYP27B1|EFNA1|EML2|EML5|ERG|ESD|FAS|FOS|FOXRED1|FSCN1|GC|GEM|H3F3AP5|HLA-A|HLA-B|HLA-C|HLA-DQA1|HLA-DQB1|HLA-DRB1|HLA-DRB4|HLA-E|HSP90B2P|HSPA9|ICAM1|ICOS|IFNA13|IF…
1075	DOID:13146	esophageal candidiasis	FOSB|FOS|JUNB|JUND|JUN
1076	DOID:13148	acute cystitis	CGA|CHGA|CXCR1|SERPINB2|SERPINE1|SUMF2|TLR4
1077	DOID:13166	allergic bronchopulmonary aspergillosis	AGXT|ALOX15|ALRH|CD4|CFTR|CPA1|GAPDH|HLA-DRB1|HLA-DRB3|HLA-DRB4|HLA-E|HMI|IL13|IL8|MBL2|MMP9|PLA2G2D|PLA2G4C|RBM45|SFTPA1|SFTPA2|SFXN1|TLR9|TNFRSF10A|TNFRSF10B
1078	DOID:13174	dissociated nystagmus	FRMD7|RPGRIP1
1079	DOID:13186	megaesophagus	CDKN2A|PCNA|TP53
1080	DOID:13189	gout	APOA1|BCKDHA|CRP|HPRT1|IL18|IL1B|IL6|IL8|MMP9|NLRP3|POMC|SLC2A9|TCF15|TLR4|TNF|UMOD
1081	DOID:1319	brain cancer	ABCB1|ADAM23|ADAM28|ADAM33|AFP|ALAD|ATM|CA9|CAPZB|CDK4|CDKN2A|COL18A1|CSF2|CYP1A1|CYP1B1|DMBT1|DNER|E2F1|EGFR|EGF|EPB41L3|EPHB2|EPHX1|ERCC2|ETV5|EZH2|FCGR2A|FCGR3A|GFAP|GLTSCR1|GSTM3|HK1|HK2|HOXA9|IDH1|IDH2|IL13|IL2|IL4R|INSR|KDM1A|KLK3|KRAS|L3MBTL1|L3MBTL2|LAMC2|LEP|LGR5|MBD2|MDM2|MGMT|MMP1|MMP2|MMP3|MMP7|MMP9|MSANTD3-TMEFF1|MTR|MYC|NF2|NPM1|NQO1|OTX2|PAGR1|PDCD10|PDCD4|PDGFD|PEBP1|PHOX2B|PLAU|P…
1082	DOID:13195	nontoxic goiter	ICOSLG
1083	DOID:13197	nodular goiter	BRAF|CALCA|HLA-C|HT|RET|SERPINA1|SERPINA7|SLC26A4|TG|THPO|TPO|TSHR
1084	DOID:13198	endemic goiter	EDN1|ICAM1|SELE|TG|TMSB4X
1085	DOID:13207	proliferative diabetic retinopathy	ACE|ADM|ADRB3|AGER|AKR1B1|CCNA2|CDCA7L|CXCL12|CYR61|EDN1|EPO|ETV5|FGF2|FN1|GAD1|GFAP|HGF|HLA-DRB4|ICAM1|IL6|INS|LINC00914|LOX|LTA|MMP2|MOK|NOS3|PDR|PPP3CA|REN|SERPINE1|SERPINF1|SHC2|SPARC|SST|TCF7L2|TMSB4X|TNFRSF10A|TNF|UCP2|VAMP8|VEGFA|VWF
1086	DOID:13208	background diabetic retinopathy	ACE|PDR|RBP3
1087	DOID:13209	right bundle branch block	DES|SCN5A|SULT1E1|TRPM4
1088	DOID:13223	uterine fibroid	ACE|ACP1|ADRA1D|AHR|AKR1A1|AKR1B1|ALDH1A1|AMACR|ANGPT2|ANO1|ARNT|AR|ATF3|ATF7IP|BBS9|BCR|BET1L|BET1|BHLHE22|CALM1|CALM2|CALM3|CAMKMT|CAV1|CCL28|CCL2|CCND1|CCNG1|CD24|CD34|CD6|CDK2|CDKN2A|CEBPA|CGA|CGB5|CGB7|CGB8|CGB|CLEC4D|COL4A5|COL4A6|COMT|COX2|COX5A|COX8A|CPOX|CR1|CRABP1|CTGF|CTNNB1|CUX1|CXCL14|CXCL2|CXCR1|CYP17A1|CYP19A1|CYP1A1|CYP1B1|CYP2A13|CYP2B6|CYP4F3|DAPK1|DES|DLEC1|DNMT1|DNMT3A|DPT|DRD…
1089	DOID:1324	lung cancer	AADAC|AAGAB|ABCA1|ABCA5|ABCA6|ABCA7|ABCB11|ABCB1|ABCC11|ABCC1|ABCC2|ABCC3|ABCC4|ABCC5|ABCG2|ABCG8|ABI3BP|ABO|ACCS|ACE2|ACE|ACHE|ACLY|ACP1|ACP5|ACSS2|ACTB|ACTC1|ACTG1|ACTN4|ACTRT1|ADAM17|ADAM8|ADAM9|ADARB1|ADCYAP1|ADC|ADH1C|ADH5|ADM|ADRA1D|ADRB2|AGER|AGO1|AGO2|AGRP|AGT|AGXT|AHRR|AHR|AHSA1|AICDA|AIFM1|AIMP2|AK4|AKAP12|AKAP9|AKR1A1|AKR1B10|AKR1C1|AKR1C2|AKR1C3|AKR1C4|AKT1|AKT2|AKT3|ALAD|ALDH1A1|ALDH…
1090	DOID:13241	Behcet's disease	3.8-1.5|ABCB1|ABCB5|ACE|ACSBG1|ADAMTS9|ADARB1|ADIPOQ|AGO2|ANTXR2|APOA1|APOB|APOE|APOH|AREGB|AREG|ASB1|ATP6V1G2|BRD7P2|C1GALT1|C6orf15|CALM2P1|CAT|CCDC180|CCDC42|CCHCR1|CCL2|CCL5|CCR1|CCR3|CCR4|CCR5|CCR7|CCRN4L|CD274|CD28|CD4|CD69|CD86|CD8A|CDHR3|CDK20|CDSN|CEBPB|CLASP2|CNOT6|COX7BP1|CPB2|CPLX1|CPVL|CSF2|CSMD1|CTLA4|CXCR2|CXCR3|CYCSP39|CYP1A1|CYP2C19|DARC|DDR1|DDX39B|DEFA1A3|DEFB103A|DEFB103B|DHFR…
1091	DOID:13250	diarrhea	ABCB1|ABCC2|ABCG2|ACE|AFA|AICDA|AKAP5|AKT1|ALB|ANKS1B|ANTXR2|AP1S1|APELA|APOE|ATAT1|ATP8B1|AZI2|BRAF|BUD31|C9orf156|CA1|CA5A|CALCR|CALR|CASZ1|CAV1|CAV2|CD14|CD4|CD53|CD8A|CDAN1|CDA|CDK5R1|CDKN2A|CDKN2D|CEL|CES1|CES2|CFH|CFTR|CHD7|CLEC3B|CNR1|CPB1|CPB2|CPE|CPP|CRG|CRYL1|CSF3|CTPP|CYLC2|CYP27A1|CYP2B6|CYP2D6|CYP3A4|CYP3A|DCC|DDIT3|DEFB4A|DEFB4B|DGAT1|DHFR|DPYD|EEC1|EGFR|EKV3|ELK3|EMP1|ENPP1|ENPP3|E…
1092	DOID:13252	mesenteric vascular occlusion	JAK2|SERPIND1
1093	DOID:13258	typhoid fever	APBA1|CD8A|CFTR|CS|DBA2|HLA-A|HLA-B|HLA-C|HLA-DQB1|HLA-DQB2|HLA-DRB1|HLA-E|IL24|LTA|NTS|OR10R3P|OR2N1P|PACRG|PARK2|PHB2|PR@|SLC11A1|SUMF2|TFPI|TLR4|TLR5|TLR9|TNF|UCN3
1094	DOID:13268	porphyria	ADRA1D|ALAD|ALAS1|ALAS2|CPOX|CYP1A2|CYP2B6|CYP2D6|CYP3A4|FECH|GATA1|HAMP|HFE|HMBS|LMNA|PPOX|UROD|UROS
1095	DOID:13269	hereditary coproporphyria	BLZF1|COX5A|COX8A|CPOX|CPO|EBP|HMBS|NF1|PPOX|TBX22|UROS
1096	DOID:13270	erythropoietic protoporphyria	ABCG2|ALAS2|DAND5|EIF2AK1|EPX|FECH|PLA1A|PPOX|PSG1|SH2D1A|SLC25A37|SP1|SUCLA2|TCF15|UROS
1097	DOID:13271	cutaneous porphyria	FECH|UROS
1098	DOID:1328	Rift Valley fever	GTF2H2|IFNAR1|LAMP3|LSAMP
1099	DOID:13282	intestinal tuberculosis	HPSE|SDC1
1100	DOID:13300	Scheuermann's disease	CLEC3B|COL1A2|NFIX
1101	DOID:13316	exocrine pancreatic insufficiency	BPNT1|CELA3B|CFTR|COX4I2|GATA6|GSTP1|INS|JBS|KRT8|OR7E11P|PDHX|PDX1|PIP|PLF|SBDS|SDS|SMPD1|UBR1
1102	DOID:13317	hyperinsulinemic hypoglycemia	ABCC8|DDC|GCK|GLUD1|HADH|HNF4A|INSR|KCNJ11|SLC16A1
1103	DOID:13328	diabetic cataract	AKR1B1
1104	DOID:13336	congenital toxoplasmosis	ABCA4|CD8A|CD9|COL2A1|CPQ|DHFR|ERAP1|HLA-DRB4|HLA-E|IRAK4|NLRP1
1105	DOID:13359	Ehlers-Danlos syndrome	ADAMTS2|ADAMTS4|ADRA1D|ALX3|ATP7A|B3GALT6|B4GALT7|BGN|BHLHE22|BHLHE23|CGA|CHGA|CHST14|COL1A1|COL1A2|COL2A1|COL3A1|COL5A1|COL5A2|COL5A3|COX8A|CYP21A2|DCN|DMPK|EDA|EDS8|EEF1B2P2|ELN|FKBP14|FLNA|FN1|HMI|IGFBP1|IGHD1-7|LOX|OR7E62P|PLOD1|PLOD2|PSG5|REM1|REN|SEMA6A|SLC39A13|TBX1|TNC|TNXB
1106	DOID:13364	chronobiology disease	AHR|BHLHE40|PER2|PER3|PPARG|VIPR2
1107	DOID:13365	reading disorder	DCDC2|ROBO1
1108	DOID:13366	Stiff-Person syndrome	AMPH|CDK2AP2|CDKN2A|CTNNBL1|GAD1|GAD2|LAMTOR2|NUDT10|RPP14|S100A9|SF3B6|SUB1|TRAK1
1109	DOID:13371	scrub typhus	AHSA1|AIMP2|CCL2|CRK|EPHB2|FOSB|FOS|GAPDH|GRAP2|JUNB|JUND|JUN|LAMP3|LSAMP|MAPK14|MAPK1|POLDIP2|PRDX2|RNF19A|TREH|TRNAE1|VDI
1110	DOID:13372	alpha 1-antitrypsin deficiency	A2M|ABCB11|ABCB4|ACE|ADRA1D|ARCN1|ATD|ATM|ATP8B1|BPI|CDIPT|COPD|CRP|CTLA4|EEF1A2|ELANE|ELN|FAM126A|FEV|GC|GSTP1|HCC|HDAC9|HFE|HLA-DRB1|HLA-DRB4|JAG1|LINC01193|LRP2|MCF2L|MGEA5|MMP11|MSC|NFE2L2|PLF|PRTN3|SERPINA1|SERPINA3|SERPINA5|SLC25A37|TFEB|TNFRSF25|TNF
1111	DOID:13374	fibrodysplasia ossificans progressiva	A1CF|ACVR1|AHSA1|AIMP2|ASIP|ASPA|ASPM|ATG5|BMP4|C3|CHRD|CHTOP|CRK|ENO2|FGFR1OP|FKBP1AP1|FKBP1AP2|FKBP1AP3|FKBP1AP4|FKBP1A|FST|GARS|GPC1|GRAP2|HSPG2|MAPK14|MAPK1|NOG|POLDIP2|RARG|RNF19A|ROPN1L|SDC2|SDC4|SMAD1|TAC1
1112	DOID:13375	temporal arteritis	HLA-DRB1|HLA-DRB4|MBL2|PRB1|RBM45|SPP1|TNFRSF10A
1113	DOID:13378	Kawasaki disease	ABCC11|ABCC4|ABCC8|ACE|ADCK4|ADM|AGO2|AGTR1|ALB|BLK|BTBD1|BTNL2|CAMK2D|CASP3|CAT|CCL2|CCL3L1|CCL3L3|CCL4L1|CCL4L2|CCL4|CCL5|CCR2|CCR3|CCR5|CD14|CD40LG|CD40|CD4|CD8A|CENPU|COPB2|CPVL|CRP|CSF3|CSMD1|CTLA4|CX3CR1|CXCR1|CXCR2|DNTT|FAM167A|FBLIM1|FCGR1A|FCGR2A|FCGR3A|FCGR3B|FIGF|FLT1|FOXP3|GATA3|GCA|GLB1|GOPC|GZMB|HGF|HLA-A|HLA-B|HLA-C|HLA-DPB1|HLA-DQB2|HLA-DRB1|HLA-DRB4|HLA-E|HLA-G|HMGB1|HMOX1|HPD|HP…
1114	DOID:1338	congenital dyserythropoietic anemia	AICDA|AQP1|CD44|CDAN1|CDAN3|CDA|G6PD|GANC|GATA1|HFE|KIF23|KLF1|LPIN2|SEC23B|STUB1|TCN2|TSPYL2
1115	DOID:13381	pernicious anemia	CCKBR|FLVCR1|GAST|GIF|HLA-DRB4|HLA-E|HT|NDUFB3|TCN2|TNFAIP1|TNFRSF10A|TNFRSF25|VAMAS6
1116	DOID:13382	megaloblastic anemia	ABCD1|AMN|CUBN|DHFR|GIF|MAOB|MGAM|MGA|MIF|MMD|MT3|MTHFD1L|MTHFD2L|MTHFD2|MTHFR|MTRR|NDUFB3|PPBP|SLC19A2|TCN1|TCN2|TNFAIP1
1117	DOID:1339	Diamond-Blackfan anemia	ADA|BAG1|CD34|CD38|CSDE1|DBA2|DDIT3|EPO|FLI1|FLVCR1|FPR2|GATA1|HLA-DRB4|HN1L|IGKV1-6|IL3|KCNE3|LOC101929876|LOH19CR1|PAH|PLA1A|RPL11|RPL15|RPL26|RPL35A|RPL5|RPS14|RPS16|RPS17L|RPS17|RPS19|RPS21|RPS24|RPS26P32|RPS26P47|RPS26|RPS7|RPSA|SBDS|SLC14A2|TCN2|TEC|THPO|TNFRSF10A|TNFRSF10B|TP53|TRIM27|UTS2R
1118	DOID:13399	color blindness	CCDC6|CNGA3|CREBBP|EIF4E|ERG|F9|G6PD|KCNH2|OPN1LW|PAG1|PCBP4|PTCH1|RET|TAS2R38
1119	DOID:1340	pure red-cell aplasia	ABO|CD4|EPO|EVA1C|HLA-A|HLA-B|HLA-C|HLA-DQB1|HLA-DQB2|HLA-DRB1|HT|HUNK|LOH19CR1|RPS17L|RPS17|RPS19|RPS24|THM
1120	DOID:13401	angioid streaks	ABCC6|CDAN1|ENPP1|TSPYL2
1121	DOID:13402	skin sarcoidosis	TNF
1122	DOID:13404	uveoparotid fever	HLA-DRB1
1123	DOID:13405	cardiac sarcoidosis	ARHGEF2|C1orf228|EBNA1BP2|HLA-DMA|HLA-DMB|HLA-DQB1|HLA-DQB2|HLA-DRB1|IL15|IL2|IL9|LANCL1|LTA|MAPK1|PSMB8|PSMB9|PSMD7|RABEPK|RBM45|RPSA|SEC14L2|SEC14L3|TAP1|TAP2|TNF|TP63
1124	DOID:13406	pulmonary sarcoidosis	ACE2|ACE|AGTR1|CCL18|CCL19|CCL3|CCL5|CCR4|CCR5|CCR8|CCRN4L|CD14|CD4|CEL|CFTR|CNOT6|CSF2|CUL9|CXCL10|CXCL5|CXCR3|DDR1|DLK1|DLL1|GREM1|HLA-DQB1|HLA-DQB2|HLA-DRB1|HLA-DRB4|IFNA10|IFNA17|IFNG|IL18|IL1B|IL2|IL6|INS|ITGAE|LTA|NCAM1|NDUFA2|NFKBIA|NOD2|PARP9|PPARG|PTGS2|RBM45|SFXN1|SLC27A5|TAC1|TLR2|TLR4|TNF|VEGFA
1125	DOID:13413	hepatic encephalopathy	CLCA1|CLCA2|CLCA4|CSF2|DBI|DGUOK|F2|GABRA1|GABRB1|GABRG2|GC|GLS|GLUD1|GRIA1|LAMC2|LTA|MAOA|MAOB|NOS1|NOS2|NPC2|OPRM1|POLG|PRKDC|PTGS1|PTN|S100B|TNF
1126	DOID:13417	alexia	BRAF|DCDC2|DYX1|DYX1C1|DYX3|DYX5|DYX6|DYX8|DYX9|KIAA0319|PTPN11|RAF1|SOS1
1127	DOID:1342	congenital hypoplastic anemia	CAD|LOH19CR1|RPS19|UMPS
1128	DOID:1343	urethritis	ANXA4|IGHA1|SULT2A1|TFRC|WT1|ZAP70
1129	DOID:13450	coccidioidomycosis	IFNGR1|IFNG|TTR
1130	DOID:13452	scleritis	IL2|STAT1
1131	DOID:13461	urethral intrinsic sphincter deficiency	AGER|LINC00914|MOK
1132	DOID:13481	thanatophoric dysplasia	ACHE|COL10A1|CRS|FGF2|FGF9|FGFR2|FGFR3|HP|HRAS|PTH|PTRH1|TLX1NB|TWIST1
1133	DOID:13482	Proteus syndrome	AKT1|AVPR2|FGFR3|IH|LYPD1|PTEN|TSC1|TSC2
1134	DOID:13499	jejunal cancer	APC|MLH1|MSH2|MSH6|PMS2
1135	DOID:1350	paranasal sinus neoplasm	KRAS
1136	DOID:13501	Mobius syndrome	ADCY10|F9|FOXL2|HCAR2|HOXA1|MAGEC3|MBS1|MBS2|PLXND1|PPP1R12A|PRNP|SOX14
1137	DOID:13515	tuberous sclerosis	ABCB1|ABCC1|ABL1|ABO|AK1|AKT1S1|AKT1|ALB|AMT|ANXA1|ANXA6|APOE|APP|APRT|ARSD|ASPH|ATP1B2|BDNF|BHD|BMP4|CALM1|CALM2|CALM3|CANX|CASP3|CBR1|CCDC8|CCL26|CCL2|CCND1|CD34|CDCA5|CDK1|CDK5R1|CNR1|CNR2|CRTC1|CSH1|CSH2|DBH|DCTN6|DCX|DDIT4|DPYSL3|DYM|EGFR|EGF|EIF4EBP1|ELF4|EPHB2|FCN2|FLCN|FUZ|GCHFR|GC|GFAP|GJA1|GNA12|GRN|GSN|HGF|HMBS|HMI|HTR2C|ICAM1|ID2|IFI27|IFNG|IGF1|IKBKB|IL12A|IL17A|INS|IRS1|ITK|KIAA0319…
1138	DOID:1352	paranasal sinus disease	CFTR
1139	DOID:13533	osteopetrosis	ACP5|ADCY10|ADO|ATP12A|ATP4A|ATP6V0A2|ATP6V1B1|BEST1|BGLAP|BHLHE22|BTF3P11|CA2|CCDC154|CD14|CLCN1|CLCN7|CRYGD|CSF1|CSF2|CYP19A1|DAPK3|DMD|FERMT3|FLNB|GAB2|GHR|HCA1|HCAR1|HCAR2|HLA-A|IKBKG|KLF10|LRP5|MAGEC3|MAGEE1|MITF|MSC|NDUFA2|NF1|NFKB1|OSTM1|PLEKHM1|SCT|SLC25A37|SLC29A3|SLC4A1|SLC4A2|SLC4A4|SNX10|SOST|TCIRG1|TFE3|TNFRSF11A|TNFRSF11B|TNFSF11|TNF|TYROBP|ZGPAT
1140	DOID:13543	hyperparathyroidism	AVP|BCAR1|BTF3P11|CALCA|CASR|CCND1|CDC73|CPP|CSE1L|CTNND1|CTPP|CYP27B1|DMPK|EGFR|ESR1|FGF23|FHIT|GAST|GCM2|GNA11|HPT|HRPT3|HTC2|IGHD1-7|IL6R|IL6|MAFIP|MEN1|MIPEP|MIP|MRS2|MT1A|NELFE|NTRK1|PHEX|PLCB3|PPR1|PTH1R|PTHLH|PTH|PTRH1|RET|RIMS2|SST|TCHP|TNFRSF11B|TNFSF11|TNF|TNPO1|TSC1|VDR|WT1
1141	DOID:13544	low tension glaucoma	ADRA1A|ADRA2A|ADRA2B|ADRA2C|ADRB1|ADRB2|ADRB3|AKR1B1|APOE|ATOH7|CDKN2B-AS1|CDKN2B|CHEK2|DCLK1|EDNRA|ELOVL5|ESR2|GLC1B|GLC1F|GLC1P|GPDS1|HK2|HOOK2|KCNA5|KIF2A|KLK2|MED12|MTHFR|MYOC|NCK2|NRP1|OPA1|OPTN|RERE|RPGRIP1|SIX1|SRBD1|TLR2|TLR4|TP53|WDR36
1142	DOID:13548	secondary Parkinson disease	ATP13A2|GDNF|KCNH7|PARK2|RGS2|SHH
1143	DOID:13550	angle-closure glaucoma	ACD|ADM|BEST1|CALCRL|COL11A1|DCLK3|LOXL1|MFRP|MMP2|MMP9|MTHFR|NNO1|NOS3|PLEKHA7|PRSS56|SPARC|VSX2
1144	DOID:13561	optic disk drusen	ERG|KCNH2|MFRP|PLXNA2
1145	DOID:13564	aspergillosis	AGER|CD209|CD8A|CEL|CFTR|CILD2|CLEC7A|CPA1|CSF2|DNAAF3|DNAH5|DNAI1|ELK3|EPHB1|HMI|IFNG|LAMC2|LINC00914|MOK|PARP9|PCBD1|PHB2|PLG|S100B|SLC27A5|SLC6A2|SLURP1|SOD1|TLR1|TLR3|TLR6
1146	DOID:13579	kwashiorkor	IGF1|SHBG
1147	DOID:1358	maxillary sinus neoplasm	TAPBP
1148	DOID:13580	cholestasis	ABCA4|ABCB11|ABCB1|ABCB4|ABCC2|ABCC3|ABCC4|ABCG2|ABCG5|ABCG8|ACE|ACTG2|ADH5|ANPEP|ARG1|ARR3|ARSH|ATP8A1|ATP8B1|AVP|BCS1L|BEST1|BLVRA|BRD2|CASR|CAT|CCL7|CD14|CD44|CFTR|CIRH1A|CLU|CTLA4|CTNNB1|CXADRP1|CXADR|CXCL2|CYLD|CYP17A1|CYP27A1|CYP27B1|CYP2B6|CYP3A4|CYP3A5|CYP3A|CYP7A1|CYP7B1|CYP8B1|DMD|EGR1|ESR1|F2RL3|F2R|F3|FGA|G6PD|GGT1|GGT2|GGTLC1|GGTLC3|GGTLC4P|GGTLC5P|GRB2|HEY2|HLA-DPA1|HP|HSPB3|ICAM1|I…
1149	DOID:13593	eclampsia	ABCA1|ACE|ACVR2A|ACVRL1|ADIPOR1|ADM|AFM|AGER|AGTR1|AGT|ANGPT1|APOE|ATF6|BHLHE22|C19orf33|C6orf25|CALR|CASZ1|CD163|CD68|CLIC3|COMT|CORIN|COX1|CPB2|CRH|CRP|CSH1|CSH2|CSRP1|CTNNA3|CUL1|CXCL12|CYBA|CYP11B2|CYR61|DAP|DDAH1|DDAH2|DECR1|DNPEP|DRD4|DUSP9|DYRK3|EBAG9|EDN1|EGFL7|EIF2AK3|ELANE|ELF5|ENG|EPHX1|ERVW-1|EXOSC4|F10|F2R|F2|F5|FAS|FGR|FLNB|FLT1|FOLR2|FOXP3|FSTL3|FST|GAL3ST1|GAPDH|GAST|GCM1|GEM|GH2|…
1150	DOID:13603	obstructive jaundice	ABCB4|EXT1|GER|GH1|PRLR|SERPINA1|TGFA|UCP2
1151	DOID:13608	biliary atresia	ABCB11|ADRA1D|ATP8B1|CALCOCO1|CASP1|CCL2|CD14|CD4|CD8A|CFC1|CTGF|CXCL10|CYP1A2|CYP2B6|DLK1|DNMT1|DPEP1|EIF2AK2|EVA1C|EXT1|FUT1|GGT1|GGT2|GGTLC3|GGTLC4P|GGTLC5P|GHR|GPC1|HAMP|HGFAC|HLA-A|HLA-B|HLA-DRB1|HLA-DRB4|HUNK|ICAM1|IFNG|IGF1|IGFBP1|IGFBP3|IL32|IL33|IL4|INVS|IRF3|JAG1|LMLN|LOC101060233|MBD1|MBD4|MIF|MMP2|MMP7|MX1|NDUFA2|OPN1MW2|OPN1MW|PKLR|RBMY1A1|RNU4-5P|SELE|SLC10A1|SPINT1|SPP1|TIMP1|TLR3|…
1152	DOID:13619	extrahepatic cholestasis	ABCC2|ABCC3|ATM|CDKN1A|CRH|HMGCS2|IFNG|IL4|KLHL1|MUC17|MUC1|MUC2|MUC3A|MUC3B|MUC3|MUC5AC|MUC5B|MUC6|NR1H4|SLC10A1|SLC12A9|SLC22A1|SLC22A2|SYCE1L
1153	DOID:13620	patent foramen ovale	ARSA|ARSD|CHDH|F13A1|F2|F3|F5|FGA|G6PC3|GATA4|MTHFR|NKX2-5|OR10R3P|OR6B2|RLS1|VV|VWF
1154	DOID:13622	campylobacteriosis	SUMF2
1155	DOID:13628	favism	ACP1|G6PD|PDB1|UBL4A
1156	DOID:13636	Fanconi's anemia	ABL1|ALDH2|ANTXR1|APEH|APITD1-CORT|APITD1|ARHGAP24|ATAD5|ATF7IP|ATM|ATR|BACH1|BIK|BLM|BLZF1|BRCA1|BRCA2|BRIP1|C19orf40|C1orf86|C21orf33|CASP3|CASP8|CD33|CD34|CDC42|CDK10|CDKN1A|CHEK1|CHMP1A|CILD2|CLCN5|CLK2|COL11A2|CPA1|CSF1|CSF2|CSF3|CSH1|CSH2|CT55|CTBP1|CXCR4|CYP2B6|DCLRE1B|DDB1|DDN|DDR1|DDX11|DDX53|DHFR|DKK1|DLK1|DNA2|DNAAF3|DNAH5|DNAI1|E2F1|EGR1|EIF2AK2|ELOVL6|EMP1|EPHB2|ERCC1|ERCC2|ERCC4|ERC…
1157	DOID:13641	exfoliation syndrome	ACE|APOE|CLU|CMPK1|CNTNAP2|ELN|GGT1|GGT2|GGTLC3|GGTLC4P|GGTLC5P|GLS|GSTM1|GSTT1|HPGDS|LOXL1|LOX|LYST|MMP1|MMP2|MTHFR|MYOC|OPA1|OPTN|PHEX|TLR4|TNF
1158	DOID:13677	SAPHO syndrome	LPIN2|NOD2|PSTPIP2
1159	DOID:13709	premature ejaculation	AVP|LMO3|OXTR|SLC6A3|SLC6A4
1160	DOID:13711	dental fluorosis	BGLAP|COL1A2
1161	DOID:13714	anodontia	EDAR|EDA|IRX5|MSX1|PAX9
1162	DOID:13724	scurvy	GULOP|HP
1163	DOID:13738	infarct of liver	CP
1164	DOID:13757	excessive tearing	ADRA1D
1165	DOID:13767	clonorchiasis	CTSB|FASLG|FAS
1166	DOID:13768	opisthorchiasis	CYP2A6
1167	DOID:13774	Addison's disease	ABCB1|ABCD1|AIRE|BEST1|CD4|CIITA|CLEC16A|CRH|CTLA4|CXCL10|CYP21A2|CYP27B1|CYP2B6|CYP2D6|DMD|FAM58A|FKBP5|FOXP3|GUCY2C|HLA-B|HLA-DPB1|HLA-DQA1|HLA-DQB1|HLA-DQB2|HLA-DRB1|HLA-DRB4|HLA-E|HPT|HSD11B1|HSPA4|HT|IDDM2|IFIH1|INS|MC2R|MICA|MS|NR0B1|NR3C1|NR5A1|NUDT10|NUDT11|POMC|PRL|PROP1|PTPN22|RBM45|STAR|TNFRSF10A|TNFRSF25|TNF|TOR1A|VAMAS6|VDR
1168	DOID:13775	plantar wart	HRAS
1169	DOID:13777	epidermodysplasia verruciformis	ATP6AP1|CBX2|CD9|CHP1|DCAF7|DYRK1A|FOXK1|FOXK2|IL10|JUN|MST1|NM|NRSN1|RHOH|RMRP|STK4|STT3A|TMC6|TMC8|TMED2|TP53|TPPP|TUSC3|UBE2B
1170	DOID:13778	chancroid	ACKR2|ACKR4|CCR10|CCR4|CCRN4L|CNOT6|SELPLG
1171	DOID:13789	staphyloma posticum	ERG|KCNH2|RPE
1172	DOID:1380	endometrial cancer	ABCB1|ABCC1|ADAMTS1|ADH7|ADIPOR1|ADM|AGA|AGPAT2|AGTR1|AKR1B10|AKR1C1|AKR1C3|AKT1|AKT2|APC|APEX1|ARHGAP24|ARHGAP9|ARHGEF1|ARMC3|AR|ATM|ATN1|BAD|BAX|BCL2|BHLHE22|BRAF|BRCA1|BRCA2|BST2|CAPN5|CARM1|CASC2|CCDC54|CCL28|CCND1|CD44|CDC42SE2|CDH13|CDH1|CDK8|CDKN1A|CDKN1B|CDKN2A|CHEK2|CHFR|COMT|COPZ2|COX8A|CREBBP|CREM|CSF1R|CSF1|CTGF|CTNNB1|CTNND1|CTSD|CXCL12|CYP11A1|CYP17A1|CYP19A1|CYP1A1|CYP1B1|CYP3A4|CY…
1173	DOID:13809	familial combined hyperlipidemia	ADD1|ADIPOQ|ALB|APOA1|APOA2|APOA4|APOA5|APOB|APOC3|APOE|BHLHE22|C3|C5AR2|CCHCR1|CD36|CEL|CETP|CRP|EEF1A2|F11R|FABP2|FADS3|FASLG|FAT1|FN1|GABPA|GABPB1|HMGCR|HNF4A|HYPLIP2|INS|JPH3|LCAT|LCP1|LDLR|LEP|LIPA|LIPC|LIPE|LPL|NFE2L2|NPL|OSBPL10|OSBPL2|OSBPL9|OSBP|PCDH15|PCSK9|PLTP|PNPLA2|PON1|PPARA|PPARG|RXRG|SCD|SCGB1D1|SELENBP1|SELP|SERPINE1|SHBG|SLC14A2|TCF4|TCF7L2|TNFRSF1B|TNF|TXNIP|USF1|UTS2R|VLDLR|W…
1174	DOID:13810	familial hypercholesterolemia	AAA1|AAAS|ABCA1|ABCB1|ABCG8|ACE|ADIPOQ|AGO2|AGTR1|AGT|ALB|ALOX5AP|AMELX|APEX1|APOA1|APOA2|APOA4|APOB|APOC2|APOC3|APOE|APOH|APP|ASPG|ATM|B4GALNT2|C1QBP|C3|CADM1|CADPS|CAD|CALD1|CANX|CAPS|CCDC8|CD14|CD28|CD8A|CETP|CFH|COG2|COL9A1|COL9A2|COL9A3|COMP|CRABP2|CRP|CTLA4|CUX1|CXCL3|CYP7A1|DAND5|DBP|DFFB|DSC3|EDN1|EEF1A2|EGFR|EGF|EPHX2|FABP2|FBN2|FLNB|GC|HCLS1|HDL3|HFE|HMGCR|HPD|HRASLS|HSD17B4|ICAM1|IL10|…
1175	DOID:13819	lymphogranuloma venereum	ARID1A|DHX9|HCL2
1176	DOID:1383	sweat gland disease	ABCC11
1177	DOID:13832	patent ductus arteriosus	ACE|ACTA2|AGTR1|AGT|AGXT|ANXA2|ARNTL|ATXN7|BLZF1|BRAF|CCL2|CD14|CETP|CFTR|CHDH|CNN3|COL3A1|COL6A3|CRHR1|CRY1|CRY2|CSK|CSNK1E|CTLA4|CYP2C18|CYP2C19|CYP2C9|CYP2D6|DAP|DLL4|DNPEP|DPT|EMD|FBN1|FOXA1|FOXA2|GCY|GLI1|HGF|HPGD|IAPP|ICMT|IDO1|IL4|INS|ITK|JAG1|KCNA2|KRAS|LEFTY2|LEPQTL1|LGALS1|LIPC|MAP4K1|MBL2|MMD|MMP7|MTHFR|MUC1|MUTYH|MUT|MYH11|MYOCD|NCL|NDUFA2|NEUROD1|NPPA|PAH|PALD1|PALLD|PDB1|PDGFA|PER2|…
1178	DOID:1386	abetalipoproteinemia	ABCB6|ABL1|ABL2|ACAD9|ACADVL|APOB|APOE|BCR|C4BPA|CARD14|CDKN1B|CIB1|CRKL|DEFA5|ENDOU|ETV6|EVPL|EXOSC6|FBLIM1|FOXO3|FUS|GOPC|HADHA|HADHB|HDAC5|HLA-E|HSP90AA1|KEL|KMT2A|LDLR|LGALS1|MRAP|MT1B|MTTP|MYC|NOTCH1|OAT|P4HB|PRDX2|PRNP|PTP4A3|RERE|S100A10|SAR1B|SRC|TP53|TRNP|TUSC2|VPS13A|WT1|XK
1179	DOID:13862	acute closed-angle glaucoma	CALCRL|DCLK3|GPR182
1180	DOID:13868	hypoactive sexual desire disorder	CYP17A1|CYP2D6|GNB3|GRIA1|GRIA3|GRIK2|HTR2A|PRL
1181	DOID:1387	hypolipoproteinemia	LPA
1182	DOID:1388	Tangier disease	ABCA1|ABCA4|ABCB5|ABCD1|ABCG2|ADRA1D|APOA1|APOB|APOE|FOS|GPR162|HDL3|HEATR6|HSPG2|KIAA0101|LCAT|NPC1|NPCA1|PAEP|PLA2G10|PLA2G2A|RAC2|SERPINA1|TERT
1183	DOID:13884	sick sinus syndrome	ACE|AGT|COMT|CXADR|DRD4|F2|FBN1|GJA5|GSK3B|HCN4|KCNJ3|KCNJ5|MYH6|POMC|REN|RSS|SBDS|SCN5A|SDS|SERPINE1|SLC3A2|SMS|TNF
1184	DOID:1389	polyneuropathy	ABHD12|ADH1B|ADRA1D|ALB|ALDH2|APCS|APOA1|ATP6|ATXN10|CEL|COMT|CSF2|EPO|FANCF|FAP|G6PD|GDAP1|GJB1|GLMN|GSN|HLA-DRB1|HSPB2|HTR2C|KIF1B|KRT20|LAMC2|MAG|MAPK3|MFN2|MLN|MMP2|MPV17|MPZ|MS4A1|MS|NF2|NLRP3|PARK7|PEX7|PMP22|PNKP|PNPLA6|POLG|PTPN13|PXMP2|RENBP|SCP2|SERPINA7|SGSM3|SLC25A19|SOD3|SPP1|SURF1|TFP1|TRIM39|TTR|USP9X|VEGFA
1185	DOID:13891	bird fancier's lung	TNF
1186	DOID:139	squamous cell papilloma	ANTXR2|KRT14|MIB1|MKI67|PLAT|TP53
1187	DOID:1390	hypobetalipoproteinemia	ANGPTL3|APOB|APOE|LDLR|LGALS1|MTTP|PCSK9
1188	DOID:13909	red-green color blindness	G6PD|IGHE
1189	DOID:1391	Norum disease	ABCA1|ACAT1|ALB|APCDD1|APOA1|APOB|APOE|ASPG|B4GALNT2|BEST1|CAD|CALD1|CES1|DFFB|GALNT3|GPR162|IRG1|LCAT|PLA2G7|SOAT1
1190	DOID:13910	red color blindness	CNGA3|CNGB3|GNAT2|OPN1LW|OPN1SW
1191	DOID:13911	achromatopsia	CNGA3|CNGB3|CNTF|ERG|FANCF|GNAT2|KCNH2|PDE6C|PDE6H|PLXNA2|UROD|USP9X
1192	DOID:13912	acquired color blindness	CNGA3|CNGB3|GNAT2|OPN1SW
1193	DOID:13918	somatization disorder	GABRA1|IFNA2|SLC6A4|TPH1
1194	DOID:13922	eosinophilic esophagitis	ATP12A|ATP4A|CCL11|CCL18|CCL26|CCR3|CCR8|CD2|EOE1|EOE2|FGF9|FLG|HLA-E|IFNG|IL13|IL15|IL4|IL5|SAFB|SLC22A18|SLC3A2|STAT6|TSLP|VCAM1|WDR36
1195	DOID:13924	necrotizing ulcerative gingivitis	CFB
1196	DOID:13934	facial paralysis	ADO|CSF2|GSN|HLA-DRB4|LAMC2|POMC|TMCC1
1197	DOID:13938	amenorrhea	AFP|AR|BEST1|BRCA1|BRCA2|BRD2|BTG3|CPB2|CYP17A1|CYP19A1|DLL3|DMD|DOCK8|FMR1|FRAXA|FSHB|FSHR|HSD17B6|LGR6|LHCGR|NR3C1|OXTR|PAEP|POLG|PORCN|POR|PRL|PYY|TNFRSF11B|TP53INP2|TXNRD1|VDAC2
1198	DOID:1394	urinary schistosomiasis	STAT6
1199	DOID:13941	benign paroxysmal positional nystagmus	BPPV|BRV2
1200	DOID:13945	cadasil	ACE|APOE|ARHGEF12|ASPH|C2|COL4A1|COL4A2|COX2|DST|DVL1P1|DVL1|ECD|EDN1|EGF|GFAP|KCNJ13|LPA|MTR|NOTCH1|NOTCH3|NOTCH4|NRP1|RLS1|SHFM1|SMN1|SMN2|SOD1|TIMP3|TRNA
1201	DOID:13948	bladder neck obstruction	ADRA1A|ADRA1D|AKT1|CAV1|CYP19A1|ESR1|GATA6|KCNMA1|NFKB1|NGF|NOS3|PARPBP|PCNA|POU2F1|POU5F1|PPP1R14A|PTGS2|RPS27A|SLC22A1|SLC22A3|SLC5A7|SOD2|UBC
1202	DOID:13949	interstitial cystitis	ADRA1D|ADRB2|ADRB3|CKAP4|CSF2|CTNNA1|CXCL10|CXCL11|CXCL9|EGF|FGF10|FZD8|HBEGF|IDO1|IL4R|IL4|IL6|LEPREL4|MAPK8|NEUROD1|NGF|NOS2|RPE65|SMARCC2|TP53|TP63|TSPO|TUBB4B|UMOD|UPK3A|UVRAG|VIM
1203	DOID:1395	schistosomiasis	ARG1|BCL2|BCR|BLNK|CCR5|CD4|CD8A|CDK2|CDKN2A|CETP|CHP1|CTLA4|DCTN3|DYNC1H1|EGFR|F3|FBRS|FCER2|FCN2|GAPDH|GSTK1|GSTM1|HLA-DQB1|HLA-DQB2|HLA-DRB1|HLA-DRB5|HMGB1|HPGDS|HRAS|HSPA4|HTC2|IFNG|IL10|IL13|IL4I1|IL4|IL5|IL7|ITSN2|LAMP3|LSAMP|LYPD5|MBL2|MBL3P|MTA1|NDUFB2|PHB2|PRDX1|PRKG1|RNASE3|RP22|SEA|SFSWAP|SFXN1|SLC25A1|SLCO6A1|SM1|SOD1|SPARC|SST|STAT6|THBS2|TNFRSF18|TNFRSF1A|TNFSF18|TP53
1204	DOID:13976	peptic esophagitis	APC|CCL2|CCL5|CLDN4|COX2|CXCR1|CXCR2|CYLD|CYP2C19|DAPK1|EGF|ESR1|FUT3|GSTM1|GSTM2|GSTP1|GSTT1|IL12B|IL13|IL19|IL1B|IL1RN|IL2|IL36RN|IL5|IL6|IL8|OR10K2|PROC|PTGES|PTGS2|TJP1|TNF
1205	DOID:1398	parasitic infectious disease	ABCA1|ADRB2|CD4|CD8A|FCER2|GEM|HLA-E|KIR2DL5A|KIR2DS4|KIR3DL1|LGALS1|MIF|NEUROD1|NOS2|SCO1|TNFRSF10B|TNFRSF21|TNFRSF25|TOR1A|TUBB4B
1206	DOID:13994	cleidocranial dysplasia	ACRV1|ADRA1D|CD8A|CDK5R1|CEACAM5|CTGF|EPHB2|EZH2|GUCA2A|GUCA2B|IGF1|IL17C|IL24|KCNJ1|LRSAM1|MAPK1|MSX2|MYL3|POSTN|PTEN|RB1|RET|RUNX2|RYR1|RYR2|SCN5A|ST8SIA4|SULT1A1|TALDO1|TERT|TGFB1|TLR2|TNFSF11|TPPP
1207	DOID:1400	lacrimal apparatus disease	IRX5
1208	DOID:14000	rubeosis iridis	VEGFA
1209	DOID:14004	thoracic aortic aneurysm	AAA1|AAAS|ACTA2|ADAM10|ADAM17|ADRA1D|AFP|AGT|AGXT|APC|APP|ARR3|AR|ATAT1|ATP6AP1|ATXN3|BAX|BBS4|BRCA1|BRCA2|CA2|CA9|CASR|CAT|CCR7|CD28|CD34|CD38|CD40LG|CD4|CD58|CD69|CD6|CD80|CD8A|CDC45|CDH15|CDH3|CEACAM3|CEACAM5|CEACAM7|CGA|CHGA|CNR1|COG2|COL1A1|COL3A1|CRAT|CTGF|CTLA4|CXADRP1|CXADR|CXCL9|CYP17A1|DCT|DOCK11|DYM|DYNLL1|ERBB2|FBN1|FBN2|FCGR2A|FCGR2B|FCGR2C|FMOD|FN1|GAA|GGT1|GLYAT|GPX1|GRIK2|GRIK5|HB…
1210	DOID:14018	alcoholic liver cirrhosis	ABCC1|ABCG2|ABO|ACP1|ADH1B|ADH1C|AKR1A1|ALDH2|APOA1|APOB|APOE|AVP|BCL2|CAT|CAV1|CCL2|CCL3|COL3A1|CTLA4|CYP1A1|CYP2B6|CYP2E1|DBP|ESD|EXT1|FAS|FECH|GC|GLO1|GPX1|GSTM1|GSTP1|GSTT1|HFE|HLA-A|HLA-B|HLA-DRB1|HLA-DRB4|HP|HSD17B4|ICAM1|IFNG|IL1B|IL1RN|IL2|IL6|IL8|LMNA|MAT1A|MMP2|MPO|MTHFR|NAA16|NAT2|NDUFA5|NDUFB4|NFKB1|NFKBIA|NOSIP|NOSTRIN|PIAS3|PLAU|PNPLA3|PPARG|RELA|RHCE|RHD|SERPINA1|SLC17A5|SLC38A1|SL…
1211	DOID:14026	folic acid deficiency anemia	SLC46A1
1212	DOID:14039	POEMS syndrome	FGF2|HGF|IGLL1|IGLV1-40|IGLV1-44|IGLV@|IL1B|IL6|MYOM2|VEGFA
1213	DOID:14040	autoimmune polyendocrine syndrome	ABCB1|ABCC1|ABCC2|ABCC3|AIRE|ANXA5|APOH|APP|ATM|BACE2|C4A|C4B_2|C4B|CALCA|CALCB|CBS|CD4|CD5|COX3|CPB2|CTLA4|CXCR4|CYP2B6|CYP2E1|ENPEP|EPHX1|EPO|F2|F3|F5|FASLG|FGF3|FLT4|FOXP3|GNPDA1|GP1BA|GPI|GSTM1|GSTP1|GSTT1|HLA-B|HLA-DMA|HLA-DMB|HLA-DQA1|HLA-DQB1|HLA-DQB2|HLA-DRB1|HLA-DRB3|HLA-DRB4|HLA-E|HPT|HRAS|HT|IGF2|INS|INTS2|KLHL1|KLK3|KRT20|LCT|MDM4|MGAM|MGA|MICA|MRC1|MS4A1|MSH3|MTHFR|NEUROD1|NHS|NLRP5|…
1214	DOID:14042	bipolar I disorder	ARNTL|BAG3|BDNF|BP1|CASP1|CCL2|CES2|COMT|DAOA|DAO|DEFB1|DLX4|DNAJB1|DRD2|DTNBP1|EGR3|EIF4EBP1|NDUFV2|NPAS2|NTRK2|PDLIM5|SLC6A4|TIMELESS|TRPM2
1215	DOID:1405	primary angle-closure glaucoma	ACD|CALCRL|COL11A1|CYP1B1|HGF|MFRP|MMP9|NTF4|PCMTD1|PLEKHA7|ST18
1216	DOID:1406	iritis	HLA-DRB1|HLA-DRB4|MRAP|OR10K2|OR10R3P|RBM45
1217	DOID:14064	acute poststreptococcal glomerulonephritis	HLA-A|PLG|RAPGEF5
1218	DOID:14067	Plasmodium falciparum malaria	ABO|ACOT7|ACTBL2|ACTG1|ACTG2|ACT|ADCY9|AGRP|ANGPT2|APOBEC3B|APOE|ARHGEF5|C6|CASZ1|CBX5|CCL5|CD14|CD36|CD40LG|CD4|CD8A|CDA|CLEC11A|CNTNAP1|CR1|CREBBP|CRP|CSH1|CSH2|CX3CL1|CYBB|CYP2C8|DEFA1B|DEFA1|DHFR|DHPS|DLK1|DLL1|ENOSF1|ERCC8|FAS|FBXW7|FCGR2A|FCGR2B|FCGR2C|FCGR3A|FCGR3B|FHL5|FOXP3|G6PD|GBP7|GNAS|GNLY|GSR|GSTM1|GSTM2|GSTP1|GSTT1|HAMP|HAVCR1|HAVCR2|HBA1|HBB|HBE1|HLA-A|HLA-B|HLA-C|HLA-DPB1|HLA-DQB…
1219	DOID:14069	cerebral malaria	ABCA1|ACE2|ACE|AGT|APC|ARHGEF5|CA14|CASP12|CD34|CD36|CD4|CD8A|COL18A1|COQ2|CR1|CXCL10|CXCR3|DYT10|EIF5A2|EIF5A|EMR1|FLT1|GEM|GLYAT|GYPA|GYPB|HAVCR1|HAVCR2|HLA-B|HLA-DRB1|HLA-DRB4|HMOX1|HTN3|ICAM1|IDO1|IFNA13|IFNA1|IFNAR1|IFNB1|IFNGR1|IFNG|IL10|IL12A|IL12B|IL4|IL6|IRF3|IRF7|KDR|KIR2DL3|KIR2DS2|KIR3DL1|LGALS2|LTA|MAS1|MBL2|MBTPS1|MMP1|NANOS2|NOS2|NOS3|NSL1|NT5C1A|OR2G3|PECAM1|PF4|PROC|PROM1|PRRT2|R…
1220	DOID:1407	anterior uveitis	BTG3|C3|C4A|C4B_2|C4B|CCL2|CCL3L1|CCL5|CCR1|CCR5|CD59|CFH|CTLA4|HLA-B|HLA-DRB1|ICAM1|IL10|IL1RN|IL2|IL6|LTA|MRAP|NOS2|PTPN22|SOD2|TLR2|TLR4|TNFRSF1A|TNFRSF1B|TNF
1221	DOID:14080	glucocorticoid-remediable aldosteronism	AAA1|AAAS|ABCB1|ABCB6|ABCC1|ABCC2|ABCC3|ABCC4|ACTR1B|ADCY10|ADH5|ADRA1D|AGT|AHSA1|AIMP2|AKR1B1|AKT1|ALB|ALDH1L1|ALDH2|APOE|APP|ATF3|ATF4|BBS9|BHLHE22|BHMT|BTG2|C12orf5|CASP1|CASP3|CASP9|CASR|CAT|CBS|CBX8|CCHCR1|CD36|CD44|CD80|CD82|CD8A|CD9|CDK7|CFTR|CHM|CLTA|COX2|CRAT|CRK|CRP|CRYZ|CXCL2|CYBA|CYP11B1|CYP11B2|CYP1A1|CYP1A2|CYP2A13|CYP2B6|CYP2E1|CYP4F3|DECR1|DYT10|EEF1B2P2|EGFR|EGF|ELANE|FAH|FAM20C|…
1222	DOID:14087	epicondylitis	PRG4
1223	DOID:14095	boutonneuse fever	CCL5|IDO1|IFNG|IL10|NOS2|TFPT|TLR4|TNF
1224	DOID:14110	anus cancer	CD4|CDKN2A|EGFR|FLT1|TP53
1225	DOID:14115	toxic shock syndrome	AHR|AMACR|ARNT|AR|C2|CD4|CD8A|CHL1|CNTN4|COL2A1|COX2|CREB1|CRP|CTCFL|DAND5|DDX11|DDX3Y|DHPS|DHS|DISC1|DMBT1|DPP10|DR1|EDNRA|EDNRB|EP400|ESR1|FBN1|FKBP4|FKBP5|FN1|GAD1|GALNS|GAPDH|GAST|GATA3|H2AFZ|HLA-A|HLA-DRB3|HLA-DRB4|HLA-DRB5|HLA-E|HPSE|IL10|IL2|IL5|IL6|IL8|INS|IRF3|ISYNA1|KLK8|LBR|LEP|LIN9|LRP12|MAOA|MBL2|MIA3|MS|MYC|MYLK2|MYLK3|MYLK|NEUROD1|OTX2|PAGR1|PECAM1|PHF8|PIEZO1|PRDX4|PRTN3|PSG1|PURA…
1226	DOID:14118	familial lipoprotein lipase deficiency	A1CF|AMT|APOA5|APOB|APOC2|APOC3|APOL1|ASAH1|ASIP|ASPA|ASPM|ATG5|C3|CETP|INS|LCAT|LCP1|LDLR|LPL|PIK3C2A|ROPN1L|SOX3|TBX1
1227	DOID:1412	bacteriuria	CXCR1|CXCR2|EMP1|IL8|SERPINB2|SERPINE1|TIRAP|TLR1|TLR2|TLR4|TLR5
1228	DOID:1414	ovarian dysfunction	COMT|ESR1|FMR1|FOXL2|FRAXA|FSHR|GALT|HDAC3|INS|NCOR1|PGD|PHGDH|PPARG|SHBG
1229	DOID:1415	gyrate atrophy	ATIC|OAT|PRKAA1|PRKAA2|PRKAB1
1230	DOID:14159	obstructive hydrocephalus	AQP4
1231	DOID:1417	choroid disease	SERPING1|TEAD1
1232	DOID:14174	central neurocytoma	EGFR|GFAP|HTC2|MYCN|NELFE|OLIG2|PTBP1|PTBP2|RIMS2|SYP|TP53
1233	DOID:14175	von Hippel-Lindau disease	ACO1|APC|APEH|ATAT1|ATP2B2|AURKA|BAP1|BHD|BRK1|CA9|CASP8|CCND1|CCT|CHGA|CISH|CLU|COX2|CPVL|CTNNB1|CUL2|CXCL12|CXCR4|DAND5|DCTN6|DIRC2|DNM2|E2F1|EGFR|EGLN1|EGLN3|ELK3|ENPEP|EPAS1|EPHB1|EPOR|EPO|EPX|FECH|FGF2|FGFR1|FHIT|FLCN|FLVCR2|FN1|GCG|GDNF|GNA12|GPR15|GRN|HGF|HIC1|HIF1A|HNF1B|HTC2|IFI27|IGF1R|IGF1|IL6|INS|JADE1|JAK2|KDR|KITLG|KRAS|LGALS1|MAGI1|MAP2K1|MAPK7|MEN1|MET|MGEA5|MIB1|MKI67|MLH1|MMP14|…
1234	DOID:14176	selective IgG deficiency disease	HFE|HLA-A|HLA-B
1235	DOID:14177	congenital hypogammaglobulinemia	BTK
1236	DOID:14179	Bruton-type agammaglobulinemia	AGRP|BLNK|BLZF1|BTK|CCL22|CD14|CD19|CD40LG|CD40|CD4|CD53|CD5|CD79B|CD80|CD83|CD86|CD99|CR1|DAND5|DNALI1|ECE1|EPHA8|FCER2|FCGR3A|FCGR3B|FGFR4|GH1|GLA|GSN|HLA-E|HPGDS|IGLL1|IL10|IL2RG|IL4|IL6|ITIH4|LAG3|MAPK8|MLRL|MRO|NBN|NDUFA2|NME1|PDXP|PGD|PHGDH|PIK3R1|PLEK|PLG|PLP1|PRDX5|PSG1|PTHLH|RPS21|SLC3A2|SP1|SPI1|TIMM8A|TLR3|TLR7|TLR8|TLR9|TNFRSF8|TXK|WT1
1237	DOID:14183	alcoholic neuropathy	ALDH2
1238	DOID:14202	adult dermatomyositis	ADAM12|ADAM17|ADAM19|ADAM8|C4A|C4B_2|C4B|CCL2|CCR2|CD28|CD40LG|CD40|CD4|CD86|CD8A|CNBP|CSF2|CTLA4|DMD|DYT10|EVA1C|FCGR3A|FLNA|FOXP3|FSCN1|GARS|HERC5|HGF|HLA-A|HLA-DRB1|HLA-E|HPRT1|HUNK|ICAM1|IFIH1|IFNA13|IFNA1|IFNB1|IGHD1-14|IL10|IL15|IL2RA|IL2|IL6|ISG15|ISG20|LAMC2|MBL2|MMP1|MMP9|MSH2|NF1|OR6B2|PAX7|PIK3C2A|PRRT2|RBM45|RETN|SPP1|SRSF6|SYNM|TNFRSF1B|TNFRSF25|TNFSF12-TNFSF13|TNFSF12|TNF|TP53|TRIM2…
1239	DOID:14203	childhood type dermatomyositis	ADRA1D|C4A|C4B_2|C4B|COL18A1|HLA-A|HLA-DMB|HLA-DQA1|HLA-DQA2|HLA-DRB1|HLA-E|LOC100509457|PF4|RBM45|SRSF6|THBS1|TNFRSF25|TNF
1240	DOID:14213	hypophosphatasia	ALPL|ALPP|ASRGL1|ATHS|ATRNL1|BGLAP|CCL27|CPP|CTNNBL1|CTPP|HFE|NAT10|NUP214|PDLIM3|PDXP|PLP1|PRDX5|PTHLH|SFTPB|SLPI|TNAP
1241	DOID:14218	dihydropyrimidine dehydrogenase deficiency	DPYD
1242	DOID:14219	renal tubular acidosis	ATP12A|ATP4A|ATP6V1B1|CA2|CTSB|CYP11B1|SLC4A1|SLC4A4|TCIRG1
1243	DOID:14221	metabolic syndrome X	ABCA1|ABCA4|ABCB11|ABCB6|ABCC6|ABCC8|ABCG5|ABCG8|ACACB|ACADS|ACAT1|ACE|ACP1|ACSL1|ACSM1|ACSM2A|ACSM2B|ACSM3|ADAM28|ADA|ADCYAP1|ADIPOQ|ADIPOR1|ADIPOR2|ADM|ADRA1A|ADRA1D|ADRA2A|ADRA2B|ADRB1|ADRB2|ADRB3|ADRBK1|AGTR1|AGTR2|AGT|AGXT|AHR|AHSG|AKAP10|AKAP6|AKT1|ALB|ALDH2|ALOX12|ALOX5AP|AMPD1|ANGPTL6|ANXA5|APOA1|APOA2|APOA4|APOA5|APOB|APOC1|APOC3|APOE|APOH|APP|ARHGEF12|ARHGEF3|ARNTL2|ARNTL|AR|ATRX|BCHE|B…
1244	DOID:14223	ochronosis	HGD
1245	DOID:14227	azoospermia	AGRP|ART3|AR|AZF1|BCL2|BOLL|BRCA2|BRD2|CA5A|CASP3|CAV1|CAV2|CCNA1|CD44|CDK2|CDK4PS|CDY1B|CDY1|CFTR|CLDN10|CLDN1|CLDN4|CTNNBL1|DAZ1|DAZ4|DAZL|DDX25|DDX4|DELYQ11|DIABLO|DMPK|DMRT1|EIF1AY|ERCC1|ERCC2|ESX1|FKBP6|FSHR|GAPDH|GCG|GSTM1|GSTT1|H2BFWT|HLA-DPB1|HLA-DQB1|HLA-DRA|HLA-DRB1|HLA-DRB4|HSF2|HSPA2|ID2|IL1B|KITLG|LHCGR|MEI1|MLH1|MLH3|MSH5|MTHFR|MTR|NLRP14|NR0B1|OAT|OAZ1|PACRG|PANK2|PARP2|PATZ1|PBX1|…
1246	DOID:14228	oligospermia	AGRP|AR|AZF1|BOLL|BPY2B|BPY2C|BPY2|BRD2|BRWD1|CD44|CDY1B|CDY1|CFTR|CGA|CLDN11|CREM|DAZ1|DAZ2|DAZ3|DAZ4|DAZL|DDX25|DDX3Y|DELYQ11|EGF|ENDOU|ESR1|ESX1|EXOSC3|EXOSC6|FSHB|FSHR|GNRHR|GSTM1|GSTT1|H19|HTC2|ICR1|IGF2|IZUMO1|KITLG|KIT|LDHC|LHCGR|MEST|MLH1|MLH3|MSH5|MTHFR|ND4|NLRP14|NR0B1|OR2G3|PACRG|PIWIL3|PIWIL4|PMS2|PNMA2|PRM1|PRM2|PXDNL|RBMY1A1|RBMY2DP|RPS18P6|S100A10|SHBG|SLC10A6|SPGF2|SRD5A2|STRA8|ST…
1247	DOID:14247	chronic purulent otitis media	CAT
1248	DOID:14250	Down syndrome	A2M|AAA1|AAAS|ABCB1|ABCG1|ABL1|ACACA|ACHE|ACSM3|ACVR1|ADAM12|ADAMTS1|ADAR|ADRA1D|AFP|AGA|AGO2|AGTR1|AIMP1|AIRE|AKR1B1|AMPH|APOE|APP|AQP4|ARHGAP24|ARHGEF5|ARPP19|ARSA|ARTN|ASXL1|ATP6AP1|AVP|AVSD1|B3GAT1|BACE1|BACE2|BACH1|BAGE2|BCL6|BDNF-AS|BDNF|BHMT|BRCA1|BRCA2|BRD2|BRIP1|BRWD1|BST2|C21orf2|C21orf33|CA1|CA2|CALCA|CALM1|CALM2|CALM3|CAMP|CASP3|CAT|CBFA2T3|CBR1|CBS|CCL2|CCL4L1|CCL4L2|CCL4|CD177|CD19|…
1249	DOID:14251	vitreoretinal dystrophy	FBLN1
1250	DOID:14256	adult-onset Still's disease	FASLG|FAS|FCGR2A|FCGR3A|FCGR3B|GCK|HMOX1|IFNG|IL17A|IL18|IL4|IL6|IL8|MAP4K3|MIF|TNF|TP53
1251	DOID:14261	fragile X syndrome	ABCG2|AFF2|ALX3|ANXA1|APP|APRT|ARHGEF9|ARSD|AR|BCR|BDNF|BRD4|CAP1|CAPG|CARS|CAT|CCL5|CD46|CDK15|CDK16|COX8A|CPEB1|CRAT|CTAA1|CTCF|CXCL10|CYFIP2|DICER1|DLG3|DMPK|EPHB2|F9|FMR1-AS1|FMR1|FOSL1|FPR2|FRAXA|FRAXE|FXN|FXR1|FXR2|G6PD|GAA|GABRD|GGCT|GLYAT|GPSM2|GRM5|GTPBP1|HFM|HTR2A|ICK|IDS|IGHD1-7|IL6|INS|KCNG1|KIAA0319|KIAA1109|LNPEP|MAK16|MAP3K14|MAPK1|MAS1|MECP2|MINK1|MMP9|MRC1|NANOS1|NF1|NOS1|NR1H2|N…
1252	DOID:14262	oral candidiasis	APCS|B2M|CA3|CD4|CD8A|CD9|CHP1|DEFB4A|DEFB4B|ELK4|FIP1L1|HBB|HBD|HBD|IGFALS|IL17D|IL22|KRT87P|LTF|NRSN1|PSAP|PTPRH|RHCE|RND3|SCLT1|SH2D1A|SOD1|TMED2|TPPP
1253	DOID:14264	benign neonatal seizures	ECT|KCNQ2|KCNQ3|PRRT2|RNU105B|XRCC3
1254	DOID:14268	sclerosing cholangitis	ABCB1|ABCB4|BCL2L11|CCL5|CCR5|CDKN2A|CFTR|CLDN1|DDC|HLA-B|HLA-DQA1|HLA-DQB1|HLA-DRB1|ICAM1|KIR3DL1|MMP3|MST1|NOD1|NOD2|NR1I2|OR10R3P|PDHX|PDX1|TNF
1255	DOID:14271	acute cholangitis	AMBP
1256	DOID:14283	primary hypertrophic osteoarthropathy	BGLAP|CBR1|DKK1|FN1|HPGD|SERPINE1|SLCO2A1
1257	DOID:14289	Ebstein anomaly	BMPR1A|NKX2-5
1258	DOID:14291	LEOPARD syndrome	ACP1|AKT1|EGF|EPHA2|GAB1|KRAS|MLN|MTOR|NF1|NFATC4|PIGU|PIK3CA|PIK3CB|PIK3CD|PIK3CG|PTEN|PTPN11|PTPRU|RAF1|REG1A|RORC|SGSM3|SLC25A3|SOS1
1259	DOID:14292	vulvar dystrophy	ANTXR2|TP53
1260	DOID:14319	pleuropneumonia	TNF
1261	DOID:1432	blindness	ABCA4|AHI1|AIPL1|ARMS2|ATOH7|ATP6V1H|ATXN7|BEST1|CCR3|CDH23|CDH3|CEP290|CFH|CHML|CLN3|CLN5|CLN6|CLRN1|CLTA|COL18A1|CRB1|CRX|CRYAA|DDI2|DFNB31|DICER1|DMD|DNAJC5|DYNLT3|DYT10|ELOVL4|ENDOU|ERG|EXOSC6|FAM188B2|FBLN5|FHL1|FLNB|FZD4|GALC|GFAP|GLB1|GUCY2D|HPLH1|HTRA1|IL10|IMPDH1|INS|IQCB1|ITK|KCNH2|LAMB2|LAMC1|LCA5|LMNB2|LRAT|LRP5|MAOB|MAPRE3|MAPT|MCDR1|MCKD1|MED12|MFSD8|MIR132|MLRL|MLYCD|MUC1|MYO7A|NCL…
1262	DOID:14320	generalized anxiety disorder	ATN1|CD38|CHAT|CRHR1|CTBS|DAOA|DRD2|DRD3|GAD1|GAD2|GSTK1|HLA-DRB4|HTR2A|ICA1|IL2RA|INS|ISG20|MAOA|NPY|NR3C1|PCYT1B|PDE1A|PTPRN|RGS2|RIEG2|SLC14A2|SLCO6A1|SYP|TH|TPH1|UTS2R
1263	DOID:14323	Marfan syndrome	ABCB6|ABCC6|ACKR2|ACKR4|ACTA2|ADAMTS10|ADAMTSL4|ADO|AGTR1|AGT|AKT2|ALB|AURKA|BEST1|BHLHE22|BRCA1|C1D|CCDC6|CCDC80|CCL19|CCR10|CCR7|CD34|CD44|CD4|CD8A|CDCA7L|CDK5R1|CDK6|CMAS|COL1A1|COL1A2|COL2A1|COL3A1|CSF2|CXCR4|DCN|DCTN5|DIRC2|DMD|EEF1B2P2|EGFR|EGF|ELN|EMD|ERBB2|ESR1|EYA1|F9|FBLN5|FBN1|FBN2|FBN3|FLVCR2|GAPDH|GRDX|HRES1|HTC2|IRF1|KCNH2|KCNQ1|LAMC2|LCN2|LINC01152|LOX|LRP1|LTBP2|LTBP3|LYPD4|MET|MF…
1264	DOID:14324	Plasmodium malariae malaria	KRT76
1265	DOID:14330	Parkinson's disease	A2M|AAK1|ABCB1|ABCD1|ACACA|ACE|ACHE|ACMSD|ACO1|ACOT7|ACTBL2|ACTG1|ACTG2|ACT|ADAMTS16|ADAMTSL1|ADCYAP1|ADH1A|ADH1C|ADH4|ADH7|ADI1|ADORA2A|ADRA1A|ADRA1D|ADRA2A|ADRBK1|ADRBK2|AES|AFF2|AGER|AHSA1|AIF1|AIMP1|AIMP2|AKAP13|AKR1A1|AKR1B1|AKT1|ALB|ALDH1A1|ALDH2|ALPPL2|ALPP|AMIGO2|ANG|ANTXR2|AOAH|AOC1|AP1M1|APAF1|APBB1|APOD|APOE|APP|APRT|ARFGAP1|ARFGAP3|ARIH1|ARNT|ARR3|ARTN|ASCL1|ASIC2|ASRGL1|ATF2|ATF6|ATH…
1266	DOID:14336	estrogen excess	KIAA1324|ROCK1
1267	DOID:14365	systemic primary carnitine deficiency disease	ADRB1|ADRB2|ARVD3|BRCA1|BTG2|DLL1|DLL3|HES7|IL18|LMNA|MESP2|MYH7|NOS1AP|PDK4|PDP1|PSMB6|PVR|RYR2|SCD|SLC22A5|TBX6|TNNT2|TPM1|YY1
1268	DOID:14374	norwegian scabies	CTSB|GSTK1|IL13|IL5|SLCO6A1
1269	DOID:1439	pyuria	EMP1
1270	DOID:1440	Machado-Joseph disease	ADORA2A|AR|ASIC1|ATN1|ATXN1|ATXN2|ATXN3|ATXN7|ATXN8OS|ATXN8|BBC3|C10orf2|CA11|CACNA1A|CASP3|CAST|CXCL12|DMPK|DNAJB1P1|DNAJB1|DYRK3|FOXO4|FUS|FXN|GFAP|GKN1|HSP90B2P|HSPA4|HSPB1|HSPB2|HSPB3|HSPB8|HTT|IGHD1-7|IK|IL1RN|KITLG|LY6E|MMP2|PAH|PARK2|PDIK1L|PDYN|PICK1|PLEKHG4|PPP1R1B|PPP2R2B|PTPN13|RANGAP1|RBFOX3|SERPINA3|SKP1|SLC18A2|SLC6A3|SMUG1|SNCA|SOD1|SOD2|SPTBN2|STUB1|TARDBP|TBP|TH|TP53|TTR|UBB|VCP
1271	DOID:14400	capillary leak syndrome	C4A|C4B_2|C4B|CD4|CD8A|CORIN|HLA-DRB1|LRP4|MMP9|NFKB1|PAPSS1|PAPSS2|SAT1|SCN9A|VEGFA
1272	DOID:14402	critical illness polyneuropathy	EPO|HLA-DRB1|PMP22|SCP2
1273	DOID:1441	spinocerebellar ataxia	ABCA4|ABCB7|ADRA1D|AFG3L2|AFP|ALAS2|APTX|AR|ATN1|ATP6|ATP8|ATXN10|ATXN1L|ATXN1|ATXN2|ATXN3|ATXN7|ATXN8OS|ATXN8|C10orf2|C21orf2|CACNA1A|CANT1|CAPN1|CASP3|CDK20|CDKL1|CDKN2B|CIC|CNPY3|CNTN4|COX2|CRYL1|DMPK|DYRK3|F13A1|FGF14|FMR1|FOXC1|FRAXA|FXN|GAA|GFI1|GLO1|GLUD1|H2AFX|H6PD|HLA-A|HLA-DRB4|HSP90B2P|HTT|IGHD1-7|IK|ITPR1|JPH3|KCNA1|KCNC3|KCND3|KLHL1|LY6E|MRPL28|ND1|ND3|NOP56|NUP43|NXT1|PCYT1A|PDYN|PL…
1274	DOID:14415	Legg-Calve-Perthes Disease	COL2A1|COX8A|F2|F5|FGB|MTHFR|PRH1|PRH2|PSAP|SERPINC1
1275	DOID:1442	Alpers syndrome	ASXL1|DGUOK|FARS2|HTC2|PAFAH1B1|POLG|SF3B1|TET2|TYMP|YWHAE
1276	DOID:1443	cerebral degeneration	COL4A1
1277	DOID:14447	gonadal dysgenesis	AMH|ANLN|AR|ATP6AP1|BMP15|BRD2|CHERP|CHP1|CST9L|CTNNBL1|CYFIP1|DCTN3|DHH|DMRT1|DMRT2|DYNC1H1|ENDOU|EXOSC6|FGF9|FMR1|FSHR|HLA-A|HLA-DRB4|HOXD@|HSD17B13|HSD17B7|HTC2|ISPD|KIT|LHCGR|MAP3K1|MPZ|NR0B1|NR5A1|PGR|PHB2|PMP22|PSMC3IP|S100A10|SCAF1|SF1|SHBG|SHOX|SOX9|SRA1|SRY|TMEM5|TSPYL1|WT1|ZFPM2|ZFY
1278	DOID:14448	46 XY gonadal dysgenesis	AR|DHH|F8|NR5A1|SF1|SOX3|SOX9|SRY|WT1|ZFY
1279	DOID:14449	mixed gonadal dysgenesis	DHH|SRY|ZFY
1280	DOID:14450	46 XX gonadal dysgenesis	NR5A1
1281	DOID:14451	hyperkalemic periodic paralysis	CALM2P1|CST7|DBNL|EIF3K|IGLV2-14|KCNE3|SCN4A
1282	DOID:14452	hypokalemic periodic paralysis	ADRA1D|CACNA1S|DPYD|DPYS|GJB1|IGLV2-14|KCNE3|PPP1R2P9|SCN4A|TNS3
1283	DOID:14453	farmer's lung	CD14|TLR4|TNF
1284	DOID:14456	Brucella melitensis brucellosis	ABCG2|LOC101060256|MAPK1|MICA|PANO|PRKAG2|PTS|RPL3|TNF
1285	DOID:14457	Brucella abortus brucellosis	IL6|TLR2
1286	DOID:14464	neuroleptic malignant syndrome	ANKK1|CYP2D6|DRD2|GCH1|KCNE3|RYR1
1287	DOID:14472	hantavirus pulmonary syndrome	CD4|CD8A|IL4
1288	DOID:14482	herpes gestationis	CCL11|COL17A1
1289	DOID:14484	sporotrichosis	SUMF2
1290	DOID:14497	Wolman disease	CEL|CES1|HLA-L|LIPA|LIPF|NCAM1
1291	DOID:14498	lipoid proteinosis	ECM1|SFTPC
1292	DOID:14499	Fabry disease	ABCB1|AGA|ATN1|BEST1|BTK|CHDH|CRP|CTH|CTSA|CYP21A2|DMD|DPP4|ELF3|ETFA|FOS|G6PD|GAA|GAL|GCSAM|GLA|GREM1|ICAM1|IDS|IGAN1|IL10|IL1A|IL1B|IL2RG|IL6|LAMP2|MAP1LC3A|MEFV|MPO|NAGA|NAIP|NANOS3|NAT8|NOS2|NOS3|NOTCH3|PON1|PPBP|SELE|TBC1D9|TNF|UMOD|VCAM1|VDR|VEGFA|VSIG2
1293	DOID:14500	fucosidosis	FUCA1
1294	DOID:14501	Sjogren-Larsson syndrome	ALDH3A2|C1QTNF3|CEP290|HSD17B6|MLRL|TIMM8A|TXNRD1
1295	DOID:14502	cholesterol ester storage disease	ABCA1|CAT|CEL|CES1|CRAT|GLYAT|HLA-L|LIPA|LIPF|NCAM1|SCGB1D1|UGT8
1296	DOID:14503	neuronal ceroid lipofuscinosis	ACD|AGER|ALLC|ATP13A2|ATP5G1|CLCN3|CLN3|CLN5|CLN6|CLN8|CLN9|COPRS|CSTB|CTSB|CTSD|CTSF|DNAJC5|DNASE1L3|DPYSL2|ENDOU|ERV3-1|ERVFRD-1|ERVW-1|EXOSC6|GAD1|GAD2|GRN|KARS|KCTD7|MAPK13|MFSD8|NCL|PPP5C|PPT1|RPE|S100A10|SGSH|SOD2|TAC1|TCEA1|TPP1|TTPA
1297	DOID:14504	Niemann-Pick disease	ABCA1|APOE|CTSB|ELF3|GBA|H19|HSPA4|NPC1|NPCA1|PLF|SMPD1|SMPD2|SREBF2|TLR4
1298	DOID:14515	WAGR syndrome	BDNF-AS|BDNF|DEL11P13|ENDOU|EXOSC6|FSHB|LDHA|LUZP2|MPPED2|MPV17|PAX6|S100A10|WAGRO|WT1
1299	DOID:14525	Reye syndrome	ARSA|TRNK
1300	DOID:1455	geographic tongue	CSF2|HLA-A|HLA-DRB4|IFNG|IL10|IL1B|IL6|LAMC2|LRIT1|MAPK1|MMP9|PAM|PRH1|PRH2|PSAP|SHCBP1|TNF
1301	DOID:14550	root resorption	BMP2|FAM20A|IL1B
1302	DOID:14555	Foster-Kennedy syndrome	ACE|CASP3|CYP1B1|GSTM1|GSTT1|HSPA1A|OPTN|PAX6
1303	DOID:14557	primary pulmonary hypertension	ACVRL1|ADM|AR|BDNF|BMP2|BMPR1A|BMPR1B|BMPR2|CA9|CAV1|CPAMD8|CYP1B1|DDAH1|DDAH2|DYM|EDN1|EDNRA|EDNRB|ENDOU|ENG|ENO1|EPHB2|EXOSC6|F2RL1|F5|FOS|HAS2|HBG2|HIF1A|HLA-DRB1|HLA-DRB4|HMGB1|HMGN1|HOXA5|HTR2B|IDUA|INS|LIMK1|MAPK1|MCAT|MCKD1|MCPH1|METAP2|MLYCD|MMP1|MSH2|MUC1|NDP|NEUROD1|NOTCH3|NOTCH4|NOX4|NPPA|NPS|NR1I2|NTRK1|PAH|PDE5A|PDGFA|PTGIS|PTLAH|RBM45|RPSA|S100A10|SETD2|SLC16A1|SLC52A1|SLC6A4|SLPI|S…
1304	DOID:1459	hypothyroidism	ACOT11|ADA|ADRA1D|ADRB2|ADRBK2|AIRE|ALAD|ANGPTL3|ANGPTL4|ANXA1|APOA5|APOC3|APP|AQP3|ASIC2|ATD|ATM|ATP2A2|ATP5LP4|AVP|BDNF|BRAF|C18orf64|C1QTNF6|CALCA|CALM1|CALM2|CALM3|CAMKMT|CAPZB|CAV1|CDKN2A|CHL1|CTLA4|CYP19A1|DACT2|DIO1|DIO2|DIO3|DMXL2|DPYSL2|DUOX2|ENDOU|EXOSC6|F7|FMR1|FOXE1|FRAXA|FSHR|GDF1|GH1|GIP|GLIS3|GNAS|GSN|GSTA1|GSTK1|GSTM1|GSTO2|GSTP1|GSTT1|HCN2|HLA-A|HLA-B|HLA-DQB1|HLA-DRB1|HLA-DRB4|H…
1305	DOID:1461	cholesterol embolism	PLAT|PLAU
1306	DOID:14654	prostatitis	ACPP|AIRE|AR|CCL11|CXCL2|CXCL5|GPER1|GZMB|HLA-DRB1|HMOX1|HTRA2|IL10|IL6|IL8|KLK3|MMP26|NANOS2|NOS2|NPHS1|PARPBP|PTGS2|SERPINF1|TBCA
1307	DOID:14669	acrodysostosis	APRT|ENO1|GNAS|PDE4D|PRKAR1A
1308	DOID:14671	multiple intestinal atresia	AIP|AURKAIP1|CDKN1B|FGF10|FGFR2|MEN1|TTC7A
1309	DOID:14679	VACTERL association	GLI3|PCBD1|PTEN|SHH|ZIC3
1310	DOID:14681	Silver-Russell syndrome	AGPAT2|AGRP|BSCL2|CDKN1C|COBL|COPG2IT1|COPG2|CPA4|CSH1|CSH2|CTCFL|CTCF|DDC|DIRAS3|EGFR|EGF|FOXP2|GFAP|GH1|GH2|GHR|GRB10|H19|HMGA2|HSP90B2P|ICR1|IGF1R|IGF1|IGF2|IGFBP1|IGFBP3|INS|KCNQ1OT1|KPNA2|MESTIT1|MEST|NFE2L2|PGR|PLAGL1|RSS|SBDS|SDS|SEPN1|SMS|SPAST|SPG38|TGM1|UROD|WDR20
1311	DOID:14686	Axenfeld-Rieger syndrome	ACKR3|ADRA1A|ADRA2B|ARHGAP4|ARHGEF12|ARHGEF1|AR|BARX2|BRS3|CXCR6|CYP1B1|CYSLTR2|EDNRA|EGF|FOXC1|GPR158|GPR179|LPAR2|PAX6|PIK3R1|PITX2|PLOD1|RGS2|RGS4|RGS5|RIEG2|SLURP1|SSTR4|USO1
1312	DOID:14687	diastrophic dysplasia	CD4|CHST3|COL2A1|COMP|CRYZ|CSF1R|ERV3-1|ERVFRD-1|ERVW-1|FGFR3|IHH|NEUROD1|NQO1|NR3C1|PAPSS2|PDIK1L|SEMA3A|SLC26A2|SLC26A3|SLC26A4|SLC26A5|SLC26A6|SLC26A7|SPARC|TUBB4B
1313	DOID:14692	Smith-Lemli-Opitz syndrome	ABCA1|APOE|CETP|DHCR7|DHFR|FDFT1|HTR1A|IMPDH1|KCNMA1|LCAT|LDLR|MVK|NOVA2|SHH|STS
1314	DOID:14693	Clouston syndrome	CKAP4|EDA|GJB2|GJB6|HAND2|LOC100128922|RPE65|TP63|TUBA3C|TUBA3D|UVRAG
1315	DOID:14694	Johanson-Blizzard syndrome	CC2D2A|CEP290|JBS|MLRL|RPGRIP1L|TIMM8A|TMEM67|UBR1
1316	DOID:14695	galactokinase deficiency	GALK1|GALT|GK|MTUS1|TCF15
1317	DOID:14699	thrombocytopenia-absent radius syndrome	F7|NCOA6|PLA1A|RBM8A|SLC14A2|TARBP2P|TARBP2|TARS|TGFB3|THPO|UPF3B|UTS2R
1318	DOID:1470	major depressive disorder	AANAT|ABCB1|ACE|ACHE|ADCY5|ADCY7|ADCYAP1R1|ADCYAP1|ADH1B|ADRA1A|ADRA2A|ADRA2C|ADRB1|ADRB2|AKAP8|AKR1C4|AKT1|ALDH7A1|AMPD2|ANK3|APAF1|APOA1|APOA4|APOE|ARTN|AR|ASS1P7|ATD|ATM|ATP6V1B2|ATXN7L2|ATXN8OS|AVPR1B|AVP|BDNF-AS|BDNF|BHLHE22|BMP7|BP1|BP2|BPI|C2orf71|C3orf70|C5orf20|CACNA1C|CCAR1|CCBL1|CCKAR|CCL2|CCND2|CDK7|CDKN2A|CFP|CHRM2|CHRNA7|CIT|CLOCK|CNR1|COMT|CPP|CREB1|CRHBP|CRHR1|CRHR2|CRH|CRP|CSF2|C…
1319	DOID:14701	propionic acidemia	ACACA|ACACB|AP4B1|BHLHE23|CRYGD|IGBP1|MCCC2|MMD|NBN|NME1|PAEP|PCCA|PCCB|TUBB3
1320	DOID:14702	branchiootorenal syndrome	ACP1|CDCA8|COL2A1|EYA1|EYA2|HSD17B6|NDUFB9|SIX1|SIX5|TFAP2A|TXNRD1
1321	DOID:14705	Pfeiffer syndrome	CRS|FGFR1|FGFR2|FGFR3|TWIST1
1322	DOID:14711	FG syndrome	AGO2|CASK|CSN3|ENDOU|EXOSC6|FGS2|FGS3|FLNA|HPD|IGAN1|IGBP1|MED12|MIF|RCOR1|S100A10|VSX1|WISP3
1323	DOID:14717	centronuclear myopathy	BIN1|CCNT2|DES|DNM2|EIF3K|HLA-E|MT1DP|MTM1|MTMR12|MTMR14|MTMR2|PLEK|RYR1|SLC3A2|TTN
1324	DOID:14720	type I Ehlers-Danlos syndrome	ADRA1D|COL1A1|COL1A2|COL3A1|COL5A1|COL5A2|LUM
1325	DOID:14723	beta-ketothiolase deficiency	ACAA1|ACAA2|ACAT1|ACAT2|HADHB|MAT1A
1326	DOID:14725	autosomal dominant microcephaly	KIF11
1327	DOID:14731	Weaver syndrome	COL11A1|COL2A1|CTTNBP2|EZH2|HTC2|NFIX|NRCAM|NSD1|PNPLA8
1328	DOID:14735	hereditary angioedema	BDKRB2|F12|KNG1|SERPING1
1329	DOID:14737	craniofrontonasal syndrome	ALX3|CRS|EFNB1|OPHN1|PJA1|TWIST1
1330	DOID:1474	aggressive periodontitis	CCL2|CD14|CKAP2L|CTSC|CYBA|DEFB1|FCAR|FCGR2A|FCGR3A|FCGR3B|FGB|FLJ78302|FPR1|HLA|HLA-A|HLA-B|HLA-C|HLA-DQB1|HLA-DRB1|HLA-DRB4|HLA-DRB5|IFNG|IL10|IL12B|IL13|IL18|IL1A|IL1B|IL1RN|IL2|IL4|IL6|LTF|MMP1|MMP3|MPO|PAFAH1B1|PDLA|PLAT|PTGS2|S100A8|SELE|SERPINE1|TGFB1|TLR2|TLR4|TNF|TNFRSF1A|TNFRSF1B|VDR
1331	DOID:14743	trichorhinophalangeal syndrome type I	C4A|C4B_2|C4B|PRSS1|RANBP2|TRNAP1|TRPC1|TRPS1|TYRP1
1332	DOID:14744	Partington syndrome	ARX|UBA2
1333	DOID:14748	Sotos syndrome	CDK7|EPHB2|HIST1H4A|HIST1H4B|HIST1H4C|HIST1H4D|HIST1H4E|HIST1H4F|HIST1H4H|HIST1H4I|HIST1H4J|HIST1H4K|HIST1H4L|HIST2H4A|HIST2H4B|HIST4H4|HTC2|IRF1|MAPK1|NFIX|NSD1|PDC|PITRM1|PREP|RASIP1|SET|UROD
1334	DOID:14749	methylmalonic acidemia	ACSF3|CD320|CRABP2|CYCS|ELSPBP1|GPD2|INS|MCEE|MMAA|MMAB|MMACHC|MMADHC|MMD|MTHFR|MTR|MUT|NBN|NDUFB3|NME1|PIK3CA|PTRF|SEPT11|SEPT2|SLC7A5P2|SOD2|SPR|SUCLA2|SUCLG1|SUCLG2|TBX1|TNFAIP1
1335	DOID:1475	lymphangioma	FLT4|KDR|VEGFA|VEGFC
1336	DOID:14753	isovaleric acidemia	APRT|CCND1|DPEP1|GALNS|ISM1|IVD|KAT5|LPA|PIK3CA|PLA2G1B|PLA2G2A|PLA2G4A|PLA2G6|PLB1|SCN5A|SEMA6A|SLC9A6|ST5|SUMF2|TSHR|YWHAZ
1337	DOID:14755	argininosuccinic aciduria	ADSL|ARSA|ASL|ASS1
1338	DOID:14756	autosomal dominant type IV Ehlers-Danlos syndrome	ADRA1D|COL1A1|COL1A2|COL3A1
1339	DOID:14757	type III Ehlers-Danlos syndrome	COL3A1|KRT9|TNXB
1340	DOID:14761	Greig cephalopolysyndactyly syndrome	ATP6AP1|CRS|EGFR|ENDOU|EXOSC6|GLI1|GLI3|IL6|PGAM2|S100A10|TARP|TRGC1|TRG|TWIST1
1341	DOID:14764	Larsen syndrome	COL7A1|DNM2|FLNB|TGFBR2
1342	DOID:14766	renal agenesis	RET|UPK3A
1343	DOID:14768	Saethre-Chotzen syndrome	ACSL3|ALAS1|ALAS2|ARID1B|BGLAP|CASP2|CDK5R1|CDKN2B|CHP1|CRS|DCTN3|DYNC1H1|FGFR2|FGFR3|GLI3|IBSP|ITK|MRPL28|MSX2|MUL1|NEUROD1|NXT1|PARK2|PHB2|PIK3CA|PIK3CB|PIK3CD|PIK3CG|PTGES3|RRAS|SLC22A3|SUB1|TMED10|TPT1|TWIST1|ZNF645
1344	DOID:14773	cartilage-hair hypoplasia	RMRP
1345	DOID:14775	type VI Ehlers-Danlos syndrome	PLOD1|SEMA6A
1346	DOID:14777	benign familial neonatal epilepsy	BFIS1|CHRNA4|CHRNB1|CLCN2|CSTB|ECT|GABRA1|GABRG2|GJB3|GRINA|IGHE|IGLV2-8|KCNQ2|KCNQ3|KCNQ4|NEUROD1|PRRT2|RNU105B|SCN1A|SCN2A|TUBB4B
1347	DOID:14778	blepharophimosis, ptosis, and epicanthus inversus syndrome	BPESC1|FOXL2|NXT2
1348	DOID:14780	KBG syndrome	ANKRD11
1349	DOID:14784	olivopontocerebellar atrophy	ATP2B3|ATXN1|ATXN2|ATXN3|CACNA1A|CBS|CRYL1|FXN|GLUD1|H6PD|HAAO|LY6E|PMM2|UGDH
1350	DOID:14789	spondyloepiphyseal dysplasia congenita	ACAN|ADRA1D|CHP1|COL2A1|DCTN3|DYNC1H1|GLB1|HAPLN1|PHB2|SEMA3A|SLC25A12|SMARCAL1|SULT2A1|TRPV4|ZAP70
1351	DOID:14791	Leber congenital amaurosis	ABCB1|AHI1|AIPL1|ALDH3A2|ALDH7A1|ALMS1|APEX1|BEST1|C1QTNF3|CEP290|CLTA|CNGA3|CRB1|CRX|CYP27B1|CYP2B6|CYP3A4|CYP3A|EGF|ERBB2|ERG|ERV3-1|ERVFRD-1|ERVW-1|FOSB|FOS|GDF6|GUCA1A|GUCY2D|GUCY2EP|IMPDH1P11|IMPDH1|IQCB1|IRF1|JUNB|JUND|JUN|KCNH2|LCA5|LCA9|LRAT|MAFG|MAP2K1|MERTK|MPP5|MYO7A|NADSYN1|NCOA1|NFE2L2|NINL|NMNAT1|NR1I2|NRL|OLFM4|OTX2|PDE6A|PDE6B|PLAU|PLXNA2|PSMC5|PTPRC|RD3|RDH12|RHO|RPE65|RPE|RPGRIP…
1352	DOID:14793	hypohidrotic ectodermal dysplasia	ANXA2|CASZ1|CD40LG|DAND5|DECR1|EDARADD|EDAR|EDA|EFNB1|EGFR|ERV3-1|ERVFRD-1|ERVW-1|FAM72B|FN1|GAL3ST1|GJB6|HAND2|IFNG|IKBKG|IL18|IL4|LEF1|MNAT1|NFKBIA|NR4A3|NT5C3A|OPHN1|PGK1P1|PGK1|PJA1|POLE3|PSG1|SLC35A1|SLC3A2|SP1|TNFRSF1A|TNF|TRAF6|VEGFC
1353	DOID:14796	Dubowitz Syndrome	LIG4|NSUN2
1354	DOID:1483	gingival disease	HLA-DQB1
1355	DOID:1485	cystic fibrosis	A2M|ABCA4|ABCB1|ABCB6|ABCC11|ABCC1|ABCC5|ABCC8|ABCD1|ABCG2|ABHD5|ABO|ACE|ADAMTS13|ADIPOR2|ADO|ADRA1D|ADRB2|ADSL|AES|AGER|AGRP|AGTR2|AHRR|AHSA1|AIF1|AIMP2|AKR1B10|ALB|ALKBH1|ALOX15|ALRH|AMN|AMY2A|ANO1|ANXA1|ANXA5|AOC1|APOE|APRT|ARCN1|AREGB|AREG|ARRB2|ARSA|ARSB|ARSF|ASAH2|ASIC5|ASL|ATF7IP|ATP1A1|ATP5J|ATP6AP1|ATP8B1|AZF1|BEST1|BPIFA1|BPIFB1|BPI|BRCA1|CA2|CA5A|CALM1|CALM2|CALM3|CAMP|CAPN10|CAST|CAT|…
1356	DOID:1492	eye and adnexa disease	IL18
1357	DOID:1496	echinococcosis	AGO2|COX1|CYP1A1|DR1|FAM20C|GSTK1|HCFC1|HLA-DRB1|HLA-DRB5|HPD|HSPA4|IFNG|IL10|IL17A|IL4|ND1|PPIA|PRDX6|PRTN3|RAD9A|SLCO6A1|SYF2|TAP1|TAP2|TLR2|TLR4|VSX1|WISP3
1358	DOID:1498	cholera	AAA1|AAAS|ABCB4|ABO|ACE|ADRA1D|ALKBH1|ANXA5|AP4B1|APOE|APP|APRT|ARFIP1|ATN1|ATP8B1|BDNF|BHLHE23|BPIFB1|C10orf2|CACNA1E|CAPG|CAT|CAV1|CCL8|CD44|CD46|CD55|CD8A|CDK2|CDKN2A|CFDP1|CFTR|CHKA|CHKB|CHRM1|CKB|CPVL|CRAT|CRP|CSF2|CSRP1|CTBS|CTF1|CTSD|CYP19A1|CYP2B6|DCTN6|DDI2|DRD1|DYT10|EGFR|EGF|EIF4G2|ESR1|ESRRA|FBXW7|FDX1|FPR2|GEMIN4|GFAP|GLP1R|GLYAT|HPS1|HSPB8|ICAM1|IFI27|IGFBP1|IGFBP6|IL8|INS|IRF8|KITL…
1359	DOID:150	disease of mental health	ABCB1|ADRA2A|APOE|BDNF|CNTF|COMT|CPLX1|CPLX2|CYP1A2|CYP2C19|CYP2C9|CYP2D6|CYP3A5|DAOA|DDC|DGCR8|DISC1|DISC2|DRD2|DRD3|DRD4|GABRA2|GSTM1|GSTT1|HTR1A|HTR1B|HTR2A|HTR2C|HTR3A|HTR3B|IFNA2|LMX1B|MAOA|MAPT|MECP2|NOS1|NOS1AP|NR4A2|NSD1|OPRM1|PDE4B|PGP|PIK4CA|POMC|RARA|RARB|RARG|RXRA|RXRB|RXRG|SCN1A|SLC6A3|SLC6A4|SNCA|TPH1|TPH2|WFS1|XK|YKT6
1360	DOID:1508	candidiasis	AIRE|APCS|APRT|CA3|CA7|CAP1|CARD9|CD4|CD8A|CD9|CHEK1|CHP1|CSF3|CYBA|DEFB4A|DEFB4B|DNLZ|FCGR2A|FCGR3A|FCGR3B|FSHR|GALT|HPT|IFNA13|IFNA1|IL17A|IL17D|IL22|IL4|MBL2|NOD2|NR1I2|NRSN1|NUDT11|PMM2|PRSS8|PVRL1|S100A1|S100B|SETD1A|SH2D1A|SLPI|STAT3|SYK|THM|TLR1|TMED2|TPPP|TRAF3|ZMYND10
1361	DOID:1509	avoidant personality disorder	ADRA2A|ADRB1|BDNF|CHRM2|COMT|CRHR1|DRD2|DRD3|DRD4|HD|HTR1A|HTR2A|HTR6|MAOA|OPRS1|PLXNA2|SLC6A2|SLC6A3|SLC6A4|TPH1|TPH2
1362	DOID:1510	personality disorder	ABCA4|ADRB1|ALDH7A1|BDNF|CSF2|CYP2D6|DRD2|DRD3|DRD4|GRIN2B|HPD|HTR1A|HTR2A|HTR6|LAMC2|MAOA|PRL|SBDS|SDS|SLC6A2|SLC6A4|SMPD1|SMUG1|TDO2|TPH1|TPH2
1363	DOID:1513	chronic cervicitis	HAVCR2|PMEL|STIL
1364	DOID:1517	cecal benign neoplasm	CCND1|CTNNB1|KRAS|KRT20
1365	DOID:1519	cecum carcinoma	CCND1|CTNNB1|KRAS|KRT20|TRP53
1366	DOID:1520	colon carcinoma	A1CF|ABCB1|ABCB6|ABCC1|ABCG2|ACAD8|ACE|ACF|ACP1|ACSBG1|ACSL4|ACTR1B|ACVR2A|ADAM17|ADAMTS12|ADAMTS13|ADAMTS15|ADAMTSL3|ADIPOQ|ADM|ADRA1D|AFP|AHCY|AHSA1|AIMP2|AK1|AKR1B1|AKT1|AKTIP|ALOX15|ALOX5|ALX4|AMACR|ANGPT1|ANG|ANPEP|ANXA10|ANXA6|AP1S2|APBA1|APBA2|APCDD1|APC|APEX1|APH1A|APOE|APP|APRT|AQP5|ARC|AREGB|AREG|ARHGEF28|ARSA|ARSI|AR|ASPH|ATAT1|ATF3|ATP2B2|ATP2B4|ATP7A|ATR|AURKA|AURKB|AVP|AZF1|B2M|B3GN…
1367	DOID:1521	cecum cancer	CCND1|CTNNB1|KRAS|KRT20|TRP53
1368	DOID:1523	colon lymphoma	NCAM1
1369	DOID:1525	nodular nonsuppurative panniculitis	SERPINA1|TNF
1370	DOID:1526	panniculitis	ADRA1D|BRAF|CD4|NOS1|NOS2|PSMB8|RHOJ|RPL26|SERPINA1
1371	DOID:1529	penile disease	ATRX|INPP5E|POMC
1372	DOID:1532	pleural disease	CCL2|TFPI|TNC|TNF
1373	DOID:154	mixed cell type cancer	LYN|PLAG1|PSMC6P1
1374	DOID:1540	parathyroid carcinoma	APP|AVPR2|CASR|CCND1|CDC73|CDH1|CDKN2C|EIF4EBP3|FHIT|FZR1|HTC2|ITK|KCNJ16|MEN1|MIR371A|MIR517C|MMP2|NELFE|PTHLH|PTH|PTRH1|RIMS2|SLC22A3|TCHP|TG|THRAP3|TP53|TSC1|UCHL1
1375	DOID:1542	head and neck carcinoma	ABCB1|ABCG2|ACVR1B|ADH1B|ADH1C|ADH4|ADH5|ADH6|ADH7|ALDH18A1|ALDH2|ANGPT4|ANGPTL1|ANKK1|APC|APEX1|APOE|AR|AREG|ARNTL|ATG4A|ATG9A|ATP5A1|ATP5L|ATP6V1C1|AURKA|AXIN2|BAG1|BAG3|BAG5|BAX|BCL2|BCL2L1|BCL2L11|BCL2L2|BIRC4|BIRC5|BIRC6|BMF|BNIP3L|BRAF|BRCA2|CA9|CASP2|CASP3|CASP7|CASP8|CAT|CAV1|CAV2|CCND1|CCR5|CD34|CD4|CD44|CDC7|CDH1|CDH11|CDH2|CDK4|CDK6|CDKN1A|CDKN1B|CDKN2A|CDKN2C|CEBPA|CFTR|CHEK2|CHFR|CLP…
1376	DOID:1555	urticaria	ACE|ADRB2|ALB|ALOX5AP|ALOX5|ALRH|ARSA|ATN1|CADPS|CAPS|CASP6|CAT|CCL8|CD4|CD63|CD8A|CD9|CHP1|CLDN5|COX2|CRHR1|CRP|CSF2|E2F1|F3|FAM72B|FCER1A|FPR2|GPX1|GSTM1|HDC|HLA-A|HLA-B|HLA-C|HLA-DPB1|HLA-DQA1|HLA-DQB1|HLA-DQB2|HLA-DRB1|HNMT|ICAM1|IGHE|IL13|IL18|IL1A|IL1B|IL2RA|ISG20|ITIH4|LAMC2|LTC4S|MAP2K1|MATN1|MEFV|MPO|NGF|NLRP3|NM|NRSN1|OCLN|PAK1|PKN1|POLE3|PTGDR2|PTGS2|ROCK1|SELE|SELP|SERPING1|SLURP1|SOD…
1377	DOID:1556	arthus reaction	CFD|CR1|FCGR3A
1378	DOID:1557	hypersensitivity reaction type III disease	C1QA|CRP|MASP2
1379	DOID:1558	angioedema	ACE|ALB|DPP4|HLA-DPB1|HLA-DQB1|HLA-DRB1|PLAT|XPNPEP2
1380	DOID:1561	cognitive disorder	APOE|APP|BCHE|C3orf58|CDK5R1|COMT|CRH|CSF2|DRD2|DRD3|DYT10|EIF2S1|EPO|ETS2|FMR1|FOXP1|FOXP2|FRAXA|HDAC9|HTR7|IGF2|IL1B|LAMC2|LEP|MAPK10|MAPK8IP2|MET|NEUROD1|OXTR|PAFAH1B1|PDE9A|PRRT2|PTGS2|SLC14A2|SLC1A1|SLC4A10|SLC6A4|SMAD4|TSC1|TUBB4B|UTS2R|VIP|ZNF41
1381	DOID:1562	chromoblastomycosis	HLA-A|HLA-DRB4|MICA
1382	DOID:1563	dermatomycosis	TP53
1383	DOID:1564	fungal infectious disease	ABCB6|ACAT1|AKR1A1|AKR1B1|ALRH|ANTXR2|ARR3|ATF3|ATN1|ATP12A|ATP4A|ATP6V0A1|ATP6V0A2|ATP6V0A4|ATP7A|BAD|BLVRB|BRAF|CA1|CAP2|CARD9|CASP1|CAT|CBS|CCDC80|CCR5|CD28|CD37|CD40LG|CD44|CD48|CD4|CD8A|CDK7|CEL|CHIT1|CILD2|CLEC7A|COL17A1|COX20|CRP|CSF2|CTLA4|CTSD|CTSG|CX3CR1|CXCL1|CXCL2|CYBB|CYP27B1|CYP51A1|DBF4|DECR1|DEFB103A|DEFB103B|DEPDC7|DHFR|DNAAF3|DNAH5|DNAI1|DNLZ|DUSP1|EEF1A2|ELAC1|ELAC2|ELANE|ELK3|…
1384	DOID:1570	ectropion	GP1BA|MACST|TGM1
1385	DOID:1572	normal pressure hydrocephalus	ACE|ALDH3A2|APOE|CSF2|DST|EPO|INS|INVS|LAMC2|MCKD1|MUC1|NEK8|NEK9|NOLC1|NPHP1|NPHP3|NPHP4|NXPH1|PKHD1|PRKD1|PRNP|RAB3GAP1|RBL2|TAZ|UMOD|WWTR1
1386	DOID:1573	communicating hydrocephalus	PTPN13
1387	DOID:1574	alcohol abuse	ABO|ADH1B|ADH1C|ADH4|AKR1A1|ALDH1A1|ALDH2|ANKK1|APOE|AVP|BDNF-AS|BDNF|CAT|CCAR1|CCK|CCND1|CD4|CNR2|COMT|CRHR1|CYP2E1|CYP3A4|CYP3A|DDX53|DRD1|DRD2|DRD3|DRD4|EBPL|EGFR|ELK3|EP300|F2|FN1|GABRA1|GABRA2|GABRA6|GABRB1|GABRB2|GABRG2|GAL|GRIN2B|GSTM1|HAMP|HFE|HTR1B|HTR2A|HTR2C|HTR5A|HTR7|IFNL3|IL8|MAOA|MET|MMP2|MMP9|NPY|NQO1|NQO2|NR3C1|NTRK2|OPRK1|OPRM1|OR5H8P|PDYN|POMC|RNMT|SLC1A2|SLC6A3|SLC6A4|SLTM|SNC…
1388	DOID:1575	rheumatic disease	ABCC6|ACR|ADAM17|ANP32B|ANXA6|ARC|BAK1|BTG3|CALR|CAST|CCR3|CCR4|CCRN4L|CD22|CD4|CHUK|CIC|CNOT6|CRP|CSRP1|CTLA4|CX3CL1|CXCR1|CXCR2|CXCR3|EPSTI1|EVA1C|F3|FASN|FAS|FCGR3A|FOLR2|FOXC1|FOXP3|FRZB|FSTL1|FSTL3|GOLGB1|HERC5|HLA-B|HLA-DPB1|HLA-DQB1|HLA-DQB2|HLA-DRB1|HLA-DRB4|HLA-E|HUNK|IFI44L|IFNA13|IFNA1|IL2RA|IL6|IL8|INHBA|IRF5|ISG15|ISG20|IVNS1ABP|KDR|KLRC1|KLRC2|KLRD1|KRT10|LY6E|MAP2K6|MEFV|MRAP|MTX1|…
1389	DOID:1577	limited scleroderma	CD22|CENPB|HLA-E|LEPREL2
1390	DOID:1579	respiratory system disease	ABCA3|ACE|ADH5P2|ADRB1|ADRB2|ALRH|AP3B1|ATM|ATP10B|ATP5A1P2|C2|CALM1|CALM2|CALM3|CCR3|CD14|CD55|CEL|COX2|CRP|DNAH11|DOCK4|EXT1|FANCL|FCN2|FERD3L|FEV|FPR2|FUT4|GNAS|GRM7|GSTK1|GSTM1|GSTP1|GSTT1|HPS1|HRH4|IFNA13|IFNA1|IL10|IL13|IL4|IL6|IL8|LRRN2|LYPD4|MAPK8|MBL2|MBL3P|MCC|MUC1|MUC2|MUC5B|NANOS1|NDUFA2|NEUROD1|NKX2-1|NLRP1|NOS1|NOS3|OR10T2|PARP9|PBRM1|PDE4B|PDYN|PHB2|PLF|PPARA|RASSF8|RND3|RRAS2|SARS…
1391	DOID:1580	diffuse scleroderma	BANK1|C2|C4A|CD8A|CTGF|EGFR|HLA-DRB1|HLA-E|IL10RB|PTEN|RBM45|SS18L1
1392	DOID:1583	laryngeal tuberculosis	IL2
1393	DOID:1584	acute chest syndrome	EDN1|HBA1|HBA2|HLA-DRB1|HMOX1|HPX|RBM45|TLR4
1394	DOID:1586	rheumatic fever	ACAD8|ARCN1|BGN|CDKN2A|COPD|DR1|FBXW7|FCGR2A|FCGR3B|FCN2|GALNS|GAST|GCLC|GC|GPI|HLA-A|HLA-DQA1|HLA-DQB1|HLA-DRB1|HLA-DRB3|HLA-DRB4|HLA-E|HT|ICAM1|IL1B|IL1RN|INS|KRT17|MASP2|MBL2|MS|MTX1|MYOM2|PAGR1|RBM45|RPL28|TGFB1|TLR2|TNFRSF10A|TNFRSF25|TNF|UGCG
1395	DOID:1587	thrombocytopenia due to platelet alloimmunization	ITGB3
1396	DOID:1588	thrombocytopenia	ADAMTS13|ALB|ASPG|CD36|CFH|CP|CSF2|CSF3|CYCS|EPO|FAS|FCGR2A|FCGR3B|GATA1|GP1BB|GP9|HLA-A|IFNA2|IL11|IL3|ITGA2B|ITGB3|ITPA|JAK2|MASTL|MBL2|MPL|MTHFR|MYH9|PECAM1|PF4|RUNX1|TGFB1|THPO|TNFRSF10A|TPO|WAS|WDR1|WIPF1|XDH|ZFPM1
1397	DOID:1591	renovascular hypertension	ACE|ADRB1|AGTR1|AGTR2|AGT|ATM|AVPR1A|CXCL10|CXCR3|DECR1|FN1|GJA1|GJA5|HMOX1|KLK1|LAMA2|MPO|NCF1|NF1|NOS1|NOS3|NPPA|PDGFA|PRL|PTGS1|RELA|REN|SCNN1B|SLC33A1|SPP1|SUCNR1
1398	DOID:1595	endogenous depression	DST
1399	DOID:1596	mental depression	A2M|AANAT|ABCA13|ABCB1|ABO|ACE|ADAM10|ADAMTS2|ADCY1|ADCY5|ADCY8|ADCYAP1R1|ADRA1D|ADRA2A|ADRB2|AGO2|AGTR1|AGTR2|AGT|AKT1|ALAD|ALDH7A1|ALOX5AP|ALPK1|AOC1|APOA4|APOBEC3C|APOB|APOE|APRT|ARGLU1|ARL4C|ARNTL2|ARNTL|ARRB2|ARSD|ARSI|ARTN|AR|ASAH1|ASMT|ATD|ATF7IP|ATM|ATP5A1|ATP6V0A1|ATXN3|AVP|AXIN2|BAG3|BDNF-AS|BDNF|BHLHE22|BHLHE40|BHLHE41|BICC1|BP2|BPI|BRCA1|C1QL1|C5orf20|CA1|CA3|CACNA1A|CACNA1C|CALCA|CAL…
1400	DOID:1602	lymphadenitis	ACSBG1|CASP3|CCL18|CX3CR1|FCRL4|HAL|NTM|RAPH1|SEMA6A|SOCS1|SOCS3
1401	DOID:1607	hypoglycemic coma	PRNP|PRODH
1402	DOID:161	keratosis	ANTXR2|BCL2|BRAF|CAT|CCND1|CDKN2A|FGFR3|FOXN1|GJB2|GJB3|GSTM1|GSTM2|HPGDS|HRAS|KEAP1|MMP12|MPO|NFE2L2|OGG1|OR10R2|OR2H1|PHC3|PIK3CA|SDHD|TP53|TRPC1|XRCC1
1403	DOID:1612	breast cancer	AATF|ABCA1|ABCB1|ABCB1B|ABCC1|ABCC11|ABCC2|ABCC4|ABCG2|ABI1|ABL1|ABO|ACACA|ACAD10|ACD|ACE|ACP5|ACTB|ACVR1|ACVR2A|ADAM10|ADAM17|ADAMTS18|ADH1A|ADH1B|ADH1C|ADIPOQ|ADIPOR1|ADIPOR2|ADM|ADORA2B|ADORA3|ADPRTL4|ADRB2|ADRB3|AFF3|AFP|AGER|AGR2|AGT|AGTR1|AGTR2|AHR|AIP|AKAP10|AKAP12|AKAP13|AKAP9|AKR1B10|AKR1C1|AKR1C2|AKR1C3|AKR1C4|AKT1|AKT2|AKT3|ALCAM|ALDH1A1|ALDH1L1|ALDH2|ALDH3A1|ALDOA|ALK|ALOX12|ALOX12B|A…
1404	DOID:1614	male breast cancer	AR|BRCA1|BRCA2|CCND1|CDKN1B|CHEK1|CHEK2|COX11P1|COX11|CYP17A1|DST|EIF4G2|ERBB2|ESR1|FGFR2|HFE|HOXD10|HTC2|LMNA|MIB1|MKI67|NAT1|PALB2|PGR|PRL|PTEN|RAD51B|RNF4|SHFM1|SLC38A3|SLC38A6|SLC6A2|SULT1A1|TOX3|TP53|VEGFA|ZFR
1405	DOID:1618	breast fibroadenoma	ADAM9|ADRA1D|AMHR2|ANAPC7|AP5B1|BCL2|CASP3|CDKN2A|COX2|CST6|CYP1A1|CYP27B1|EDN1|EDN3|ERBB2|ESR1|ESR2|FOSL1|GJA1|H19|HIC1|HMGA2|IARS|INHBA|KLK10|KRT16|LASP1|LMLN|LOC100996758|MLN|MMP13|MMP2|MSMB|MST1|MYC|NPY4R|PDXP|PPA1|PRKG1|PTEN|RASSF1|RHEB|RIPK2|SCGB1D2|SGSM3|SLC5A5|STS|TMPRSS13|TNFSF10|TP53|TUBB4A|UBXN11|VDR|WNT2
1406	DOID:162	cancer	A1CF|A2M|A4GNT|AAA1|AAAS|AADAC|AAGAB|AASS|AATF|ABCA1|ABCA2|ABCA4|ABCB11|ABCB1|ABCB4|ABCB5|ABCB6|ABCB8|ABCC11|ABCC1|ABCC2|ABCC3|ABCC6|ABCC8|ABCD1|ABCG2|ABI3BP|ABI3|ABL1|ABL2|ABLIM1|ABO|ABR|ACACA|ACAD8|ACCS|ACD|ACER2|ACE|ACF|ACHE|ACKR2|ACKR3|ACLY|ACO1|ACOT7|ACP1|ACP5|ACPP|ACRBP|ACR|ACSBG1|ACSL4|ACSL5|ACSS2|ACTBL2|ACTB|ACTG1|ACTG2|ACTN1|ACTR1B|ACTR2|ACT|ACVR1|ACVR2A|ACVRL1|ACY3|ADAM10|ADAM11|ADAM12|…
1407	DOID:1627	intraductal papilloma	CD44|RASSF1
1408	DOID:1631	benign breast phyllodes tumor	CA9|EGFR|ESR2|HIF1A|KIT|TP53
1409	DOID:1638	central nervous system tuberculosis	FOSB|FOS|GORASP1|JUNB|JUND|JUN|MMP9|RELA|SYT1|TIMP1|TIMP2|WNK1
1410	DOID:1639	skeletal tuberculosis	BEST1|BGLAP|DMD|HLA-A|HLA-B|HLA-DQB1|HLA-DRB1
1411	DOID:1657	ventricular septal defect	AAA1|AAAS|ACE|APP|ARSD|AVSD1|CASQ1|CHD7|CHDH|CRG|DNTT|EPO|ETS1|F7|FOXH1|GATA4|GATA5|GATA6|GDF1|GH1|GLI1|GPC3|HAND1|HEY2|HMGN1|IGF1R|IGF1|IRX4|NFATC1|NKX2-5|PCSK5|PFKL|PLN|PTPN11|ROR2|RORA|SALL4|SENP2|SLN|SMN1|SMN2|SUMO1|TBX1|TBX20|TBX5|TDGF1|VEGFA|VEGFC|ZFPM2
1412	DOID:1659	supratentorial cancer	IDH1|PMS2
1413	DOID:166	melanotic neuroectodermal tumor	MFI2|MYOG
1414	DOID:1664	pineoblastoma	AGXT|ASMT|CRX|FAM129A|OR4C12|PCDHGA3|RB1|SMARCB1
1415	DOID:1673	pneumothorax	BHD|EID2|FLCN
1416	DOID:1678	chronic interstitial cystitis	CKAP4|FZD8|LEPREL4|NEUROD1|RPE65|TP53|TP63|TSPO|TUBB4B|UVRAG
1417	DOID:1679	cystitis	ADCYAP1R1|ADCYAP1|ADRA1D|AMBP|ARHGEF5|ATN1|BDNF|CDK2AP2|CDKN2A|CENPV|CGA|CHGA|CPAMD8|CSF3|CTNNBL1|CX3CL1|CX3CR1|ESR2|F11|F2RL3|GLTSCR2|HTRA1|IFIT3|IL10|IL11|IL18|IL1B|IL2|IL4|ITIH4|KCNG1|KDR|KRT12|KRT13|LAMTOR2|LTA|MCF2L2|MIF|MPO|MUC1|MUC2|MUC5AC|NGFR|NGF|NOL3|PAWR|POMC|PPIG|PRDX6|PRTN3|PTGER4|PTGS2|PTPRN|PWAR4|RPP14|RRM2|S100A9|SECTM1|SERPINB2|SERPINE1|SF3B6|SQSTM1|STIP1|SUB1|SUMF2|SYF2|TACR1|TN…
1418	DOID:1681	heart septal defect	ACTA2|ACTC1|ACVR1|ARSD|AVSD1|CAV3|CHDH|CITED2|CRELD1|EVC2|GATA4|GATA6|HAND1|HEY2|MAP2K2|NKX2-5|PCSK5|QRSL1|SMN1|SMN2|TBX5|TYMS|VEGFA
1419	DOID:1682	congenital heart disease	ACTC1|ALDH2|ANKRD1|BCOR|BCR|BMPR2|CFC1|CHDH|CITED2|DNTT|ETS1|FBN2|GATA4|GATA5|GATA6|GDF1|GSTM1|GSTT1|HAND1|HAND2|HEY2|IRX4|ISL1|MIR196A2|MKKS|MTHFR|MTRR|MX1|MYOCD|NF1|NFKB1|NKX2-5|NOTCH1|PAH|PLF|POU2F2|PTPN11|RUNX1T1|S100A4|SCD|SENP2|SLC14A2|SLC22A5|SOCS3|STAT3|SUMO1|TBX1|TBX20|TBX5|TFAP2B|UBE2A|UTS2R|VEGFA|ZEB2|ZFPM2|ZIC3
1420	DOID:1686	glaucoma	ADRB1|ADRB2|ADRB3|AKR1C4|ANGPTL7|APOE|AQP4|ARTN|ASB10|ATOH7|BAD|BAK1|BCL2L1|BDNF|BECN1|BMP4|CA12|CA4|CA9|CASP3|CAV2|CCND2|CCT|CDC7|CDKN1A|CDKN1B|CDKN2A|CDKN2B-AS1|CDKN2B|CDKN3|CDR1|CDSN|CETN1|CHEK2|CNTF|COL8A2|CP|CSF2|CSTA|CTGF|CYLD|CYP1B1|CYP2B6|CYP2D6|DBA2|DCLK1|EDN1|EDN2|EDNRA|EDNRB|ELN|ENPP2|ERG|ESR2|FAS|FBN1|FLNA|FLVCR2|FOXC1|FOXC2|FOXE3|GJA1|GLC1B|GLC1I|GLC3B|GLC3C|GSTK1|GSTM1|GSTM3|GSTP1|G…
1421	DOID:169	neuroendocrine tumor	AASS|ACP1|AFP|AKR1C4|AKT1|ANGPT2|APC|APLP1|ARID1A|ARR3|ASCL1|ATM|ATRX|B3GAT1|BAX|BCL2|BCS1L|BDNF|BRAF|CALR|CARTPT|CASR|CCK|CCND1|CCNE1|CD44|CD68|CD99|CDAN1|CDKN1B|CDKN2A|CDX2|CGB|CHGA|CLDN4|CPE|CRH|CST9|CT45A1|CTNNA1|CXADRP1|CXADR|CYYR1|DAD1|DAXX|DCTN6|DDC|DLK1|DSG3|ECM1|EGFR|EGF|ELK3|ENPP1|EPHB1|ESR1|FGFR4|FHIT|GAPDH|GAST|GCGR|GCG|GGH|GHRH|GHRL|GHSR|GIPR|GNA12|GRN|GRP|GUSB|GZMB|H1FX|HDC|HSPA4|HS…
1422	DOID:1699	congenital ichthyosiform erythroderma	ABCA12|ALOX12B|ALOXE3|KRT10|KRT9|SPINK5|TGM1
1423	DOID:17	musculoskeletal system disease	ACE|COMT|FLNA|FLNB|IVD
1424	DOID:170	endocrine gland cancer	AR|INS|TP53|TSC1
1425	DOID:1700	X-linked ichthyosis	ACTR1B|AFP|AKT1|APP|AZF1|BCL2L12|BCL2|BTBD2|BTG2|CASP3|CBX8|CCDC26|CFLAR|CREG1|CRS|ERBB2|EZR|FBXL15|FGFR1|FLG|GLB1|GPR143|HDHD1|HERPUD1|HMGA2|IGF2|IL1A|IL1B|IL2|IL4|IL6|IRF8|KDR|LCN1|LGALS1|LGR5|LIG4|MAOA|MDM2|MDM4|MLN|MMP9|MSMP|NF1|NLGN4X|NOLC1|OA1|PCSK1|PFDN5|PHB|PHLPP1|PISD|PIWIL2|PLAU|PLXNB2|PSD|PYCARD|RAB3GAP1|RBL2|RNPEP|RTEL1|SERPINA5|SERPINE1|SGSM3|SLC5A5|SNAP25|SPP1|STS|SULT1E1|SULT2A1|TE…
1426	DOID:1702	ichthyosis vulgaris	FGFR1|FLG|KRT14|LBR|STS|TGM3|TGM5
1427	DOID:1703	Richter's syndrome	AICDA|ATM|BCR|CD38|CD5|CDKN2A|IGHD6-13|IGHJ5|IGHV3-21|IGHV4-39|IGH|LOC390714|MYC|NAAA|NOTCH1|SF3B1|SF3B2|SLC3A2|SLC7A4|TK1|TP53|ZAP70
1428	DOID:171	neuroectodermal tumor	AIM2|ASCL1|ASPH|BCKDHB|BDNF|CASP8|CCND1|CCNT1|CD82|CD99|CDK4|CDKN2A|CHPT1|CSF1|CSF2|CTPP|DHDDS|DICER1|E2F1|EGFR|ENO2|EPHA2|EWSR1|FAS|FLI1|FLII|FOXO1|GLYAT|HCRT|HGF|HLA-DRB4|HLA-E|IFNG|IGF1|LAMC2|MBD4|MED1|MET|MFI2|MIA|MYCN|MYC|NEUROD1|NEUROD2|NEUROG1|NF1|NGFR|NPY|PAX3|PMCH|PTCH1|PTPRF|PTPRU|REG1A|REN|RNMT|SERPINF1|SHH|SLC25A3|SLTM|SMARCB1|SNORA73A|SRPR|SYP|TERT|TNFSF10|TP53|WT1|XRCC5
1429	DOID:1712	aortic valve stenosis	ACE2|ACE|AGTR1|AGTR2|AGT|AGXT|AKT1|APOA1|APOB|APOE|ATP6AP2|BGN|CCR5|CNBP|CNP|CTGF|CYP11B2|DDR1|ECE1|EDN1|ELN|ENO3|ESR1|FBN1|FN1|FOSB|FOS|GATA4|GATA5|GFPT1|HSPD1|IL10|JARID2|JUNB|JUND|JUN|KDR|LGALS3|MAP3K7|MGEA5|MLC1|MME|MMP2|MMP3|MMP9|MUC16|NFKB1|NPL|NPPB|NPPC|NR2C2|OGN|OGT|PDE5A|PLTP|PPARG|PPP3CB|REN|RETN|S100A9|SDC4|SPP1|TCF20|THBS2|TLR2|TNC|TNFRSF11B|TNFSF11|TNF
1430	DOID:172	clear cell acanthoma	FGF7
1431	DOID:1724	duodenal ulcer	ABO|ADH1B|ADH1C|AGT|ALDH2|ATP12A|ATP4A|ATP6AP1|AVP|CA1|CD4|CFTR|CXCL1|CYP2C19|GAST|GHRH|GMDS|HLA-DQA1|HLA-DQA2|HLA-DQB1|HLA-DRB1|HMGN2P12|HNMT|HSPA1A|HSPA1B|HSPA4|IL1B|IL1RN|IL2RA|IL8|INS|ISG20|LOC100509457|LTA|MMP3|MMP7|MPO|MUC6|NDUFB3|NOD1|NOS2|NOS3|OR3A4P|PAOX|PGC|PLA2G4A|PSCA|PTGS2|RBM45|SELE|SELL|SERPINA1|SERPINB2|SERPINE1|SMOX|TGFB1|TIMP1|TIMP2|TLR2|TLR4|TLR5|TNFAIP1|TNF|TP53|VEGFA
1432	DOID:1725	peritoneum cancer	ABCB1|ABCC2|ABCG2|BRCA1|BRCA2|CNTN2|DPYD|IL10|NUP214|PMS2|TNF|TYMP|TYMS|ZNF35
1433	DOID:1727	retinal vein occlusion	AQP1|AQP4|EEC1|F2|F5|HEY1|IL1B|IL6|ITGA2|JAK2|KCNJ10|MMP2|MTHFR|SERPINE1|SERPINF1|VEGFA|VEGFB
1434	DOID:1729	retinal vascular occlusion	ACE|CX3CR1|F12|F2|F5|FGB|ITGA2B|ITGA2|ITGB3|MTHFR|NDUFB3|SERPINE1|TNFAIP1
1435	DOID:1731	histoplasmosis	ATP11A|ATP6V1A|GLB1|MICA|RPS4X
1436	DOID:1733	cryptosporidiosis	ALYREF|CCR5|CD4|CD7|CDK5R1|ICAM1|IFNG|IL10|MBL2|MIR221|NR2E3|PDPN|PTGES3|RRAS|TAAR5|TAC1|TMED10|TNF|TPT1
1437	DOID:1737	duodenal benign neoplasm	CREB1|GRPR
1438	DOID:174	acanthoma	FGF7|FGFR2
1439	DOID:1742	drug psychosis	ACE|ADORA2A|ADRA2C|AKT1|ANKK1|BDNF|CAMK2B|CART|CHRM3|CHRNA4|CHRNB2|CHST1|CHST2|CNR1|COMT|CSNK1E|DAOA|DISC1|DNMT3B|DRD1|DRD2|DRD3|DRD4|DTNBP1|EHMT1|EHMT2|ESR1|FGF2|FGFR1|FKBP5|GABRA6|GAD1|GCLM|GPM6A|GRM2|GRM3|GSTM1|GSTP1|HTR1A|HTR2A|HTR6|LRRTM1|MAOA|MTHFR|MTR|MTRR|NOS1|NPY|NPY1R|NQO1|NQO2|NRG1|OPRD1|OPRM1|P2RX7|PHB|PICK1|PIP4K2A|PPP1R1B|PPP3CC|PRDM2|PRODH|RGS2|RGS4|RGS9|ROBO1|SLC18A2|SLC6A3|SLC6A4…
1440	DOID:1748	conjunctiva squamous cell carcinoma	TP53
1441	DOID:1749	squamous cell carcinoma	ABCA1|ABCB1|ABCB6|ABCC1|ABCC3|ABCG2|ABL2|ABO|ACCS|ACE|ACP5|ACSM1|ACVR1|ADAM10|ADAM17|ADAM18|ADAM9|ADCY9|ADC|ADH1B|ADH1C|ADH7|ADM|ADRB2|AGAP2|AGER|AGT|AGXT|AHSA1|AICDA|AIM2|AIMP2|AKIRIN2|AKR1A1|AKR1B10|AKR1C1|AKR1C2|AKR1C3|AKT1|AKT2|AKT3|ALCAM|ALDH1A1|ALDH2|ALK|ALOX12B|ALOX12|ALPK1|ANIB1|ANKRD36B|ANP32B|ANTXR1|ANTXR2|ANXA10|ANXA1|ANXA2|ANXA5|AP2M1|AP4B1|APC|APEX1|API5|APOE|APP|AQP1|AQP3|AREGB|AREG…
1442	DOID:175	vascular cancer	AASS|ACKR2|ALB|ANXA6|COL18A1|DCN|DES|EGF|FGF2|FLT4|FOLH1|IDH1|IFNG|KDR|MTDH|MTOR|PECAM1|PRDX2|PROM1|PROX1|PTN|RASA1|RPS6KB1|RPS6|SARDH|SDHB|SDHD|SDSL|SDS|SMN1|SMN2|TEK|TIMP1|TRG|UBASH3B|VEGFA|VEGFC|VHL|WT1
1443	DOID:1751	malignant conjunctiva melanoma	BRAF|NRAS
1444	DOID:1752	ocular melanoma	ABCB1|BAP1|BRCA2|CDKN2A|DYT10|GNAQ|MAGI1|NFKB1|PDCD6|PRRT2|RNF2|SERPINF1|SNRPE|TBC1D9
1445	DOID:1754	mitral valve stenosis	ADRB2|ATP2A2|BFAR|CD24|HLA-DPB1|HLA-DQA1|HLA-DQA2|HLA-DRB1|IL2RA|LOC100509457|NEFH|NPPB|NR1H4|PEPD|PLN|RBM45|SLC8A1|TLX2
1446	DOID:1756	facial nerve disease	ADO|CHD7|CSF2|LAMC2|SOST|TMCC1
1447	DOID:1757	facial hemiatrophy	ADIPOR1
1448	DOID:1761	Melkersson-Rosenthal syndrome	CSF2|ENDOU|EXOSC6|LAMC2|MROS|S100A10
1449	DOID:1762	cheilitis	STAT3|TP53
1450	DOID:1768	conversion disorder	ABO|BDNF
1451	DOID:178	vascular disease	ABCA1|ABCC4|ABCG1|ABCG2|ABO|ACE2|ACE|ACTA2|ACVRL1|ADIPOQ|ADM2|ADM|AGER|AGGF1|AGT|AHSG|AKR1B1|ALDH2|ALOX5|ANGPT4|AOC2|AOC3|APOA1|APOB|APOE|APOH|APP|AREGB|AREG|ARHGAP24|ARTN|ASPG|ATXN1|BACE1|BAI1|BDKRB1|BDKRB2|BGN|BHMT|BMP4|BMPR2|BRCA1|BRCC3|BTC|CA2|CA5A|CASP3|CAT|CAV1|CAV2|CBS|CCL21|CCL2|CCM2|CCR2|CCR3|CCR5|CD14|CD40LG|CD40|CD4|CD8A|CDKN1B|CDKN2A|CDKN2B-AS1|CETN1|CETP|CFHR5|CFH|CFP|CIB1|CIMT|CISH|…
1452	DOID:1781	thyroid cancer	ADRA1D|ADRBK1|AKAP9|AKT1|ALK|AMACR|ANKRD36B|ANPEP|ANXA1|APC|ARHGAP24|ARR3|AR|ATM|BAG3|BRAF|BUD31|C8orf4|CALCA|CASR|CAV1|CBX7|CCDC6|CCND1|CCND2|CDC23|CDK5R1|CDK7|CDKN2A|CDKN2B|CEACAM1|CEACAM5|CHP1|CKAP4|CREB3L2|CREBBP|CREM|CSF1R|CSF1|CTNNB1|CXADRP1|CXADR|CXXC5|CYP1A1|DCTN3|DCTN5|DECR1|DKK3|DYNC1H1|DYNLT3|E2F1|E2F4|ECM1|EFNB2|EGFR|EGF|EIF4E|EP300|EPHB2|ERBB2|ESR1|ETFA|ETFB|ETFDH|F9|FAS|FGFR1|FGFR2|…
1453	DOID:1785	pituitary cancer	AGTR1|AIP|CALCA|CCND1|CDKN1B|CDKN2C|CYP2D6|DRD2|ESR1|FGF2|FGFR4|GADD45G|GH1|GHR|GHRHR|GNAI2|GNAS|GSTM1|GSTP1|GSTT1|IGF1|IL6|KDR|LIF|MEN1|NCAM1|NES|NR3C1|PARP1|PDE11A|POMC|PRKAR1A|PRL|PTTG1|SFRP2|SFRP4|SKP2|TLR4
1454	DOID:1786	adrenal rest tumor	AGTR1|MC2R
1455	DOID:1787	pericarditis	CAT|CCL2|CEL|IL10|IL2|IL6|LPPR2|MEFV|PARP9|PRG4|PRG4|SLC14A2|SLC27A5|TNFRSF1A|TNF|TRAF3IP2|UTS2R
1456	DOID:1788	peritoneal mesothelioma	CALB2|CDH11|CLDN15|ECM1|EGFR|EGF|HAS1|KDR|MYC|NES|PDGFRA|PDGFRB|RAB7A|RAB7B|VTN|WT1
1457	DOID:1790	malignant mesothelioma	ABCC1|ABCC2|ALCAM|BAP1|BCL2|CALB2|CAPG|CASP8|CCND2|CD276|CD46|CD4|CD53|CD7|CD80|CD86|CD8A|CDK2AP2|CDK4|CDKN2A|CDKN2B|CFLAR|CHP1|COL11A2|CREB1|CSF1|CSF2|CSF3|CSPG4|CTGF|CTNNB1|CTNNBL1|CUX1|CYP19A1|CYP1A1|DAPK1|DCTN3|DCTN6|DKK3|DPP4|DYNC1H1|EGFR|EGF|EHF|EID1|EPHA2|EPHX1|ERCC1|ERCC2|ESR1|ESR2|F3|FHIT|FLT1|FOLR1|FOLR3|FOXM1|GEMIN2|GPC3|GSTK1|GSTM1|GSTP1|GSTT1|HCLS1|HGF|HPSE|HTC2|ICAM1|IFI27|IFNG|IGF1…
1458	DOID:1791	peritoneal carcinoma	BRCA1|BRCA2|IL6|KLK10|TP53
1459	DOID:1793	pancreatic cancer	ABCB1|ABCC1|ABCC2|ABCC3|ABCC4|ABCC5|ABCG2|ABO|ADAM8|ADH1B|ADH1C|ADH5|ADM|AGER|AHR|AKT1|AKT2|ALDH2|ALOX5|APC|APEX1|APOC1|ARPC1A|ATM|ATR|ATRX|AURKA|B3GNT2|BAX|BCL2|BCL2L1|BGLAP|BGN|BICD1|BIRC5|BMP4|BNIP3|BRAF|BRCA1|BRCA2|BRIP1|BUB1|CA2|CAPN10|CASP8|CASP9|CAT|CAV1|CCKAR|CCKBR|CCL5|CCNE1|CCR5|CD34|CD44|CDA|CDC73|CDH1|CDK4|CDKN1A|CDKN1B|CDKN1C|CDKN2A|CEBPA|CFLAR|CFTR|CHEK1|CHEK2|CLDN1|CLPTM1L|CNR1|CNR…
1460	DOID:1795	tumor of exocrine pancreas	BRCA2|CFTR|DDT|PANK1|PC
1461	DOID:1798	pancreatic endocrine carcinoma	CEACAM5|MYCN|TSC2
1462	DOID:1799	islet cell tumor	CADM1|CD44|CDKN2A|DRD2|ELK3|EPHB1|GAST|GH1|GHRH|IGF2|INS|KIT|KRT19|LGI1|MEA1|MEN1|PCNA|PDXP|PLCB3|PPY|PTEN|PYGM|RASSF1|SEA|SEMA3A|SLC25A1|SLC6A2|THBD|TP53|TYMS
1463	DOID:18	urinary system disease	ACE|CDKN2A|F2|KRT20|UMOD
1464	DOID:180	ossifying fibroma	CDC73|GNAS|HCFC1|PTPLA|YLPM1|ZC3HAV1
1465	DOID:1800	neuroendocrine carcinoma	ABCG2|ACKR2|APOE|ASCL1|ATG7|ATM|BMP2|BNC1|CAV1|CCL26|CD34|CD44|CDKN1A|CDKN1B|CDKN2A|CDX2|CHGA|CPS1|CYP21A2|DDC|DEFB4A|DEFB4B|DEK|DIABLO|DPYSL5|DYT10|EGFR|EGF|ELK3|EPHB1|EPO|FABP6|FCN1|FOLH1|FOXA1|FOXA2|GLI1|GPC3|HBEGF|HDAC5|HDAC6|HDC|HMGB1|IGF2BP3|IL1A|IL1B|IL6|IL8|INSM1|KIAA0101|KIT|KRT20|LY96|MAP2|MCIDAS|MEN1|MIF|MMP3|MTHFR|MYCN|NCAM1|NEUROD1|NFKB1|NHS|NKX2-1|NOD2|NOS2|NOVA2|NPB|NR4A3|NTRK1|NTR…
1466	DOID:1803	neuritis	AIF1|AIMP1|ALKBH1|APP|BRI3|CD68|CX3CR1|EEF1A2|EML2|EML5|GAB2|ITM2C|MBP|NUP214|PTPRC|TARDBP
1467	DOID:1811	reflex sympathetic dystrophy	AMACR|CDR1|DNASE1L3|HLA-A|HLA-B|HLA-DOA|HLA-DQB1|HLA-E|MS|RET
1468	DOID:182	calcinosis	ABCC6|AHSG|ALPL|ANK1|ANKH|BCS1L|BGLAP|C6|CASP3|CCL2|COL18A1|COL1A1|CTC1|DMD|ENPP1|EPO|FCGR1A|FGF23|GALNT3|GPR35|IL18|IL1B|ITGB1|ITGB2|JAK2|KL|LCN2|LSP1|LY86|MGP|MMP2|MMP9|NOS3|NOTCH1|NR3C2|POMC|PTH|PTPN6|PYCARD|RIPK3|SAMD9|SLC22A6|SPN|SPP1|SS18L1|TIMP1|TNFRSF11A|TNFSF11|TNNI1|VKORC1|ZNF469
1469	DOID:1824	status epilepticus	ABAT|ABCB1|ABCC2|ABCG2|ADAM10|ADAM9|ADK|ADORA2A|ADRA1D|AIF1|ALAD|ALDH5A1|ANK3|APEX1|APOD|AQP1|AQP4|ASCL1|ATM|ATP2A2|BCL2|BDNF|BECN1|CA3|CASP1|CASP2|CASP3|CASP6|CASP8|CAT|CCL13|CCL2|CCL3|CCL4|CCR10|CCR2|CCR3|CCR7|CCR8|CCR9|CD40|CDH2|CDK2AP2|CDKN2A|CNR1|CRH|CSF2|CTNNBL1|CXCL12|CXCL2|CYP11A1|DAB1|DDIT3|DMD|EIF2AK2|EIF2AK3|EIF2S1|EPO|FOS|GABRA4|GAP43|GDNF|GRIA1|GRIA2|GRIK1|GRIN2A|GRIN2B|GRM1|GRM5|HMO…
1470	DOID:1825	childhood absence epilepsy	CACNA1A|CACNA1G|CACNA1H|CACNA1I|CACNA2D2|CACNG3|CLCN2|ECA1|EGR1|GABBR1|GABRA1|GABRA5|GABRB3|GABRG2|GRIK1|GRM4|JRK|KCNK9|KCNMB3|KHDRBS3|LGI4|MAOA|OPRM1|PAX6|RCN2|SCA6|SCN1A
1471	DOID:1826	epilepsy syndrome	ABCB1|ABCB4|ABCB6|ABCC1|ABCC2|ABCC5|ABCC8|ABCG2|ACKR4|ACSL4|ADAM22|ADK|ADRA1D|ADRA2A|AFF2|AHSG|AKT1|ALB|ALDH5A1|ALDH7A1|ALPL|AMELX|AMT|ANK2|ANKH|ANKK1|ANXA6|AP3M2|AP4B1|APBA1|APBA2|APOE|APP|APRT|AQP1|AQP4|ARHGEF15|ARHGEF2|ARHGEF7|ARHGEF9|ARID4B|ARPC2|ARSD|ARX|AR|ASCL1|ASPA|ATN1|ATP1A2|ATP6AP2|ATP7A|ATRX|ATXN10|AUTS2|BACE1|BAP1|BCKDK|BCL9L|BCL9|BDKRB1|BDNF-AS|BDNF|BECN1|BEST1|BFIS1|BHLHE22|BHLHE23…
1472	DOID:1827	idiopathic generalized epilepsy	ADA|ADRA1D|BFIS1|BHLHE22|BHLHE23|BRD2|CACNA1A|CACNA1G|CACNA1H|CACNB4|CASR|CD14|CHRFAM7A|CHRNA4|CHRNA7|CHRNB3|CLCN2|DNM1|EFHC1|EGI|F13A1|FUZ|GABBR1|GABRA1|GABRB3|GABRG2|GJA8|GRIK1|HCN1|HCN2|HP|IGHE|IL13|IL21R|ISYNA1|KCNQ2|KCNQ3|LGALS14|LGI1|LGI4|ME2|NIPA1|NRXN1|OPRM1|PNPO|PROS1|RBFOX1|SCN1A|SCN2A|SLC12A6|SLC27A4|SLC2A1|VRK2
1473	DOID:1837	diabetic ketoacidosis	AGER|AQP2|CDKN2A|GAD1|HLA-DQA1|HLA-DQB1|HLA-DRB1|HLA-DRB4|INS|KCNJ11|PTPRN|RNLS|TNFRSF10A|TNFRSF25|TNNI3|WFS1
1474	DOID:1838	Menkes disease	ABCA1|ATOX1|ATP11A|ATP13A2|ATP7A|ATP7B|COMMD1|CP|ENDOU|EXOSC6|GNE|IKBKG|INS|LOX|LRPAP1|MKNK1|PAM|PGK1|PRL|S100A10|SNORD95|TG|XG|XIC
1475	DOID:184	bone cancer	COL1A1|ESR1|MTAP|PENK|VDR
1476	DOID:1849	cannabis dependence	CNR1|CNR2|DRD2|GABRA2|HCRT|PENK
1477	DOID:1852	intrahepatic cholestasis	ABCB11|ABCB4|ABCC2|AP1S1|ATP8B1|CIRH1A|CXCL3|EGR1|ESR2|GGTLC1|HLA-DQB1|HLA-DRB1|NR0B2|NR1H4|NR1I2|NR1I3|SERPINA1|SHBG|SLC22A1|SLC22A2|SLC25A13
1478	DOID:1856	cherubism	BCR|EPHB2|MAPK14|MAPK1|MAPK8|PLEK|PTPN11|SH3BP2|SH3BP5|SRC|TNF
1479	DOID:1858	McCune Albright syndrome	AIP|APRT|CLN3|CLN5|COASY|DNAJC5|EGF|EMR1|ESR1|FGF23|FSTL1|G6PD|GH1|GNAS|GTPBP4|HCAR3|IL17B|IL20|IL6|IRF5|KIAA0319|MAS1|MEN1|MTG1|NCL|PPT1|PRF1|RND1|STK11
1480	DOID:1866	giant cell reparative granuloma	PRB2|SH3BP2
1481	DOID:1875	impotence	ACE|ACTL8|AGER|ALDH7A1|APOB|ARG2|ARX|BCL2L1|BCL2|C9orf3|CCND1|CCND2|CELA2A|CHMP5|CMKLR1|CNNM3|CNR1|CTLA4|CXorf27|DCAF8L1|DDIT4|DECR1|DYNLL1|EDN1|EDNRA|FABP4|FSHR|GH1|GLI2|GNB3|GRIN3A|GUCY1B3|HEPH|ICOS|KCNMA1|KDR|LRP1B|MTHFR|NANOS3|NOS2|NOS3|NPR1|OCA2|P2RY1|P2RY2|PDE5A|PEA15|PGR|POM121L3P|PON1|PRL|PTGFRN|RMDN2|ROCK1|RPL28P3|S100A8|SHBG|SLC2A1|SMR3A|TGFB1|TMEM178A|TSN|TTC7A|TTR|VEGFA|VIP|XRCC1|ZC4H…
1482	DOID:1876	sexual dysfunction	ABCB1|DRD2|HTR2A|MC3R|NOS1|NOS2|OR4F16|OR4F29|OR4F3|PRL|SLC6A4
1483	DOID:1882	atrial heart septal defect	ACTA1|ACTA2|ACTC1|ACVR1|AKAP13|ARSD|AVP|AVSD1|B3GALTL|BMPR2|CASQ1|CD38|CHDH|COL4A1|CSRP3|CYP1B1|DMPK|ERVW-1|EVC|F7|FBXL15|FOXC1|FOXE3|GATA4|GATA6|KLF13|MAOA|MSX1|MTHFR|MYBPC3|MYH6|MYH7|MYL2|MYL3|NAIP|NKX2-5|NRXN1|PISD|PITX2|PQBP1|PSD|PTH|PTPN11|SENP2|SLC3A2|SMN1|SMN2|SNRPN|STMN1|STX18|SUMO1|TBX20|TBX5|TCAP|TLL1|TNNC1|TNNI3|TNNT2|TPM1|TTN|VANGL2
1484	DOID:1883	hepatitis C	ABCB11|ABCD1|ACD|ACE|ACR|ACSL3|ADAM8|ADAMTS13|ADAR|ADA|ADRA1D|AFM|AFP|AGO2|AGRN|AGRP|AGT|AHCY|AHSA1|AICDA|AIMP2|AK9|AKT1|ALB|ALDOB|ANTXR2|AP1B1|AP2M1|APOA1|APOA2|APOB|APOC1|APOC4|APOE|APRT|ARG1|ARID2|ARID4B|ARNTL2|ARNTL|ARSA|ASF1A|ATM|ATN1|ATP6AP1|AZIN1|B4GALT1|BACH1|BCHE|BCL2|BID|BLNK|BMP8B|BMPER|BRD2|BST2|BTG3|C1S|C3|C6orf25|CABIN1|CASP8|CASP9|CCL17|CCL22|CCL2|CCL3L1|CCL3L3|CCL5|CCR2|CCR5|CD14|…
1485	DOID:1884	viral hepatitis	ABCB1|ADH1B|ADH1C|AGT|AGXT|ALDH2|APOA2|AVP|CASP3|CCL3L1|CCL3L3|CD4|CD8A|CDKN2A|CXCL12|DLAT|EXT1|F10|FGL2|GAPDH|GDF15|HFE|HLA-A|HLA-B|HLA-DRB4|HMOX1|IFNA13|IFNA1|IFNA2|IFNL3|IL17D|IL22|KIF1B|MBL2|OR5K1|PNPLA3|PRF1|RASSF1|REXO1L1P|TGFB1|TNFRSF10A|TNFRSF25|TNFSF10|TNF|TP53|TPMT|XRCC1
1486	DOID:1891	optic nerve disease	AKR1B1|COX5A|COX8A|CPOX|DPYSL5|EDN1|EDNRA|EDNRB|EGFR|GSTM1|GSTT1|HSD17B6|LRP1B|MAS1|MED12|MYOC|MYPN|ND1|ND4|ND6|NDUFA1|NDUFB3|NEFL|NICN2P|NOS2|OPA1|OPA3|OPTN|PAX6|PRPS1L1|PRPS1|REEP1|RPL39P13|SOD2|SPG7|TIMM8A|TMEM126A|TMTC1|TNFAIP1|TXNRD1
1487	DOID:1896	sigmoid neoplasm	KRAS|NAT2
1488	DOID:1907	malignant fibroxanthoma	BTC|C2|CASP8|CDK4|CDKN2A|COX2|CXADR|DDIT3|DKK1|EGFR|EREG|EZR|FOXM1|FUS|GGCT|GLS|HBEGF|HLA-A|HRAS|HTC2|IL1A|IL1B|LEPQTL1|LIAS|MDM2|MFHAS1|MIB1|MKI67|MSC|MSH2|NOS1|NOS2|PPARGC1A|PRUNE|PTEN|PTGS2|RB1|SLC25A37|STAT3|TERT|TNFSF10|TNF|TP53|WRN|WT1
1489	DOID:1909	melanoma	A2M|AADAC|ABCA12|ABCA1|ABCA4|ABCB1|ABCB5|ABCB6|ABCB8|ABCC1|ABCC2|ABCG2|ACE|ACHE|ACKR2|ACKR3|ACOT7|ACP1|ACP2|ACP5|ACTBL2|ACTG1|ACTG2|ACTR1B|ACT|ACVRL1|ADAM10|ADAM15|ADAM29|ADAM7|ADAM9|ADAMTS18|ADAMTS20|ADAR|ADA|ADC|ADH1A|ADRA1A|ADRA1D|ADRA2B|ADRB2|AGER|AHSA1|AIFM1|AIM1|AIM2|AIMP1|AIMP2|AIRE|AKAP12|AKR1B10|AKT1S1|AKT1|AKT2|AKT3|ALCAM|ALDH7A1|ALK|ALOX15|ALPI|ALPK1|ALS2CR12|AMACR|AMFR|ANGPTL1|ANG|ANK…
1490	DOID:1911	endodermal sinus tumor	AFP|ASUN|DDX4|EGFR|ESR1|GATA6|GPC3|H19|HMGA1|HMGA2|HTC2|KPNA2|KRT7|MOK|MUC1|NKX2-5|PADI4|PDPN|POU5F1|QPCT|RUNX3|SNRPN|TP53|TP63|TWSG1|UTF1
1491	DOID:1919	Lesch-Nyhan syndrome	ADORA2A|AGXT|APRT|ARHGEF7|ASCC1|BCHE|CD40|CDK5R1|CGA|CHGA|CSF2|DCTN5|DRD5|EIF3B|FGF23|HPRT1|HRES1|HTR1A|IL2|LAMC2|LBR|LCN2|LOC101929889|MAT2B|MGEA5|NFKB1|NLGN1|PDE10A|PRTFDC1|RNASE1|SHBG|SPN|TBX1|TCF15|TCN2|TMED9|TMPRSS11D|TPPP|TXNRD3|WAS
1492	DOID:192	sex cord-gonadal stromal tumor	STK11
1493	DOID:1920	hyperuricemia	ABCG2|ADH1B|ADIPOQ|ADRB3|ALDH2|APOA1|APOA4|APOC3|APOE|BHLHE22|CCL2|CCL5|COL1A1|CYBA|DECR1|EIF3B|FABP2|G6PC|GJA4|GNB3|GPATCH8|HARS|HLA-B|HNF1B|HPRT1|IFNL3|IL6|INS|MAOA|MMP3|MTHFR|ND2|OIT3|PON1|PRKG2|PRPSAP1|PRPSAP2|RAPGEF5|REN|SAA1|SARS2|SLC22A11|SLC22A12|SLC22A2|SLC2A9|SLC5A8|THBD|TNF|UMOD|UOX|ZPBP2
1494	DOID:1921	Klinefelter's syndrome	AGRP|AMH|ARHGEF7|AR|ASCC1|AZF1|AZGP1|BEST1|BRD2|CD40|CHD7|CP|CUP2Q35|CYP21A2|DAZ1|DAZ4|DMD|EBF2|ENDOU|ESRRB|EXOSC6|F2|F5|FGF8|FGFR1|FMR1|FRAXA|GC|GK|GNRH1|GNRHR|HESX1|IHH|IKBKG|IL2|INHBA|INSL3|INS|KAL1|KIAA0319|KISS1R|KISS1|KLK3|LEPROT|LEPR|LEP|LGALS3BP|LHB|LHCGR|LRP2|LSM6|MCF2L|MECP2|MPZ|MTHFR|NDN|NELL1|NELL2|NFKB1|NR0B1|NR4A1|NR5A1|NRP1|NRP2|NSMF|OTC|PCDH10|PDE5A|PHIP|PMP22|POLR3A|POLR3B|POMC|P…
1495	DOID:1923	sex differentiation disease	AR
1496	DOID:1924	hypogonadism	AMH|AR|CGB|CHD7|CYP19A1|FGFR1|FSHB|GABRG3|GNRH1|GNRHR|KAL1|KISS1|KISS1R|LEP|LEPR|LHB|LHCGR|NELF|NMT2|NOS3|PRL|PROK2|PROKR2|SLC29A3|TAC3|TACR3|TSPY1|USP26|VDR
1497	DOID:1925	Coffin-Siris syndrome	ARID1A|ARID1B|ARSD|BAP1|BRCA1|C19orf10|CD4|CDCA7L|CMAS|ECD|FAM3C|FASLG|FAS|FRTS1|HLA-DRB4|IGF1|IL10|IL17RB|IL25|ITGB2|LTBR|MAGI1|MPO|PBRM1|PITRM1|PREP|PRTN3|PSAP|RNF2|SDHB|SDHD|SETD2|SHFM1|SMARCA1|SMARCA2|SMARCA4|SMARCB1|SMARCE1|TGFB2|TNF|WG|WNT16
1498	DOID:1926	Gaucher's disease	ABCA1|ABR|ACE|ACP5|APCDD1|APCS|APRT|AVPR2|BEST1|CCL18|CD34|CD53|CHIT1|CLN8|COL2A1|CSTB|CTSB|CTSK|CYP27B1|DMD|DNASE1L3|DNM1|ELF3|ELK3|GBA2|GBA3|GBAP1|GBA|GCDH|GLB1|GUCY2EP|HFE|IFNG|IL6|ITCH|KIDINS220|LAMP1|LAMP3|LRRCC1|LSAMP|MOGS|MTCH1|MTX1|NEWENTRY|NHLRC2|NOV|NTRK3|OXA1L|PLXNA1|PSAP|RAPGEF5|RNASE7|RPL10|SCARB2|SFTPA1|SFTPA2|SH2D1A|SLC45A2|SMPD1|SMUG1|SNCA|SP2|TFAP2A|TFEB|TNFRSF11B|TNF|UGCG|UROD|V…
1499	DOID:1927	sphingolipidosis	ARSA|ATP2A3|GALC|GBA|NPC1|NPCA1|PSAP|SMPD1
1500	DOID:1928	Williams-Beuren syndrome	ABHD11|ADAMTS10|ADAMTS17|ADAMTSL2|ADAMTSL4|ATR|BAZ1B|CACNA2D1|CALCA|CCT|CD9|CHP1|CLDN3|CLDN4|CLIP1|CLIP2|COX8A|CREBBP|CYP27B1|DECR1|DLG4|DNAJC30|DUP7Q11.23|EIF4E|EIF4H|ELN|ENDOU|EPHA8|EXOSC6|FBN1|FBN2|FGFR4|FKBP10|FKBP6|FLVCR2|FMR1|FRAXA|FZD1|FZD3|FZD5|FZD9|GTF2IP1|GTF2IRD1|GTF2IRD2|GTF2I|HSPB1|HTC2|IH|ISYNA1|KIAA0319|LIMK1|LTBP2|LTBP3|MLXIPL|MRC1|MUL1|NCF1|NELFE|NRSN1|NSUN5P1|NSUN5P2|NSUN5|OPN1L…
1501	DOID:1929	supravalvular aortic stenosis	CASQ2|ELN|FBN2|PLA1A
1502	DOID:1931	hypothalamic disease	FGFR1|GLI3|GNRHR|KAL1|PROKR2
1503	DOID:1932	Angelman syndrome	AGRP|ANCR|ARID4A|ASPM|ATP10A|ATP8A1|BCR|BHLHE22|BP1|BP2|BP3|BP5|CALM1|CALM2|CALM3|CDK5R1|CDKL5|COL4A5|CXXC1|CYFIP1|DLX4|DYRK1A|EEF1B2P2|EPHA6|FOXK2|GABRA5|GABRB3|GLRA1|GNAS-AS1|GNAS|HERC2|HMI|HSP90B2P|HSPA4|HTC2|IGF2R|IGFBP2|IL17RD|IPW|KCNQ1OT1|KIAA0319|LMLN|MACST|MAGEL2|MECP2|MKRN3|MSMB|MST1|MTHFR|MUL1|NDN|NIPA1|NR4A2|OCA2|PARK2|PDS5B|PGR|POMC|PRNP|PTGES3|RRAS|SLC2A10|SLC5A7|SLC6A3|SLC9A6|SLC9A7…
1504	DOID:1933	Rubinstein-Taybi syndrome	APRT|ATRX|BMP2|CREB1|CREBBP|EIF4E|ENOSF1|EP300|HTC2|KAT6B|MECP2|MGEA5|OPN1LW|PAG1|PCBP4|PDC|RECQL4|SMARCA2|SMARCA4|SRCAP|TWIST1|ZEB2
1505	DOID:1934	dysostosis	ACTB|CHST3|DLL3|EVC2|GLB1|HES7|LFNG|MESP2|RAB8A
1506	DOID:1935	Bardet-Biedl syndrome	ARL4D|ARL6|BBS10|BBS12|BBS1|BBS2|BBS4|BBS5|BBS7|BBS9|CCDC28B|CCT|CEP290|DNTT|ERG|FLVCR2|GCY|GPNMB|INPP5E|INS|KCNH2|KIF7|KIFC3|LEP|LZTFL1|MBD1|MKKS|MKS1|MTG1|MYO3B|MYO7A|MYO9A|NMB|NXNL1|PCM1|PECAM1|PGRMC1|PLLP|PMPCA|SDCCAG8|SHH|STUB1|TMEM67|TNF|TRIM32|TTC21B|TTC8|WDPCP|WDR19|WDTC1
1507	DOID:1936	atherosclerosis	ABCA12|ABCA1|ABCA4|ABCB6|ABCC1|ABCD1|ABCG1|ABCG4|ABCG5|ABCG8|ABO|ABR|ACAN|ACAT1|ACE2|ACE|ACKR2|ACKR3|ACSM3|ACTA1|ACVRL1|ADAM15|ADAM17|ADAM33|ADAM8|ADAM9|ADAMTS13|ADAMTS1|ADAMTS3|ADAMTS4|ADAMTS5|ADAMTS7|ADCY8|ADD1|ADH1C|ADIPOQ|ADIPOR1|ADIPOR2|ADM|ADORA2A|ADORA2B|ADRA1A|ADRA1D|ADRA2B|ADRB1|ADRB2|ADRB3|AGA|AGER|AGTR1|AGTR2|AGT|AGXT|AHCY|AHR|AHSA1|AHSG|AIF1|AIMP1|AIMP2|AKAP13|AKR1B10|AKR1B1|AKT1|ALB|…
1508	DOID:1947	trichomoniasis	AHSA1|AIMP2|APOE|B4GALNT2|CASP3|CRK|GRAP2|HSPA4|IL8|LY96|MAPK14|MAPK1|NLRP3|PDGFB|POLDIP2|RNF19A|TLR2|TLR4|TLR9|WNT2
1509	DOID:1949	cholecystitis	ABCB4|CLDN2|CXCL16|TP53
1510	DOID:1962	fallopian tube disease	CD14|HLA-DQA1|HLA-DQB1|IL10|IL1B|IL1RN|MICA|MIRN146A|NLRP3|TLR4
1511	DOID:1963	fallopian tube carcinoma	BRCA1|BRCA2|CCNE1|GAPDH|MUC16|NBR1|NF2|PSMC3IP|RAD51D|TP53
1512	DOID:1964	fallopian tube cancer	BRCA1|BRCA2|GAPDH|MUC16|NBR1|NF2
1513	DOID:1967	leiomyosarcoma	ABCB1|ADRA1D|AKT1|AMHR2|ANO1|ATM|BCL2|BRCA1|CALD1|CAV1|CCKBR|CCK|CCND1|CD163|CD68|CD6|CDH1|CDK4|CDKN2A|CR1|CSF1|CSF3|DAP|DCC|DDIT3|DES|DNPEP|EIF3K|ENDOU|ERCC2|ERCC5|EXOSC6|FBLIM1|FH|FUS|FZR1|GGT1|GGT2|GGTLC3|GGTLC4P|GGTLC5P|GLI1|GLYAT|GRN|HMGA1|HMGA2|HSP90AA1|HTC2|IAPP|IGBP1|IGF1|IGF2|IRS2|ITGA7|JAK1|KIT|LATS1|MDM2|MED12|MIR221|MMP2|MYOCD|NES|NME1|OBSCN|PARP1|PCP4|PDX1|PIK3CA|PIK3CB|PIK3CD|PIK3CG…
1514	DOID:1969	cerebral palsy	ADD1|ADRB2|AGTR1|AGT|AIF1|ANXA5|AP4E1|AP4M1|APOE|CBS|CPAMD8|DLL4|EIF3K|ELK3|EPHB1|F2|F5|F7|FGB|GAD1|GCH1|GNB3|GPX4|GRIN3A|GSR|IGF1|IGFBP3|IL10|IL18|IL1B|IL6|IL8|ITGB3|KANK1|LTA|MAGEA3|MAGEA6|MBL2|MBL3P|MMP3|MS|MTHFR|NEUROD1|NEWENTRY|NLRP1|NOS2|NOS3|NPPA|NPTX2|NRG1|OR2T12|OR6B2|OR7E26P|OR7E55P|PLAT|PLP1|POMC|PROCR|PROC|PTGS2|REPIN1|RRM2|SCNN1A|SELE|SERPINB2|SERPINE1|SLC6A2|TFAP4|TFPI|THBD|TLR4|TNF…
1515	DOID:1974	adenosarcoma	EGFR|EPC1|PHF1|SUZ12|TP53|YWHAE
1516	DOID:1984	rectal neoplasm	AHSG|APC|BCL2|BIRC5|BRAF|CA9|CASP3|CD44|CDH1|CDKN1B|CDSN|CDX2|CEACAM5|CIITA|CRP|CXCL12|CYP27B1|CYP2E1|EGFR|EGF|ERCC1|ERCC2|ETV4|F3|GSTM1|GSTT1|HRAS|KRAS|MCC|MICA|MIR137|MKI67|MMP7|MTHFR|MUC2|NAA16|NAT2|NDUFB3|NRAS|PDGFRB|PER3|PPARD|PPARG|PROC|PTGS2|SLC38A1|SSTR1|TCF7L2|TNFAIP1|TP53|TP73|TYMS|VDR|VEGFA|VTN|WISP1|XRCC1
1517	DOID:1992	rectum malignant melanoma	KIT
1518	DOID:1993	rectum cancer	AHSA1|AHSG|AIMP2|AKT1|ALDH2|APC|APOE|ARHGAP24|AR|BAX|BLM|BMP1|BMP2|BMP4|BMPR1A|BMPR1B|BMPR2|BOP1|BRAF|BRCA1|CA9|CALCR|CALR|CASD1|CASR|CAT|CD44|CD8A|CDK8|CDKN1A|CDKN1B|CEACAM3|CEACAM5|CEACAM7|CEL|COMT|CRAT|CRK|CRP|CTNNB1|CXCL12|CXCL6|CXCR1|CXCR2|CXCR4|CYP17A1|CYP19A1|CYP1A1|CYP1A2|CYP27B1|CYP2E1|DPYD|DUSP5|EFNA1|EGFR|EGF|ERBB2|ERBB3|ERCC2|EXOSC4|EXT1|FAP|FOXP3|GDF10|GLMN|GLYAT|GMNN|GRAP2|GSTM1|HCA…
1519	DOID:1996	rectum adenocarcinoma	APC|BAX|BRCA1|BRCA2|CD8A|CDKN1A|CEACAM3|CEACAM5|CEACAM7|DPYD|EGFR|FAM173B|FOXP3|KRAS|MIB1|MKI67|MMP11|MUC6|PPP1R2P9|PSG2|PTPRC|RAG2|SERPINE1|SLC12A9|TP53|TYMP|TYMS|VEGFA
1520	DOID:200	giant cell tumor	ACP5|AR|ATF7IP|BSG|CCL2|CCNA2|CCND1|CD68|CDH11|CEACAM3|CEACAM5|CEACAM7|COL6A3|CSF1|CSH1|CSH2|CXADR|ERCC8|EWSR1|FLI1|FLII|HSPA9|IGFBP4|IL34|IL6|KIT|KRAS|MET|MIB1|MITF|MKI67|MMP9|OSTF1|PRB2|PSG2|QPCT|RB1|SMUG1|SQSTM1|SRC|TGFB1|TNC|TNFRSF11A|TNFSF11|TP53|TSC1|UCHL1|USP6|VEGFA
1521	DOID:2001	neuroma	ANK3|APP|GDNF|NF2|NRP1|SEMA3A|SEMA3F|SOD1
1522	DOID:201	connective tissue cancer	PDGFRB
1523	DOID:2018	hyperinsulinism	ABCB11|ABCC8|ACACA|ACAD10|ACADVL|ACE|ADIPOQ|ADIPOR1|ADIPOR2|ADRB3|AGA|AGTR1|AGT|AIRN|AIR|AKR1A1|AKR1C3|AKT1|AKT2|ALB|ALDH2|ANGPTL4|AOC1|APC|APOA2|APOA5|APOB|APOC1|APOE|ARHGEF12|ARID4B|AR|AZU1|BACE2|BEST1|BHLHE40|BSCL2|CAPN10|CCHCR1|CCL2|CD14|CD36|CD40LG|CDKN1C|CEBPB|CETP|CIB2|CMA1|CNBP|COL3A1|COL6A1|CORO1A|CPT1A|CRP|CRYL1|CSF2|DDC|DPP4|DSPP|EBP|EEF1A2|EHHADH|EHMT1|EIF4EBP1|EIF4EBP2|ELOVL6|ENHO|ER…
1524	DOID:2021	placenta cancer	PAX8
1525	DOID:2024	placental choriocarcinoma	ABCG2|PGR|RB1|S100A6|SLC1A5
1526	DOID:2025	gestational choriocarcinoma	CDK9|CDKN1C|GCH1|H19|LRP1|MVP|NR3C2|PTPRA|RPSA
1527	DOID:203	exostosis	COL12A1|COL4A5
1528	DOID:2030	anxiety disorder	ABCB1|ACE|ACHE|ADH1B|ADORA1|ADORA2A|ADRA2A|AGT|AGXT|AKR1A1|ALLC|ANK3|ANKK1|APC|APLP1|APOBEC3C|APOE|APP|APRT|ARHGEF9|ARSD|ARSI|AR|ATF7IP|AVPR1B|AVP|BACE2|BAG3|BAIAP3|BDNF-AS|BDNF|BRCA1|BRCA2|BTG3|C19orf26|C1QL1|C2|CACNA1C|CALM1|CALM2|CALM3|CAMK4|CAMKK2|CARTPT|CASP1|CCKBR|CCK|CDKN2A|CDSN|CECR|CES2|CFP|CHRNA5|CISH|CLOCK|CNR1|COL17A1|COL25A1|COMT|COPE|COX2|CPP|CREB1|CRHBP|CRHR1|CRHR2|CRH|CRP|CSF2|CTP…
1529	DOID:2033	communication disorder	APOE|FOXP2|PNN|SHANK3|SRPX
1530	DOID:2034	encephalomalacia	MTHFR
1531	DOID:204	enthesopathy	HLA-B|HLA-E|MRAP
1532	DOID:2043	hepatitis B	AA1|ABCA4|ABCB1|ABCC6|ABHD2|ABO|ACR|AD8|ADAM17|ADAM8|ADAR|ADCY1|ADRA1D|AFM|AFP|AGO2|AGRP|AGT|AGXT|AICDA|AIM2|AIMP1|AIP|AKR1C4|AKT1|ALB|ALDH3A2|ALPP|ANGPT2|ANTXR2|ANXA1|ANXA2|ANXA5|AP1G1|APCS|APC|APLP1|APOA1|APOBEC3B|APOBEC3C|APOBEC3F|APOBEC3G|APOB|APOC3|APOE|APRT|ARHGAP24|ARHGEF2|ARHGEF7|ARID2|ARR3|ARSH|AR|ASCC1|ASGR1|ASRGL1|ATAT1|ATHS|ATM|ATN1|ATP6AP1|ATP6V0D1|ATP6V1E1|ATRNL1|BCAP31|BCKDHB|BCS1L…
1533	DOID:2044	drug-induced hepatitis	BRD2|CYP2E1|NAA16|NAT2|SLC38A1|TNF
1534	DOID:2047	hepatitis D	ADARB1|ADAR|ATP6AP1|CD9|CHP1|CLU|DCTN6|EIF2AK2|EXT1|FLT4|HSPG2|IFI27|IFNA13|IFNA1|IFNA2|ITK|NRSN1|NUP98|OPN1SW|OR5K2|PAK2|PDIK1L|PKD2L1|PKLR|PSMD9|SLC14A2|SLC22A3|SRY|SSSCA1|TICAM2|TMED2|TMED7-TICAM2|TMED7|TPPP|UTS2R
1535	DOID:2048	autoimmune hepatitis	AAA1|AAAS|AIRE|ALDOB|AMELX|APP|ARG1|ASPH|BTG3|C1S|C4A|C4B_2|C4B|CCL2|CCL5|CD274|CD28|CD40LG|CD40|CD4|CD8A|CLTC|CRP|CSRP1|CTLA4|CXCL10|CXCL12|CXCL1|CXCR4|CYP1A2|CYP27B1|CYP2B6|CYP2C19|CYP2D6|CYP2D7P|DBT|DDC|DLAT|EFTUD1|ENAM|ENO1|FAS|FCGR2A|FCGR2B|FCRL3|FH|FOXP3|FTCD|GOLM1|GSTK1|GSTM1|GSTT1|HFE|HHIP|HLA-A|HLA-B|HLA-C|HLA-DPB1|HLA-DQA1|HLA-DQB1|HLA-DQB2|HLA-DRB1|HLA-DRB3|HLA-DRB4|HLA-DRB5|HLA-E|HPGD…
1536	DOID:205	hyperostosis	ALPL|APCDD1|ATP12A|ATP4A|FGF23|GALNT3|HLA-B|HTR1B|KRT7|LRP5|MRAP|SCLY|SOST|TAL1|TPH1
1537	DOID:2051	maxillary sinusitis	CFTR
1538	DOID:2055	post-traumatic stress disorder	ADAMTS2|ADCYAP1R1|ADCYAP1|ADRA1D|ADRA2B|AKR1C4|ANKK1|APOE|BDNF|BRCA1|CADPS|CAPS|CASP1|CES2|CFP|CNR1|COMT|CPP|CRP|CTPP|DBH|DRD2|DUSP2|ENDOU|EXOSC6|F7|F8|FKBP4|FKBP5|FLT4|GABRB3|GAPDH|GZMB|HTR1A|ICAM1|IL6|KLF6|MFGE8|NEUROD1|NOL3|NPY|NR3C1|NTRK2|OPRL1|P2RX7|PKD2L1|POLR3K|POTEF|PSMG1|PTGDS|PTS|REM1|S100A10|SLC14A2|SLC26A4|SLC6A3|SLC6A4|TNF|TUBB4B|UTS2R
1539	DOID:2058	chronic mucocutaneous candidiasis	AIRE|CARD9|DNLZ|FOXRED1|HPT|ICAM1|IFNG|IL10|IL12RB1|IL17A|IL17F|IL17RA|IL22|MYH9|NR1I2|NUDT11|PTPN22|PVRL1|STAG1|STAT1|TRAF3IP2
1540	DOID:2059	vulvar disease	TNC
1541	DOID:206	hereditary multiple exostoses	ALX4|CD44|CD53|CDKN2B|COL2A1|ENDOU|EXOSC6|EXT1|EXT2|EXT3|EXTL1|EXTL2|EXTL3|FGF9|GPC3|GPC4|GPNMB|GRPR|HPSE|HSPG2|HTC2|IHH|MAP3K8|MMP12|MRPL28|MSX2|NXT1|ONECUT3|POLD4|POLE4|PTHLH|PTH|PTPN11|S100A10|SDC2|SFN|SUB1|SULT1E1|TRPS1|TSC1
1542	DOID:2074	intestinal perforation	IFNA2|INS|NOS1|NOS3|PLAU
1543	DOID:2089	constipation	ADRA2C|ARHGAP9|ATAT1|B3GAT1|BRAF|CCK|CD160|EFS|FLNA|GCG|GDNF|GER|NKX2-1|OR13G1|P4HB|PGR|POMC|PON1|PYY|RET|SLC6A4|SMAD4|SOX10|TAC1|TACR2|TAT|TNFSF15
1544	DOID:2097	vulval Paget's disease	ERBB2
1545	DOID:2101	vulva squamous cell carcinoma	ANTXR2|CD53|CDKN2A|EGFR|FSCN1|GPNMB|MIB1|MMP12|PDPN|PTPRJ|RAD21|TP53
1546	DOID:2106	Thomsen disease	BLM|CASP10|CASP8|CFTR|CIC|CLCF1|CLCN1|CLC|CNBP|COL6A1|COL6A2|COL6A3|CST7|DBNL|EIF3K|GH1|PHEX|SCN4A|SMN1|SMN2|TRBC1|TRB|TRGV3
1547	DOID:2120	focal dermal hypoplasia	ADRA1D|ALB|HCCS|IKBKG|OXA1L|PORCN|SERPINA7
1548	DOID:2122	pneumonic tularemia	FTL
1549	DOID:2123	tularemia	CPAT1|FTL|IL18|IL2|NDUFAB1|TNF
1550	DOID:2129	atypical teratoid rhabdoid tumor	SMARCA4|SMARCB1
1551	DOID:2146	ovary sarcoma	TP53
1552	DOID:2152	ovary epithelial cancer	TP53
1553	DOID:2154	nephroblastoma	ATF3|BBS9|BRCA2|BUB1B|CDKN1B|CTCF|CTNNB1|CTNNBIP1|DCC|ERBB2|FBXW7|GLIPR1|GPC3|H19|IGF2|MTHFR|MYCN|NCAM1|PALB2|PAX2|POU6F2|RASSF1|RBM4|RET|TRIM37|VHL|WT1|WT2|WT3|WT4|WTAP
1554	DOID:2156	ovarian germ cell cancer	GPC3
1555	DOID:216	dental caries	ABCB1|ABCB6|ABL1|ACADM|ACE|ACSM3|ACTN2|ADA|ADH1C|ADM|ADRA1D|AHNAK|AICDA|AJAP1|AKR1A1|AKT1|ALB|AMBN|AMELX|AMH|ANPEP|APCS|APOC1|ARHGEF5|ARTN|AR|ATM|ATN1|ATP2A2|ATP6AP1|AVP|BCAR1|BCORL1|BCOR|BCS1L|BLM|BRAF|BRD2|BTK|C11orf30|C4BPA|CA6|CAMP|CARD14|CASP3|CASZ1|CAT|CCL28|CCL2|CCND1|CD14|CD19|CD274|CD34|CD40LG|CD40|CD44|CD46|CD4|CD80|CD86|CD8A|CDH15|CDH1|CDKN2A|CEACAM5|CFB|CFLAR|CHMP2A|COL18A1|COX2|CRAT|…
1556	DOID:2174	ocular cancer	FASN|OXA1L|PRSS1|RANBP2|RB1|TRNAP1|TRPC1|TYRP1
1557	DOID:218	ascending colon cancer	CASD1
1558	DOID:2187	amelogenesis imperfecta	AIH3|ALB|AMBN|AMELX|ARHGAP6|AVP|CHP1|CNNM4|DCTN3|DLX3|DYNC1H1|ENAM|FAM20A|FAM83H|FBF1|HPX|KLK4|LAMB3|MMP20|MMP25|PHB2|SLC24A3|SLC24A4|TP63|TUFT1|WDR72
1559	DOID:219	colon cancer	A1CF|ABCA1|ABCB1|ABCB6|ABCC1|ABCG2|ACAD8|ACAT1|ACE|ACF|ACP1|ACSL4|ACVR2A|ADAMTS12|ADAMTS13|ADAMTS15|ADAMTSL3|ADIPOQ|ADRA1D|AFP|AHCY|AHSA1|AIMP2|AIP|AKR1B1|AKT1|AKTIP|ALOX15|ALOX5|ALX4|AMACR|ANGPT1|ANPEP|ANTXR2|ANXA10|ANXA6|AP1S2|APBA1|APBA2|APCDD1|APC|APEX1|APH1A|APOE|APP|APRT|AQP5|ARC|ARSA|ARSI|AR|ASCC2|ASPH|ATF3|ATP2A3|ATP2B2|ATP2B4|ATP7A|ATR|AURKAIP1|AURKA|AURKB|AXIN2|AZF1|B3GNT8|B3GNTL1|BAAT|…
1560	DOID:2211	factor XIII deficiency	F13A1|F13B
1561	DOID:2212	coagulation protein disease	F2|F5
1562	DOID:2213	hemorrhagic disease	ABO|ADRA2A|ANXA2|ANXA5|COX8A|F11|F12|F13A1|F2|F5|F7|F8|F9|GNAQ|GNAS|GP1BA|HABP2|ITGA2B|ITGA2|ITGB3|PLG|SELPLG|SERPINE1|SERPINF2|TBXA2R|TUBB1|VKORC1|VWF|WDTC1|ZP1
1563	DOID:2214	inherited blood coagulation disease	CYP2C9|F11|F2|F5|F7|F8|F9|MTHFR|VKORC1
1564	DOID:2215	factor VII deficiency	COX8A|EGF|F2|F3|F7|F8|F9|HNF4A|NR0B2|PTPN6
1565	DOID:2216	factor V deficiency	F3|F5|FGA|MMRN1|PRH1|PRH2|PSAP|TFPI
1566	DOID:2217	Bernard-Soulier syndrome	ABCB6|C4BPA|CARD14|F2|FBLN1|GP1BA|GP1BB|GP5|GP9|IL4R|MYH9|PF4|PRDX2|PRNP|QRSL1|RYR1|THPO|VWF
1567	DOID:2218	blood platelet disease	ANKRD26|BHLHE22|CBL|CCL5|CD34|CD40LG|CXCL5|EGF|ELANE|FERMT3|GATA1|GP5|GP9|HOXD13|MMRN1|MYH10|MYH9|NBEAL2|NR4A3|PLA2G4A|RUNX1|SPRR2A|TBXA2R|VWF|WDTC1
1568	DOID:2219	Glanzmann's thrombasthenia	ATM|BHLHE22|BLZF1|CD34|CGA|CHGA|EEF1B2P2|F8|F9|FERMT3|GLYAT|HPSE2|HPSE|ITGA2B|ITGB3|KCNMB2|KCNMB3|LGALS1|MTHFR|NAAA|NAGLU|PLA2G1B|PLA2G2A|PLA2G6|POM121|POU2F3|TBX1|TLN1|VTN
1569	DOID:2222	factor X deficiency	F10|F11|F2|F7|FAM110A|PCID2
1570	DOID:2223	platelet storage pool deficiency	ABCC4|AP3B1|AP3D1|BLOC1S5|BLOC1S6|CD63|CSF2|DOCK7|DTNBP1|HOXD13|HPS1|HPS3|HPS4|HPS5|LAMC2|LAMP2|LYST|RAB27A|RAB27B|SLC7A11|WDTC1
1571	DOID:2224	hemorrhagic thrombocythemia	ABL1|ACP2|AK6|ANXA5|APC|APOA1|AR|ASXL1|BCL2L1|BCR|BNIP3L|CALCR|CCNA1|CCND1|CD14|CD177|CD34|CEBPB|CENPJ|CSF2|CTNNB1|DAAM1|EEC1|ENDOU|EPOR|EPO|ERCC2|EXOSC3|EXOSC6|F2|F3|F5|FANCB|FGF2|G6PD|GATA1|HDAC9|HSD11B2|HTC2|IDH1|IDH2|IFI27|IFNA13|IFNA1|IFNA2|IGH|IL3|IL6ST|IL6|ITGA2B|JAK2|LAP3|LAP|LDHA|LDHC|LINC01152|LRPPRC|MCAM|MECOM|MPL|MVD|MYC|NDUFA2|NFE2|NM|NR3C1|NTRK1|PDGFA|PDGFB|PDON2|PGF|PICALM|PRAM1|PR…
1572	DOID:2226	chronic myeloproliferative disease	ABCA1|ABCB1|ABL1|ACP1|ACVR1|AK6|AKT1|ALOX15|AP4B1|APH1A|AR|ASXL1|BCR|BHLHE23|BLOC1S2|CALCA|CBFB|CBL|CCDC6|CCDC88C|CCP110|CCR7|CD177|CD34|CD44|CD4|CD6|CD8A|CEBPA|CEP250|CHTOP|CNTRL|CREB1|CRYZ|CSF2|CSF3R|CSF3|CUX1|DOK1|DTL|EEC1|EGR1|ENDOU|ENPEP|EP300|EPB41|EPHA8|EPHB2|EPOR|EPO|ETV6|ETV7|EVPL|EXOSC6|F5|FANCB|FECH|FGF2|FGFR1OP2|FGFR1OP|FGFR1|FGFR4|FIP1L1|FLT3|FN1|FUS|FUT1|GATA1|GP6|GUSB|H19|HBA1|HBA2…
1573	DOID:2228	thrombocytosis	ABCC1|ABL1|ADCYAP1|ALK|ANXA2|APOH|AR|ASXL1|BAX|BCR|CD177|CD9|CDCA7L|CPB2|CRP|CXCL12|CXCR4|DAAM1|EPO|EZH2|F3|HMOX1|HP|HTR2A|IFNA13|IFNA1|IL6|JAK2|LRP8|MDM4|MINOS1-NBL1|MMRN1|MNAT1|MPL|MSH3|MVD|MZB1|NBL1|NFE2|NFIB|NOS3|NT5C3A|PAEP|PAFAH1B1|PDIA3|PLAU|PLG|PPBP|PRSS27|RARS|RIT1|RPS14|SELP|SF3B1|SF3B2|SLC14A2|SLC6A4|TET2|TFRC|THBS1|THPO|TPO|TRAF6|UTS2R|VIPR1|VWF|WDTC1|YWHAE|ZNF77
1574	DOID:2229	factor XI deficiency	COX8A|F11|F3|F7|F8|F9|PROC|ZNF160
1575	DOID:2231	factor XII deficiency	F12|F3|PDSS1|PLG|SEPHS1|SMS|TBX4|VWF
1576	DOID:2234	focal epilepsy	ABCC2|ADCY9|AKAP6|AQP4|BDNF|BFIS1|CBR1|CHRNA4|CLCN2|CNR1|CNR2|CNTNAP2|CPA6|CSF2|CYP2A6|DEPDC5|ECT|ELP4|ETL2|FPEVF|GRIN2A|IGBP1|KCNT1|LAMC2|LAP3|LGI1|LGI2|LPHN3|NR3C1|NR3C2|NTRK2|PTPRD|SCN1A|SCN2A|SH3BGRL2|SRPX2|SYN1|SYN3|TBC1D24|ZNF385D
1577	DOID:2235	prothrombin deficiency	F2|F7
1578	DOID:2236	congenital afibrinogenemia	ABCB11|ATP8B1|CYLD|FGA|FGB|FGG|MFT2|TNMD
1579	DOID:2237	hepatitis	ABCB5|ABCB6|ABCC2|ABHD5|ADIPOR1|ADIPOR2|AFP|AGRN|AHI1|AIRE|ALB|ANPEP|APC|APOA2|APOBEC3G|APOB|APOE|ATP6AP1|ATP7B|B4GALT1|BCL2|CASP8|CAT|CCL16|CCL20|CD4|CD82|CD8A|CDKN2A|CDS1|CDSN|CEACAM1|CEACAM5|CHM|CISH|CLTC|CR1|CSF2|CTLA4|CTNNB1|CXCL10|CXCL12|CXCL2|CYP27A1|CYP27B1|CYP2A6|CYP2B6|CYP2E1|CYP3A|DDX3X|DDX56|ECHS1|EEF2|EFS|EGF|ENPP2|EPHX1|ERN1|ERN2|ERVW-1|EVA1C|EXT1|F10|F12|F2R|F8|F9|FADD|FAH|FANCA|FA…
1580	DOID:224	transient cerebral ischemia	ACE|ADORA1|ADSL|AGER|APOE|ASL|BAD|C3|CASP9|CLSTN1|CLSTN2|CRP|CYBA|CYCS|F2|F3|F5|GLA|GP1BA|HMOX2|HSPA1A|HSPA1B|HSPA2|HTRA2|IL1B|IL1RN|IL6|ILK|KIAA1147|LEP|LTC4S|MMP12|MMP1|MT2A|MTHFR|NDRG2|NOS3|OR6K2|PLAU|PRL|PSMD9|SGK1|SLAMF7|SLC5A8|SOD1|SOD2|SSFA2|TIA1|TLR4|TNF|TP53|TRPC6|UCP2|VWF|YBX1
1581	DOID:2247	spondylosis	KL
1582	DOID:225	syndrome	ABCA1|ABCB6|ABCG8|ACADS|ACD|ACE|ACHE|ADAMTS13|ADAP2|ADCY9|ADIPOQ|ADRA1A|ADRA2A|ADRA2C|ADRB2|ADRB3|AGT|AGTR1|AHI1|AIRE|ALB|ALDH5A1|ALMS1|ALOX5|AMAC1L2|AMH|AMHR2|AMPH|ANGPTL3|ANGPTL4|ANXA5|APC|APOA1|APOA4|APOA5|APOB|APOC1|APOC2|APOC3|APOC4|APOE|AR|ATAD5|ATM|ATOH1|ATP1A2|AVPR2|BARX1|BBS2|BCS1L|BDNF|BMP4|BMPR1A|BRAF|BRCA1|BRCA2|BRK1|BSCL2|C17ORF42|CACNA1A|CACNA1C|CACNA1H|CARD15|CASP10|CCL19|CCL2|CCL2…
1583	DOID:2253	cervix disease	CADM1|CALCA|CAT|CDKN1A|CDKN2A|CRAT|GEM|GLYAT|GP5|GSTT1|HLA-C|HLA-DRB4|HPT|IL10|KIR2DS1|KIR3DL1|MAL|MTHFR|MUC4|PCNA|PMEL|PYCARD|SERPIND1|SLC12A9|STIL|STS|TERC|TP53|TSHR
1584	DOID:2256	osteochondrodysplasia	ACAN|ADAMTSL2|ALPL|BCL2|BGLAP|CHST1|COL10A1|COL11A1|COL11A2|COL2A1|COL9A1|COL9A2|COMP|DLL3|DYM|FGFR3|FLNA|FLNB|FLT1|GLB1|HSPG2|IGF1|KDR|MATN3|NEK1|NPR2|PAPSS2|RMRP|SLC13A1|SLC26A2|SOST|TGFB2|TGFBR1|TRAPPC2P1|TRAPPC2|TRPV4|WISP3
1585	DOID:227	ankylosis	ANK1|ANKH|CA2|ERV3-1|ERVFRD-1|ERVW-1|FGFR2|FLNB|GDF5|HLA-B|MPV17|MRAP|NOG
1586	DOID:2272	vulvovaginal candidiasis	DST|IDO1|IL4|IL8|LTF|MBL2|NLRP3|S100A1|S100B
1587	DOID:2273	vulvovaginitis	ABO|IL1B
1588	DOID:2275	pharyngitis	CDKN2A|FN1|GALNS|GAP43|GAST|GCLC|IL6|MYOM2|NAAA|PAGR1|SLC9A6|SUMF2|TNF|UGCG
1589	DOID:2277	gonadal disease	AFP|CBX2|FSHR|NR5A1|SRY
1590	DOID:2280	hidradenitis suppurativa	CYP1A1|CYP4F3|GJB2|IFNG|IL12RB1|IL17A|IL17B|IL17D|IL1B|IL20|IL22|IL24|IL26|NCSTN|SHH|SLC45A2
1591	DOID:2282	hidradenitis	MC5R
1592	DOID:2283	keratopathy	PAX6
1593	DOID:229	female reproductive system disease	CCR5|COMT|CYP1A1|FSHR|GSTM1|GSTP1|GSTT1|HFE|MTHFR|OMP1|TLR2
1594	DOID:2297	leptospirosis	ACAT1|ADA|BCHE|CSF2|GEM|HLA-DQB1|HLA-DQB2|HLA-DRB1|HLA-DRB4|KIR3DL1|LAMC2|LAMP3|LSAMP|MAT1A|NDUFB3|PBRM1|PDP1|TLR2|TNFAIP1|TNF
1595	DOID:230	lateral sclerosis	ALS2|C9orf72|FIG4|POLD4|POLE4|SPAST|TARDBP|VEGFA
1596	DOID:2300	spondylolysis	GDF5
1597	DOID:2301	atrophy of prostate	GSTP1
1598	DOID:2303	stereotypic movement disorder	BCR|CDR3|CNR1|CRH|FOXG1|IGHD|IGHV1-69|IGHV4-34|IGH|LMO3|MECP2|MEF2C|NOD2|PRTFDC1|SLC6A3|STXBP1|TP53|TRH
1599	DOID:231	motor neuron disease	ACHE|AIF1|ALS2|ANG|APOE|APRT|ARHGEF28|ARTN|AR|ATXN2|BDNF|BSCL2|C9orf72|CCS|CD177|CHMP2B|CHRNA3|CHRNA4|CHRNB4|CNTF|COL17A1|COX1|COX8A|CPOX|CPO|CSF2|CTF1|CYP2D6|CYP2E1|DCTN1|DECR1|DLD|EXOSC3|FIG4|FKBP1A|FUS|GDNF|GEMIN2|GFAP|GH1|GRN|GSTM1|GSTP1|GSTT1|HDAC6|HEXA|HEXB|HSP90B2P|HSPB1|IGF1|IGFALS|IGHMBP2|INS|LAMC2|LEPREL2|LMLN|LOC643387|LRRK2|LY6E|MAFIP|MAPT|MIPEP|MIP|MSMB|MST1|MS|MT3|NAT1|NAT2|NEFH|NEF…
1600	DOID:2312	nocardiosis	HSPD1
1601	DOID:2316	brain ischemia	ACE|ADD3|AGER|AGTR1|AGT|AIF1|AIFM1|AKAP1|AKT1|ALB|ALOX15|ALOX5|ANGPT2|APAF1|APEX1|AQP3|AQP4|AQP5|AQP8|ARHGEF7|ASCC1|ASIC1|BAD|BBC3|BCL2L1|BCL2|BDNF|BECN1|BMP6|BTG2|C3|C5|CALM2|CASP12|CASP3|CASP6|CASP9|CAST|CAT|CAV1|CCL11|CCL13|CCL2|CCL3|CCL4|CCR4|CCR5|CD40LG|CD40|CDK5|CEBPB|CHMP2B|CHRM1|CITED2|CLU|CPB2|CP|CREB1|CREM|CRH|CRP|CSF2RB|CSPG4|CTSB|CTSC|CTSV|CXCL10|CXCL12|CYCS|DBH|DDIT3|DIABLO|DKK1|DMRT…
1602	DOID:2320	obstructive lung disease	A2M|ARCN1|CFTR|COPD|CX3CL1|CX3CR1|CXCR3|FOXF1|GCG|GLP1R|HDAC2|HSPA14|HSPD1|LTC4S|MMP1|NR3C1|PLF|SERPINA1|SERPINA3|SFTPA1|SFTPA2|SFTPB
1603	DOID:2321	dyspepsia	ATP12A|ATP4A|ATP6V0E1|BHLHE22|CD14|COMT|CRH|FHIT|GAST|GER|GGT1|GGT2|GGTLC3|GGTLC4P|GGTLC5P|GNB3|GSTK1|HTR2A|HTR3A|IL17A|IL17F|IL1B|IL1RN|MIF|MIR325|PTGDS|PTGS1|PTGS2|REM1|SCN10A|SERPINB2|SERPINE1|SLC14A2|SLC26A4|SLC6A4|SLCO6A1|SSTR3|TLR2|TP53|TRPV1|UTS2R|VMA21
1604	DOID:2326	gastroenteritis	ABCA1|AHI1|ATG16L1|ATP12A|ATP4A|ATP6AP1|BCAR3|CAT|CCDC88A|CDK2AP2|CDKN2A|CSF2|CTNNBL1|EVA1C|EXT1|F2RL1|GALT|GIF|HBG1|HUNK|IFNG|IL10|IL1B|IL1RN|IL6|IRGM|KIR2DL4|LAMC2|LAMP3|LAMTOR2|LSAMP|NCKIPSD|NM|NTS|ORF1|PGLYRP3|PLA2G1B|PLB1|RPP14|RTN2|S100A9|SDSL|SDS|SF3B6|SLC50A1|SPG7|SPI1|SRC|SUB1|SUMF2|TDH|YWHAZ
1605	DOID:2338	mandibular cancer	BRAF|KRAS|PIK3C2A|PIK3CA
1606	DOID:2339	Crouzon syndrome	ACCS|ACSS2|BGN|CENPJ|CRS|DCN|FGFR2|FGFR3|NUBP2|PGD|PHGDH|PLA2G15|TGM2|TWIST1
1607	DOID:234	colon adenocarcinoma	ABCB1|ACSL4|ACTR1B|ADAMTS13|ANG|AQP3|BHLHE23|BMP4|BRAF|BTG2|CBX8|CCAT1|CCL21|CCNA2|CD44|CD53|CD58|CDK5RAP3|CEACAM5|CFTR|CKMT1A|CKMT1B|COL2A1|CSE1L|CYP1A1|CYP3A4|DDX53|DLD|DNMT3B|DYT10|E2F1|EGFR|EGF|ELANE|ERV3-1|ERVFRD-1|ERVW-1|ESR1|FAM3A|FAP|FBLN1|FN1|FOLH1|FOSB|FOS|FUT4|GLS2|GSN|GSTA1|GUCA2A|HGF|HRAS|HSD17B7|IGF2|IGFBP7|IL15|IL2|IL32|IL6|INS|JUNB|JUND|JUN|KCNN1|KRAS|LDHD|LECT1|LGALS3BP|LGALS3|LG…
1608	DOID:2340	craniosynostosis	ACCS|ACSL3|ACSS2|ALRH|ALX3|ALX4|AOAH|ARID1B|AXIN2|BBS9|BMP2|BPIFA1|BPIFB2|CAMP|CDKN2B|CRS|CXCL1|CXCL5|CXCL6|CYP26A1|CYP26B1|EFNA4|EFNB1|ERF|ETF1|F2RL1|FBN1|FGF13|FGF2|FGF7|FGF8|FGFR1|FGFR2|FGFR3|FGFR4|FGFRL1|GAD2|GLI3|HPGDS|HSPG2|IFT122|IGF1R|IGHD|IGH|IHH|IL13|IL19|IL1B|IL6|IL8|IRAK4|IRS1|JAG1|KRAS|LRP5|MAPK3|MAPK8|MET|MRPL28|MRRF|MSX2|MUC5B|NELL1|NOG|NXT1|PDGFRA|PLA2G10|PLA2G15|PLA2G2A|PLA2G2D|P…
1609	DOID:2344	polyclonal hypergammaglobulinemia	CRP|IL6
1610	DOID:2347	generalized atherosclerosis	CCL19
1611	DOID:2349	arteriosclerosis	ABCG5|ABCG8|ADM|AGT|AIF1|AKR1B1|ANGPT1|ANGPT2|APOA1|APOE|CBS|CCL2|CCL5|CD14|CD36|CD4|CH25H|CLU|CRP|CX3CL1|CYR61|DAB2IP|DCBLD2|DYM|EDN1|EPRS|ESR1|GP1BA|GPR182|GSTA4|GSTK1|HFE|HGF|HLA-E|HPGDS|HTRA1|IFNG|IGF1|IL10|IL1B|IL6|INS|ITGA7|KDR|KL|LIPE|LMNA|LOX|LPA|LPL|LTA|LYST|MGP|MMP14|MMP2|MMP3|MMP9|MPV17|MTHFR|MYLIP|NDUFA2|NFKB1|NOS1|NOS2|NOS3|PDGFA|PLA2G1B|PLA2G2A|PLA2G6|PLAT|PLG|PPARG|RAMP1|RASL11B|RE…
1612	DOID:235	colonic benign neoplasm	A1CF|A2M|ABCA5|ABCB1|ABCC1|ABCC2|ABCC4|ABCC5|ABCE1|ABCG2|ACF|ACHE|ACP1|ACTA2|ACTG2|ACVR2A|ACY1|ADAM10|ADAMTS13|ADA|ADCYAP1R1|ADCYAP1|ADORA3|ADRB3|AGT|AGXT|AHCY|AIFM1|AIFM3|AKR1B1|AKT1|AKT2|ALOX15|ALOX5|AMPD3|ANAPC1|APC|APOBEC1|APP|ASCL2|ATM|ATOH1|ATP2A2|ATP5E|ATP7A|ATR|ATXN2|AURKA|AXIN2|AZF1|B2M|B3GNT8|BAD|BAG1|BAK1|BARD1|BAX|BCAR1|BCL2L12|BCL2L1|BCL2|BCL9L|BCL9|BECN1|BHLHE23|BID|BIN1|BIRC3|BIRC5…
1613	DOID:2351	iron metabolism disease	CP|FTL|HAMP|HFE|HMOX1|MON1A|TFRC|TMPRSS6
1614	DOID:2352	hemochromatosis	ACO1|ADCY5|ADRA1D|AKR1D1|ALAS2|ALB|APOE|B2M|BCMO1|BMP2|BMP4|BMP6|CCL2|CD68|CD8A|CGA|CGB5|CGB7|CGB8|CGB|CHMP2B|COX8A|CP|CYBRD1|DMRT1|F13A1|F2|F5|FTH1|FTL|FUT2|GARS|GAST|GC|GDF15|HAMP|HEPH|HFE2|HFE|HLA-A|HLA-B|HLA-DRB1|HLA-DRB4|HLA-E|HLA-F|HLA-H|HP|HRES1|HTC2|ICAM1|IFNB1|IFNG|IL10|IL5|IL6|INS|IREB2|KRT18|LRP2|MCF2L|MCIDAS|MDFIC|MMP1|MMP2|MMP3|MPO|MTHFR|NDUFA6|NDUFB3|NDUFB4|NUPL2|PCSK5|PCSK6|PCSK7|P…
1615	DOID:2354	myelophthisic anemia	JAK2
1616	DOID:2355	anemia	ABCA1|ABCA4|ABCB6|ABL1|ABO|ACR|ACVR2A|ADAMTS13|ADRA1D|AGRP|AGT|AICDA|AK3|ALAS2|ALB|ALDOA|ALOX5|AMCN|AMH|AMPD1|ANK1|AQP3|ASPG|ATM|ATP2B4|ATP5E|ATPIF1|AVP|B2M|BCAP31|BCR|BMP4|BMP6|BMPER|BRCA2|BRIP1|C4BPA|CA5A|CALD1|CAST|CAV1|CAV2|CCL2|CCL3L1|CCL3L3|CCL5|CCR7|CD177|CD34|CD36|CD38|CD4|CD53|CD8A|CDCA7L|CDK5RAP2|CDKN1A|CDKN1B|CEACAM5|CFH|CHEK1|CHMP2B|CIB1|CLEC11A|CLU|COL18A1|COX10|COX2|COX4I2|COX8A|CP|…
1617	DOID:2361	macrocytic anemia	CDAN1|CSF1R|RPS14|SFXN4|TP53|TSPYL2
1618	DOID:2364	post-thrombotic syndrome	F5
1619	DOID:2365	West Nile encephalitis	IRF3|MMP9|MX1|OAS1
1620	DOID:2366	West Nile fever	CCR5|OAS1
1621	DOID:2367	neuroaxonal dystrophy	NAGA|PLA2G6
1622	DOID:2368	gangliosidosis	GLB1|HEXA|NPC1|NPCA1
1623	DOID:2373	hereditary elliptocytosis	ADRA1D|BRAP|CAT|CR1|CRAT|DARC|EPB41|EPHA3|G6PD|GLYAT|GYPA|GYPC|HPP1|HSPB3|IH|IMPA1|ITM2B|PLA1A|PPP1R14B|SBDS|SCG5|SDS|SLC4A1|SPTA1|SPTB|UGT8|WFDC2
1624	DOID:2377	multiple sclerosis	A2M|ABCA1|ABCG2|ACAD8|ACE|ACP1|ADAD1|ADAM11|ADAM17|ADAM8|ADAMTS14|ADCYAP1|ADRA1D|ADRB2|AFA1|AGER|AGO2|AGT|AHI1|AHR|AHSA1|AICDA|AIF1|AIMP2|AKT3|ALB|ALCAM|ALK|ALOX5|ANKRD55|ANP32B|ANTXR2|AP4B1|AP5B1|APC|APEX1|APEX2|APOA1|APOC1|APOC2|APOE|APP|AQP4|ARHGEF2|ARHGEF5|ARSA|AR|ASAP1|ASAP2|ASIC1|ASIC2|ASPG|ATG5|ATM|ATN1|ATP1A1OS|ATP6|ATP8|ATXN2|ATXN8OS|AXDND1|AXIN2|AXL|AZF1|B2M|BACH1|BACH2|BAG4|BATF|BAX|BC…
1625	DOID:2378	relapsing-remitting multiple sclerosis	ADAM10|ADAR|ADRBK1|ALOX5|APOE|ARHGEF7|ATM|BDNF|BRINP1|CBFA2T2|CCL2|CCL5|CD4|CD58|CD8A|CDC42|CSF2|DUOX1|DUOX2|FASLG|FAS|FOXP3|FST|HLA-A|HLA-B|HLA-C|HLA-DQA1|HLA-DQB1|HLA-DRB1|HLA-E|HLA-G|IFNA13|IFNA1|IFNAR2|IFNB1|IFNG|IGBP1|IL10|IL15|IL1RN|IL2RA|IL4|ISG20|KLC1|KLF4|LAMC2|LEPR|LEP|MBP|MEFV|MMP9|MOBP|MS|MYC|NCF1|NOS2|OAS3|PECAM1|PGGT1B|PIK3R1|PIK3R2|POU5F1|PPP1R12C|PPP1R13B|SEC14L3|SLC1A2|SOX2|STAT3…
1626	DOID:238	pupil disease	MPZ
1627	DOID:2382	kernicterus	ABCB1|ABCC1|CAT|CHAT|CNDP1|CRAT|G6PD|GAD1|GLYAT|MDM4|MSH3|NT5C1A|SLC4A1|TBC1D9|UGT1A1
1628	DOID:2383	neonatal jaundice	ABO|G6PD|GCLC|GPI|GSTM1|GSTT1|HMOX1|JAG1|NPC1|NPCA1|NR1I3|OSM|SLC35A2|SLC45A2|UBL4A|UGT1A1|UGT1A
1629	DOID:2384	Wernicke encephalopathy	BDNF|MAPT|PTGS2|TKT
1630	DOID:2388	renal artery disease	ACE|AGTR1|AGT|AGXT|CYP4A11|DYM|IL10|KDM1A|NOS3|PTHLH|REN|VEGFA
1631	DOID:2392	glandular cystitis	MUC2|MUC5AC
1632	DOID:2394	ovarian cancer	ABCB1|ABCC1|ABCC2|ABCG2|ABL1|ACHE|ACVR1|ACVR2A|ADAM8|ADM|AGPAT2|AGTR1|AIFM2|AKR1C3|AKT1|AKT2|AKT3|AKTIP|ALCAM|ALDH1A1|ALDH3A1|ALOX12B|ALOX15B|ALOX5|ALOXE3|AMH|AMHR2|ANKLE1|ANKRD1|ANXA3|APC|APEX1|APOE|AQP3|AR|AREG|ARL11|ATF1|ATF3|ATM|ATP1B2|ATP6|ATP7A|ATP7B|ATP8|ATR|AURKA|AXIN2|BABAM1|BACH1|BACH2|BAD|BAP1|BARD1|BCL10|BCL2|BCL2L1|BCL9|BIRC5|BLM|BMP1|BMP4|BNC2|BPNT1|BRAF|BRCA1|BRCA2|BRIP1|BSG|BST2|B…
1633	DOID:240	iris disease	ANXA13|TYRP1|TYR
1634	DOID:2411	granular cell tumor	CASP3|CD68|FASN|INHA|MIB1|MKI67|MLN|PTEN|SGSM3|SPP1|TFE3|UCHL1
1635	DOID:2426	gangliocytoma	DKK3|NCAM1
1636	DOID:2431	glomus tumor	CRTAC1|NF1|SDHB|SDHD|WASF1
1637	DOID:2436	glomangioma	GLMN
1638	DOID:2449	acromegaly	ACE|AGTR1|AGT|AIP|ATM|AURKAIP1|CALCA|CALR|CCL2|ESRP1|GH1|GHRH|GHRL|GHR|GIPR|GNAS|IGF1|IGFBP3|INS|ITK|LEP|MEN1|NCAM1|NPPB|PKD1|PLAGL1|POMC|PRL|PTBP2|PTPRF|RAB18|RORC|SLC22A3|SLC33A1|SSTR2|SSTR5|SST|TP53|TRHR|TRH|TRIM21|TXN|VEGFA|ZACN
1639	DOID:2450	central retinal vein occlusion	F2|F5|MTHFR|VEGFA
1640	DOID:2451	protein S deficiency	APC|CDSN|COX8A|CYCSP38|F2|F5|HLA-DRB3|HLA-DRB4|INS|MTHFR|PLG|PRH1|PRH2|PROC|PROS1|PSAP|PSMA1|SERPINC1|SERPIND1|SERPINE1|TFPI|TNFRSF10A|VTN
1641	DOID:2452	thrombophilia	A2M|ABO|ACAD8|ACE|ADAMTS13|AGT|AK3|ANXA2|ANXA5|APC|APEH|APELA|APOE|APOH|ARSA|AR|ATAT1|BLOC1S2|C4BPA|C4BPB|CBS|CNTN3|COL2A1|COX8A|CPB2|CYP17A1|EGFR|ELF3|ENPEP|F10|F11|F2|F3|F5|F7|F8|F9|FGA|FGB|HABP2|HFE|HLA-DRB4|HRG|IGF1|IL1B|IL6|INS|IS1|ITGB3|JAK2|KLK3|MEFV|MTHFR|NDUFB3|NOS3|OAT|OR10K2|OR6B2|OR6N2|PCS|PDSS1|PLA2G1B|PLA2G2A|PLA2G6|PLG|PLSCR1|PML|PRH1|PRH2|PROCR|PROC|PROS1|PRSS27|PSAP|PTBP1|PTBP2|P…
1642	DOID:2457	giant papillary conjunctivitis	CARD15|CD14|IL4R|NOD2|NPSR1|TLR4
1643	DOID:2468	psychotic disorder	ABCB1|AHI1|AKT1|ALG9|APOE|ARHGEF7|ARSD|ARTN|ASCC1|ATXN8OS|AVP|B3GAT1|BDNF-AS|BDNF|BEST1|BMP1|BP1|BPI|C10orf2|C22orf29|C9orf72|CACNA1C|CALR|CD40|CFLAR|CHP1|CHPT1|CHRFAM7A|CHRNA7|CHR|CLINT1|CNR1|CNTF|COMT|CPLX1|CPLX2|CPP|CPZ|CTPP|CYP2B6|CYP2D6|DAOA-AS1|DAOA|DAO|DCTN3|DDC|DEFB1|DHDDS|DISC1|DLX4|DMD|DNMT1|DRD1|DRD2|DRD3|DRD4|DRD5|DST|DTNBP1|DYNC1H1|EBPL|EIF4EBP1|ELK3|ENDOU|ENPEP|EP300|ERBB4|ERVW-1|EX…
1644	DOID:2474	vernal conjunctivitis	CARD15|CD14|IL4R|NOD2|NPSR1|TLR4
1645	DOID:2476	hereditary spastic paraplegia	AAA1|AAAS|AFG3L2|ALS2|AP4B1|AP4E1|AP5B1|AP5Z1|APP|ATL1|ATP6|BCL11B|BICD2|CYP7B1|DDHD2|EGFR|FA2H|FXN|GBA2|GJC2|HEXA|HMSN5|HRASLS|HSP90B2P|HSPA14|HSPD1|HSPE1|KIAA0196|KIF1B|KIF5A|KIF5B|KIF5C|L1CAM|MAD2L1BP|MFN2|NIPA1|PLA2G6|PLP1|PNPLA6|PQBP1|REEP1|RTN1|RTN2|SFXN1|SPAST|SPG11|SPG19|SPG20|SPG21|SPG23|SPG29|SPG32|SPG41|SPG7|TECPR2|VCP|YME1L1|ZFYVE26|ZFYVE27
1646	DOID:2477	motor peripheral neuropathy	AMACR|BSCL2|CKB|FIG4|MFN2|MPZ|PMP22|PRNP|SLC12A6
1647	DOID:2478	spinocerebellar degeneration	ATXN1|CACNA1A|CYP27A1|FXN|HSPA5|LGALS1|PDYN|SIL1|SPTBN2|TTBK2
1648	DOID:2479	central nervous system origin vertigo	CACNA1A|ESR1|PGR|SLC26A4
1649	DOID:2481	infantile epileptic encephalopathy	ARX|CDKL5|PCNA|UBA2
1650	DOID:2490	congenital nervous system abnormality	AMN|CHRNG|CUBN|FGFR2|FKRP|GH1|HMI|HOXA1|HOXB1|LAMA2|LRP2|NFIA|PAX3|PAX6|RNU4ATAC|ZIC2
1651	DOID:2491	sensory peripheral neuropathy	AGRP|AGXT|AKR1B1|APOE|ATL1|ATXN2|BCL11B|CCT|CYP27A1|DNMT1|DST|DYRK3|EGR2|EPHA5|FGD4|FLVCR2|FXN|FZD3|FZD9|GAA|GCH1|GDAP1|GJB1|HSPB1|IGAN1|IGHMBP2|IK|IL4|LITAF|LMNA|LY6E|MCF2L2|MPZ|MUC1|NGF|NTRK1|PGF|PMP22|POLD4|POLE4|POLG|PRX|PXMP2|SCA25|SLC4A7|SPTLC1|TNF|TOP2B|TRPV4|TTR|VEGFA|WNK1
1652	DOID:2493	gastric antral vascular ectasia	CTC1|DDX21|DHX15
1653	DOID:2494	angiodysplasia	ENG|VEGFA|VWF
1654	DOID:2495	senile angioma	CCNE1|MAP2K1
1655	DOID:2508	Takayasu's arteritis	ACE|C4A|C4B_2|C4B|CD79A|CYCSP24|F5|FCGR3A|HLA-A|HLA-B|HLA-DOA|HLA-DPB1|HLA-DRB1|HLA-DRB4|HLA-E|HSPD1|IL12A|IL12B|IL2|IL6|ITGA2B|ITGB3|MICA|MICB|MMP2|MMP3|MMP9|MTHFR|NDUFB4|NFKBIL1|NOD2|PON1|PRF1|PSMA2|PSMB5|PTPN22|RA19|RA4|RBM45|SELP|SRSF6|TNFRSF1B|TNFSF9|TNF|TRD|TRG
1656	DOID:2512	nevoid basal cell carcinoma syndrome	ACVRL1|CCDC6|CCND1|CYP1A1|CYP2D6|ETV5|F9|FANCC|FUZ|GLI1|GLI2|GSTM1|GSTP1|GSTT1|HPGDS|IHH|MSSE|NF1|NUP214|PCNA|PLAT|PTCH1|PTCH2|PTPN3|RET|ROR2|RORA|SHH|SMOX|SMO|STK11|SUFU|SUMO3|TAC1|TACR1|TAS2R38|TGFBR1|TP53|TP63|TSC1|XRS
1657	DOID:2513	basal cell carcinoma	ASIP|ATF2|BCC1|BCC2|BCC3|BCC4|BCC5|BCC6|BMP2|BMP4|CCL5|CDKN2A|CFLAR|CLPTM1L|CXCL12|EDN1|EGFR|ERCC2|FKSG29|FOXP3|GLI1|GLI2|GREM1|IGF1R|IL6|IL8|ING1|IRF4|ITGAV|KRT15|KRT17|KRT19|KRT5|LGALS7|LGR5|MC1R|MCL1|MSH3|MUC1|MYCN|NDUFA1|PADI6|PLAGL1|PRKCA|PTCH1|PTCH2|PTGS2|RASA1|RHOU|RUNX3|S100A6|SLC45A2|SMO|SOX9|STAT3|TERT|TGFB1|TGFBR2|TNF|TP53|TP63|TYMP|TYR|VEGFA|WNT1|XPA|XRCC3
1658	DOID:2518	orchitis	CCL5|CD86|HSPD1|IL6R|PECAM1|SERPINA1
1659	DOID:2519	testicular disease	FASLG|GJA1|IGSF1|PPP3CA|SRY
1660	DOID:252	alcoholic psychosis	NCOA6
1661	DOID:2526	prostate adenocarcinoma	ACTR1B|ADRA1D|AGR2|AGTR1|AKR1C3|ALOX12|ALOX15B|AMACR|ANP32A|ANP32C|ANP32D|ANTXR2|ANXA1|APRT|ARSA|AR|ASPH|ATM|BCL2|BHLHE22|BMP3|BRAF|BTG2|CASP3|CASP9|CBX8|CCL2|CD9|CDKN1B|CHGA|CIB1|CLDN3|COL18A1|CRYZ|CTNND2|CTSD|CYGB|CYP7B1|DAPK1|DCTN4|DYNLL1|DYT10|EDN1|EGFR|EPB41L3|EPB41L4B|ERG|ESR1|ESR2|EZR|FASN|FAS|FGFR1|FOLH1|FOXA2|FYN|GDF15|GHR|GORASP1|GRP|GSTK1|GSTP1|GTF2H1|HIF1A|HLA-DRB4|HLA-G|HPN|HSF1|IGF2…
1662	DOID:2527	nephrosis	AGT|ALB|ANGPT1|ANGPT2|APOA1|CCL13|CCL1|CCL7|CD36|CD59|CTGF|CX3CL1|CX3CR1|CYP11A1|CYP27B1|CYP3A43|CYP3A5|DDIT3|DES|EDN1|EDNRB|ENPP2|F2|FAS|HAVCR1|HBEGF|HPSE|ICAM1|IL1B|IL4|INS|ITGB2|KIAA0319|LAMB2|LGALSL|LRP2|NDST1|NES|NPHS1|NPHS2|NPPA|NPPB|PDPN|PTPRU|REN|SMG1|SOD1|SREBF2|STAR|TNFSF10|VIM
1663	DOID:2529	splenic disease	AHR|CYP1A2|TLX1
1664	DOID:2531	hematologic cancer	AADAC|ABCA1|ABCB1|ABCG2|ABL1|ABL2|ABO|ACP1|ACPP|AFF1|AGFG2|AHR|AKT1|ALKBH1|ALK|ALPI|ANKRD62P1-PARP4P3|ANXA2|APAF1|APC|APEX1|ARHGAP24|ARNTL|ARR3|ASXL1|ATAT1|ATM|ATRX|BCL10|BCL11B|BCL2A1|BCL2L12|BCL2|BCR|BGLAP|BLACE|BRAF|BRCA2|CALM1|CALM2|CALM3|CASR|CASZ1|CCNA1|CCND1|CCND2|CCR7|CD19|CD22|CD274|CD44|CD47|CD52|CD53|CD6|CD70|CD83|CDK2AP2|CDK4|CDK6|CDK7|CDKN1A|CDKN1B|CDKN2A|CDKN2B|CDKN3|CEACAM5|CEBPA|C…
1665	DOID:2533	splenic infarction	CSF3
1666	DOID:2538	Landau-Kleffner syndrome	ECT|GRIN2A
1667	DOID:2548	reflex epilepsy	ABAT|DYT10
1668	DOID:255	hemangioma	ANGPT1|ANGPT2|ANTXR1|BRK1|C1GALT1C1|CAV1|CCL2|CCND1|CD14|CD34|CDKN1C|CLU|COL18A1|CXADR|CYTB|EMCN|ENG|EPHB3|ERG|FGF2|FLT1|FLT4|HIF1A|IDH1|IDH2|IGF2|IGFBP3|ITGB1|JAG1|KCNH2|KDR|KRAS|KRIT1|LYVE1|NDC80|NDUFA2|NETO2|NFKB1|NOS3|NOTCH4|NRP2|PCNA|PDPN|PECAM1|PLG|PROM1|PTEN|PTPRC|SETD2|SLC2A1|TEK|TGFB1|THBS1|THY1|TIMP2|TNF|TPSD1|TPSG1|TSPO|VEGFA|VEGFC|VHL|WT1|XCL1
1669	DOID:2555	granulomatous angiitis	CD4|CD8A|HLA-DRB4
1670	DOID:2556	relapsing polychondritis	ATN1|CCL2|CCL4|IL8
1671	DOID:2557	chondromalacia	BMPR1A|IL8
1672	DOID:2559	opiate dependence	ABCB1|CHM|COMT|CRH|CYP2D6|DRD2|DRD3|DRD4|NLN|NRXN3|OPN4|OPRD1|OPRK1|OPRL1|OPRM1|PDYN|PENK|PNOC|POMC|PPARG|SNCA
1673	DOID:2560	morphine dependence	CCKBR|CCK|CCL28|CREB1|DRD2|GRIA1|GRIN2A|MMP9|NELFE|NOS1|OPRL1|OPRM1|RIMS2|ZCRB1
1674	DOID:2565	macular corneal dystrophy	CHST6|MCKD1|MLYCD|MUC1
1675	DOID:2566	corneal dystrophy	ACD|AGO2|CDB2|CDK13|CHED1|CHST6|COL8A2|FANCF|FAS|GCDH|GLA|GSN|GTPBP3|GUCY2EP|HPD|KRT12|LOX|MBTPS2|NAT8|PAX6|PSMC2|PTK2B|SLC4A11|SPARC|STS|TACSTD2|TBCD|TGFB1|TGFBI|USP9X|VSX1|WISP3
1676	DOID:2568	cervicitis	PDXP|PEBP1
1677	DOID:2569	retinal drusen	CFH|CRP|EFEMP1
1678	DOID:2571	Langerhans-cell histiocytosis	AR|BRAF|CASP8|CCL17|CCL22|CCR6|CCR7|CD207|CD34|CD44|CD83|CEL|CFLAR|CSF1|CTLA4|ECD|FADD|FLT3LG|FOXP3|FSCN1|FSHR|GSN|HLA-A|HLA-DRB1|HTC2|IFNG|IGK|IL17A|IL1B|IL1RN|IL2RG|IL4|JAG2|KITLG|KIT|LHCGR|LYZ|MMP12|NOTCH1|PARP9|PDGFRA|PECAM1|PML|RAF1|RELN|S100A1|S100B|SAGE1|SHFM1|SLC18A2|SLC27A5|SLC3A2|SNRPE|SPP1|TNF|TP53|TUBA1A|ZHX2
1679	DOID:2580	rhizomelic chondrodysplasia punctata	AGPS|GNPAT|GNPDA1|GPI|MMP2|PEX19|PEX7|PHEX
1680	DOID:2582	acatalasia	CAT|CSNK2B
1681	DOID:2583	agammaglobulinemia	APCS|BCR|BLNK|BTK|CD19|CD40LG|CD79A|DHX40|DNMT3B|IGLL1|IL10|IL6|LRRC8A|PADI4|PIK3CA|PIK3CB|PIK3CD|PIK3CG|POU2AF1|SH2D1A|SLC3A2|TCF3|TLR8|TNFRSF11A|TNFRSF13B|TNF
1682	DOID:2590	familial nephrotic syndrome	ACE|ACTN4|AFP|ALB|APLP1|CD2AP|ERV3-1|ERVFRD-1|ERVW-1|GLI3|GPC3|INF2|ITGA3|LAMB2|LAMC1|LMNB2|MUC5AC|NEUROD1|NPHS1|NPHS2|RREB1|TMEM189-UBE2V1|TMEM189|TUBB4B|UBE2V1|VEGFA|WT1|ZNF253|ZNF436|ZNF569|ZNF629|ZNF763
1683	DOID:2596	larynx cancer	ADH1B|ANXA1|AREGB|AREG|BCL2|BRCA1|CAPN10|CCND1|CD44|CDKN2A|CHEK2|CSF2|CTTN|CXCL12|CYP1A1|CYP2D6|DCAF12|DEK|EGFR|EIF4G2|EPHX1|FADD|GJB5|GPX1|GSTK1|GSTM1|GSTM2|GSTM3|GSTP1|GSTT1|HPGDS|IGF1R|INPP4B|ISG15|MLH1|MMP3|MMP9|MPO|MTHFD1L|MTHFD1|MTHFD2L|MTHFD2|MTHFR|MTR|MUC1|MUC2|NAA16|NAT1|NAT2|NBN|NLRP2|OGG1|ORAOV1|PCNA|RUNX3|SLC38A1|SLC38A3|SLC38A6|SLC6A2|SLCO6A1|SLPI|STOML2|SYTL2|TP53|UGT1A1|XRCC1|XRCC2…
1684	DOID:2598	laryngeal benign neoplasm	ADH1B|ADH1C|ADH7|ANXA1|ARL11|BIRC5|BRCA1|BSG|CAPN10|CCND1|CD44|CDH1|CYP1A1|DEK|EPHX1|ERCC1|ERCC2|ERCC4|ERCC5|ERCC6|GSTM1|GSTT1|HTC2|IL8|ING3|MGST1|NAT1|NAT2|NBN|PTGS2|RAD23B|RB1|S100A8|STK11|TERT|TP53|TUSC3|XPA|XPC|XRCC1|ZAP70
1685	DOID:26	pancreas disease	ALB|AMY2A|CD14|CDKN2A|CFTR|CTNNBIP1|DAP|DNPEP|ENTPD1|EPHX1|GIP|HMOX1|HRAS|IAPP|INS|KRAS|KRT19|LEPR|LGALS1|MEN1|NDUFA2|NTS|PDIA2|PENK|POMC|PRSS1|PRSS58|REG3A|RPLP2|SBDS|SCT|SLC25A13|SPINK1|SPP1|TERT|TP53|TPM2|UGT1A7
1686	DOID:2600	laryngeal carcinoma	ACAN|ADAMTS5|ADH1B|AREGB|AREG|AURKA|BTG2|CA3|CAPN10|CASP3|CCND1|CD44|CDKN1A|CDKN2A|CHEK2|CKAP4|CSF2|CYP1A1|DCAF12|ECM1|EGFR|EPHX1|GGNBP2|GSTM1|GSTM3|GSTP1|GSTT1|HIF1A|HPGDS|IGF1R|IL8|INPP4B|LAMC2|MIR21|MLH1|MMP2|MMP3|MMP9|MPO|MTAP|MUC1|MUC2|NAA16|NAT2|OGG1|PARK7|PCNA|PTGS2|RARB|RPE65|RUNX3|SATB2|SERPINB4|SLC12A9|SLC38A1|SLPI|STAT3|STOML2|SYTL2|TGFA|TIMP1|TLR4|TNFRSF1A|TNF|TP53|TP63|UGT1A1|UVRAG|Z…
1687	DOID:2602	chondroma	HMGA2|IDH1|IDH2|RUNX2
1688	DOID:2609	adenomyoma	CCND1|MLH1|MME|PCNA|SMN1|SMN2
1689	DOID:2615	papilloma	ABCB6|ABCC11|ABCC1|ABCC8|ABL1|AKT1|ANTXR2|ANXA2|AP4B1|APC|APOB|ARHGAP24|ATP6AP1|AURKA|B3GAT1|BCKDHB|BCL2|BHLHE23|CA2|CBLN1|CCL17|CCL18|CCL20|CCL22|CCL2|CCND1|CD19|CD28|CD4|CD8A|CD9|CDC25A|CDK2|CDKN1A|CDKN2A|CDKN2B|CEACAM5|CHP1|CISH|CLIC4|CLU|CRTC1|CSF2|CTDSPL|CTGF|CTLA4|CYCSP38|DAND5|DCN|DEK|E2F1|EGFR|EGF|ENO3|EPO|ERBB2|ERCC2|F9|FGF3|FGFR3|FHIT|FLG|FOSB|FOS|FOXM1|FOXP3|GAA|GABRP|GLB1|GLS|GPR55|GS…
1690	DOID:2626	choroid plexus papilloma	HMI|S1PR3|SHC3|SMARCB1|STC1|TP53|TTR|TWIST1
1691	DOID:263	kidney cancer	ABCB1|ABCC2|ABCG2|ADAM10|ADAM17|ADAM2|ADAM9|ADM|AKT1S1|ALAD|AMACR|AMER1|AP4B1|APC|APH1A|ARHGAP24|ARID1A|ARSF|AURKA|BAP1|BHD|BHLHE23|BLCAP|BRAF|BTG2|BTG3|CA9|CALCA|CASP1|CASP5|CAV1|CCND1|CD44|CD4|CDK2AP2|CDKN2A|CHL1|CHMP2B|COL1A1|COPS5|CP|CRHBP|CRYZ|CSF2|CTNNB1|CTNNBL1|CTSK|CXCL16|CXCR3|CXCR4|CYP11B1|CYP11B2|CYP17A1|CYP1B1|DDR1|DDX11|DEFB1|DIDO1|DIO1|DIRC1|DIRC2|DKK1|DKK2|DLEC1|DLL4|DMRT1|DNAJB8|D…
1692	DOID:2632	papillary serous adenocarcinoma	ABCB1|ABCC1|ABCC3|AMH|BRCA1|CCND1|CDKN2A|CLU|DCTN6|DDIT4|EEC1|IFI27|KIAA1324|KRAS|MDM4|MSH3|PAK2|PSMD9|SNCG|SSSCA1|TBC1D9|TICAM2|TMED7-TICAM2|TMED7|TP53|WT1
1693	DOID:2634	cystadenoma	AGTR1|AKIRIN2|APC|BRAF|BRCA1|CA9|CD44|CDKN2A|CHEK2|CTU1|DOCK1|DUSP1|EIF5A2|EZH2|FBLN1|GSTP1|HIF1A|INHA|KRAS|LNPEP|MGMT|MIB1|MKI67|MUC2|MUC5AC|PIK3CA|PIK3CB|PIK3CD|PIK3CG|PROC|PTEN|RASSF1|SCGB2A1|SETD2|SLC2A1|SLPI|TNFRSF10C|TP53|VEGFA|VHL|ZBTB7A
1694	DOID:2636	ovarian Brenner tumor	AKT1|CDKN2A|EGFR|IGF2BP2|IMMP2L|SFXN1|SPPL3|TP53|WT1
1695	DOID:264	hemangiopericytoma	CD6|CDK2|CDKN2A|IGF2|NF2|PCNA|TP53
1696	DOID:2640	struma ovarii	KRAS|NCOA4|RET|SLC26A4|TG
1697	DOID:2643	perivascular epithelioid cell tumor	APH1A|CTSK|IGFBP7|SFPQ|TFE3|TSC1|TSC2
1698	DOID:2645	benign mesothelioma	ABCG2|ADH1B|ALDH2|APC|BAP1|BIRC3|CA9|CASP3|CAT|CDH1|CDKN1B|CDKN2A|CFLAR|CLNS1A|COMT|CTNNB1|CYP1A1|CYP1A2|CYP1B1|CYP2A6|CYP2C18|CYP2C19|CYP2E1|DIO2|EGFR|EGR1|EID1|EPHX1|EPOR|ERCC2|ESR1|FGF1|FGF2|FHIT|GDF10|GPC3|GSN|GSTA2|GSTA4|GSTM1|GSTM3|GSTP1|GSTT1|GSTT2|IFNG|ITLN1|KRAS|MMS|MSLN|MTHFR|MTOR|MUC1|MYO18B|NAT1|NAT2|NF2|NME2|OGG1|PDGFA|PDGFC|PGR|POMC|PPP1R14A|PUF60|RASSF1|SFRP4|SLC6A20|SOD2|SPP1|SYK|…
1699	DOID:2647	parachordoma	CHDM|ETFA|MUC1
1700	DOID:2648	sebaceous adenoma	MLH1|MSH2
1701	DOID:2649	chondroblastoma	ACAN|CDH11|CDKN2B|EXT1|H3F3A|H3F3B|MRPL28|NXT1|PTGS2|SUB1|TP53|USP6
1702	DOID:2658	dermoid cyst	ALX3|CDKN2A|ERV3-1|HFM|IFN1@|IFNA13|IFNA17|IFNA1|IFNA2|IPW|KRT10|PTCH1|SALL1|TP53
1703	DOID:2661	myoepithelioma	ADRA1D|ATF1|EWSR1|GDNF|GFAP|HTC2|IL6|MMP9|PBX1|PLAG1|POU5F1|TP53
1704	DOID:2670	transitional papilloma	FGFR3|KRT20
1705	DOID:2671	transitional cell carcinoma	ABCB1|ABO|ADRA1D|AHR|AKT1|ALKBH1|ALKBH2|ALKBH3|AMBP|ANTXR1|ANTXR2|ANXA1|ANXA2|AOC1|APAF1|APOA1|ARID1A|AR|ATR|BAX|BCL2L1|BCL2|BCL6|BGLAP|BRD2|BRINP1|BSG|CA2|CAV1|CCAR2|CCND1|CCND2|CD34|CD3E|CD40LG|CD44|CD4|CD82|CD9|CDC42EP3|CDH1|CDK2AP2|CDKN1A|CDKN2A|CDKN2B|CFB|CFLAR|CFP|CHD6|CISH|COX2|CREBBP|CRLF3|CSAG2|CSAG3|CSF2|CSF3|CTAG1A|CTAG1B|CTNNBL1|CYP2A13|DAB2IP|DAB2|DAPK1|DNMT1|DOC2A|DPYD|DUSP1|E2F1|E2…
1706	DOID:2673	cystic nephroma	DICER1|ESR1|PGR
1707	DOID:2678	adult mesoblastic nephroma	ESR1|PAX2|PAX8
1708	DOID:2679	dysembryoplastic neuroepithelial tumor	ABCG2|MVP|OLIG2|PTEN
1709	DOID:268	liver angiosarcoma	CDK2AP2|CDKN2A|CTNNBL1|GGT1|GGT2|GGTLC3|GGTLC4P|GGTLC5P|GLYAT|KRAS|LAMTOR2|RPP14|S100A9|SF3B6|SUB1|TP53
1710	DOID:2683	adenofibroma	TNF|TP53
1711	DOID:2685	ossifying fibromyxoid tumor	EP400|PHF1
1712	DOID:2691	myoma	AMACR|CD6|ENG|ESR1|ESR2|FGF2|FGF7|FGFR2|HMGA2|HOXA10|HOXA11|IGF1|LEPROT|LEPR|LEP|PDGFA|SERPINE1|TERT|TLR9|VEGFA|XRCC4
1713	DOID:2696	Leydig cell tumor	COASY|COX2|CYP19A1|DDX4|EGFR|FGD1|GNAS|IGF1|INHA|LHCGR|NR5A1|PDGFRB|PRL|PROK1|PTGES|PTGS2|PTH|PTRH1|TGFA
1714	DOID:2702	pigmented villonodular synovitis	CD163|CSF1R|CSF1|CSF2|MMP1|MMP9|RNR2|TNF
1715	DOID:2703	synovitis	ACP5|ADAM8|ANG|APC|AQP1|AREGB|AREG|CALCA|CCL20|CCL5|CCR5|CCR6|CCRL2|CD14|CD163|CD40LG|CD40|CD44|CD47|CD4|CD8A|CDR3|CLSTN1|CLU|COL2A1|CR2|CRP|CRYGD|CSF1R|CSF1|CSF2|CXCL10|DARC|EDN1|ESR1|EVA1C|F2RL1|FCGR1A|FN1|FRZB|GPI|HLA-B|HLA-DRB1|HLA-DRB4|HLA-E|HMGB1|HUNK|ICAM1|IFNG|IGBP1|IL10|IL15|IL18|IL1A|IL1B|IL1RN|IL2|IL34|IL3|IL4|IL6|IL8|INVS|IVNS1ABP|KITLG|KRT14|LMLN|LNPEP|MARCO|MBL2|MBL3P|MRAP|MTX1|NDUF…
1716	DOID:2712	phimosis	AR|BPNT1|PIP
1717	DOID:2717	bloom syndrome	ANTXR1|APOBEC3B|APRT|ATM|ATR|BLM|BRCA1|BRCA2|BRIP1|CBL|CCHCR1|CCRL2|CDA|CDKN1A|CHEK2|CRYGD|DMC1|EIF2AK1|ERCC2|FANCC|FANCD2|FANCF|FANCM|FEN1|FES|FLNB|GPR148|GTF2H5|GYPA|H2AFX|HID1|HOXA1|HPRT1|KIAA0020|KRT10|KRT38|LBR|LIG1|MLH1|MMAB|MMS|MRC1|MRE11A|MSH2|MUS81|MUTYH|NBN|NELFE|NLRP2|NT5C1A|NXF1|PAEP|PDXP|PFDN5|PLAT|PLXNB2|PML|PNMA2|POLD4|RAD51D|RAD51|RECQL4|RECQL5|RECQL|RIMS2|RMI1|RMI2|RPA1|SEC14L2|S…
1718	DOID:2722	acrodermatitis	SLC30A4|SLC39A4
1719	DOID:2723	dermatitis	ABCA1|ACKR2|ACKR4|ADAMTS13|AHR|AKR1C3|ALDH7A1|ALRH|BCL11B|BCS1L|BTD|CAT|CCL11|CCL16|CCL17|CCL24|CCL26|CCL2|CCL5|CCL8|CCR10|CCR3|CD160|CD274|CD40LG|CD4|CD55|CD8A|CDK7|CETN1|CSF2|CXCL10|CXCL11|CXCL9|CXCR3|DEFB1|DOCK8|DSG1|EGF|F2RL1|FDFT1|FGFR1|FLG|FLT4|FLVCR1|FN1|FOXP3|FOXRED1|GATA3|GCH1|GSTK1|HDAC3|HLA-B|HLA-DQA1|HMOX1|HPGDS|HRH1|ICAM1|IFIH1|IFNG|IKBKG|IL10|IL12RB2|IL13|IL15|IL17A|IL17C|IL17D|IL18…
1720	DOID:2725	capillary hemangioma	PECAM1
1721	DOID:2729	dyskeratosis congenita	AR|CD34|CSF2|CSF3|CTC1|DKC1|EPO|FUT1|GAR1|GJB3|KRT20|MS4A1|NAF1|NHP2|NOP10|RMRP|RNPC3|RPS19|RTEL1|SBDS|TECR|TERC|TERF1|TERT|THPO|TINF2|TNIP1|USB1|WRAP53
1722	DOID:2730	epidermolysis bullosa	AP4B1|BHLHE22|BHLHE23|CHRNE|COL16A1|COL17A1|COL7A1|DSP|DST|ERBB2IP|FN1|G0S2|HMGB1|HSPG2|ITGA6|ITGB4|KRT10|KRT14|KRT18|KRT5|KRT9|LAMA3|LAMA4|LAMB3|LAMC2|LDLR|NPPA|PLEC|RNF103|RPS27A|SDC2|TUBB3|WARS
1723	DOID:2731	vesiculobullous skin disease	HLA-DRB1|TPMT
1724	DOID:2732	Rothmund-Thomson syndrome	APELA|APRT|BLM|CREB1|CREBBP|EIF4E|ENOSF1|EP300|FAM111B|MECP2|MGEA5|OPN1LW|PAG1|PCBP4|PDC|RB1|RECQL4|RECQL|TMPRSS11D|USB1|WRN
1725	DOID:2733	skin atrophy	ABCA4|AHR|AKT1|APOC1|BMP1|BTG2|CANX|CCK|CD44|CD4|CD8A|CELSR3|CFH|CKAP4|CLU|CMD1B|COL17A1|CTGF|DENR|DMPK|DST|EBP|EIF2AK3|EIF4EBP1|ELN|ELOVL4|ERG|ESR1|ETV5|F12|FANCF|FERMT1|FGF13|FGF2|GARS|GAST|GLS|GNE|GSTP1|HLA-DQB1|HLA-DQB2|HSPA5|HTC2|HTT|HT|IGF1|IGF2|IGHD1-7|IL2RA|IL4|IL8|IRS1|ISG20|KCNH2|KCNMA1|KDR|KRT19|LAG3|MC2R|MEN1|MIR125A|MTM1|NKX3-1|NR1H2|PAH|PES1|PGPEP1|PLCE1|PLXNA2|POMC|POTEF|PRCP|PTGS2…
1726	DOID:2734	keratosis follicularis	ALDH2|ATP2A1|ATP2A2|ATP2A3|ATP2C1|ATXN2|CCDC6|DSP|F9|KRT14|KRT16|PAH|PLA2G1B|PTCH1|PTPN11|RET|RPL6|SAT1|SMOC1|TAS2R38|TGM3|TGM5|TRPC1
1727	DOID:2736	Hajdu-Cheney syndrome	CYCS|FLNA|GRAP2|GYPA|GYPB|GYPE|HLCS|HPX|MMP2|NOTCH2
1728	DOID:2738	pseudoxanthoma elasticum	ABCA12|ABCA3|ABCA4|ABCB6|ABCC1|ABCC3|ABCC6|ABCC9|ABCD2|ABCG2|ADIPOQ|ADRA1D|AHSG|CAT|CFH|CXXC1|ELANE|ELN|ENPP1|GGCX|GPX1|ICAM1|MGP|MMP2|MMP9|MYH11|NPIPA1|NPIPA2|NT5E|OR2T33|PKD1|PRKD1|S100A12|SELE|SELL|SELP|SGPP1|SOD2|SPP1|VEGFA|XYLT1|XYLT2
1729	DOID:2739	Gilbert syndrome	ABO|AGRP|G6PD|HBB|HBD|HBD|HFE|HLA-DQA1|HLA-DQA2|HLA-DRB1|HLA-DRB4|IBSP|ISYNA1|KRT87P|LOC100509457|NAA16|NAT2|RBM45|SLC27A4|SLC35A2|SLC38A1|SLC45A2|TCF15|UBL4A|UGGT1|UGT1A10|UGT1A1|UGT1A3|UGT1A4|UGT1A5|UGT1A6|UGT1A7|UGT1A8|UGT1A9|UGT1A|UROD
1730	DOID:2741	bilirubin metabolic disorder	ABCB1|ABCG2|CSF3|CYP1A2|CYP2C8|CYP3A4|CYP3A5|G6PD|HIF1A|KDR|SLC01B3|SLCO1B1|SLCO1B3|SLCO2A1|SLCO2B1|TNF|UGT1A1|UGT1A3|UGT1A7|UGT1A9|VEGF
1731	DOID:2742	auditory system disease	CD14|CLRN1|FAM188B2|NDUFA2|SLC26A2|TBX1
1732	DOID:2745	narcissistic personality disorder	ADRA2A|ADRB1|BDNF|CHRM2|COMT|CRHR1|DRD2|DRD3|DRD4|HD|HTR1A|HTR2A|HTR6|MAOA|OPRS1|PLXNA2|SLC6A2|SLC6A3|SLC6A4|TPH1|TPH2
1733	DOID:2746	glycogen storage disease V	ACE|ACTN3|AMPD1|APRT|ATP2A1|CPT2|EIF3K|HIF1A|PFKM|PHKA2|PLA1A|PPARGC1A|PPL|PYGL|PYGM|SLC2A4|TCF15
1734	DOID:2747	glycogen storage disease	AGL|APRT|BTD|CXCL2|EIF3K|EPCAM|ERV3-1|ERVFRD-1|ERVW-1|FBRS|FBXO8|G6PC2|G6PC|GAA|GBE1|GYG1|IL8|MLXIPL|NR1H3|OVGP1|PGM1|PHKA1|PHKA2|PHKB|PHKG1|PHKG2|PRKAG2|PYGM|SCARB1|SLC2A2|SLC37A4|SLC3A1|SMUG1|TCF15|VWF
1735	DOID:2748	glycogen storage disease III	AGL|BTD|G6PC|LMLN|LOC101060233|OPN1MW2|OPN1MW
1736	DOID:2749	glycogen storage disease I	ABCA1|APOA4|APOB|BTD|G6PC|HGF|HNF1A|IGF2R|LATS1|LMLN|LPL|PHKA2|SCARB1|SLC37A4|VWF
1737	DOID:2750	glycogen storage disease IV	DES|GBE1|KCNJ12|KCNJ2|KCNJ3|KCNJ6|RBCK1
1738	DOID:2751	glycogen storage disease VIII	PHKA2
1739	DOID:2752	glycogen storage disease II	ACE|ACO1|AGL|AMD1|AMDP1|APOE|APRT|ARMS2|C2|C3|CFB|CFH|CFI|CPT2|CRP|CST3|CX3CR1|EIF3K|ELF3|ELN|ELOVL4|FLT1|G6PC|GAA|GRAMD3|HTRA1|IFI30|IGF2R|INS|IREB2|JTB|KDR|MAN2B1|MMP13|MT1E|NELFE|NPPB|NR1I2|PARK7|PFKM|PHKA2|PITPNA|PYGM|RPE|SERPINF1|SKIV2L|STBD1|STC1|TIMP3|UROD|VEGFA|XIAP
1740	DOID:2754	glycogen storage disease VI	BTD|CDKN2A|GCG|GNA12|GRN|JAK2|LMLN|PYGL|TET2|VWF
1741	DOID:2755	Mycobacterium avium complex disease	HLA-A|HLA-B|HLA-DMA|HLA-DQB1|HLA-DRB1|IFNGR1|IL12RB1|IL6|MICA|SLC11A1|TLR2|TNF|VDR
1742	DOID:2762	bone carcinoma	PTHLH
1743	DOID:2768	transient tic disorder	BDNF|DRD2|DRD4|HTR1B|SLC6A3|SLC6A4
1744	DOID:2769	tic disorder	ADAM17|ALDH1A1|APOE|ARNTL|CD44|CDSN|DRD4|HSPD1|IDDM2|MMP14|PROM1|PSD4|PSS|SLC6A3|SOX9|TP53
1745	DOID:277	chorioangioma	CDKN1C|IDH1|IDH2|PTEN
1746	DOID:2772	irritant dermatitis	ACD|CD80|CXCL10|CXCL11|CXCR3|FGFR1|FLG|IL1A|IL4|PLAT|TNF
1747	DOID:2773	contact dermatitis	ACD|AGO2|CCL2|CCR3|CD2|CD70|CRHR1|FLG|HLA-C|HLA-DMA|HLA-E|HPD|IFNG|IL1A|IL1B|IL4|LCN2|SAA1|SLC26A3|SOD3|TLR4|TNF|VSX1|WISP3
1748	DOID:2784	lung sarcoma	GLB1|HLA-E|SS18|SYT1|TNF
1749	DOID:2785	Dandy-Walker syndrome	CPT2|DWS|FGF17|FOXC1|GJB2|LAMC1|MUT|NID1|PIK3CA|ZIC1|ZIC2|ZIC4|ZIC5|ZNF423
1750	DOID:2786	cerebellar disease	AHI1|ATCAY|ATXN10|ATXN3|ATXN8OS|C10orf2|CACNA1A|CASK|CSPP1|DCC|FMR1|IFNG|KCNA1|MAZ|MLRL|MS|NPC2|NR1I3|PDYN|PLEKHG4|RORA|RPGRIP1L|RSS|SIL1|SMS|SYNE1|TIMM8A|TINF2
1751	DOID:2789	parasitic protozoa infectious disease	IL5
1752	DOID:2796	desquamative interstitial pneumonia	DIP|IL13|SFTPC|SPP1
1753	DOID:2797	idiopathic interstitial pneumonia	ABCA3|BMP4|CCL5|CCND1|CCR7|CD4|CD8A|CKAP4|CXCR4|IL13RA2|IL13|IL4R|IL4|IL8|IRF5|KRT20|MMP7|MS4A1|MUC5AC|MUC5B|NLRP1|OR6N2|RPE65|SERPINE1|SFTPC|SPP1|STAT4|TLR9|TNFRSF8|TNF|TP63|UVRAG
1754	DOID:2799	bronchiolitis obliterans	ACE|BCL2L12|CCL13|CCL2|CCL5|CCL7|CCR2|CD28|CD4|CD86|CSF2|CXCL10|CXCL9|CXCR3|DBH-AS1|DEFB4A|DSG2|ELANE|GAPDH|GZMB|HIF1A|ICAM1|IFNG|IL10|IL13|IL17A|IL23A|IL4|IL6|IL8|KIR2DS5|LTB4R|MMP7|MMP8|MMP9|MORF4|MUC1|NOS3|PRDX2|SCARA3|SELE|SFTPA1|SFTPD|TIMP1|TLR10|TLR1|TLR2|TLR3|TLR4|TLR5|TLR6|TLR7|TLR8|TLR9|TNFRSF8|TNF
1755	DOID:28	endocrine system disease	ABCD1|AIRE|ARC|AR|CALCR|CASR|COASY|COMT|CPE|CTLA4|CYP11A1|CYP11B2|CYP17A1|CYP19A1|CYP1B1|CYP21A2|DBH|DIO2|DRD4|DST|ESR1|ESR2|FOXP3|GH1|GNAS|HAMP|HBEGF|HFE|HLA-DRB1|HLA-DRB4|HPT|HSD17B2|HTR2C|HTR3A|HT|IFNA13|IFNA1|IL1B|INS|KLK3|LTA|MAS1|MEN1|MT1A|NOL3|NTRK1|NUDT10|NUDT11|PGC|PGR|POMC|PPY|PROP1|PTH|PTPN22|PTRH1|RBM28|RBM45|REN|RET|SH2B2|SHBG|TBX19|THRB|TNFRSF25|TNF|TSHR|VAMAS6
1756	DOID:2800	acute interstitial pneumonia	ABCF1|AHR|AIPL1|AIP|ATN1|AURKAIP1|CASP9|CD4|CD8A|CELA1|CTLA4|FCRL3|FOXP3|HLA-DRB1|HLA-DRB4|HLA-E|HMBS|HSP90AA1|IL4I1|KRT20|LTA|LTBR|MS4A1|NR3C1|PSCA|RET|RGS2|RIEG2|THY1|TLR4|TNFSF13B|TNF|TPR
1757	DOID:2801	nonspecific interstitial pneumonia	BMP4|CCR7|IL13|SERPINE1|SFTPC|UBOX5|VEGFA
1758	DOID:2825	nose disease	CRP|CSRP1|PPIAP10
1759	DOID:2828	acalculous cholecystitis	CLDN1|OCLN
1760	DOID:2834	acquired polycythemia	CALCR|CD177|CD34|EPOR|EPO|JAK2|NFE2|RUNX1|VHL
1761	DOID:2839	erythropoietin polycythemia	EGLN1|EPOR|EPO|EPX|TIMP1|VHL
1762	DOID:2841	asthma	A2M|AAA1|AANAT|AARD|ABCA1|ABCC1|ABO|ACAD8|ACE|ACKR2|ACKR3|ACOT7|ACP1|ACSL3|ACTBL2|ACTG1|ACTG2|ACT|ACVR1|ADAD1|ADAM11|ADAM12|ADAM33|ADAM8|ADAM9|ADAMTS12|ADAMTS15|ADAMTS1|ADA|ADCY2|ADCY9|ADH5|ADM|ADORA1|ADORA2A|ADRA1A|ADRA1B|ADRA1D|ADRA2B|ADRB2|ADSL|AGA|AGER|AGL|AGR2|AGTPBP1|AGTR1|AGTR2|AGT|AGXT|AHNAK|AHR|AHSA1|AICDA|AIC|AIM1|AIMP2|AKAP13|AKR1B1|ALDH2|ALDH7A1|ALOX15|ALOX5AP|ALOX5|ALRH|ANGPT1|ANK1|A…
1763	DOID:2842	Jervell-Lange Nielsen syndrome	GAST|KCNE1|KCNH2|KCNQ1|KCNQ4|SCN5A
1764	DOID:2843	long QT syndrome	AADAC|ABCC9|ACADM|ACE|ADRA2C|ADRB1|ADRB2|AKR1B1|ALG10B|ALG10|ANK2|AR|ATP6|ATP8|C2|CACNA1C|CACNA1D|CACNB3|CALM1|CALM2|CALM3|CAV1|CAV3|CDH15|CDKN2B|EDA|ELN|FBN1|FBXW4|GAST|GJA8|GJB3|GJB6|GPR133|HAND2|HCN4|HFE|HLA-DRB3|HMI|HMOX1|HRAS|IGLV2-18|IGLV2-8|IKZF1|IL10|INS|KCNA4|KCNA5|KCNB1|KCND2|KCND3|KCNE1L|KCNE1|KCNE2|KCNE3|KCNH2|KCNJ11|KCNJ2|KCNK3|KCNN4|KCNQ1|KCNQ2|KCNQ4|LDLR|MAPK3|MEA1|MINK1|MMP9|MRPL2…
1765	DOID:2848	melancholia	BDNF|DST|OR10R3P|OR6B2|SLC6A2|SLC6A4
1766	DOID:285	hairy cell leukemia	ABL1|ACP5|ADA|AICDA|ALKBH3|ANPEP|ANXA1|BCL2|BCR|BRAF|CCND1|CD19|CD22|CD40LG|CD40|CD4|CD5|CD8A|CDKN2A|CDKN2B|CDR3|CHAF1A|CLEC4D|CSF3|CTR9|CTSA|CXCL10|CXCR3|CYCSP38|CYCSP39|ENC1|ENPP1|EPHB2|FCRL5|FH|FLT3|GNA15|HEXB|HLA-DRB4|HTC2|IFNA13|IFNA1|IFNA2|IGHV4-34|IGH|IKBKAP|IL2RA|IL2|IL3|IL4|IL6|IL8|ISG20|ITGAX|ITGB2|KRT20|LBR|LTBR|MAPK1|MS4A1|NEUROD1|NOTCH1|NOTCH2|PCAT1|PERP|PIK3R4|PLAT|PSMA1|RAB3GAP2|RH…
1767	DOID:2855	hyperthyroxinemia	ALB|DIO1|SERPINA7|THRB|TTR
1768	DOID:2856	euthyroid sick syndrome	CALM1|CALM2|CALM3|CAMKMT|DIO1|DIO2|KRIT1
1769	DOID:2859	hemoglobin C disease	HBB
1770	DOID:2860	hemoglobinopathy	AADAC|ADRA1D|BCL11A|BRD2|CDR3|CYCSP24|EPO|EVA1C|FBXW4|FLNA|FLNB|G6PD|GYPA|GYPB|GYPE|HBA1|HBA2|HBB|HBFQTL2|HBG1|HBG2|HFE|HLA-DRB4|HUNK|INSRR|KIDINS220|KLF10|KLF1|KRT89P|NBN|NFE2L2|NME1|NPPA|PGD|PHGDH|PMCH|PSMA2|SCT|SEA|SLC25A1|SLC4A1|SNHG1|UGT1A1|VWF
1771	DOID:2861	congenital nonspherocytic hemolytic anemia	G6PD|GLS|GPI|NT5C3A|PKLR|PRKG1|TPI1|UBL4A
1772	DOID:2862	glucosephosphate dehydrogenase deficiency	ABO|ACP1|APOB|BPGM|CASZ1|DARC|DECR1|F2|F5|FBXW7|FLNA|G6PD|GNPDA1|GPI|GYPA|GYPB|GYPE|H6PD|HP|IL10|IL6|MTHFR|PAH|PGD|PKLR|SLC14A2|SLC22A7|SLC35A2|SLC45A2|SLCO1B1|TNF|TOR1B|UBL4A|UGT1A1|UGT1A|UTS2R|XG
1773	DOID:2870	endometrial adenocarcinoma	ADAMTS1|ANTXR2|APC|AR|BAX|BCL2|CCL20|CCND1|CCR6|CCRL2|CDKN1A|CDKN2A|COX1|COX2|CRABP1|CSF1R|CSF1|CSF2|CXCL12|CXCL1|CXCR2|CXCR4|ERBB2|ESR1|FGF13|FGF2|FN1|FSTL3|FST|FUT4|HOXA11|HSD17B1|IGF2|IL11|INHA|KRAS|LRPPRC|MSN|MUC16|NBR1|NDC80|NLRP1|PAEP|PAX2|PCNA|PGF|PGR|POTEF|PPARD|PROC|PTBP1|PTBP2|PTEN|PTGS1|PTGS2|RB1|RBP1|RCAN1|SLC12A9|SMUG1|STOML2|SYTL2|THBS2|TNC|TP53|UCN|VAMP8|VEGFA|XK|YY1
1774	DOID:2871	endometrial carcinoma	AATF|ABCB1|ABCC1|ACP1|ACP5|ADAMTS1|ADH7|ADIPOR1|ADM|ADRB3|AGA|AGPAT2|AGTR1|AHR|AKR1B10|AKR1C1|AKR1C3|AKT1|AKT2|AMACR|AMHR2|ANGPT2|ANTXR1|ANXA5|APC|APEX1|AREGB|AREG|ARHGAP24|ARHGAP9|ARHGEF1|ARID1A|ARMC3|AR|ATAD2|ATM|ATN1|ATP6AP1|ATR|AURKA|AURKB|AXIN2|BAAT|BAD|BARD1|BAX|BCL10|BCL2|BHD|BHLHE22|BRAF|BRCA1|BRCA2|BRD7|BST2|CA2|CAPN5|CARM1|CASC2|CASP3|CASP8|CAT|CCDC54|CCL28|CCNA2|CCNB1|CCND1|CCNE1|CCNG1…
1775	DOID:2876	laryngeal squamous cell carcinoma	ADAMTS1|ADAMTS3|ADAMTS4|ADAMTS5|ANXA1|AURKA|BMI1|CCND1|CCND3|CD34|CD82|CDKN1A|CDKN2A|CDKN2B|CHD5|CKAP4|COMMD3-BMI1|CTCF|CYP1A1|CYP2D6|CYP2E1|CYP3A4|CYP3A5|CYP4F3|EGFR|EOMES|EZR|FOXM1|FSCN1|GSTK1|GSTM1|GSTM3|GSTT1|H19|HIF1A|HOTAIR|HPGDS|IGF2R|IGF2|MLH1|MMP1|MMP2|MMP9|MTAP|MYCT1|NAA16|NAT2|NDRG1|PCNA|POMC|PPIG|PTEN|PTGS2|PXN|RPE65|S100A8|SATB2|SEC14L2|SH3GL2|SLC38A1|SLCO6A1|SLPI|SOCS1|STAT3|TERT|TI…
1776	DOID:288	endometriosis of uterus	ANXA2|BCL2|CGA|CHGA|COMT|CYP17A1|CYP1A1|CYP2B6|ESR1|F3|FGF13|FGF1|FGF2|GSTM1|GSTM2|HMI|IL10|IL6|IL8|LCN2|MMP2|MMP7|MMP9|MUC16|NBR1|NFKB1|NOS3|PAK1|PGR|PTGS2|RBM12|SOD1|TBX1|TGM2|TIMP2|TNF|VEGFA
1777	DOID:2883	prostatic adenoma	ADRA1D|MVD|VEGFA
1778	DOID:289	endometriosis	A1CF|ABCA1|ABCB6|ABCC4|ABCC9|ABI3BP|ACACA|ACE|ACKR2|ACP1|ACTA2|ACTN1|ACTN4|ADH5P2|ADIPOQ|AGR2|AGTR1|AGTR2|AGT|AHRR|AHR|AHSA1|AHSG|AIMP2|AKAP13|AKR1C1|AKR1C2|AKR1C3|AKT1|ALB|ALOX15|AMH|ANGPT1|ANGPT2|ANG|ANKH|ANKRD1|ANO4|ANXA1|ANXA2|APEX1|APOA1|APOA2|APOE|AREG|ARHGAP28|ARID1A|ARNT|AR|ASIP|ASPA|ASPM|ATG5|ATM|AXL|B2M|BDNF|BHLHE22|BIRC5|BMP4|BMP7|BNC2|BRAF|BRCA1|BRCA2|BRD2|BRD8|C10orf10|C1R|C3|C5|C9|C…
1779	DOID:2891	thyroid adenoma	ANTXR2|ARG2|ATM|BRAF|BSG|CDK5R1|CENPJ|DCTN5|DDIT3|DPEP1|DPP4|ECM1|ESR1|FAM13B|FCGBP|GH1|HRES1|HT|ICOSLG|LCN2|LGALS3|MMP9|PCNA|PTEN|PTGS2|QPRT|RASSF2|RET|S100A1|S100B|SEC14L2|SLC5A5|STT3A|TG|TMED9|TP53BP1|TPPP
1780	DOID:2893	cervix carcinoma	ACP5|ACSBG1|ADH1C|AGT|AGXT|AHSA1|AIMP2|AKAP13|AKAP4|AKR1C1|AKT1|AKTIP|ALPI|ALPP|AMHR2|ANGPT1|ANTXR2|ANXA2|ANXA5|APAF1|APEH|APEX1|API5|AQP8|ARHGAP24|ARHGEF7|ARID1A|ARL6IP1|AR|ASCC1|ASCC2|ASRGL1|ATF3|ATHS|ATIC|ATM|ATP6AP1|ATRNL1|AURKA|AURKC|BAG1|BARD1|BCKDHB|BCL10|BCL2|BHLHE22|BIRC2|BIRC3|BMI1|BPIFA2|BRAF|BRCA1|BRI3BP|BRIP1|BSG|C8orf4|CA11|CA12|CA9|CADM1|CALCR|CALR|CARTPT|CASP14|CASP3|CASP8|CASP9|C…
1781	DOID:2907	Goldenhar syndrome	GHS|HFM|SALL1
1782	DOID:2908	Treacher Collins syndrome	ABCG2|ANXA6|ATM|ATP6AP1|CA2|CCNG1|CDK2AP2|CDKN2A|CDKN3|CIB1|CRP|CTNNBL1|DCTN6|EEF1A2|EFTUD2|ERGIC2|FGFR4|GBA|IFI27|LAMTOR2|MEG8|NDST1|NMS|NR3C1|PAK2|PANK2|PARK7|PCM1|PINK1|PITX1|POLR1C|POLR1D|PRDX2|PSG5|PSMD9|QDPR|RMRP|RPP14|RPS14|S100A9|SATB2|SF3B6|SLC25A20|SPARC|SSSCA1|SUB1|TCOF1|TICAM2|TMED7-TICAM2|TMED7|TP53|TPCN1
1783	DOID:2913	acute pancreatitis	ACE|ADH1B|APCS|APOE|C12orf5|CAT|CCL2|CD14|CFTR|CNR1|CNR2|CPB1|CTSB|DEFA1B|DEFA1|DEFA3|FCGR3A|FCGR3B|FLNB|GCH1|GSTM1|GSTT1|HGF|HLA-DRB4|HSP90B2P|HSPA1A|HSPA1B|HSPA2|ICAM1|IL10|IL1A|IL1B|IL1RN|IL33|IL6|IL8|LPL|LRPAP1|LTA|MEFV|MIF|MPO|MPRIP|MTG1|MTHFR|NDUFA2|NFKBIA|NXF1|OR10A4|PRSS1|PRSS58|PTPRC|REG3A|RIPK3|S100A9|SEC14L2|SH2D1A|SPINK1|TAC1|TLR2|TLR4|TNF|TP53INP1|TP53|TYMS|USO1|VMP1
1784	DOID:2914	immune system disease	ACP1|ADAM33|ADA|AIRE|ALDH7A1|APCS|ARG1|ARL6IP5|ATF5|C4A|C4B_2|C4B|CCL3L1|CCL3L3|CCR2|CCR3|CCR4|CCRN4L|CD244|CD28|CD40LG|CD40|CD46|CD4|CD5|CD74|CD80|CD8A|CFH|CISH|CLSTN1|CNOT6|CNR2|CSF2|CSH1|CSH2|CTLA4|CX3CL1|CXCR3|CXCR4|CYP27B1|DCLK3|DOCK8|DPP4|DUSP10|EIF2AK4|EMD|EPHB2|ESR1|FCER1G|FCRL3|FCRL6|FHL3|FOXP1|FOXP3|GATA3|GCY|GSTM1|GSTT1|GZMB|HLA-DRB1|HLA-DRB4|HLA-E|HPN|HSPD1|ICOS|IDO1|IFNA13|IFNA1|IFNG…
1785	DOID:2916	hypersensitivity reaction type IV disease	PDE4A
1786	DOID:2917	cryoglobulinemia	BTG3|CCL2|CDR3|CXCL10|CXCL13|DUSP1|EVA1C|GSTK1|HBEGF|HLA-A|HLA-DRB1|HLA-DRB4|HPGDS|HUNK|IFNG|IL10|IL1R2|IL1RN|IVNS1ABP|PTPN11|RIT2|RTEL1|SLCO6A1|SOS1|TNFRSF10A|TNFRSF25|TNFSF13B|TNF|TSLP|VCAM1|VIPR1
1787	DOID:2920	membranoproliferative glomerulonephritis	ADAMTS13|ADRA1D|ALB|ANGPT2|ANTXR2|C1QA|C3|CALCA|CD46|CDK2|CDKN1B|CFHR1|CFHR3|CFHR5|CFH|COL4A5|CRYGD|CTGF|CXCR1|EDN1|FN1|HLA-DQB1|HLA-DQB2|HLA-DRB1|HLA-DRB3|HLA-E|IGAN1|IL1B|KRT5|MPO|NGDN|PFN1|PON1|PRF1|RBM45|RIT2|SERPINA1|SFXN1|SLC2A10|SPARC|TGFBR2|TNFRSF25|TSLP|VTN|VWF
1788	DOID:2921	glomerulonephritis	ACE|ACR|ADM|ADRA1D|AGTR1|AGTR2|AGT|AIF1|AKR1B1|ALB|ALOX15|ALOX5AP|ALOX5|ANKRD1|ANTXR2|ANXA5|APCS|AXL|BAX|BCL2|BTG3|C3|C4A|C4B_2|C4B|C5orf38|C6|CAT|CCL13|CCL1|CCL22|CCL2|CCL3|CCL4|CCL5|CCL7|CCR4|CCR6|CCRN4L|CD14|CD163|CD2AP|CD46|CD4|CD55|CD59|CD74|CFD|CFHR5|CFH|CNOT6|COL4A3BP|COL4A3|COL4A4|COL4A5|CR1|CRAT|CRP|CTLA4|CX3CL1|CX3CR1|CXCL10|CXCL9|CXCR3|CXCR4|DBA2|DCN|DDR1|DDX58|DES|DIANPH|EGF|EIF1|ELAN…
1789	DOID:2926	Klippel-Trenaunay syndrome	AGGF1|H19|IGF2|KTWS|VV
1790	DOID:2929	Newcastle disease	IRF5|TNFSF10
1791	DOID:2934	aleutian mink disease	PRH1|PRH2|PSAP
1792	DOID:2935	Chediak-Higashi syndrome	AP3B1|CD40LG|COL9A1|COL9A2|COL9A3|COMP|FOXP3|GATA3|HPS1|LYST|PIK3R4|REM1|SCN8A|SPP1|TFF1
1793	DOID:2942	bronchiolitis	CCL2|CCL3|CCL5|CCR5|CD14|CEL|CLC|COL5A1|CTLA4|CX3CL1|CX3CR1|CXCR2|CYP27B1|DHPS|ICAM1|IFI27|IFNA13|IFNA1|IFNA5|IFNG|IFNL3|IL10|IL13|IL17A|IL18|IL1RL1|IL4|IL6|IL8|IL9|JUN|LY96|MBL2|NANOS2|NDUFA2|NFKBIA|NOS2|NR1I2|NR3C1|PARP9|PVRL1|RNASE3|SFTPD|SLC27A5|TLR3|TLR4|TNF|VDR
1794	DOID:2945	severe acute respiratory syndrome	AA1|ACE2|ACE|AGT|AHSG|ANPEP|ASZ1|ATM|ATP6AP1|B2M|BAG3|BCL2L1|BRD2|CALR|CASP3|CASP8|CCL2|CCL5|CCR1|CCR3|CCR5|CD14|CD209|CD4|CD8A|CDCA7L|CDSN|CLEC4G|CLEC4M|CR1|CTSL|CXCL10|CXCL2|CXCL5|CXCL9|CYP4F3|DBT|DDX1|EIF2AK2|EIF2AK3|ERN1|ERN2|ERV3-1|ERVFRD-1|ERVW-1|FCER2|FGL2|FN1|GOT1|GPT|GSTK1|HLA-A|HLA-B|HLA-DQA1|HLA-DRB1|HLA-DRB4|HLA-DRB5|HLA-E|HMI|HNRNPA1|HPGDS|ICAM3|IFNA13|IFNA1|IFNB1|IFNG|IL10|IL12RB1|I…
1795	DOID:2951	motion sickness	ADRA2A|CNR1|CNR2
1796	DOID:2952	inner ear disease	COCH|FADD|FGF3|HLA-DRB4|IL1B|MMP2
1797	DOID:2957	pulmonary tuberculosis	ABCA4|ABCB1|ACE|AGO2|AGRP|AGTR1|AGTR2|AKT1|ALOX5|ARHGEF7|ASCC1|ATD|ATM|BTNL2|C19orf10|C4A|C4B_2|C4B|CASR|CCL2|CCL3|CCL4L1|CCL4L2|CCL4|CCL5|CCR2|CCR5|CD14|CD209|CD247|CD27|CD40|CD4|CD8A|CEL|COL4A5|CR1|CRAT|CSF2|CTLA4|CTSZ|CXCL10|CXCL9|CXCR4|CYP1A1|CYP27B1|CYP2C19|CYP2C9|CYP2D6|CYP2E1|DDIT3|DNAH8|DONSON|DST|EDNRB|EGFR|ESAT|FCGR2A|FCGR3A|FLNB|FOXP3|GEM|GIT1|GIT2|GNA12|GORASP1|GSTM1|GSTT1|HCST|HHAT|H…
1798	DOID:2960	photosensitive trichothiodystrophy	ERCC2|ERCC3|GTF2H5|NR1H2
1799	DOID:2962	Cockayne syndrome	ABCB1|ABCD1|ADA|AMPD1|APEX1|ATF3|ATR|BANF1|BLM|CAT|CCHCR1|CCRL2|CHPT1|CPD|CRAT|CSH1|CSH2|DHDDS|DHFR|EIF2AK1|ERCC1|ERCC2|ERCC3|ERCC4|ERCC5|ERCC6-PGBD3|ERCC6|ERCC8|FEN1|GCGR|GLB1|GLYAT|GTF2H1|GTF2H2C|GTF2H2D|GTF2H2|GTF2H3|GTF2H4|GTF2H5|HOMER2|HSPA9|IFNB1|LMNA|MAPK8|MS|MT2A|NF1|NR1H2|OGG1|PGBD3|PNN|POLH|PRNP|SKP1|SMARCA1|SMARCA2|SMARCA4|SRPX|TBC1D9|TP53|USP7|UVSSA|WRN|XPA|XPC|ZMPSTE24
1800	DOID:2965	bursitis	CXCL12|IL1B|IL6
1801	DOID:297	pleomorphic adenoma carcinoma	CDKN2A|EGFR|ERBB2|HMGA2|MDM2|PLAG1|TP53
1802	DOID:2972	renal artery obstruction	SERPINC1
1803	DOID:2975	cystic kidney	AHI1|ATF4|AVPR2|BBS10|BBS2|BMP1|CASR|CC2D2A|CEP290|DIABLO|DKK3|DNAAF1|EGFR|EGF|GCK|GLIS3|GPSM1|MAP4K2|MKKS|MKS1|NEK8|NEK9|NPHP1|NPHP3|OFD1|PCNA|PGPEP1|PKD1|PKD2|PRCP|PRKD1|PRKD2|PTMA|REN|SCT|SERPINB9|SLC41A1|TNF|TSC2|WT1|ZMYND10
1804	DOID:2977	primary hyperoxaluria	AGT|AGXT|GPI|GRHPR|HOGA1|HPR|PHC1|PHC2|PHC3|SLC14A2|UTS2R
1805	DOID:2978	carbohydrate metabolic disorder	HMGCL|PRKAG3
1806	DOID:2983	anuria	AGT|ALB|PLAU
1807	DOID:2986	IgA glomerulonephritis	ACE|ACOXL|ACTN4|ADD1|ADD2|ADM|ADRA1D|AGTR1|AGTR2|AGT|AGXT|ANPEP|ANTXR1|APC|APOE|APOL1|ARHGEF7|ASCC1|ASPG|ATR|BDKRB1|BDNF|BEST1|BGN|BHLHE22|BLNK|C1GALT1C1|C1GALT1|C1QA|C3|C4A|C4B_2|C4B|C5|CCL13|CCL2|CCR5|CD14|CD19|CD40|CD4|CD55|CD5|CD68|CD80|CD86|CDKN1B|CDKN1C|CDR3|CFB|CFHR1|CFHR3|CFH|CGN|CIB1|CIB2|CIC|COL4A2|COL4A5|CORO1A|CP|CTGF|CX3CL1|CX3CR1|CYP11B2|DCN|DCTN6|DEFA4|DEFA9P|DIANPH|DLL3|DNTT|DR1|E…
1808	DOID:2987	familial Mediterranean fever	ABCB1|ABCC6|ADRA1D|AICDA|APCS|BEST1|C5AR1|CALR|CASP1|COL9A1|COL9A2|COL9A3|COMP|CRP|CSRP1|CTLA4|DMD|ELF4|ESR1|F2|F5|FBLIM1|FCGR1A|GLA|GLO1|GOPC|HBA1|HBA2|HFE|HLA-DQB1|HLA-DRB1|HLA-E|HSP90B2P|IL1A|IL1B|IL6|IL8|KIDINS220|LMX1B|LYZ|MEFV|MICA|MID1|MIF|MPG|NLRP3|NOD2|OCA2|PLA1A|PPIAP10|PSTPIP1|PYCARD|RNPC3|S100A12|S100A1|S100B|SAA1|SAA2|SAA@|SCN8A|SERPINE1|THBD|TLR2|TLR4|TNFRSF1A|TNF|TRIM21
1809	DOID:2988	antiphospholipid syndrome	ABCA1|ADRA1D|ANXA2|ANXA5|APOH|ATXN2|C4A|C4B_2|C4B|CCL2|CD4|CPB2|CRP|CXCL12|ENPEP|F2RL1|F2|F3|F5|FASLG|FCGR2A|GNPDA1|GP1BA|GPI|GTPBP1|HLA-DMA|HLA-DMB|HLA-DQA1|HLA-DQB1|HLA-DRB1|HLA-DRB3|HLA-DRB4|HLA-DRB5|HLA-E|IGF1|IGFBP1|KLK3|LRP8|MTHFR|NEUROD1|NEWENTRY|NPC1|PF4|PLAT|PLG|PRH1|PRH2|PSAP|SELPLG|SERPINB2|SERPINE1|SH2B2|SH2B3|STAT4|TFPI|TLR4|TLR7|TLR8|TNFRSF10A|TNF|TUBB4B
1810	DOID:299	adenocarcinoma	A1BG|A1CF|AADAC|AASDH|ABCA1|ABCB1|ABCC10|ABCC11|ABCC1|ABCC2|ABCC3|ABCC6|ABCF2|ABCG2|ABL1|ACE|ACF|ACIN1|ACPP|ACSL4|ACSL5|ACSM1|ACTR1B|ADAM12|ADAM15|ADAM8|ADAM9|ADAMTS13|ADC|ADIPOQ|ADIPOR1|ADM|ADORA2B|ADRA1D|ADRB1|ADRB2|AFP|AGER|AGR2|AGTR1|AGTR2|AGT|AGXT|AHR|AKIRIN2|AKR1B10|AKR1C1|AKR1C2|AKR1C3|AKT1|AKT2|ALB|ALDH1A1|ALK|ALOX15B|ALOX15|ALOX5|ALX4|AMACR|AMFR|AMHR2|AMIGO2|ANAPC2|ANGPT1|ANGPT2|ANGPTL4|…
1811	DOID:2994	germ cell cancer	AR|ESR1|FGF4|KPNA2|LAMTOR3|PITRM1|POLD4|POLE4|TP53|XPA
1812	DOID:2996	mixed germ cell-sex cord neoplasm	CISH
1813	DOID:2997	Sertoli-Leydig cell tumor	CHST3|DICER1|FOXL2|HSD17B13|HSD17B7|SRY|TP53|VIM|WT1
1814	DOID:2998	testicular cancer	ACRBP|AFP|AKAP13|AKAP4|ANKRD36B|ARHGEF7|ARMC3|AR|ASCC1|ATF7IP|ATM|AZF1|BAGE|BCL10|CABYR|CCDC54|CCDC62|CCL17|CCNA1|CD40|CD4|CD8A|CEACAM5|CFHR2|CFHR5|CSF2|CT45A2|CTAG1A|CTAG1B|CTAG2|CTCFL|CTCF|CTU1|CYP1A1|CYP1A2|CYP1B1|CYP3A4|CYP3A5|CYP3A7|DAZL|DCAF12|DDX43|DDX53|DEPDC1|DMRT1|DNAJB1P1|DNAJB1|DNAJB8|DNMT1|DRD1|DSCR8|DSG2|DYNLT1|ERCC2|ERVW-1|ESCO1|ESR1|EVA1C|FAM46D|FAM71F2|FATE1|FGD1|FGFR2|FGFR3|FOSB…
1815	DOID:2999	granulosa cell tumor	ACVR1|AMH|BMPR1A|BMPR1B|BRCA1|BRCA2|BRD2|CCND2|CD44|CDKN2A|CTNNB1|DAXX|ESR1|ESR2|FANCF|FHIT|FLT1|FOXL2|FSHR|GATA4|GDF9|HOXA7|HTC2|INHA|KDR|KLK4|LHCGR|MAPK3|MCHR2|PADI4|PCNA|PGR|PKM|PPP1R2P9|PYCARD|QPCT|RASSF1|RUNX3|SEC14L2|TGFA|TKTL1|TP53|TSPY10|TSPY1|TSPY3|TSPY4|VEGFA|WT1
1816	DOID:3001	female reproductive endometrioid cancer	PTEN
1817	DOID:3007	breast ductal carcinoma	ALG1|APP|BUB1B|CD44|CD4|CLEC10A|CSNK1E|DLC1|DLEC1|DLG1|DLGAP5|DYNLL1|EGFR|EGF|ELN|ESR1|FHIT|FOSB|FOS|IL1B|IL6|ISCU|JUNB|JUND|JUN|LMNA|LOX|MAD2L1|MAPK3|MFGE8|MMP9|MT1A|MT1B|MT1E|MT1F|MT1G|MT1H|MT1IP|MT1JP|MT1L|MT1M|MT1X|MTNR1A|NR5A2|PAEP|PLG|RPA2|TNC|TP53|UBR5
1818	DOID:3008	invasive ductal carcinoma	ABCB1|ADAM12|ADAM9|ADRA1D|ANTXR2|APC|AQP5|AR|ATF4|ATN1|BAG1|BCAR1|BRCA1|BRCA2|BUB1B|CARD16|CAV1|CBX7|CCND1|CCND2|CD34|CD82|CDH1|CDK2AP2|CDKN2A|CISH|CLDN4|CLDN7|CMD1B|CSE1L|CST6|CTNNBL1|CTNND1|CTSD|CXCL14|CYP27B1|DNMT1|DYT10|EGFR|ENO1|ERBB2|ESR1|F11R|FHIT|FLT1|FMO2|FMO4|FN1|FOXF1|FOXO3|FZR1|GABRP|GHSR|GRN|GSTP1|HIC1|HLA-G|HPSE|HS3ST2|HSD17B12|HSD17B13|HSD17B7|HTC2|INSIG2|IRF1|IRF5|ITIH5|ITK|KATNB1…
1819	DOID:3010	lobular neoplasia	CDH1|COX2|EGF|ESR1|FBXW7|FZR1|HSP90AA1|KCNIP3|LIMK1|LIN52|LIN54|LIN9|NOLC1|PRTN3|PTGS2|PTTG1|RAB3GAP1|RBBP4|RBL2|RRM2|SET
1820	DOID:3012	Li-Fraumeni syndrome	AIC|AR|ATM|BDNF-AS|BDNF|BRCA1|BRCA2|CAV1|CCHCR1|CCRL2|CD34|CD44|CDH1|CDK4|CDKN1A|CDKN2A|CHEK1|CHEK2|CIR1|CR1|CREG1|DOCK11|EFS|EIF2AK1|ELANE|ERBB2|EZH2|FANCB|FLNB|FLT3|FZR1|GEM|H2AFX|HLA-DRB4|HTC2|IDH1|IDH2|IFNA13|IFNA1|JAK2|KCNJ5|KIR2DL3|KIR2DS2|KIR2DS5|KIR3DL1|KIT|LFS3|MDM2|MLH1|MPL|MSD|MSH2|NF1|NPM1|NR1H2|PRTN3|PTEN|RB1|SCT|SF3B1|SF3B2|SHH|SRSF2|TERC|TP53|TSC1|TWSG1|U2AF1|WT1
1821	DOID:3016	breast malignant phyllodes tumor	TP53
1822	DOID:3017	breast sarcoma	IL4|TP53
1823	DOID:302	substance abuse	BDNF|CHPT1|CNP|CNR1|CNR2|COMT|CXCR4|DHDDS|DRD2|DRD4|DRD5|EP300|EPB41|FAAH|GABRA2|HINT1|HTR1B|IL16|MAG|MAOA|MAOB|MLN|MOBP|MT1E|OLIG2|OPRM1|PDE10A|PDYN|POMC|SGSM3|SLC18A2|SLC6A3|SLC6A4
1824	DOID:3021	acute kidney failure	AADAC|ABCB1|ACE|ACKR3|ADAMTS13|ADCYAP1|AGTR1|AGT|ALDH7A1|APOE|ARFIP1|ATF3|ATM|B4GALNT2|BAIAP2|BCL2|BMI1|BMP7|BRAF|BUB1B|C3|CAD|CALD1|CARF|CASP3|CAT|CBX7|CCL21|CCL2|CDC6|CDCA7L|CDK2AP2|CDK5R1|CDKN1A|CDKN2AIP|CDKN2A|CDKN2B-AS1|CDKN2B|CDKN2D|CFB|CFH|COMMD3-BMI1|COMT|CPT2|CTBP1|CTBP2|CTLA4|CTNNBL1|CXCL12|CXCR4|CYBA|CYP2B6|CYP3A4|CYP3A5|CYP3A|DCN|DCTN5|DDR1|DECR1|DFFB|DLD|E2F1|EDN1|EDNRA|ELANE|EPO|F9|…
1825	DOID:3025	acinar cell carcinoma	ACACA|APC|BRCA1|CENPF|CTNNB1|EGFR|ERBB2|ERG|ETV6|GRP|KCNH2|KRAS|LYZ|MIB1|MKI67|MTOR|NTRK3|PROC|RASSF1|S100A1|S100B|SERPINA1|TP53
1826	DOID:303	substance-related disorder	ABCC4|ABLIM1|ADARB2|ADH7|AFF3|AGBL4|AKAP7|ANO4|APPL2|AR|ATP1B1|BCAR3|BDNF|BPIFA2|C10orf11|C10orf82|C19orf18|C5orf63|CADPS2|CCDC91|CD274|CDCP1|CDH13|CERS6|CFTR|CHCHD3|CHD1L|CHRM2|CHRNA2|CHRNA3|CHRNA5|CHRNB4|CNR1|CNR2|COLEC12|COMT|CSMD1|CSMD3|CSRNP3|CSRP3|CTNNA3|CXCL14|CYP2D6|DDX1|DNAH8|DOCK1|DRD2|DRD4|DSCAM|EHHADH|ESR1|ETV6|FAAH|FAM126A|FAM184A|FAM184B|FARP1|FASLG|FHIT|FHOD3|FKBP15|FKBP5|FRMD4A|GB…
1827	DOID:3030	mucinous adenocarcinoma	A2M|ABCA1|ABCB1|ABCC1|ACIN1|ACPP|ACSL4|ACSM1|ACTR1B|ADC|ADRB1|AFP|AGR2|AGTR2|AGXT|AHR|AK3|AKR1B10|AKR1C1|AKR1C3|AKT1|ALK|ANGPTL4|ANTXR2|ANXA10|ANXA2|ANXA8L1|ANXA8L2|ANXA8|AP5B1|APC|APEX1|API5|APOLD1|APRT|AQP1|AREGB|AREG|ARID1A|AR|ASPH|ATD|ATM|BAX|BCL2L2-PABPN1|BCL2L2|BCL2|BHLHA15|BRAF|BRCA1|BRMS1L|BRMS1|BSG|BTG2|CADM1|CALCR|CALR|CAT|CBX8|CCND1|CD109|CD24|CD28|CD44|CD55|CD82|CD8A|CDH13|CDH1|CDK2|C…
1828	DOID:3039	cecum adenocarcinoma	CHGA
1829	DOID:3042	allergic contact dermatitis	ABCA6|ACE|ADRBK1|AGO2|ASRGL1|BCL2|BMP6|CALCRL|CASP8|CCL17|CCL19|CCL27|CCR2|CCR5|CD36|CD3D|CD4|CD8A|CIDEC|CISH|CNTN3|CREM|CSF2|CTSC|CXCL10|CXCL11|CXCL2|CXCR3|CYP1A1|EGFR|EMB|ETS2|F13A1|FCGR3B|FGL2|FLG|FYB|GZMB|HLA-DQA1|HPD|HSD11B1|ICAM1|IFI30|IFNG|IGSF6|IL10|IL16|IL1A|IL2RA|IL2|IL32|IL4|IL5|IPCEF1|ITGAM|KMO|LOC100509457|LYST|MEOX1|MMP3|MMP9|MRC1|MXD1|NAMPT|NAT2|NINJ1|NR1I2|NUMA1|PHLDA1|PIM1|PLAT|P…
1830	DOID:3044	food allergy	ALRH|AOC1|CD14|CD4|CDSN|CMM|FCER2|FLG|FOXP3|GCG|IFNL3|IL10|IL13|IL4|IL5|KRT20|MADCAM1|MBTPS1|NAA16|NAT2|NDUFA2|NFKB1|NLRP3|SLC11A1|SLC38A1|SPHK1|STAT6|TGFB1|TGFBR1|TGFBR2|TLR2|TLR4|TSLP
1831	DOID:3049	Churg-Strauss syndrome	BCHE|C19orf10|CD8A|DDR1|FASLG|FAS|GYPA|HLA-A|HLA-B|HLA-DRB1|HLA-DRB3|HLA-DRB4|IL10|IL25|MPO|PITRM1|PREP|PRTN3|RNASE3|TNFRSF10C|TRB|WG
1832	DOID:305	carcinoma	A1CF|AAA1|AAAS|AATF|ABCA1|ABCB1|ABCB6|ABCC1|ABCC2|ABCC3|ABCC5|ABCD3|ABCG2|ABI3BP|ABI3|ABL1|ABO|ACACA|ACCS|ACE|ACF|ACKR3|ACLY|ACP5|ACR|ACSL1|ACSL5|ACSM1|ACSS2|ACTA1|ACTB|ACTG1|ACTN4|ACTR1B|ACVR1|AD5|ADAM12|ADAM15|ADAM17|ADAM28|ADAM9|ADAMTS15|ADAMTS18|ADAMTS1|ADAMTS8|ADAMTS9|ADARB1|ADCY5|ADC|ADH1B|ADM|ADRA1D|ADRBK1|ADRM1|AFAP1L2|AFAP1|AFP|AGER|AGFG1|AGO1|AGO2|AGR2|AGR3|AGRN|AGTR1|AGT|AGXT|AHCYL2|AH…
1833	DOID:3052	Balkan nephropathy	ABCB1|ALB|GSTM1|GSTP1|GSTT1|NEUROD1|NQO1|TP53|TUBB4B
1834	DOID:3055	paratyphoid fever	PACRG|PARK2
1835	DOID:3068	glioblastoma multiforme	ABCB4|ABCC1|ABCC3|ABCC4|ABCC5|ACTN4|ADARB2|ADC|ADRA1D|ADSL|AEBP1|AGAP2|AGT|AGXT|AHCY|AKT1|AKTIP|ALAD|ALDH1A1|ALKBH2|ALOX15|ALOX5|AMELX|ANGPTL4|ANXA2|ANXA6|ANXA7|APLP2|APPL2|AQP1|AQP4|ARHGEF6|ARNTL|ARR3|ARSI|ASCL1|ASIC2|ASL|ASPM|ASS1|ATM|ATRX|B3GAT1|BAI1|BCL2L12|BCL2|BEST1|BEX1|BEX2|BMI1|BNIP3|BRAF|C12orf5|CA2|CALM1|CALM2|CALM3|CAMKMT|CAPG|CASP3|CASP8|CASR|CCL22|CCL2|CCL5|CCR4|CCRN4L|CD151|CD24|CD…
1836	DOID:3069	astrocytoma	ABCB1|ABCC1|ABCC3|ACHE|ACTB|ACTG1|ACTN1|ACTN4|ADAMTS13|ADARB1|ADAR|ADM|ADRA1D|AGO2|AHSA1|AIF1|AIFM1|AIMP2|AJAP1|AKR1C3|AKR7A2|AKT1|ALOX5|ANGPT1|ANTXR2|ANXA1|ANXA2|APC|APOD|APOE|APRT|AQP1|AQP4|ARHGAP24|ARR3|ASCL1|ATAD3B|ATM|ATN1|ATP1B2|ATRN|ATRX|B2M|BCCIP|BCL2L1|BDH2|BDNF|BHLHE22|BMI1|BRAF|BSCL2|BSG|C21orf33|CA12|CA9|CALCR|CALR|CASR|CAV1|CCKBR|CCK|CCL2|CCNB2|CCND1|CCNT1|CCR5|CD248|CD24|CD44|CD46|C…
1837	DOID:3070	malignant glioma	ABCA1|ABCC3|ACSL5|ADAM17|ADAMTS13|AGT|AGXT|AHR|AHSA1|AIMP2|AKT1|AKT2|ANGPT1|ANGPTL4|APLNR|ARHGEF2|ARR3|AR|ATF5|AURKB|AZF1|BAI3|BBC3|BCAN|BCKDHB|BCL2|BDNF-AS|BDNF|BEX1|BEX2|BMPR2|BNIP3|BSG|C2orf40|CA9|CALR|CASD1|CASP1|CASP6|CASP8|CASR|CCL2|CCND1|CCND2|CCND3|CCR2|CD248|CD274|CD27|CD44|CD46|CD5|CD70|CD97|CDK2AP2|CDK2|CDK4|CDKN2A|CDKN2B|CHPT1|CIITA|CNTN2|COX2|CREB3L2|CRK|CSF2|CTNNBL1|CX3CR1|CXADRP1|C…
1838	DOID:3071	gliosarcoma	ABCA4|ADAM17|AIF1|AIFM1|AKT1|BRAF|CCKBR|CCK|CCND3|CDK4|CDKN2A|CYP2B6|CYP2C18|DCK|EGFR|EGF|ESR1|FREM2|GAL|GAST|GCH1|GCSAM|GDNF|GFAP|GNA12|HGF|IDH1|IL6|ITK|KITLG|KIT|LHFP|MDM2|MMP2|MMP9|MUC5B|NES|NIF3L1|PDGFA|PDGFRA|PDGFRB|PITX1|PLAU|POR|PTEN|PTGS1|PTGS2|RB1|RIPK2|SAGE1|SCARNA5|SLC22A3|SNORD87|SNRPE|SOS1|STOML3|TH|TNFRSF6B|TP53|URI1|VEGFA
1839	DOID:3074	giant cell glioblastoma	MDM2|PTEN|TP53
1840	DOID:3076	adult astrocytic tumour	EGFR
1841	DOID:3078	grade III astrocytoma	ADM|ANXA2|APOD|APTX|ARHGAP24|ASCL1|ATP1B2|ATRN|BCL2|BHLHE22|CA9|CAV1|CCND1|CCND2|CD163|CD70|CDK2|CDK4|CDKN2A|CDKN2B|CDKN2D|CTNNB1|CTSD|CXCL12|DMBT1|DUSP4|EGFR|EGF|EPHA1|ERCC1|ESR1|F9|FGFR2|FGFR4|GFAP|GPR162|GSTP1|GSTT1|H3F3A|H3F3B|HIF1A|HPSE|HRK|HTC2|IDH1|IDH2|IFNB1|IGFBP2|IL1RN|IL23A|IL4|INA|ITGA5|ITGAV|JTB|KIF15|KIFC1|KIT|KLF6|LGALS3|LRRN2|MAPK1|MDM2|MGMT|MIB1|MIR137|MIR335|MKI67|MMP25|MMP9|MNA…
1842	DOID:308	early myoclonic encephalopathy	CDK5R1|DCTN5|HRES1|LCN2|SLC25A22|TMED9|TPPP
1843	DOID:3081	cystic lymphangioma	EVA1C|HTC2|HUNK|PTPN11
1844	DOID:3082	interstitial lung disease	ABCA3|ADAM9|AP3B1|BDNF|CADM1|CALR|CANX|CCL5|CCS|CD4|CEL|CXCL10|CYP2B6|DUSP23|EGFR|FASN|FAS|FCER2|FEV|FGF2|HLA-DPB1|HLA-DRB1|HLA-DRB4|HMGA2|HPS1|HPS4|HSPB3|IDUA|IFIH1|IFNG|IGF1|IL10|IL12A|IL17A|IL18|IL1A|IL1R1|IL1RN|IL2|IL4R|IL4|IL6|IRF5|ITGAE|ITK|LCN1|MBTPS1|MMP1|MUC1|MUC5B|NKX2-1|NOD2|NTF3|OR2T12|PAH|PARP9|PDC|PNKD|PPIG|PRH1|PRH2|PSAP|RBM45|S100A9|SFTPB|SFTPC|SFTPD|SLC22A3|SLC27A5|SNRNP70|SOD2|S…
1845	DOID:3083	chronic obstructive pulmonary disease	A2M|ABCA1|ABCA5|ABCA6|ABCA7|ABCB11|ABCB1|ABCC1|ABCC2|ABCC4|ACE|ACSM1|ADAM33|ADH1C|ADIPOQ|ADIPOR1|ADM|ADORA2A|ADRA1D|ADRB1|ADRB2|AGER|AGTR1|AHCY|AHRR|AHR|AHSA1|AIMP1|AIMP2|AKR1A1|AKR1C3|AKR1C4|AKT1|ALAD|ALDH1L1|ALDH2|ALOX12|ALOX15|ALOX5|ALRH|AMACR|AMFR|AMT|ANGPT2|ANK3|ANXA5|APAF1|APC|APEX1|APOA2|APOA4|APOB|APOE|APP|APRT|AQP5|ARCN1|ARHGDIB|ARNT|ATD|ATF4|ATM|ATP1B2|ATP2A2|ATRX|AURKA|AXIN2|AZF1|B3GAT…
1846	DOID:3086	gingival overgrowth	ABCB1|CTLA4|EDN1|FGF7|HSPG2|IL15|IL6|ITGA2|MMP1|MMP3|SPARC|TGFB1
1847	DOID:3087	gingivitis	ACACA|ATM|BOP|C22orf29|CD4|CST3|ESR1|EYA1|FOXP3|GCFC2|GNB1L|HSPA14|HSPD1|IFNG|IL10|IL11|IL12A|IL17A|IL18|IL1A|IL1B|IL1RN|IL2RA|IL6|INS|ISG20|ITGAL|ITGB2|JMJD6|LTA|LTBR|MMP9|NLRP2|NLRP3|NOS2|OPN1SW|PYCARD|SELE|SMC3|SMYD1|STS|TLR2|TLR4|TNFRSF25|TNF|TRBC1|TRB|TRGV3|TSPO
1848	DOID:3093	nervous system cancer	BCHE|BRAF|CCL2|CDKN2A|CDKN2B|COX8A|ENC1|EPO|FHIT|GEM|GMNN|MDK|MSI1|MYCN|NES|NF1|NF2|NGFR|NGF|PTN|RB1|REST|SIRT2|TCHP|TP53|VEGFA|VHL
1849	DOID:3095	germ cell and embryonal cancer	ALDH1A1|ALDH3A1|APC|AR|ATF7IP|BAK1|BCL10|BLMH|BRAF|CD9|CLPTM1L|CYP17A1|CYP1A1|CYP1A2|CYP1B1|CYP2B6|CYP2C19|CYP2C9|CYP3A4|CYP3A5|DMRT1|DND1|DPPA3|FSHR|GDF3|GSTA1|GSTP1|HLA-DQA1|HLA-DQB1|HLA-DRB1|HSD17B1|HSD17B4|IGF1|IGF1R|IGF2|IGFALS|INHA|INHBA|INHBB|INHBC|INHBE|KITLG|KRAS|NANOG|PARP1|PDE11A|PHC1|POU5F1|SCNN1A|SLC2A3|SMAD4|SPRY4|TERT|XRCC1
1850	DOID:310	MERRF syndrome	AAA1|AAAS|AASS|APP|C10orf2|CLN3|COX2|COX5A|COX8A|CPOX|CSTB|HSPB1|HSPB2|HSPB3|IL1A|IL1B|MAP1LC3A|MMP1|MPG|POLG|PR@|PRKCD|PRPF6|PTGS2|SARDH|SDHB|SDSL|SDS|SLC25A4|STS|TK2|TRMU|TRNF|TRNK|TRNL1|UBL5|UCN3
1851	DOID:3103	thoracic outlet syndrome	ACTR1B|AGA|AIFM1|AR|BTG2|CBX8|CREBBP|DEFA1B|DEFA1|DEFA3|EIF4E|EP300|FOXO1|FOXO3|HP|IL4|IL5|MSMP|MTOR|NELFCD|NUP214|OPN1LW|OR10A4|PAG1|PCBP4|PCSK1|PMAIP1|RPTOR|SIRT1|THAS|TNFSF10|TXN
1852	DOID:3109	idiopathic CD4-positive T-lymphocytopenia	CD8A
1853	DOID:3110	papillary cystadenocarcinoma	HEY|TP53
1854	DOID:3111	cystadenocarcinoma	ETV6|MUC2|MUC5AC|NTRK3|PADI4
1855	DOID:3112	papillary adenocarcinoma	EGFR|F2RL1|GHRH|KEAP1|NFE2L2|TP53
1856	DOID:3113	papillary carcinoma	ADAM10|AKAP9|ANXA1|AQP4|AREGB|AREG|ASAH1|B3GAT1|BMI1|BRAF|BRCA1|BRCA2|C21orf2|CCDC6|CCNC|CCND1|CD44|CD82|CDC6|CDKN1B|CDKN2A|CGA|CHGA|CKAP4|CLDN3|CLDN4|COPS5|COX3|CREB1|CRP|CTSB|CTSL|CXCL16|CXCR6|CYP19A1|CYP1A1|DUSP1|DYT10|EGF|EIF2AK2|EIF2S1|EIF4E|ENOPH1|EPCAM|ERBB2|ETFA|F9|FAM13B|FBN2|FGF3|FGFR3|FN1|FUT8|GAPDH|GAS1|GGT1|GPC3|GRP|GSTP1|HGF|HM13|HMGA2|HPSE|HRAS|HSP90AA1|HSP90AB1|HSPG2|HT|IGFBP5|IL6…
1857	DOID:3114	serous cystadenocarcinoma	AHR|AKT1|ALDH1A1|ALK|ARHGAP24|ARNTL|AR|BCL2|BRAF|BRCA1|BRCA2|CDK7|CDKN2A|CLDN3|CLDN4|CPE|DAB2|DPP4|EGFR|EGF|EHF|ERBB2|ESR1|FOLR1|HLA-G|HTC2|INS|KRAS|LSS|MMP14|MMP2|MSLN|NR5A1|NR5A2|P2RX5|PARP1|PAX2|PDCD4|PGR|PIK3CA|PIK3CB|PIK3CD|PIK3CG|PPP2R1A|PPP2R4|PRAME|PSC|PSD4|PTEN|PTGS2|QPCT|RHOA|SF1|SFXN1|SHBG|SKIL|SPP1|SRA1|TNXB|TP53|TP73|TYMP|VEGFA|WT1
1858	DOID:3116	kidney benign neoplasm	OGG1
1859	DOID:3117	hepatobiliary benign neoplasm	TP53
1860	DOID:3118	hepatobiliary disease	ABCB11|CFTR|FECH|TP53
1861	DOID:3119	gastrointestinal system cancer	ABCB1|ACAD8|ACP1|ACVR2A|ALX4|APC|AURKA|BAG3|BAK1|BAX|BMP4|BNIP3|BRCA2|CALM1|CALM2|CALM3|CASP5|CBS|CCKBR|CCK|CD4|CDH1|CDX2|CEACAM5|CEACAM6|CFH|CHEK2|COX2|CYP2B6|CYP3A4|CYP3A5|DAND5|DCC|DPYD|EGFR|EPHA2|ERBB2|ERCC1|FEN1|FHL1|FHL2|GAST|GRP|GSK3B|GSTK1|GSTM1|HFE|HHIP|HLA-E|HNF4A|HPLH1|HSF1|HSP90AA1|IGF1R|IL11|IL6|IL8|INS|IQCB1|IRF1|ITK|KIT|KLF4|KRAS|KRT20|LEP|LGR5|MAP3K11|MAPK8|MLH1|MMP1|MMP2|MMP7|MRC…
1862	DOID:3121	gallbladder cancer	ABCB1|ABCG8|ADRA1D|APC|APOB|ARHGAP24|BCKDHB|CARTPT|CASP8|CD80|CD86|CDKN2A|CEACAM5|CTGF|CXCR2|CYP17A1|CYP1A1|CYP7A1|ECD|EGFR|EGF|ERBB2|ERCC2|ESR1|ESR2|FIGF|FOXP3|GPC3|GSTM1|GSTM3|GSTP1|GSTT1|HGF|HPGDS|IL1B|IL32|IL8|KEAP1|KRAS|MMP13|MMP1|MSH2|NAA16|NANOS2|NAT2|NFE2L2|NOS2|OGG1|PGR|PROC|PSCA|PTGS2|RNASEL|SAGE1|SGCB|SHBG|SHFM1|SIRT2|SLC38A1|SNAI1|SNORA73A|TBC1D9|TGFB1|TGFBR2|TLR2|TLR4|TNF|TP53|TP73|V…
1863	DOID:3127	proctitis	ANG|ENG|FGF1|HLA-DRB1|MMP8|PLAU|RBM45|TLR6
1864	DOID:3128	anus disease	NOD2
1865	DOID:3132	porphyria cutanea tarda	CD6|CPOX|CYP1A1|CYP1A2|EEF1A2|GSTK1|GSTM1|GSTT1|HAMP|HFE2|HFE|HMBS|IL6|MMP2|MMP3|PCNT|PIK3CA|PIK3CB|PIK3CD|PIK3CG|PLEC|PPIG|PPOX|SLCO6A1|SOAT1|TFR2|TFRC|UROD
1866	DOID:3133	acute porphyria	ALAD|HMBS|PPOX
1867	DOID:3134	facial dermatosis	C9
1868	DOID:3136	scalp dermatosis	HLA-C
1869	DOID:3138	acanthosis nigricans	CRS|FGFR1|FGFR2|FGFR3|INSR|INS|KRT18|MSC|PCNA|SLC25A37|TWIST1
1870	DOID:314	tenosynovial giant cell tumor	AR|CSF1R|CSF1|CSF2|MTOR|PTH
1871	DOID:3142	leg dermatosis	HLA-C
1872	DOID:3144	cutis laxa	ADRA1D|ALDH18A1|ATP6V0A2|B3GALT6|CAT|CRAT|CTSS|EFEMP2|EGF|ELN|FBLN1|FBLN5|FBN2|FOSB|FOS|GLYAT|GORAB|GP1BA|GSN|JUNB|JUND|JUN|KAL1|KMT2D|LOXL1|LOX|MKKS|MMP12|MMP14|MMP2|MMP9|PLAT|PYCR1|SERPINA1
1873	DOID:3145	hyperlipoproteinemia type III	APOA5|APOB|APOC1|APOC2|APOE|CD44|CETP|CYP3A4|GZMB|HAP1|HLP|HSPG2|IAPP|INS|LCAT|LDLR|LIPC|LPL|NDUFAF3|SDC2|SHH|SKIV2L|TCF4|VSNL1
1874	DOID:3146	lipid metabolism disorder	ABCA1|ACADM|ANGPTL3|APOA2|APOA5|APOB|APOC3|APOE|ASAH1|CELSR2|CETP|CILP2|CPT2|GALNT2|GCKR|HADHB|INS|KCTD10|LCAT|LDLR|LIPC|LPL|MLXIPL|MTTP|NR1H4|PBX4|PNPLA2|PON1|PSRC1|RXRG|SORT1|TBL2|TFEB|TNF|TRIB1
1875	DOID:3149	keratoacanthoma	ALK|AREG|BRAF|CCND1|CD44|CDKN1B|CDKN2A|CTNNB1|DCTN6|HRAS|IFI27|IKBKG|MLH1|MMP13|MRC1|MSH2|MSH6|PAK2|PCNA|PI3|PSMD9|PTGS1|PTGS2|RMDN3|S100A7|S100A9|SSSCA1|TERT|THBS1|TICAM2|TMED7-TICAM2|TMED7|TP53|XPC
1876	DOID:3151	skin squamous cell carcinoma	AQP3|BRAF|CCND1|CD44|CD4|CDH13|CDKN2A|COX2|CSHL1|EGFR|EGF|EPHB2|ERBB2|FAS|FGFR2|FGFR3|FOXE1|FUT1|HDAC9|HRAS|IGF1R|IL10|KLF4|KRT16|KRT17|KRT72|KRT7|MAPK1|MC1R|MET|MIR361|MMP13|MTHFR|MYC|NR3C1|OCLN|OR7E62P|OXA1L|PEBP1|PLK1|POLH|POLQ|PSPH|PTCH1|PTGS2|PTPRD|PTPRJ|RAD21|RARRES2|RBPJ|RSPO1|S100A4|SCLY|SERPINB4|SHFM1|STAT3|TAL1|TP53|VEGFA|VEGFC|WWOX|XRCC1
1877	DOID:3153	lipomatosis	CEL|HMGA2|HNF1B|HNF4A|IH|MEN1|PTEN
1878	DOID:3156	incontinentia pigmenti achromians	HMI
1879	DOID:3158	hand dermatosis	FLG|IL10|IL1A|IL1B|IL8|KDR|TNF
1880	DOID:3159	photosensitivity disease	FERMT1|MC1R
1881	DOID:3162	malignant spindle cell melanoma	HLA-DRB3|MRAP|TNFRSF25
1882	DOID:3165	skin benign neoplasm	CYLD|FGFR3|FH|FLCN|NTRK1
1883	DOID:3166	leukemoid reaction	ADAMTS13|CAPN3|CASP3|CMYA5|COMT|CTCF|CYP1A1|DPP4|DSCAM|EFS|EGFR|EIF4E2|ESR1|ETS2|EZH2|FANCB|GATA1|HBG1|ITGA2B|JAK3|KANSL1|KIT|MAP3K10|MIB1|MKI67|MPL|MPST|MSTO1|PR@|QRSL1|RASSF2|SH2B3|STIM1|TAM|THPO|TTN|TXNRD2|UCN3|VWF|WWC1
1884	DOID:3168	squamous cell neoplasm	BCL2|BIRC5|CCND1|CYP2E1|DVL1|EGF|GSTM1|IL10|PADI4|POMC|PTGS2|TCEAL1|TOP1|TP53|TP63|TP73|VEGFA
1885	DOID:3172	papillary adenoma	ALOX5|AMACR|APC|BCL2|BCL2L1|CTNNB1|CYP1B1|GJA1|GJB1|IGF1|KRAS|MTRR|MUC2|PRL|PTMA|SEPP1|SLC19A1|TCN2|TP53|TRPM7|TSHR|TXNRD1|VHL
1886	DOID:3178	skin papilloma	PARP1|PLAT|PTEN|SNRPE
1887	DOID:3179	inverted papilloma	CDKN2A|DCTN6|EGFR|IFI27|MSH6|MSX2|PAK2|PSMD9|SSSCA1|TICAM2|TMED7-TICAM2|TMED7|TP53
1888	DOID:318	progressive muscular atrophy	AR|C9orf72|SMN1|SMN2|VCP
1889	DOID:3181	oligodendroglioma	ADCYAP1R1|ADC|ADM|AJAP1|AP4B1|ARHGAP24|ARHGDIA|ARHGEF16|ATAD3A|ATAD3B|ATN1|ATRX|BCAN|BCL2L1|BEX1|BEX2|BHLHE23|BRAF|BRCA1|C1QBP|CACNA1F|CAMTA1|CAV1|CCNO|CD44|CD8A|CDK2|CDK4|CDKN1A|CDKN2A|CDKN2C|CIC|CITED4|CNTNAP2|CSMD2|CSPG4|DCX|DFFB|DIRAS3|DMBT1|DTX1|DUSP2|EDNRB|EGFR|EGF|ERCC2|EXOSC3|EZH2|FPR2|FUBP1|GDF15|GDNF|GFAP|GLTSCR1|GLTSCR2|GNA12|GRN|GSTM1|GSTP1|GSTT1|HES1|HES6|HEY1|HMGB1|HNRNPA1|HPSE|HRAS…
1890	DOID:3183	childhood oligodendroglioma	DTX1|GDNF|HES1|HEY1|IDH1|IDH2|TP73-AS1
1891	DOID:3186	adult oligodendroglioma	DTX1|GDNF|HES1|HEY1|IDH1|IDH2|TP73-AS1
1892	DOID:319	spinal cord disease	ADA|AGRN|APOE|APP|ATF7IP|BCR|BTD|CCL14|CD4|CD8A|COL6A1|CSF2|CYP27B1|DPYSL5|F2R|FOXP3|HLA-C|HLA-DRB1|HLA-DRB4|IFNG|IL10|IL15|IL2|IL6|IL8|KIR2DS1|LAMC2|LTA|MBP|MMP9|MS|MTHFR|NR1I2|OPLL|PTPN13|PWAR1|RB1CC1|SLC52A2|THBS1|TNF|TTR|VDR
1893	DOID:3191	nemaline myopathy	ACTA1|ACTC1|CFL2|CKM|DES|GJB6|KBTBD13|KLHL2|KLHL40|KLHL41|LOC101060256|MCOLN1|MYOZ2|NEB|PANO|PRKAG2|RPL3|RYR1|SBDS|SDS|TNNT1|TPM1|TPM2|TPM3|TPMT
1894	DOID:3192	neurilemmoma	ABCA2|AKT1|ANGPT1|ANGPT2|CXCL16|CXCR6|EGF|EGFR|ETS1|GFAP|HGS|NF1|NF2|RAC1|TIE1|TP53
1895	DOID:3193	peripheral nerve sheath neoplasm	EGFR|EGF|HTC2|NF1|TP53
1896	DOID:3196	cellular schwannoma	NF1|NF2
1897	DOID:3200	cerebellopontine angle tumor	APEX1|BRIP1|CASP8|CCND1|CCNH|CDKN1A|CDKN2A|CHEK1|CHEK2|CYP1A1|CYP1B1|CYP2E1|EPHX1|ERCC2|ERCC4|ERCC5|GLTSCR1|GSTM3|LIG1|LIG4|MDM2|MGMT|MSH2|MUTYH|NBN|NF2|NQO1|OGG1|PARP1|PCNA|POLB|PTEN|RAD23B|RAD51|RAD52|TP53|XPC|XRCC1|XRCC2|XRCC3|XRCC4|ZNF350
1898	DOID:3204	neurilemmomatosis	CABIN1|IGL|NF1|NF2|PRKAR1A|SMARCB1|TSC1
1899	DOID:3205	melanotic neurilemmoma	GNAQ|PRKAR1A|SULT4A1
1900	DOID:3209	junctional epidermolysis bullosa	AP4B1|BHLHE22|BHLHE23|CCDC6|CGA|CHGA|COL17A1|COL7A1|DST|EEF1B2P2|F9|IL8|ITGA3|ITGA6|ITGB4|LAD1|LAMA3|LAMA4|LAMA5|LAMB3|LAMC1|LAMC2|PTCH1|RET|TAS2R38|TBX1|TUBB3|WARS
1901	DOID:321	tropical spastic paraparesis	ACAN|ANTXR2|ANXA5|APCS|APOA2|ATF7IP|B2M|CD14|CD19|CD244|CD274|CD27|CD44|CD4|CD8A|CDR3|CSF2|CTLA4|CXCL10|ERVW-1|FOXP3|GEM|HBZ|HLA-A|HLA-B|HLA-C|HLA-DRB1|HLA-DRB4|HLA-E|HNRNPA1|IDH1|IDH2|IFNG|IFNL3|IL10|IL15|IL18|IL2RA|IL2|IL6R|IL6|ISG20|KIR2DS1|KIR3DL1|KIR3DS1|KLRC1|KLRC4-KLRK1|KLRD1|KLRK1|LAMC2|LTA|MMP9|MS|MT4|NDUFA2|PDCD1|PTHLH|RBM45|RPL17-C18orf32|RPL17|S100A9|SELL|SERPINH1|SH2D1A|SLAMF1|SLC2A1…
1902	DOID:3210	Pelizaeus-Merzbacher disease	AURKB|CSF2|DDIT3|GJA3|GJC2|GPM6B|IFT122|L1CAM|LAMC2|LMNB1|MBP|MCM3|PDXP|PLP1|PRDX5|PRPF4|PTHLH|RNF6|SLC2A4|SPG16|VCAM1
1903	DOID:3211	lysosomal storage disease	AGA|ALAS2|ARSA|ARSB|ARSK|ASAH1|ATN1|CD34|CLN3|CLN6|CTNS|CTSA|CTSB|DNASE1L3|EGFL7|ELF3|ERV3-1|ERVFRD-1|ERVW-1|FIG4|FLNB|FUCA1|FUT1|GAA|GALC|GALNS|GAL|GBA|GCDH|GCSAM|GEM|GLA|GLB1|GMNN|GNPTAB|GNPTG|GNS|GRN|GUCY2EP|GUSB|HEXA|HEXB|HGSNAT|HPP1|HYAL1|IDS|IDUA|ITPR1|ITPR2|ITPR3|KARS|LAMP1|LIPA|MAN2B1|MANBA|MCOLN1|MFSD8|MOGS|MPEG1|NAGA|NAGLU|NAGPA|NAT8|NBN|NEU1|NME1|NPC1|NPC2|NPCA1|PLP1|PPP5C|PPT1|PPT2|RP…
1904	DOID:3213	demyelinating disease	ABCA4|ABCB6|ABCD1|ABCG2|AGRN|AHSA1|AIMP2|APC|AQP4|ARSA|CBS|CCR5|CD4|CD8A|CNP|CRK|CRYAB|CXCL12|FGF13|FGF2|FGFR1|FIG4|GALC|GJC2|GRAP2|HLA-DPB1|HLA-DRB1|HLA-DRB4|HLA-E|HOXB4|HPRT1|IFNB1|IFNG|IGF1|IGFBP2|ITGA4|KAL1|KLK3|KLK6|LMNB1|MAP3K5|MAPK14|MAPK1|MAT1A|MBP|MOBP|MOG|MPO|MS|ND4|NDUFB3|NELFCD|NFASC|NKX2-2|NPEPPS|PDXP|PLAG1|PLP1|PMP22|POLDIP2|PPARD|PRDX5|PROC|PROS1|PRX|PSAT1|PTHLH|QKI|RBM45|RNF19A|S1…
1905	DOID:3218	jejunal neoplasm	APC|MLH1|MSH2|MSH6|PMS2
1906	DOID:322	myelitis	AQP4|CD2AP|CSF2|GFAP|HLA-DPB1|HLA-DRB1|HLA-DRB4|IL6|LAMC2|MS|RBM45
1907	DOID:3223	complex regional pain syndrome	ACE|ADRA1D|ADRB2|ATP1A3|CCL2|HLA-B|HLA-DQB1|HLA-DQB2|HLA-DRB4|NDUFB4|PRKRA|SCN9A|SGCE|THAP1|TOR1A|VEGFA
1908	DOID:3227	tracheal stenosis	TGFB1
1909	DOID:3234	central nervous system lymphoma	ABCB1|CSF2|CXCL12|CXCL13|IL10|IL4|IRF4|LAMC2|MALT1|PDLIM7|SERPINC1|STAT6|TBC1D9|XBP1
1910	DOID:3240	aspiration pneumonitis	NOS2
1911	DOID:3246	embryonal rhabdomyosarcoma	ALK|APEX1|BUB1B|C1QBP|CCND2|CD8A|CDK4|CDKN1C|CIB2|CNR1|CTNNB1|CXCR4|DAG1|DCX|DES|DICER1|DMD|EGFR|ETV6|FBN2|FGFR4|FOXF1|FOXO1|GLI1|H19|HMGA2|HPSE|HRAS|HTC2|IGF1R|IGF2|ILK|ING2|JUP|KIDINS220|KRAS|MDM2|MYCN|MYOG|NCAM1|NF1|NR0B1|NRAS|NRCAM|PAX3|PAX7|PCDHA4|PCDHA@|PIK3CA|PIPOX|POLD4|POLE4|PROM1|PTCH1|PTEN|RHD|SAGE1|SGCA|SLC22A18|SOS1|SPRY1|SUFU|SUV39H1|TERT|TH|TP53|TSPAN31|UCHL1|UROD|YBX1
1912	DOID:3247	rhabdomyosarcoma	AADAC|ABCB1|ABCC1|ACKR3|ACTR1B|AGER|AKT1|ALK|ANGPT2|ANKRD2|ANXA2|ARR3|ATM|ATP2B1|AZF1|BAGE|BHLHE22|BLZF1|BMP4|BTG2|BUB1B|C21orf33|CARM1|CASP8|CASR|CBX8|CCK|CCL2|CCND1|CCND2|CD4|CD55|CD8A|CD99|CDC123|CDK4|CDK5R1|CDKN1A|CDKN1C|CDKN2A|CDKN2B|CEACAM5|CHRNG|CIB2|CIITA|CMTR1|CNR1|COL4A3BP|CORO1A|CRKL|CSF2|CXADRP1|CXADR|CXCL12|CXCL16|CXCR4|CXXC1|DAND5|DES|DLK1|DMPK|DUX1|DUX5|EEF1B2P2|EGFR|EGF|EGR1|EIF3K…
1913	DOID:326	ischemia	ABAT|ABCC8|ABCG2|ACE|ACHE|ACR|ACTA2|ADCYAP1|ADM|ADNP|ADORA1|ADORA2A|ADORA3|ADRB2|ADRB3|ADRBK1|AGER|AGTR1|AGTR2|AGT|AHSA1|AIFM1|AIMP2|AKAP1|AKR1A1|AKR1B1|AKT1|AKT2|ALB|ALDH1A1|ALDH2|ALOX15|ALOX5|ALPI|AMCN|AMH|AMPD1|ANGPT1|ANGPT2|ANGPTL4|ANK2|ANPEP|ANXA1|ANXA4|ANXA5|APCDD1|APOA1|APOB|APOC3|APOE|APP|APRT|AQP1|AQP4|ARC|ARF6|ARG1|ARHGEF7|ARTN|AR|ASCC1|ASGR1|ASIC1|ATAT1|ATF3|ATF6|ATM|ATPAF1|ATXN1|AVP|B…
1914	DOID:3261	Job's syndrome	CD4|DOCK8|IFNG|IL10|IL12B|IL12RB1|IL17A|IL1A|IL1B|IL23A|IL2|IL4|IL5|IL6|SLC14A2|SOAT1|STAT3|TYK2|UTS2R
1915	DOID:3262	phagocyte bactericidal dysfunction	G6PD
1916	DOID:3263	piebaldism	CLEC11A|DNAJC21|ERV3-1|ERVFRD-1|ERVW-1|KITLG|KIT|MYO5A|NRP1|OCA2|PAX3|RAB27A|SNAI1|SNAI2|SPRED1|TYR
1917	DOID:3265	chronic granulomatous disease	ABCA1|ABCB1|ACAD8|ADA|AKAP13|ANC|AR|ATN1|BLZF1|BRCA2|CAT|CD14|CD27|CD33|CD34|CD4|CHP1|CISH|CLEC11A|CRP|CSF2|CSF3|CSRP1|CYBA|CYBB|CYTB|DCTN3|DECR1|DMD|DUOX1|DUOX2|DYNC1H1|DYNLT3|EFS|ELK3|EMP1|ENDOU|EPHB1|ESR1|EXOSC6|FANCD2|FLNB|FUT1|G6PD|GCLC|GCLM|HLA-E|IDO1|IFNG|IL1A|IL1B|IL2RG|IL4|IL8|ING1|KMT2A|LAMC2|LOC101060521|MAP1LC3A|MAPRE3|MECOM|METAP2|MPO|NCF1C|NCF1|NCF2|NCF4|NDUFA2|NOX1|NOX5|NSFL1C|OTC|…
1918	DOID:3267	mucinous ovarian cystadenoma	FH
1919	DOID:3269	ovarian cystadenoma	AKT1|PADI4
1920	DOID:327	syringomyelia	ABCA1|ACY1|CD38|COL1A1|FGFR2|FOXL2|HEATR6|VDR
1921	DOID:3274	proliferative type fibrocystic change of breast	ARHGEF5|ESR1|FHIT|HAVCR1|HTC2|KRT5|PTPRG|TIMELESS|TNFSF11|TPI1
1922	DOID:3275	thymoma	ABL1|ADRA1D|AIRE|APC|AQP4|BMPER|CALCA|CCND1|CCR7|CD28|CD44|CD4|CD5|CD70|CD8A|CDH1|CDK2|CDKN2A|CDKN2D|CDS1|CHEK2|CHRNA1|CHRNE|CIITA|CRMP1|CTLA4|DES|DPYSL4|DPYSL5|EGFR|ERCC1|ESR1|F11|F9|FOXN1|FOXP3|FZR1|GAPDH|GMFB|HLA-A|HLA-DRB1|HLA-DRB4|HLA-DRB5|HLA-E|HPP1|HRAS|HSD17B7|HTC2|ICAM1|IFNG|IL12B|IL23A|IL2RA|IL2|ISG20|KIT|KRAS|KRT19|LCK|LMO2|LTA|LY75|MAP3K10|MARCH8|MB|MECOM|MGMT|MIB1|MLXIP|MPST|MSTO1|MT…
1923	DOID:3277	thymus cancer	TP53
1924	DOID:3283	invasive malignant thymoma	EGFR|THM
1925	DOID:3284	thymic carcinoma	CCND1|CD5|CD70|CDK2|CDKN2A|CKAP4|DPYD|EGFR|ERBB2|HPP1|HRAS|IGF1R|KIT|KRAS|MGMT|NUTM1|PTGES2|PTGES|PTGS2|RPE65|THM|TMEFF2|TP53|TP63|TYMS|UMPS|UVRAG
1926	DOID:3298	vaccinia	GOLGA1|MAPK1|NFKB1
1927	DOID:3301	gonadoblastoma	AKR1E2|ASUN|CAT|CISH|DDX4|DMRT3|FOXL2|KDM3A|KITLG|KTWS|PGC|POU5F1|QPCT|RB1|RBMY1HP|SLC22A3|SOX9|SRY|THEG|TSPY10|TSPY1|TSPY3|TSPY4|WT1
1928	DOID:3302	chordoma	ACAN|AKT1|AR|ATN1|BCL6|BRAF|CASP9|CD24|CDKN2A|CDKN2B|CHDM|CTSK|DVL1P1|DVL1|EGFR|ENDOU|ERBB2|ETFA|EXOSC6|FHIT|HDAC4|HTC2|IL2|KIT|MET|MINOS1-NBL1|MIR206|MKI67|MMP1|MTAP|MTOR|MUC1|NBL1|NTRK1|PARN|PAX7|PDGFRA|PDGFRB|PIK3CA|PIK3CB|PIK3CD|PIK3CG|PLAU|PTEN|RNMT|S100A10|S100A1|S100B|SLC4A1|SLC4A3|SLTM|SMARCB1|STOML3|SUCO|TBX1|TERT|TNFRSF14|TNFRSF8|TNFRSF9|TNF|TP53|TSC1|TSC2|T
1929	DOID:3304	germinoma	CD34|CDKN2A|DMRT1|KIT|PDPN
1930	DOID:3305	teratocarcinoma	ACHE|AFP|APC2|APOE|APP|B2M|CALCA|CASP1|CBX4|CD59|CD9|CHP1|CREG1|DPPA3P2|DPPA3|DYT10|ELF4|ENPP1|ENPP2|EPHA8|FER|FGFR4|FUT4|FZD1|FZD5|GDF3|H2AFX|HLA-A|HLA-E|HLA-G|HOXA1|HSP90B1|HSPB3|ITK|KDM5A|KDM5B|KRT17|KRT27|KRT6B|LCN1|LMO2|MEFV|MGST1|MMP9|NANOGP8|NANOG|NFE2|NPEPPS|NRSN1|PAGR1|PBX2|PCSK1|PCSK2|PCSK5|PKD2|PKNOX1|PLAT|PLSCR4|PPP5C|PPT1|PRRT2|PSEN1|PSEN2|PSMC5|PTGS2|RARG|S100A12|SKP2|SLC22A3|SMG1|S…
1931	DOID:3306	mixed germ cell cancer	ALB|POU5F1|TNFRSF8
1932	DOID:3307	teratoma	AFP|ATM|ATN1|BIRC5|CASP3|CD1A|CD6|CDKN2A|COL7A1|DDX4|DMD|DMRT1|EPCAM|ERCC1|ESR1|FBXW7|FOXO3|GATA6|GDNF|GFRA1|GRN|H19|HDAC1|HMGA1|HMGA2|HMI|HSP90B1|HTC2|IFNB1|IKBKAP|IL2RG|IL3|INS|KITLG|KIT|KLF4|KRT10|KRT18|MESDC2|MYC|NANOGP8|NANOG|NME1-NME2|NME2|PDPN|PGD|PLSCR4|POU5F1|PTEN|QPCT|RB1|SENP1|SLC22A3|SLC3A2|SNAI1|SNRPN|SOX2|TERT|TP53|TRRAP|UTF1|VHL
1933	DOID:3308	embryonal carcinoma	ABCA1|AFP|ALPL|ALPPL2|ALPP|ANG|ATM|BACE1|BMP7|BRAF|CAT|CBX7|CCND2|CDK4|CDKN2A|CDKN2D|CISH|CRAT|CYP27B1|DDX3Y|DDX4|DES|DNMT1|DNMT3L|EGFR|EMB|ERF|ETFA|EZH2|F9|FGF23|FGF2|FGF4|FGF9|FUT4|GAL|GCSAM|GDF3|GLYAT|GPC3|GTF2A1|GTF2A2|GUCA1A|H19|HDAC1|HIC1|HLA-A|HLA-E|HMGA1|HMGA2|HSP90B1|HTC2|IFNB1|IGF2|IL23A|JPX|LIF|LIN28A|LNPEP|LPL|MDM2|MIR302B|MOK|MUC1|MYC|NANOGP8|NANOG|NKX3-1|NLRP7|NME1-NME2|NME2|NM|NOLC…
1934	DOID:3309	neurodermatitis	SLC6A4
1935	DOID:331	central nervous system disease	ACHE|ADAM8|AGER|ANTXR2|APC|APOE|APP|AQP4|ATN1|BDKRB1|CCL2|CCR5|CCR8|CD46|CD4|CD7|CD8A|CNR1|CNR2|CNTF|CSF2|CSF3|CXCL12|CYP2D6|ELF3|EPO|ERBB2|ERCC2|ERCC3|FANCB|FUT1|GFAP|GNPDA1|GPI|GTF2H1|GTF2H2C|GTF2H2D|GTF2H2|GTF2H3|GTF2H4|GTF2H5|HLA-DRB1|HLA-DRB4|HLA-E|HMOX1|HRH3|HSD17B12|IGF1|IGF2BP2|IL17A|IL6|KAR|KLK6|LAMC2|LINC00914|MEF2C|MMP2|MOBP|MOG|MOK|MST1R|MS|MYOM2|NCAM1|NEUROD1|NLRP3|NPC1|OAS2|OAS3|PAR…
1936	DOID:3310	atopic dermatitis	ABCB6|ABO|ACTL9|ADAMTS10|ADM2|ADRA1D|ADRB2|ADSS|AGXT|AHR|AKR1C3|ALB|ALDH1A1|ALRH|AP5B1|APOC1|APRT|AQP3|ARHGEF2|ATN1|B4GALNT2|BCL11B|BCL2A1|BDNF-AS|BDNF|BLMH|C11orf30|C19orf10|C1orf228|C3|CA2|CABIN1|CAD|CALCA|CALD1|CAMP|CARD11|CARD14|CASP3|CASP8|CBLN1|CCDC80|CCL11|CCL13|CCL17|CCL18|CCL20|CCL22|CCL23|CCL24|CCL26|CCL27|CCL3|CCL5|CCL7|CCL8|CCR2|CCR3|CCR4|CCR5|CCR6|CCRL2|CCRN4L|CD14|CD151|CD28|CD36|CD…
1937	DOID:3312	bipolar disorder	A1CF|ABCA13|ABCA1|ABCB1|ACAD8|ACE|ADAMTS14|ADCY1|ADCY8|ADCY9|ADCYAP1R1|ADCYAP1|ADM|ADORA1|ADRA1D|ADRBK2|AGT|AHI1|AKR1C4|AKT1|AKT2|AKTIP|ALDH2|ALOX12|AMD1|ANK3|ANKK1|AOC1|APOE|ARFGEF2|ARHGEF7|ARIH2P1|ARNT2|ARNTL2|ARNTL|ARRB2|ARSD|ARTN|ASCC1|ASIC2|ASIP|ASMT|ASPA|ASPM|ASTN2|ATD|ATF3|ATF4|ATF5|ATG5|ATM|ATP1A1|ATP1A2|ATP1A3|ATP8B3|AUTS2|AVPR1A|AVP|B3GALT5|BAG1|BCL2|BCR|BDNF-AS|BDNF|BHLHE22|BHLHE40|BHL…
1938	DOID:3314	angiomyolipoma	ABO|AMACR|ANXA6|BRAF|CCDC91|CCL26|CCND1|CD68|CDKL2|CHL1|CSPG4|DNTT|EGFR|IFIT1|IFNG|IGF1|ITK|KIT|MFI2|MITF|MLANA|MTOR|OGG1|PAX2|PAX8|PDGFC|PSMC1|RCC1|RCC2|RPS6KB1|RPS6|SLC12A3|SLC22A3|SLC5A5|TESC|TFEB|TP53|TSC1|TSC2|UBASH3B|VIM|YY1
1939	DOID:3315	lipoma	PLAG1
1940	DOID:3316	perivascular tumor	IL8|MMP2|MMP9
1941	DOID:3319	lymphangioleiomyomatosis	ANXA6|BHD|BSG|CALM1|CALM2|CALM3|CCL26|CCL2|CCND1|CD44|CXCL5|DDR1|DDR2|EGFR|FIGF|FLCN|GJA1|HES1|HMGA2|IFNA13|IFNA1|IGF1|IL10|ITK|JAG2|MIR21|MMP1|MMP2|MTOR|MYO1C|NMI|PDGFC|PDPN|PKD1|PLF|PRKD1|RPS6KB1|RPS6|SDHD|SLC22A3|SLC5A5|SPP1|SRF|STAT3|TIMP3|TP53|TSC1|TSC2|UBASH3B
1942	DOID:332	amyotrophic lateral sclerosis	A1BG|A1CF|ABL1|ACTBP2|ADAMTS14|ADAMTS16|ADARB1|ADARB2|ADAR|ADA|ADCYAP1|ADC|ADRA1D|AGBL4|AIFM1|AKAP13|AKT1|ALAD|ALOX5|ALS2CL|ALS2|ALS3|ANG|ANKRD1|ANKRD2|ANPEP|ANTXR2|APEX1|APOE|APP|APRT|AQP4|ARHGAP24|ARHGEF28|ARHGEF5|ARHGEF7|ARID4B|ARSG|ARTN|AR|ASIC1|ASIP|ASPA|ASPM|ASS1P13|ATAT1|ATF6|ATG5|ATL1|ATP6AP1L|ATXN1|ATXN2|ATXN3|B3GAT1|B4GALT6|BAG1|BCAP31|BCAS1|BCR|BDNF-AS|BDNF|BHLHE22|BLZF1|BSCL2|BTBD10|B…
1943	DOID:3320	Tay-Sachs disease	ATXN8OS|BRCA1|C10orf2|CTSA|ELF3|GJB2|GM2A|HEXA|HEXB|HEXDC|HHEX|PLA1A|TFEB
1944	DOID:3321	gangliosidosis GM2	ELF3|GLB1|GM2A|HEXA|HEXB|HHEX
1945	DOID:3322	gangliosidosis GM1	ACACA|APP|AR|ATM|CCL16|CTSA|EBP|EGFL7|ELN|GALC|GEM|GLB1|GMNN|HEXA|ITPR1|ITPR2|ITPR3|MAP1LC3A|NEU1|NPC1|NPCA1|P4HB|SH3D19
1946	DOID:3323	Sandhoff disease	ADC|APP|ETFA|HEXA|HEXB|HEXDC|HHEX|MAP1LC3A|NPC1|NPC2|NPCA1|SAGE1|SNCB|UCHL1
1947	DOID:3324	mood disorder	ABAT|ABCG1|ABCG2|ABI3BP|ABO|ACE|ACHE|ADCY1|ADCY8|ADCY9|ADORA2A|ADRA1D|ADRA2A|ADRB1|AGO2|AKT1|ANK3|APOE|ATP2A2|ATP2C1|AVPR1B|AVP|BDNF-AS|BDNF|BHLHE22|BP2|BPI|C1QL1|CA2|CACNA1C|CALCA|CALR|CCL2|CHRM2|CLOCK|CNDP2|CNR1|COMT|CREB1|CRHBP|CRHR1|CRHR2|CRH|CSF2|CYP2C9|CYP2D6|DAOA-AS1|DAOA|DBH|DCTN1|DEFB1|DISC1|DISC2|DMD|DNMT1|DNMT3B|DRD2|DRD3|DRD4|DST|DTNBP1|DUSP6|DYT10|ELK3|EPHB1|ESR1|FAAH|FAM58A|FEV|FKBP…
1948	DOID:3326	purpura	ADAMTS13|AGT|C4B|CAT|CP|CTLA4|EDN1|HLA-A|HLA-B|HLA-DRB1|IL1B|IL6R|MEFV|MET|MMP9|NPHS2|PTPN22
1949	DOID:3328	temporal lobe epilepsy	ABCB1|ABCB4|ACOT7|ACTB|ADD1|ADK|ADRA1D|ADRA2A|AES|AHSG|APEX1|APOE|AQP4|AR|ATP6AP1|AVP|BDKRB1|BDKRB2|BDNF|BHLHE22|C21orf33|C3|CA11|CA1|CA2|CA3|CA8|CALM1|CALM2|CALM3|CASP3|CCL3|CCL4L1|CCL4L2|CCL4|CDC42|CFP|CNR1|COX3|CPA6|CRHBP|CRH|CTSD|CXCL3|CYP2A6|CYP2B6|CYP3A4|DAPK1|DAP|DBP|DFFB|DLG4|DNM1|DNMT1|DPYSL2|DSCAM|EIF2S1|ENO2|ESR1|FAM3C|FEB1|FEB2|FMTLE|FPEVF|FYN|GABBR1|GABBR2|GABRA1|GABRA2|GABRB1|GABRB2…
1950	DOID:3329	benign epilepsy with centrotemporal spikes	BDNF|BFIS1|IGBP1
1951	DOID:3331	frontal lobe epilepsy	AADAC|BFIS1|CHRFAM7A|CHRNA2|CHRNA3|CHRNA4|CHRNA6|CHRNA7|CHRNB1|CHRNB2|CHRNB3|CRH|ENFL2|FBXW4|FPEVF|GLI3|IGBP1|KCNQ2|KCNQ3|KCNT1|LGI1|NEUROD1|PAPPA|SCN1A|SLC4A10|TPM3|TUBB4B
1952	DOID:3341	osteitis fibrosa	APRT|CREB1|FGF23|FOS|GNAS|IL6|PTH|TRIM37
1953	DOID:3342	bone inflammation disease	IL1A|IL1B|MRAP|MSC|NFKB1|SLC25A37|TNF
1954	DOID:3343	mucolipidosis	DPAGT1|FUCA2|GLB1|GNPTAB|GNPTG|MCOLN1|NAGPA|NEU1|NEWENTRY
1955	DOID:3345	xanthomatosis	ABCG5|ACAT1|APOE|CES1|CXCL10|LDLR|PCSK9|SOAT1
1956	DOID:3347	osteosarcoma	ABCB1|ABCC1|ABCC3|ACTA2|ADRA1D|AIFM1|AKT1|ALPI|ALPL|ALPP|ANPEP|ANXA2|ANXA5|APC|APEX1|ARHGAP24|ARR3|ASPRV1|ASRGL1|ASS1|ATHS|ATM|ATRNL1|B2M|BAG6|BAX|BCL2|BCOR|BDKRB1|BDKRB2|BECN1|BGLAP|BGN|BIRC2|BIRC3|BIRC7|BLK|BMI1|BMP2|BMP7|BRCA1|BRCA2|BUB3|C21orf33|CA2|CAMK2A|CASP3|CASP8|CASP9|CASR|CAT|CAV1|CAV2|CCL27|CCL2|CCNA2|CCNB3|CCND1|CCND2|CCNE1|CCNG1|CCNI|CD163|CD36|CD44|CD47|CD8A|CD99|CDC5L|CDH11|CDK11B…
1957	DOID:3350	mesenchymal cell neoplasm	ALK|CD34|DDIT3|EWSR1|FGF23|FREM2|JAZF1|KIT|LHFP|MMP2|MMP9|NR4A3|PDGFRA|PHF1|SAMD9|SS18|SSX1|SSX2B|SSX2|STOML3|SYT1|TGFB2
1958	DOID:3352	malignant fibrous histiocytoma of bone	MYC
1959	DOID:3355	fibrosarcoma	ADAMTS13|AHI1|AIMP1|ALPL|AMFR|ANGPT4|ANGPTL1|ANG|APAF1|ARFIP1|ARHGEF7|ASCC1|ATR|BACH1|BCL2L1|BGN|CALM1|CALM2|CALM3|CAMKMT|CASP1|CASP2|CASP9|CAV1|CCL5|CCND1|CD226|CD36|CD40|CD44|CD80|CDC123|CDKN2A|CEBPB|CHST3|CIITA|CKLF|CLU|CMA1|COL1A1|CPE|CREB3L1|CREB3L2|CSF2|CST3|CYP2B6|DAND5|DHPS|DHS|DLD|EGR1|ELF4|EML2|EML5|ENDOU|EPHB2|ERBB2|ETV4|ETV6|EXOSC6|F3|FAM3A|FBXW11|FGF13|FGF2|FLT1|FN1|FOSB|FOS|FPR2|FUS…
1960	DOID:3357	extraosseous osteosarcoma	JAZF1|PHF1|RB1
1961	DOID:3360	multifocal osteogenic sarcoma	TP53
1962	DOID:3361	pediatric osteosarcoma	IL8|SLC1A3
1963	DOID:3362	coronary aneurysm	ACE|ALB|CCL2|CCR2|CCR5|CD4|CRP|GJA1|HLA-E|IL10|ITPKC|MBL2|MICA|MMP9|NPB|NPW|S100A8|SERPINE1|TNF
1964	DOID:3368	bone Ewing's sarcoma	ERBB2
1965	DOID:3369	peripheral primitive neuroectodermal tumor	ACKR3|ACTR1B|ADRB2|AFP|AKT1S1|ATF1|ATM|B2M|BAD|BCL11B|BCOR|BCR|BDNF|BFAR|BMI1|BTG2|C21orf33|CACUL1|CASP8|CAV1|CBL|CBX8|CCK|CCNB3|CCND1|CCND3|CD36|CD53|CD6|CD82|CD99|CDC123|CDK4|CDK7|CDKN1A|CDKN2A|CENPV|CHP1|COL11A2|COMMD3-BMI1|CSF1|CSF2|CTLA4|CXADR|CXCL12|CXCR4|DAND5|DCTN3|DDIT3|DES|DIRAS3|DKK2|DTL|DYNC1H1|DYT10|EGFR|EGR2|ENDOU|ENG|ENO2|EP300|EPHA2|EPHB2|ERBB2|ERBB4|ERF|ERG|ETF1|ETS1|ETV1|ETV4|EW…
1966	DOID:3371	chondrosarcoma	ACAN|ACVR1|ADAMTS1|ADAMTS2|ADAMTS3|ADRA1D|AGER|AKT1|ANXA5|AP5B1|ARPP21|BCL2L1|BCL2|BDNF|BHLHE22|BMP2|BMP7|BRCA1|BRCA2|CCL11|CCND1|CCR3|CCR5|CD24|CD44|CD68|CDK2AP2|CDK2|CDK4|CDKN2A|CDKN2B|CHN1|COL2A1|COMP|COX2|CTGF|CTNNBL1|CTSK|CXCL12|CXCR4|CYCS|DCN|EDN1|EEF1B2P2|EFNA5|EIF4EBP1|ELSPBP1|ENG|EPAS1|EPHB2|ESR1|ESRRB|ETV5|EWSR1|EXT1|EXT2|EXT3|FGF13|FGF17|FGF19|FGF1|FGF2|FGFR1|FGFR2|FGFR3|FOSB|FOS|FUS|F…
1967	DOID:3372	chondroblastic osteosarcoma	IDH1
1968	DOID:3374	peripheral osteosarcoma	NANS|TSPAN31
1969	DOID:3376	bone osteosarcoma	ABCB1|ABCC1|ABCC3|ADRA1D|AIFM1|ALPL|ALPP|ANXA2|APC|APEX1|ARHGAP24|ARR3|ASRGL1|ASS1|ATHS|ATRNL1|B2M|BCL2|BDKRB1|BDKRB2|BECN1|BGLAP|BGN|BIRC2|BIRC3|BLK|BMI1|BMP2|BMP7|C21orf33|CA2|CASP3|CASP8|CASP9|CASR|CAT|CAV1|CAV2|CCL27|CCL2|CCNA2|CCND1|CCND2|CCNE1|CCNG1|CCNI|CD163|CD44|CD8A|CD99|CDH11|CDK11B|CDK19|CDK4|CDK7|CDKN1B|CDKN2A|CDKN3|CEBPA|CES2|CHST2|CKAP4|CLU|CMA1|CNN1|CNRIP1|COIL|COL11A2|COL18A1|COM…
1970	DOID:3377	small cell osteogenic sarcoma	EWSR1|FLI1|FLII|SPARC
1971	DOID:3382	liposarcoma	ALS3|ANG|APC|ASPSCR1|ATF6|ATP2A2|C9orf72|CALR|CAV1|CD44|CD6|CDK19|CDK4|CDKN2A|CENPV|CHEK1|CHMP2B|CPM|CTSC|CXADR|DDIT3|DRD3|ENDOU|ERG|EWSR1|EXOSC6|FABP4|FASN|FGFR2|FRS2|FUS|GTF3A|HCCS|HMGA1|HMGA2|HMGB2|HTC2|IFI44|IGF2BP2|IGF2|IGFALS|IMMP2L|INS|JAZF1|JUN|KCNH2|LOC100996657|MAK16|MAP3K5|MBTPS2|MDM2|MDM4|MIB1|MKI67|MSH2|MVP|MYC|NAB2|NANS|NF1|PALM|PDIK1L|PIK3CA|PITX3|PML|PNO1|PPARG|PRH1|PRH2|PRUNE|PSA…
1972	DOID:3385	bacterial vaginosis	CD14|CD4|CRHBP|CRHR1|CRHR2|CRH|CST4|DDX53|DEFA1|DEFA3|DEFA5|DEFB4A|DEFB4B|EHHADH|ELF3|EZR|FLT1|FLVCR1|FN1|IL1A|IL1B|IL1RN|IL4|IL6|IL8|LBP|LY96|MBL2|MMP8|MPO|MTHFR|NDUFA2|NOD2|OR2B2|OR2I1P|OR2Y1|PHB2|RPSA|SIGIRR|SPG7|TLR1|TLR2|TLR4|TLR6|TLR9|TNF|TUBA8
1973	DOID:3388	periodontal disease	ADRA1D|AGER|ALDH2|ALPI|ALPL|ANC|BOP|BPI|BRINP3|BSG|C22orf29|CAMP|CCL20|CCL2|CCR5|CD14|CD19|CD40LG|CD47|CD4|CD5|CD80|CD8A|CFH|CLU|COX2|COX8A|CRP|CTLA4|CTSB|CTSC|CTSD|CXCL10|CXCL12|CXCL16|CXCR2|CXCR4|CYP27B1|DEFB1|DEFB4A|EDN1|EDS8|EYA1|F2RL1|FBLIM1|FBN1|FCGR3A|FCGR3B|FGF7|FN1|GCFC2|GNB1L|GOPC|GOT1|HGF|HLA-DRB4|HLA-E|IAPP|ICAM1|IFNGR1|IFNG|IGHA1|IL10|IL12RB2|IL15|IL16|IL17A|IL17D|IL18|IL19|IL1A|IL1B…
1974	DOID:3389	Papillon-Lefevre disease	C9orf72|CCL3L1|CCL3L3|CCL3|CTSC|DDIT3|ERLIN2|FIG4|FLVCR1|GZMB|HCCS|HLA-DRB1|IL2|ITGAL|SPAST|SPG7
1975	DOID:3390	palmoplantar keratosis	AAGAB|CTSC|DSC2|DSG1|DSP|EVPL|GJA1|GJB2|GJB3|GJB4|JUP|KLKB1|KRT10|KRT16|KRT1|KRT5|KRT6A|KRT6C|KRT80|KRT9|LOC100128922|LOR|MBTPS2|PLAU|RARA|RIEG2|RSPO1|SERPINB7|SLURP1|SNAP29|TNXB
1976	DOID:3393	coronary artery disease	ABCA1|ABCA4|ABCB1|ABCC6|ABCG5|ABO|ACE2|ACE|ACKR2|ACTA2|ADAM33|ADAM8|ADAMTS13|ADAMTS7|ADA|ADD1|ADH1B|ADIPOQ|ADIPOR1|ADM|ADORA1|ADORA2B|ADRA2B|ADRB1|ADRBK1|AGER|AGTR1|AGTR2|AGT|AHSG|AIRE|AKR1B1|ALB|ALDH2|ALOX12|ALOX15|ALOX5AP|AMPD1|ANGPT1|ANK2|ANXA5|APH1B|APOA1|APOA2|APOA4|APOA5|APOB|APOC1|APOC3|APOE|APOM|AQP5|ARC|ARHGEF7|ARNTL|ARSA|AR|AS3MT|ASCC1|ASPG|ATF3|ATM|AVP|BCHE|BDKRB1|BDKRB2|BGLAP|BHLHE22|…
1977	DOID:3401	inappropriate ADH syndrome	AVP|IL6
1978	DOID:3405	histiocytosis	SEMA6A|SLC29A3
1979	DOID:3407	carotid artery disease	ABI2|ACE|ACP6|ADCYAP1|AGER|AGT|ALOX15|ALOX5AP|ALOX5|ANO6|AP3B1|APOB|APOE|BFSP1|C20orf196|C8orf48|CACNA2D3|CCDC171|CCL18|CCL1|CCL2|CD14|CD163|CNTNAP2|CRP|CYSLTR1|CYSLTR2|DAOA|DCBLD1|DNAH9|EFNA5|F5|FASLG|FBXO33|FCGR2A|FGB|FGF9|FLJ43763|FMN1|FOXB1|GABRG1|GNB3|GNPDA2|GPD2|GPR98|GRM8|GSTP1|GSTT1|HDGFL1|HGF|HMOX1|HSPD1|ICAM1|IGF1|IL10RA|IL10|IL1RN|IL4R|IL6|INS|KCNH5|KRTAP11-1|LIG4|LIPC|LPAL2|LPA|LRGUK|…
1980	DOID:341	peripheral vascular disease	ACE|ADD1|AGT|APC|APOB|ARMS2|B4GALNT2|C3|CAD|CALD1|CCHCR1|CCL2|CD40LG|CD47|CEACAM3|CEACAM5|CEACAM7|CHRNA3|CSMD1|CX3CR1|CYP19A1|CYP1A1|CYP1A2|DAB2IP|DFFB|DHX40|ENPP1|ESR1|ESR2|F2|F3|F5|F7|GCH1|GPX1|HFE|HGF|HSPA1A|HSPA1B|HSPA4|HSPA6|ICAM1|IDS|IL10|IL1B|IL6|IRG1|ITGB3|LIPC|LPA|MBL2|MMP1|MMP3|MMP9|MSTN|MTHFR|MTTP|MYB|NAA16|NANOS3|NAT2|NDP|NFKB1|NOS3|OSBPL10|P2RY12|PADI4|PCSK9|PLA2G7|PON1|PPARG|PRH1|PR…
1981	DOID:3410	carotid artery thrombosis	APLP2|APP|DDAH1|ITGA2B|ITGB3|MAPK8|SERPIND1
1982	DOID:3413	alpha-mannosidosis	CTSB|MAN2B1
1983	DOID:3426	vestibular disease	ATP1A1|COCH|ESPN|GSTP1|GSTZ1|NOS3|OC90
1984	DOID:3429	inclusion body myositis	ADAM17|ADAM19|ADAM8|APOE|APP|BHLHE22|CCR2|CD14|CD36|CD47|CD8A|CDR3|COX5A|COX8A|CPOX|CRISP2|CST3|CXCL11|CXCL9|DAG1|DCC|DCD|DES|DYM|EEF1B2P2|FLNA|FOXP3|GNE|GREM1|HLA-DRB1|HLA-DRB3|HLA-E|HMOX1|HSPA4|ICAM1|IFNB1|IFNG|IL6|INS|LEPROT|LEPR|LILRB1|LMNA|MAP1LC3A|MMP1|MMP9|MS|NCAM1|NDUFA2|NOD2|NT5C1A|PABPC1P1|PABPC1|PRSS55|RIPK2|SDC1|SERPINA3|SPZ1|SYNM|TARDBP|THBS1|TNFRSF25|TNFSF12-TNFSF13|TNFSF12|TNF|TREX…
1985	DOID:3437	laryngitis	MCAM|MUC12|MUC13|MUC15|MUC16|MUC17|MUC19|MUC1|MUC20|MUC2|MUC3A|MUC4|MUC5AC|MUC5B|MUC6|MUC7|MUC8|OVGP1
1986	DOID:3443	mammary Paget's disease	ERBB2
1987	DOID:3449	penis carcinoma	ANXA1|CDKN2A|EGFR|KIAA1033|NAMPT|PECAM1|RASSF1|RPL6|THBS1|TP53|TRG
1988	DOID:345	uterine disease	CGA|CYP19A1|PGR|TLR3|TLR4
1989	DOID:3450	cutaneous Paget's disease	AKT1|APC|AR|CDH1|CLN5|DNAJC5|ERBB2|FZR1|ITK|KRT19|KRT7|LITAF|MAPK1|MAPK3|MMP19|MMP7|NCL|PIK3CA|PIK3CB|PIK3CD|PIK3CG|PTK2|RAF1|SERPINB3|SLC22A3|STAT5A|TP53|ZHX2
1990	DOID:3451	skin carcinoma	AIFM1|AKT1|ATM|BCC1|BRAF|CCND1|CD3EAP|CDKN2A|CHP1|COX2|CSF2|CSF3|CTLA4|CYP1A1|CYP27B1|DCTN3|DYNC1H1|EPHA3|ERCC1|ERCC2|ERCC6-PGBD3|ERCC6|EXT1|FHIT|GLI1|GLI2|GSTK1|GSTM1|GSTM3|GSTO2|GSTP1|GSTT1|HFE|HLA-C|HLA-E|HPGDS|IGF1|IL10|IL1B|IL6|LINC01193|MC1R|MDM2|MICA|MRC1|MTHFR|NAT9|NBN|NLRP2|NR1H2|NR3C1|OR2J1|OR2J2|OR2T12|OR7E55P|PGBD3|PHB2|PIK3CA|PIK3CB|PIK3CD|PIK3CG|PLAT|PLBD2|POLH|POLQ|POMC|PTCH1|PTGS2…
1991	DOID:3454	brain infarction	ACE|ADIPOQ|ADK|ADNP|AGTR1|AGT|AIF1|APLNR|APOA1|APOE|BCL2|BECN1|CD40|CRP|CTSB|CYBA|CYBB|DAND5|F5|F8|FGF2|GDNF|GPR17|HFE|HNMT|IGF2|IL17B|IL1B|IL20|IL6|LPA|LPL|MDK|MPO|MPZL2|MSC|MSI1|MTHFR|NANOS3|NES|NOS2|NOS3|PARG|PDE4D|PLAT|PRKCH|PSG1|REN|SIRT1|SLC25A37|SLC26A4|SORBS1|SP1|TBXAS1|THBD|TLR4|TNF|TSPO|VEGFA|VIM
1992	DOID:3457	invasive lobular carcinoma	ADAM33|BRCA2|CCL27|CCND1|CDH1|ENDOU|ERBB2|EXOSC6|FGF3|FMO2|FMO4|FUS|FZR1|HTC2|ITGAX|LMNA|NOS1|NOS2|PGR|PKD1P2|POLD4|POLE4|PTGS2|S100A10|TP53|VEGFA
1993	DOID:3458	breast adenocarcinoma	ABCA1|ACAT1|ACSBG1|AKR1B1|AKT1|ANKRD1|AR|BAX|BECN1|BRCA1|BTC|CA8|CALM1|CALM2|CALM3|CAMKMT|CARD9|CASP9|CBLN1|CCL16|CCL2|CD276|CD36|CD4|CD80|CD8A|CDKN1A|DAND5|DNLZ|EGFR|EGR1|ENG|EPHA2|EPHB6|ERBB2|ESR1|FAM188A|FLT1|FN1|FNBP1L|GHRH|GSTP1|H19|HLA-E|HPSE|HRAS|IGF1|IL2|IL6|KDR|KRIT1|LGMN|LMLN|MAP1LC3B|MAT1A|MIF|MMP14|MMP17|MSMB|MST1|MTOR|MUC1|MUC4|OPRM1|PAEP|PKD1|PRKD1|PSG1|RAG1|RAPH1|RB1|RIPK2|ROR1|SLC…
1994	DOID:3459	breast carcinoma	ABCG2|ADAM28|ADAMTS1|ADAMTS8|AGR2|AKT1|ALOX15|APLN|ATM|ATP7B|BAX|BCL2|BIRC5|BRCA1|BRCA2|BRMS1|CA9|CASP3|CAV1|CCL16|CCNB1|CCND1|CD55|CDKN1A|CDKN1B|CEACAM1|CLDN2|CLU|COBRA1|CRYAB|CSF1R|CST6|CTNNB1|CXCL12|CYP19A1|CYP1A1|CYP1A2|CYP4Z1|E2F1|E2F4|EDN1|EDNRA|EDNRB|EGFR|EGR1|EIF4G1|ENG|EPHX1|ERBB2|ESR1|ESR2|ETS1|F2R|FGFR2|FHIT|FIGF|FSCN1|GATA3|GDF15|GH1|GH2|GHRHR|GSTP1|HIF1A|HOXA1|HOXA5|HSF1|HSP90B1|HSPA…
1995	DOID:3463	breast disease	ACPP|AGTR2|APC|BCL2|BRCA2|CCL5|CCND1|CCND2|CSNK2A1|EGFR|ERCC4|ESR1|FOSL1|GEM|GMNN|HRAS|IGF1|IGF2|IGFBP1|IGFBP3|LCN2|MMP9|MSH2|MUC5B|MYC|NMU|PAX8|PCNA|PGC|PRL|PROC|PTEN|PTGES|SLC30A2|SLC5A5|TGFA|TNC|TP53|TP63|XRCC1
1996	DOID:3479	uveal cancer	BRCA1|BRCA2|CDK4|CDKN2A|CDKN2B|GNA11|GNAQ|MICA|NF1
1997	DOID:348	blepharochalasis	GSN
1998	DOID:3480	uveal disease	PITX2
[truncated: 1,261 more rows]
