# Supplementary material for: Fusing literature and full network data improves disease similarity computation
Source: BMC Bioinformatics. 2016 Aug 30;17(1):326. doi: 10.1186/s12859-016-1205-4 (PMC5006367; doi:10.1186/s12859-016-1205-4)
Supplement: Additional file 3: — Benchmark.xls. The benchmark set of related disease pairs. (XLS 25 kb) [file 12859_2016_1205_MOESM3_ESM.xls]

## Sheet: Sheet1
Additional file 3: The Benchmark Set of Related Disease Pairs (70 disease pairs).
Disease_Name_1	DOID_1	Disease_Name_2	DOID_2	Num_of_Shared_Genes
Alzheimer's disease	DOID:10652	schizophrenia	DOID:5419	582
Alzheimer's disease	DOID:10652	diabetes mellitus	DOID:9351	537
Alzheimer's disease	DOID:10652	mental depression	DOID:1596	242
Alzheimer's disease	DOID:10652	epilepsy syndrome	DOID:1826	216
Alzheimer's disease	DOID:10652	bipolar disorder	DOID:3312	216
sarcoidosis	DOID:11335	chronic obstructive pulmonary disease	DOID:3083	84
sarcoidosis	DOID:11335	dilated cardiomyopathy	DOID:12930	37
osteoporosis	DOID:11476	cardiomyopathy	DOID:0050700	36
polycystic ovary syndrome	DOID:11612	diabetes mellitus	DOID:9351	180
polycystic ovary syndrome	DOID:11612	obesity	DOID:9970	191
polycystic ovary syndrome	DOID:11612	myocardial infarction	DOID:5844	118
polycystic ovary syndrome	DOID:11612	lipid storage disease	DOID:9455	3
goiter	DOID:12176	hypothyroidism	DOID:1459	18
goiter	DOID:12176	scleroderma	DOID:419	8
male infertility	DOID:12336	cystic fibrosis	DOID:1485	34
male infertility	DOID:12336	obesity	DOID:9970	68
male infertility	DOID:12336	familial combined hyperlipidemia	DOID:13809	9
malaria	DOID:12365	anemia	DOID:2355	119
malaria	DOID:12365	epilepsy syndrome	DOID:1826	60
chronic progressive external ophthalmoplegia	DOID:12558	dilated cardiomyopathy	DOID:12930	9
Huntington's disease	DOID:12858	schizophrenia	DOID:5419	210
Huntington's disease	DOID:12858	mental depression	DOID:1596	86
Huntington's disease	DOID:12858	epilepsy syndrome	DOID:1826	73
Huntington's disease	DOID:12858	bipolar disorder	DOID:3312	94
dilated cardiomyopathy	DOID:12930	myocardial infarction	DOID:5844	112
dilated cardiomyopathy	DOID:12930	diabetes mellitus	DOID:9351	120
dilated cardiomyopathy	DOID:12930	obesity	DOID:9970	128
dilated cardiomyopathy	DOID:12930	familial combined hyperlipidemia	DOID:13809	10
dilated cardiomyopathy	DOID:12930	lipid storage disease	DOID:9455	3
familial combined hyperlipidemia	DOID:13809	lipid storage disease	DOID:9455	5
familial combined hyperlipidemia	DOID:13809	obesity	DOID:9970	58
familial combined hyperlipidemia	DOID:13809	diabetes mellitus	DOID:9351	51
familial combined hyperlipidemia	DOID:13809	myocardial infarction	DOID:5844	41
fungal infectious disease	DOID:1564	meningitis	DOID:9471	18
mental depression	DOID:1596	bipolar disorder	DOID:3312	160
mental depression	DOID:1596	schizophrenia	DOID:5419	255
epilepsy syndrome	DOID:1826	schizophrenia	DOID:5419	236
epilepsy syndrome	DOID:1826	multiple sclerosis	DOID:2377	104
epilepsy syndrome	DOID:1826	ischemia	DOID:326	88
atherosclerosis	DOID:1936	ischemia	DOID:326	298
atherosclerosis	DOID:1936	influenza	DOID:8469	174
arteriosclerosis	DOID:2349	ischemia	DOID:326	52
hemochromatosis	DOID:2352	arthritis	DOID:848	30
anemia	DOID:2355	endometriosis	DOID:289	80
multiple sclerosis	DOID:2377	diabetes mellitus	DOID:9351	333
asthma	DOID:2841	chronic obstructive pulmonary disease	DOID:3083	338
asthma	DOID:2841	obesity	DOID:9970	355
asthma	DOID:2841	rheumatoid arthritis	DOID:7148	527
asthma	DOID:2841	diabetes mellitus	DOID:9351	384
endometriosis	DOID:289	rheumatoid arthritis	DOID:7148	306
chronic obstructive pulmonary disease	DOID:3083	myocardial infarction	DOID:5844	244
chronic obstructive pulmonary disease	DOID:3083	rheumatoid arthritis	DOID:7148	332
bipolar disorder	DOID:3312	schizophrenia	DOID:5419	379
pneumonia	DOID:552	meningitis	DOID:9471	35
myocardial infarction	DOID:5844	diabetes mellitus	DOID:9351	362
myocardial infarction	DOID:5844	obesity	DOID:9970	346
myocardial infarction	DOID:5844	lipid storage disease	DOID:9455	10
bronchitis	DOID:6132	pneumonia	DOID:552	8
leukopenia	DOID:615	pneumonia	DOID:552	14
myositis	DOID:633	myopathy	DOID:423	9
rheumatoid arthritis	DOID:7148	diabetes mellitus	DOID:9351	476
cataract	DOID:83	epilepsy syndrome	DOID:1826	25
cataract	DOID:83	pancreatitis	DOID:4989	10
influenza	DOID:8469	pneumonia	DOID:552	113
arthritis	DOID:848	amyloidosis	DOID:9120	39
polycystic kidney disease	DOID:898	diabetes mellitus	DOID:9351	41
diabetes mellitus	DOID:9351	obesity	DOID:9970	613
diabetes mellitus	DOID:9351	lipid storage disease	DOID:9455	12
lipid storage disease	DOID:9455	obesity	DOID:9970	15
encephalitis	DOID:9588	meningitis	DOID:9471	14
