# Supplementary material for: Fusing literature and full network data improves disease similarity computation
Source: BMC Bioinformatics. 2016 Aug 30;17(1):326. doi: 10.1186/s12859-016-1205-4 (PMC5006367; doi:10.1186/s12859-016-1205-4)
Supplement: Additional file 4: — SimilarityPvalues.xls. P-values of similarities of disease pairs in the benchmark set and a random set. (XLS 170 kb) [file 12859_2016_1205_MOESM4_ESM.xls]

## Sheet: sampel_pairs46
Additional File 4: The P-values of Similarities of Disease Pairs In the Benchmark Set and A Random Set (770 disease pairs).
Disease_Name_1	DOID_1	Disease_Name_2	DOID_2	Classifier*	P-value(MedSim)	P-value(NetSim)	P-value(MedNetSim)
diabetes mellitus	DOID:9351	obesity	DOID:9970	1	0.00120587	0.000495353	9.09872e-05
mental depression	DOID:1596	bipolar disorder	DOID:3312	1	0.00406924	0.00147708	0.000540261
atherosclerosis	DOID:1936	ischemia	DOID:326	1	0.00738714	0.00087746	0.000662879
asthma	DOID:2841	chronic obstructive pulmonary disease	DOID:3083	1	0.00885192	0.000856764	0.00074137
bipolar disorder	DOID:3312	schizophrenia	DOID:5419	1	0.00903136	0.000854811	0.000752109
goiter	DOID:12176	hypothyroidism	DOID:1459	1	0.00225105	0.0119734	0.00109888
dilated cardiomyopathy	DOID:12930	myocardial infarction	DOID:5844	1	0.00700621	0.0038035	0.00130272
polycystic ovary syndrome	DOID:11612	diabetes mellitus	DOID:9351	1	0.00888355	0.00344404	0.00146341
myocardial infarction	DOID:5844	diabetes mellitus	DOID:9351	1	0.0207414	0.00085813	0.00150129
polycystic ovary syndrome	DOID:11612	obesity	DOID:9970	1	0.0097243	0.0037666	0.00164753
arteriosclerosis	DOID:2349	ischemia	DOID:326	1	0.0047657	0.0114546	0.00169029
mental depression	DOID:1596	schizophrenia	DOID:5419	1	0.0148465	0.0022368	0.00174399
impulse control disorder	DOID:10937	narcissistic personality disorder	DOID:2745	0	0.0234046	0.00105787	0.00195232
influenza	DOID:8469	pneumonia	DOID:552	1	0.0187293	0.00254491	0.00227019
myocardial infarction	DOID:5844	obesity	DOID:9970	1	0.04611	0.00105963	0.00334739
Alzheimer's disease	DOID:10652	schizophrenia	DOID:5419	1	0.0629987	0.000624024	0.00357642
Alzheimer's disease	DOID:10652	diabetes mellitus	DOID:9351	1	0.0633536	0.000638277	0.00362055
encephalitis	DOID:9588	meningitis	DOID:9471	1	0.0126435	0.0147565	0.00369865
pneumonia	DOID:552	meningitis	DOID:9471	1	0.0164353	0.0104998	0.00378768
penile neoplasm	DOID:11624	cecum cancer	DOID:1521	0	0.022986	0.00697106	0.00404249
malaria	DOID:12365	anemia	DOID:2355	1	0.0699139	0.00151047	0.00508337
Alzheimer's disease	DOID:10652	mental depression	DOID:1596	1	0.0484169	0.00353776	0.00528975
pancreatic cancer	DOID:1793	tubular adenocarcinoma	DOID:4929	0	0.00260153	0.107104	0.0062502
multiple sclerosis	DOID:2377	diabetes mellitus	DOID:9351	1	0.104759	0.00119162	0.00659657
rheumatoid arthritis	DOID:7148	diabetes mellitus	DOID:9351	1	0.138463	0.000614652	0.00667038
fungal infectious disease	DOID:1564	meningitis	DOID:9471	1	0.0262728	0.0188541	0.00688906
gastric cardia carcinoma	DOID:6270	urinary system benign neoplasm	DOID:731	0	0.0408048	0.0107195	0.00727214
chronic obstructive pulmonary disease	DOID:3083	myocardial infarction	DOID:5844	1	0.135584	0.0010319	0.00763746
dilated cardiomyopathy	DOID:12930	diabetes mellitus	DOID:9351	1	0.061161	0.00791198	0.00853269
asthma	DOID:2841	obesity	DOID:9970	1	0.145977	0.00153663	0.00910419
familial combined hyperlipidemia	DOID:13809	lipid storage disease	DOID:9455	1	0.0310665	0.0268529	0.00925785
epilepsy syndrome	DOID:1826	schizophrenia	DOID:5419	1	0.119929	0.00266967	0.00948395
asthma	DOID:2841	rheumatoid arthritis	DOID:7148	1	0.255256	0.000521517	0.00994318
Huntington's disease	DOID:12858	schizophrenia	DOID:5419	1	0.136574	0.00269388	0.0105295
asthma	DOID:2841	diabetes mellitus	DOID:9351	1	0.208116	0.000982115	0.010602
familial combined hyperlipidemia	DOID:13809	obesity	DOID:9970	1	0.028479	0.0387324	0.0106662
familial combined hyperlipidemia	DOID:13809	diabetes mellitus	DOID:9351	1	0.0317647	0.0386135	0.0114294
epilepsy syndrome	DOID:1826	multiple sclerosis	DOID:2377	1	0.080816	0.0106961	0.0117061
gastrointestinal system disease	DOID:77	colorectal cancer	DOID:9256	0	0.0221265	0.060263	0.0121197
chronic obstructive pulmonary disease	DOID:3083	rheumatoid arthritis	DOID:7148	1	0.238037	0.00102663	0.0122282
sarcoidosis	DOID:11335	chronic obstructive pulmonary disease	DOID:3083	1	0.11399	0.00641948	0.0123678
familial combined hyperlipidemia	DOID:13809	myocardial infarction	DOID:5844	1	0.0509536	0.0258913	0.012558
dilated cardiomyopathy	DOID:12930	obesity	DOID:9970	1	0.101142	0.00901457	0.0127724
leukopenia	DOID:615	pneumonia	DOID:552	1	0.0276736	0.0533259	0.0127858
Alzheimer's disease	DOID:10652	epilepsy syndrome	DOID:1826	1	0.140672	0.0047329	0.0129577
teratocarcinoma	DOID:3305	monocytic leukemia	DOID:8527	0	0.03394	0.0454061	0.0131379
keratosis	DOID:161	angiomyolipoma	DOID:3314	0	0.0664907	0.0199867	0.0132439
acute interstitial pneumonia	DOID:2800	acute intermittent porphyria	DOID:3890	0	0.0246388	0.0636885	0.0134811
bronchitis	DOID:6132	pneumonia	DOID:552	1	0.0179126	0.0856951	0.014104
Alzheimer's disease	DOID:10652	bipolar disorder	DOID:3312	1	0.170602	0.00442088	0.0145425
Huntington's disease	DOID:12858	mental depression	DOID:1596	1	0.192281	0.00472079	0.0164874
polycystic kidney disease	DOID:898	diabetes mellitus	DOID:9351	1	0.0440802	0.051874	0.0168369
sarcoidosis	DOID:11335	dilated cardiomyopathy	DOID:12930	1	0.138971	0.010675	0.0172069
myositis	DOID:633	myopathy	DOID:423	1	0.0774979	0.0283818	0.0173202
follicular adenoma	DOID:6204	lymphosarcoma	DOID:8675	0	0.0557347	0.0507644	0.01927
cervical squamous cell carcinoma	DOID:3744	malignant pleural mesothelioma	DOID:7474	0	0.0992711	0.0255319	0.0194435
intramuscular hemangioma	DOID:468	mixed glioma	DOID:5076	0	0.28926	0.00286161	0.0197997
arthritis	DOID:848	amyloidosis	DOID:9120	1	0.150896	0.0143777	0.0205094
toxic shock syndrome	DOID:14115	viral infectious disease	DOID:934	0	0.0813632	0.037303	0.0206281
epilepsy syndrome	DOID:1826	ischemia	DOID:326	1	0.216129	0.00796587	0.0216302
hand dermatosis	DOID:3158	periodontosis	DOID:9893	0	0.250744	0.00587473	0.0218457
dengue hemorrhagic fever	DOID:12206	hepatitis E	DOID:4411	0	0.0923582	0.0380535	0.0226158
Huntington's disease	DOID:12858	epilepsy syndrome	DOID:1826	1	0.248774	0.00766011	0.0237984
Wagenmann-Froboese syndrome	DOID:10016	cystinosis	DOID:1064	0	0.396969	0.00224734	0.0238316
Wolfram syndrome	DOID:10632	islet cell tumor	DOID:1799	0	0.0834757	0.0473622	0.023939
familial adenomatous polyposis	DOID:0050424	glucocorticoid-remediable aldosteronism	DOID:14080	0	0.176928	0.0167239	0.02445
infant gynecomastia	DOID:11603	amenorrhea	DOID:13938	0	0.067278	0.0612736	0.0245111
keratoconus	DOID:10126	retinopathy of prematurity	DOID:13025	0	0.10405	0.0395025	0.0250211
cecal benign neoplasm	DOID:1517	male breast cancer	DOID:1614	0	0.0564419	0.0775754	0.0261475
chronic progressive external ophthalmoplegia	DOID:12558	hereditary night blindness	DOID:8498	0	0.0449028	0.0961785	0.0273881
atherosclerosis	DOID:1936	influenza	DOID:8469	1	0.398247	0.00338488	0.0274233
myelitis	DOID:322	mitochondrial myopathy	DOID:699	0	0.217189	0.0163914	0.0282773
gastroschisis	DOID:11044	adenomyoma	DOID:2609	0	0.410256	0.00347079	0.0285286
Q fever	DOID:11100	spondyloarthropathy	DOID:1123	0	0.252469	0.0122819	0.0286248
Huntington's disease	DOID:12858	bipolar disorder	DOID:3312	1	0.389176	0.00464406	0.0297764
essential hypertension	DOID:10825	hyperthyroidism	DOID:7998	0	0.210372	0.0207076	0.0302724
rectal neoplasm	DOID:1984	neuropathy	DOID:870	0	0.0602771	0.0948126	0.0321308
endometriosis	DOID:289	rheumatoid arthritis	DOID:7148	1	0.628791	0.00108657	0.033447
nephronophthisis	DOID:12712	renal cell carcinoma	DOID:4450	0	0.00885915	0.192352	0.0342594
osteoporosis	DOID:11476	cardiomyopathy	DOID:0050700	1	0.243943	0.0254885	0.0367744
male infertility	DOID:12336	cystic fibrosis	DOID:1485	1	0.258445	0.0258056	0.0386137
glucocorticoid-remediable aldosteronism	DOID:14080	lung small cell carcinoma	DOID:5409	0	0.312299	0.0180787	0.0387176
autistic disorder	DOID:12849	peripheral nervous system disease	DOID:574	0	0.259801	0.0273336	0.0397657
von Hippel-Lindau disease	DOID:14175	hypohidrotic ectodermal dysplasia	DOID:14793	0	0.127851	0.0694683	0.0399096
anemia	DOID:2355	endometriosis	DOID:289	1	0.487428	0.0065747	0.0410292
common variable immunodeficiency	DOID:12177	gastrointestinal system disease	DOID:77	0	0.12838	0.0753928	0.0423551
male infertility	DOID:12336	obesity	DOID:9970	1	0.2644	0.0318166	0.0430938
hemochromatosis	DOID:2352	arthritis	DOID:848	1	0.311038	0.0238451	0.0431221
pseudoachondroplasia	DOID:0080047	Proteus syndrome	DOID:13482	0	0.209971	0.0478624	0.0444221
Wegener's granulomatosis	DOID:12132	liver carcinoma	DOID:686	0	0.24633	0.0395234	0.0451761
hypospadias	DOID:10892	Cockayne syndrome	DOID:2962	0	0.0361903	0.162845	0.0459095
vulvitis	DOID:3901	autoimmune hemolytic anemia	DOID:718	0	0.298678	0.0328505	0.0477527
chondroma	DOID:2602	mucoepidermoid carcinoma	DOID:4531	0	0.082936	0.121923	0.0489921
spinal muscular atrophy	DOID:12377	adenoma	DOID:657	0	0.226952	0.0543147	0.0501187
polycystic ovary syndrome	DOID:11612	myocardial infarction	DOID:5844	1	0.66264	0.00439082	0.0505752
biliary atresia	DOID:13608	adult acute lymphocytic leukemia	DOID:5604	0	0.0820007	0.128357	0.0512996
chronic progressive external ophthalmoplegia	DOID:12558	dilated cardiomyopathy	DOID:12930	1	0.197459	0.0667727	0.0515017
Duchenne muscular dystrophy	DOID:11723	adenocarcinoma	DOID:299	0	0.375964	0.0257187	0.0515653
mesenchymal chondrosarcoma	DOID:4545	oropharynx cancer	DOID:8557	0	0.229943	0.0577761	0.0523292
glucocorticoid-remediable aldosteronism	DOID:14080	bone osteosarcoma	DOID:3376	0	0.620682	0.00697634	0.0538543
dilated cardiomyopathy	DOID:12930	familial combined hyperlipidemia	DOID:13809	1	0.222357	0.0641637	0.0543602
papillary follicular thyroid adenocarcinoma	DOID:3968	paraplegia	DOID:607	0	0.293137	0.0480547	0.0562381
Jansen's metaphyseal chondrodysplasia	DOID:0080020	hereditary multiple exostoses	DOID:206	0	0.201083	0.0773418	0.0572243
Omenn syndrome	DOID:0060010	tongue cancer	DOID:8649	0	0.582682	0.0119187	0.0587467
autoimmune polyendocrine syndrome	DOID:14040	renal glycosuria	DOID:9432	0	0.0649738	0.164377	0.0630709
lymphosarcoma	DOID:8675	perinatal necrotizing enterocolitis	DOID:8677	0	0.462327	0.028184	0.0632777
Netherton syndrome	DOID:0050474	pemphigus	DOID:9182	0	0.176726	0.0997897	0.0634167
X-linked hyper IgM syndrome	DOID:6620	rheumatoid arthritis	DOID:7148	0	0.156604	0.110089	0.0639937
cataract	DOID:83	epilepsy syndrome	DOID:1826	1	0.399166	0.0413693	0.0657175
bone osteosarcoma	DOID:3376	follicular adenoma	DOID:6204	0	0.425818	0.0375047	0.0663445
arteriosclerosis	DOID:2349	influenza	DOID:8469	0	0.338582	0.0557396	0.066989
steatorrhea	DOID:10602	bronchiectasis	DOID:9563	0	0.192602	0.101411	0.0675638
nephrotic syndrome	DOID:1184	Job's syndrome	DOID:3261	0	0.44364	0.0366577	0.0678774
chronic leukemia	DOID:1036	vulva cancer	DOID:1245	0	0.187857	0.104158	0.068001
immune system disease	DOID:2914	Cor pulmonale	DOID:8515	0	0.108833	0.144118	0.0683054
lipid storage disease	DOID:9455	obesity	DOID:9970	1	0.107239	0.148176	0.070166
gliosarcoma	DOID:3071	thyroid gland disease	DOID:50	0	0.472076	0.0364718	0.0712152
calcium metabolism disease	DOID:10575	periodontosis	DOID:9893	0	0.307172	0.0727156	0.0723362
myopathy	DOID:423	appendicitis	DOID:8337	0	0.37948	0.0552917	0.0723479
goiter	DOID:12176	scleroderma	DOID:419	1	0.502045	0.0337928	0.0727351
thyroid cancer	DOID:1781	perinatal necrotizing enterocolitis	DOID:8677	0	0.303284	0.0753349	0.0732947
natural killer cell leukemia	DOID:1035	Cowden disease	DOID:6457	0	0.458773	0.0422796	0.0739654
malaria	DOID:12365	epilepsy syndrome	DOID:1826	1	0.674833	0.0157097	0.0745101
otitis media	DOID:10754	vernal conjunctivitis	DOID:2474	0	0.369436	0.0623129	0.0754413
diabetes mellitus	DOID:9351	lipid storage disease	DOID:9455	1	0.107758	0.156223	0.0754991
seasonal affective disorder	DOID:0060167	respiratory failure	DOID:11162	0	0.267119	0.0910467	0.0761805
hyperprolactinemia	DOID:12700	constipation	DOID:2089	0	0.257461	0.0941067	0.0762283
cataract	DOID:83	pancreatitis	DOID:4989	1	0.376527	0.062424	0.0765269
low tension glaucoma	DOID:13544	cerebral infarction	DOID:3526	0	0.206521	0.114143	0.0773678
bladder disease	DOID:365	large intestine cancer	DOID:5672	0	0.0668863	0.181198	0.0774559
embryoma	DOID:4766	vascular dementia	DOID:8725	0	0.422403	0.0566016	0.0790852
viral meningitis	DOID:10310	diarrhea	DOID:13250	0	0.138301	0.14813	0.0800922
common wart	DOID:11165	liver neoplasm	DOID:916	0	0.264116	0.0991015	0.0802981
secondary hyperparathyroidism	DOID:12466	rheumatic disease	DOID:1575	0	0.368259	0.0706379	0.0804061
esophageal atresia	DOID:10485	optic nerve disease	DOID:1891	0	0.487085	0.0469109	0.081046
bladder neck obstruction	DOID:13948	chordoma	DOID:3302	0	0.229734	0.112162	0.0811327
filariasis	DOID:1080	quadriplegia	DOID:12835	0	0.676039	0.0206859	0.0813424
uremia	DOID:4676	gastroesophageal reflux disease	DOID:8534	0	0.20631	0.121743	0.081604
osteomalacia	DOID:10573	adrenoleukodystrophy	DOID:10588	0	0.257099	0.104276	0.0820277
dilated cardiomyopathy	DOID:12930	lipid storage disease	DOID:9455	1	0.124115	0.158344	0.0825426
von Hippel-Lindau disease	DOID:14175	congestive heart failure	DOID:6000	0	0.688678	0.0216747	0.084491
aniridia	DOID:12271	pancreatic carcinoma	DOID:4905	0	0.37622	0.0780506	0.0863691
alveolar rhabdomyosarcoma	DOID:4051	macroglobulinemia	DOID:9080	0	0.187438	0.137661	0.0867379
intracranial arteriosclerosis	DOID:13097	thrombophilia	DOID:2452	0	0.146346	0.15549	0.0876796
gestational diabetes	DOID:11714	varicocele	DOID:12337	0	0.265378	0.11187	0.0880818
Prader-Willi syndrome	DOID:11983	spinal cord disease	DOID:319	0	0.56163	0.0439552	0.0887311
open-angle glaucoma	DOID:1067	hyperglycemia	DOID:4195	0	0.597596	0.0386323	0.0891239
Saethre-Chotzen syndrome	DOID:14768	pituitary adenoma	DOID:3829	0	0.555327	0.0476572	0.0908679
thalassemia	DOID:10241	ovarian cancer	DOID:2394	0	0.333446	0.0975246	0.0916712
Kawasaki disease	DOID:13378	sick sinus syndrome	DOID:13884	0	0.198781	0.141692	0.0921706
facioscapulohumeral muscular dystrophy	DOID:11727	glucosephosphate dehydrogenase deficiency	DOID:2862	0	0.277503	0.11481	0.0922311
endometriosis of uterus	DOID:288	Peutz-Jeghers syndrome	DOID:3852	0	0.362893	0.0918904	0.0929663
acne	DOID:6543	mucocutaneous leishmaniasis	DOID:9155	0	0.754782	0.020971	0.0931439
Liddle syndrome	DOID:0050477	gastrointestinal system disease	DOID:77	0	0.241169	0.128948	0.0934929
chronic granulomatous disease	DOID:3265	mycosis fungoides	DOID:8691	0	0.504757	0.061696	0.0942036
gallbladder disease	DOID:0000000	mucoepidermoid carcinoma	DOID:4531	0	0.231656	0.134138	0.0947737
myocardial infarction	DOID:5844	lipid storage disease	DOID:9455	1	0.226077	0.136987	0.0954577
squamous cell carcinoma	DOID:1749	androgen insensitivity syndrome	DOID:4674	0	0.264058	0.125044	0.0958398
X-linked hyper IgM syndrome	DOID:6620	osteoarthritis	DOID:8398	0	0.488614	0.0675264	0.0960007
neuritis	DOID:1803	nephrosis	DOID:2527	0	0.374665	0.093922	0.0961949
hyperparathyroidism	DOID:13543	malignant mesothelioma	DOID:1790	0	0.651155	0.0385411	0.0964866
interstitial cystitis	DOID:13949	bronchiolo-alveolar adenocarcinoma	DOID:4926	0	0.267789	0.126032	0.0971765
diabetic angiopathy	DOID:11713	ureteral benign neoplasm	DOID:11885	0	0.418716	0.0866241	0.0983392
tuberous sclerosis	DOID:13515	thymic carcinoma	DOID:3284	0	0.380545	0.104529	0.104004
microinvasive gastric cancer	DOID:10541	parathyroid adenoma	DOID:7608	0	0.286669	0.130954	0.104111
farmer's lung	DOID:14453	cryoglobulinemia	DOID:2917	0	0.591698	0.0612356	0.106302
leprosy	DOID:1024	Pick's disease	DOID:11870	0	0.432395	0.0973473	0.107627
peritonitis	DOID:8283	narcolepsy	DOID:8986	0	0.512943	0.0794802	0.107824
benign familial neonatal epilepsy	DOID:14777	toxoplasmosis	DOID:9965	0	0.299285	0.136877	0.11074
male infertility	DOID:12336	familial combined hyperlipidemia	DOID:13809	1	0.659181	0.0546277	0.111242
beta thalassemia	DOID:12241	macular corneal dystrophy	DOID:2565	0	0.127395	0.187398	0.111282
Ehlers-Danlos syndrome	DOID:13359	Crohn's disease	DOID:8778	0	0.243121	0.153436	0.111383
bloom syndrome	DOID:2717	adrenal cortex cancer	DOID:660	0	0.260371	0.152461	0.114453
bone disease	DOID:0080001	abetalipoproteinemia	DOID:1386	0	0.209414	0.167123	0.114526
cancer	DOID:162	endometriosis of uterus	DOID:288	0	0.224779	0.163159	0.114839
cholecystolithiasis	DOID:11151	neurodegenerative disease	DOID:1289	0	0.454614	0.103339	0.115178
otitis media	DOID:10754	giant cell tumor	DOID:200	0	0.638355	0.0654914	0.116504
borderline personality disorder	DOID:10930	focal epilepsy	DOID:2234	0	0.434083	0.110488	0.116693
gonadal dysgenesis	DOID:14447	retinal degeneration	DOID:8466	0	0.535488	0.0906496	0.118951
Addison's disease	DOID:13774	chorioretinitis	DOID:8886	0	0.459729	0.10884	0.119665
thrombocytosis	DOID:2228	membranoproliferative glomerulonephritis	DOID:2920	0	0.334255	0.140937	0.120358
respiratory system disease	DOID:1579	cleft lip	DOID:9296	0	0.608171	0.0780565	0.121124
syndactyly	DOID:11193	breast cancer	DOID:1612	0	0.211724	0.175043	0.12299
xeroderma pigmentosum	DOID:0050427	ocular melanoma	DOID:1752	0	0.216945	0.175114	0.124388
bronchiolitis obliterans	DOID:2799	esophagus squamous cell carcinoma	DOID:3748	0	0.578527	0.0893211	0.124486
polycystic ovary syndrome	DOID:11612	lipid storage disease	DOID:9455	1	0.23738	0.174795	0.128999
idiopathic interstitial pneumonia	DOID:2797	herpes zoster	DOID:8536	0	0.604563	0.0926982	0.130799
cherubism	DOID:1856	alcoholic pancreatitis	DOID:4988	0	0.707376	0.0724471	0.132343
autism spectrum disorder	DOID:0060041	connective tissue disease	DOID:65	0	0.503728	0.119432	0.133643
congenital diaphragmatic hernia	DOID:3827	peritonitis	DOID:8283	0	0.731011	0.0696224	0.134128
vascular disease	DOID:178	mixed oligodendroglioma-astrocytoma	DOID:7912	0	0.231865	0.181627	0.135405
Angelman syndrome	DOID:1932	cervix carcinoma	DOID:2893	0	0.662369	0.0890144	0.137027
neonatal diabetes mellitus	DOID:11717	hypersensitivity vasculitis	DOID:9809	0	0.668115	0.0927796	0.140638
bilirubin metabolic disorder	DOID:2741	mucinous adenocarcinoma	DOID:3030	0	0.487385	0.135366	0.14206
Balkan nephropathy	DOID:3052	pancreas adenocarcinoma	DOID:4074	0	0.564744	0.120079	0.143487
Edwards syndrome	DOID:1085	embryoma	DOID:4766	0	0.455635	0.145056	0.144172
dengue hemorrhagic fever	DOID:12206	testicular cancer	DOID:2998	0	0.936266	0.0281978	0.144305
nodular malignant melanoma	DOID:10047	Rubinstein-Taybi syndrome	DOID:1933	0	0.848992	0.0557443	0.145451
crescentic glomerulonephritis	DOID:13139	mental depression	DOID:1596	0	0.687158	0.097394	0.146777
Down syndrome	DOID:14250	situs inversus	DOID:758	0	0.119872	0.211469	0.147675
Plasmodium falciparum malaria	DOID:14067	obstructive lung disease	DOID:2320	0	0.603018	0.117795	0.147718
syndactyly	DOID:11193	hypohidrotic ectodermal dysplasia	DOID:14793	0	0.0285585	0.252397	0.149172
congenital toxoplasmosis	DOID:13336	diverticulitis	DOID:7475	0	0.811336	0.072574	0.150566
celiac disease	DOID:10608	chronic ulcer of skin	DOID:8549	0	0.258121	0.189364	0.151022
ventricular septal defect	DOID:1657	severe acute respiratory syndrome	DOID:2945	0	0.583173	0.131411	0.153823
myocardial infarction	DOID:5844	Nijmegen breakage syndrome	DOID:7400	0	0.723344	0.10096	0.155014
non-Hodgkin lymphoma	DOID:0060060	sarcomatoid renal cell carcinoma	DOID:4473	0	0.268078	0.191286	0.15582
acidophil adenoma	DOID:5392	large intestine cancer	DOID:5672	0	0.0539968	0.237091	0.15701
Human immunodeficiency virus infectious disease	DOID:526	autoimmune hemolytic anemia	DOID:718	0	0.450764	0.162205	0.157023
basal cell carcinoma	DOID:2513	corneal dystrophy	DOID:2566	0	0.538103	0.145472	0.157185
hepatitis	DOID:2237	eating disorder	DOID:8670	0	0.579554	0.138402	0.158214
Antley-Bixler syndrome	DOID:0050462	benign familial neonatal epilepsy	DOID:14777	0	0.040355	0.248231	0.158831
patent ductus arteriosus	DOID:13832	agammaglobulinemia	DOID:2583	0	0.727277	0.111594	0.162664
hepatopulmonary syndrome	DOID:900	vascular skin disease	DOID:9540	0	0.183314	0.208576	0.162897
dermatomyositis	DOID:10223	clonorchiasis	DOID:13767	0	0.566107	0.147943	0.163187
thyroid cancer	DOID:1781	systemic mastocytosis	DOID:349	0	0.528235	0.157898	0.165243
thanatophoric dysplasia	DOID:13481	fragile X syndrome	DOID:14261	0	0.0759413	0.236488	0.170662
esophagitis	DOID:11963	teratoma	DOID:3307	0	0.593471	0.156037	0.173343
Proteus syndrome	DOID:13482	hypoglycemia	DOID:9993	0	0.872523	0.0874969	0.17359
bipolar disorder	DOID:3312	Alagille syndrome	DOID:9245	0	0.805684	0.109766	0.174604
renal cell carcinoma	DOID:4450	secretory meningioma	DOID:4588	0	0.171783	0.215845	0.174701
Sertoli cell-only syndrome	DOID:0050457	obstructive lung disease	DOID:2320	0	0.752543	0.124259	0.174795
pseudotumor cerebri	DOID:11459	skin disease	DOID:37	0	0.368531	0.191556	0.17488
silicosis	DOID:10325	degenerative myopia	DOID:11829	0	0.970439	0.0426658	0.176641
nephrolithiasis	DOID:585	pemphigus	DOID:9182	0	0.97218	0.0420035	0.17733
Edwards syndrome	DOID:1085	Glanzmann's thrombasthenia	DOID:2219	0	0.957109	0.0542741	0.17778
osteomalacia	DOID:10573	colorectal cancer	DOID:9256	0	0.422128	0.188222	0.178962
adrenal cortex cancer	DOID:660	vasculitis	DOID:865	0	0.774566	0.125369	0.179016
Fanconi's anemia	DOID:13636	glycine encephalopathy	DOID:9268	0	0.316399	0.201116	0.179139
leprosy	DOID:1024	dysthymic disorder	DOID:12139	0	0.404715	0.190825	0.17966
berylliosis	DOID:10322	conjunctival pterygium	DOID:10526	0	0.977169	0.0406744	0.180218
Cushing's syndrome	DOID:12252	liposarcoma	DOID:3382	0	0.881596	0.0961725	0.181334
factor VII deficiency	DOID:2215	ischemia	DOID:326	0	0.499401	0.181496	0.182813
Dravet Syndrome	DOID:0060171	leiomyosarcoma	DOID:1967	0	0.622915	0.165895	0.185035
cleidocranial dysplasia	DOID:13994	status epilepticus	DOID:1824	0	0.772951	0.136101	0.185555
esophageal varix	DOID:112	hemorrhagic disease	DOID:2213	0	0.0551006	0.264081	0.186039
septic arthritis	DOID:813	ulcerative colitis	DOID:8577	0	0.331297	0.203919	0.186127
Bethlem myopathy	DOID:0050663	Axenfeld-Rieger syndrome	DOID:14686	0	0.0340079	0.291529	0.186652
mucopolysaccharidosis IV	DOID:12804	primary hypertrophic osteoarthropathy	DOID:14283	0	0.14716	0.227113	0.186708
keratosis follicularis	DOID:2734	hepatocellular carcinoma	DOID:684	0	0.364622	0.200968	0.18704
cutaneous lupus erythematosus	DOID:0050169	autoimmune hemolytic anemia	DOID:718	0	0.0488798	0.274079	0.188799
hereditary spherocytosis	DOID:12971	coronary artery disease	DOID:3393	0	0.644438	0.167854	0.189576
tick-borne encephalitis	DOID:0050175	peptic esophagitis	DOID:13976	0	0.925627	0.0920056	0.190563
corneal dystrophy	DOID:2566	osteosarcoma	DOID:3347	0	0.681718	0.165235	0.192609
pancreatic cancer	DOID:1793	cutaneous mastocytosis	DOID:3663	0	0.256043	0.215262	0.19308
nodular nonsuppurative panniculitis	DOID:1525	testicular cancer	DOID:2998	0	0.461243	0.194982	0.193196
Frasier syndrome	DOID:0050438	ureter cancer	DOID:11819	0	0.0902899	0.25043	0.193753
adrenal cortex cancer	DOID:660	arthritis	DOID:848	0	0.580854	0.181843	0.194275
Alexander disease	DOID:4252	childhood brain stem glioma	DOID:6383	0	0.106464	0.248977	0.19892
peripheral neuropathy	DOID:0060053	multiple epiphyseal dysplasia	DOID:12721	0	0.618566	0.181794	0.199084
type III Ehlers-Danlos syndrome	DOID:14757	malignant mesothelioma	DOID:1790	0	0.604772	0.183928	0.1995
placental choriocarcinoma	DOID:2024	acute myeloid leukemia	DOID:9119	0	0.421305	0.204459	0.200641
obstructive lung disease	DOID:2320	meningioma	DOID:3565	0	0.465243	0.200613	0.201131
microinvasive gastric cancer	DOID:10541	pernicious anemia	DOID:13381	0	0.0230686	0.344922	0.201752
biliary tract neoplasm	DOID:0050625	thymus cancer	DOID:3277	0	0.0500607	0.299588	0.205409
migraine	DOID:6364	decubitus ulcer	DOID:8717	0	0.566089	0.194559	0.206426
breast cancer	DOID:1612	epithelioid leiomyosarcoma	DOID:5264	0	0.173773	0.239782	0.20962
epilepsy syndrome	DOID:1826	cannabis dependence	DOID:1849	0	0.456463	0.207307	0.209873
centronuclear myopathy	DOID:14717	viral infectious disease	DOID:934	0	0.297273	0.221881	0.211714
Kennedy's disease	DOID:0060161	syndactyly	DOID:11193	0	0.145869	0.249557	0.21218
microphthalmia	DOID:10629	penile disease	DOID:1529	0	0.831765	0.162038	0.212278
asbestosis	DOID:10320	cleft lip	DOID:9296	0	0.984703	0.0784938	0.213916
Behcet's disease	DOID:13241	adenofibroma	DOID:2683	0	0.477322	0.208528	0.214484
nephronophthisis	DOID:12712	ganglioglioma	DOID:5078	0	0.140185	0.256051	0.216135
leishmaniasis	DOID:9065	priapism	DOID:9286	0	0.91545	0.142779	0.216933
Sjogren's syndrome	DOID:12894	giant cell glioblastoma	DOID:3074	0	0.609291	0.199075	0.21733
autoimmune polyendocrine syndrome type 2	DOID:0050168	complement deficiency	DOID:626	0	0.15283	0.254366	0.218242
cerebellum cancer	DOID:4205	trichorhinophalangeal syndrome type II	DOID:4998	0	0.326832	0.225386	0.221195
acute kidney failure	DOID:3021	salivary gland adenoid cystic carcinoma	DOID:4866	0	0.707803	0.192331	0.221522
tyrosinemia type II	DOID:0050725	central nervous system disease	DOID:331	0	0.196713	0.2465	0.221744
tooth agenesis	DOID:0050591	cerebral infarction	DOID:3526	0	0.729494	0.192775	0.224878
Bruton-type agammaglobulinemia	DOID:14179	rectal neoplasm	DOID:1984	0	0.248483	0.239756	0.225205
adenocarcinoma	DOID:299	congenital epulis	DOID:7280	0	0.412136	0.220517	0.226333
fibrodysplasia ossificans progressiva	DOID:13374	colorectal cancer	DOID:9256	0	0.709381	0.196621	0.226582
cherubism	DOID:1856	Treacher Collins syndrome	DOID:2908	0	0.105502	0.290005	0.226997
primary congenital glaucoma	DOID:0050593	Hartnup disease	DOID:1060	0	0.0255873	0.396658	0.229597
cystic kidney	DOID:2975	Cor pulmonale	DOID:8515	0	0.0910239	0.308943	0.231603
prostate cancer	DOID:10283	alcoholic cardiomyopathy	DOID:12935	0	0.506337	0.216688	0.23217
stomach cancer	DOID:10534	pityriasis rosea	DOID:8892	0	0.754929	0.196585	0.23253
ovary adenocarcinoma	DOID:3713	dystonia	DOID:543	0	0.857906	0.18497	0.235906
nervous system cancer	DOID:3093	Hodgkin's granuloma	DOID:8651	0	0.108194	0.306357	0.236746
gastric diffuse adenocarcinoma	DOID:6217	acute lymphocytic leukemia	DOID:9952	0	0.409572	0.233965	0.243558
respiratory syncytial virus infectious disease	DOID:1273	collecting duct carcinoma	DOID:4464	0	0.843665	0.195385	0.244775
Omenn syndrome	DOID:0060010	lymphangioleiomyomatosis	DOID:3319	0	0.275976	0.261278	0.249338
diffuse scleroderma	DOID:1580	acute pancreatitis	DOID:2913	0	0.353496	0.246688	0.249393
cerebral arterial disease	DOID:3527	collecting duct carcinoma	DOID:4464	0	0.166682	0.297843	0.249601
benign ependymoma	DOID:4844	hypoplastic left heart syndrome	DOID:9955	0	0.312382	0.255942	0.251363
muscular disease	DOID:0080000	nephronophthisis	DOID:12712	0	0.184582	0.293301	0.251443
giardiasis	DOID:10718	esophageal carcinoma	DOID:1107	0	0.79444	0.206469	0.252052
achondrogenesis type II	DOID:0080056	dementia	DOID:1307	0	0.772497	0.208611	0.252096
tropical spastic paraparesis	DOID:321	ehrlich tumor carcinoma	DOID:5050	0	0.0733486	0.36734	0.252133
osteochondrodysplasia	DOID:2256	gallbladder carcinoma	DOID:4948	0	0.569334	0.225358	0.253406
Carney complex	DOID:0050471	thrombotic thrombocytopenic purpura	DOID:10772	0	0.686891	0.216508	0.254528
blepharophimosis	DOID:10348	fallopian tube cancer	DOID:1964	0	0.142431	0.319565	0.254621
sclerosing cholangitis	DOID:14268	disseminated eosinophilic collagen disease	DOID:9499	0	0.412271	0.244258	0.255481
brachydactyly	DOID:0050581	Larsen syndrome	DOID:14764	0	0.0287037	0.439319	0.255903
multiple system atrophy	DOID:4752	postpartum depression	DOID:9478	0	0.399377	0.246929	0.256432
myocardial infarction	DOID:5844	peroxisomal disease	DOID:906	0	0.768499	0.211566	0.25655
eclampsia	DOID:13593	urea cycle disorder	DOID:9267	0	0.16004	0.315793	0.257715
nephrocalcinosis	DOID:12679	endemic goiter	DOID:13198	0	0.14673	0.324098	0.258329
pleomorphic lipoma	DOID:10192	end stage renal failure	DOID:783	0	0.621635	0.224973	0.259685
neuroma	DOID:2001	heroin dependence	DOID:9976	0	0.770099	0.219	0.271577
progressive muscular atrophy	DOID:318	tropical spastic paraparesis	DOID:321	0	0.150883	0.348264	0.272777
basal cell carcinoma	DOID:2513	Alexander disease	DOID:4252	0	0.600331	0.236622	0.272873
Lewy body dementia	DOID:12217	spondyloepiphyseal dysplasia congenita	DOID:14789	0	0.636372	0.232843	0.27313
hydrophthalmos	DOID:11212	corneal dystrophy	DOID:2566	0	0.104607	0.380904	0.273811
coronary artery disease	DOID:3393	epidermolysis bullosa simplex	DOID:4644	0	0.906208	0.205842	0.273837
mixed oligodendroglioma-astrocytoma	DOID:7912	substance dependence	DOID:9973	0	0.446704	0.258205	0.274456
Sciatic Neuropathy	DOID:11446	anal carcinoma	DOID:4908	0	0.641302	0.235277	0.277191
leber hereditary optic neuropathy	DOID:705	erythromelalgia	DOID:9240	0	0.0542907	0.437742	0.279857
calcinosis	DOID:182	glycogen storage disease V	DOID:2746	0	0.161984	0.355498	0.280443
nephronophthisis	DOID:12712	neurofibrosarcoma	DOID:3512	0	0.209313	0.333545	0.281079
reticular dysgenesis	DOID:0060020	MELAS syndrome	DOID:3687	0	0.109575	0.390001	0.281346
pyloric stenosis	DOID:12639	rheumatoid arthritis	DOID:7148	0	0.369797	0.282496	0.281378
ureter cancer	DOID:11819	Goodpasture syndrome	DOID:9808	0	0.0489841	0.447624	0.282354
asphyxiating thoracic dystrophy	DOID:0050592	small cell carcinoma	DOID:0050685	0	0.282421	0.312009	0.284881
multinodular goiter	DOID:0050489	adrenal cortex cancer	DOID:660	0	0.174092	0.35834	0.285909
hemopericardium	DOID:11482	acoustic neuroma	DOID:12689	0	0.266171	0.319883	0.286363
neurilemmoma	DOID:3192	rubella	DOID:8781	0	0.766628	0.228809	0.288271
blood platelet disease	DOID:2218	tenosynovial giant cell tumor	DOID:314	0	0.452999	0.272941	0.288292
dentinogenesis imperfecta	DOID:4154	renal cell carcinoma	DOID:4450	0	0.723474	0.236692	0.292631
Pick's disease	DOID:11870	juvenile pilocytic astrocytoma	DOID:6811	0	0.362208	0.301941	0.29436
portal hypertension	DOID:10762	hyperthyroxinemia	DOID:2855	0	0.472168	0.277759	0.295649
mixed glioma	DOID:5076	primary ciliary dyskinesia	DOID:9562	0	0.746962	0.236209	0.296248
peripheral primitive neuroectodermal tumor	DOID:3369	epidermolytic hyperkeratosis	DOID:4603	0	0.384612	0.299	0.296588
hereditary multiple exostoses	DOID:206	congenital nonspherocytic hemolytic anemia	DOID:2861	0	0.0585462	0.456308	0.297386
Riley-Day syndrome	DOID:11589	dextrocardia	DOID:9565	0	0.226834	0.352732	0.29779
autosomal dominant type IV Ehlers-Danlos syndrome	DOID:14756	Gaucher's disease	DOID:1926	0	0.0851833	0.438315	0.30174
paranasal sinus disease	DOID:1352	adrenal cortex disease	DOID:3952	0	0.657639	0.25223	0.302532
gastrointestinal system cancer	DOID:3119	sideroblastic anemia	DOID:8955	0	0.279442	0.34059	0.303345
stomach cancer	DOID:10534	proliferative vitreoretinopathy	DOID:9719	0	0.920037	0.217161	0.30383
dyskeratosis congenita	DOID:2729	polyarteritis nodosa	DOID:9810	0	0.492669	0.284152	0.304731
Seckel syndrome	DOID:0050569	long QT syndrome	DOID:2843	0	0.214049	0.370115	0.305645
aniridia	DOID:12271	pulmonary blastoma	DOID:4765	0	0.252837	0.354443	0.305925
duodenal benign neoplasm	DOID:1737	rectum cancer	DOID:1993	0	0.0249969	0.515951	0.306687
varicose veins	DOID:799	amebiasis	DOID:9181	0	0.575071	0.269817	0.306698
leukocyte adhesion deficiency	DOID:6612	skin melanoma	DOID:8923	0	0.4859	0.2883	0.307046
cystadenocarcinoma	DOID:3111	papillary renal cell carcinoma	DOID:4465	0	0.0159319	0.547591	0.307801
reflex sympathetic dystrophy	DOID:1811	choroid plexus papilloma	DOID:2626	0	0.474033	0.292213	0.308113
primary hypertrophic osteoarthropathy	DOID:14283	cholangiocarcinoma	DOID:4947	0	0.487153	0.292973	0.311185
pleomorphic xanthoastrocytoma	DOID:4852	juvenile myoclonic epilepsy	DOID:4890	0	0.0726972	0.462674	0.314116
dengue shock syndrome	DOID:0050125	eosinophilia	DOID:999	0	0.587949	0.275937	0.314831
mixed connective tissue disease	DOID:3492	bladder transitional cell carcinoma	DOID:4006	0	0.635366	0.267036	0.314908
propionic acidemia	DOID:14701	tyrosinemia	DOID:9275	0	0.0098436	0.594066	0.315388
plasma cell neoplasm	DOID:6536	malignant histiocytosis	DOID:8580	0	0.0250418	0.527939	0.315901
small intestine adenocarcinoma	DOID:4906	Wilson disease	DOID:893	0	0.41428	0.317847	0.316678
hypochondroplasia	DOID:0080041	obstructive lung disease	DOID:2320	0	0.588505	0.281201	0.319818
X-linked hypophosphatemia	DOID:0050445	aggressive systemic mastocytosis	DOID:4798	0	0.364079	0.336683	0.320229
brachydactyly	DOID:0050581	Sertoli cell tumor	DOID:3577	0	0.296556	0.360851	0.321803
jejunal neoplasm	DOID:3218	schizophrenia	DOID:5419	0	0.638041	0.274739	0.323125
squamous cell papilloma	DOID:139	factor XII deficiency	DOID:2231	0	0.563759	0.290289	0.323377
telangiectasis	DOID:1272	hand dermatosis	DOID:3158	0	0.519438	0.304134	0.326754
bacterial infectious disease	DOID:104	embryonal cancer	DOID:688	0	0.0849676	0.470544	0.330435
gastric lymphoma	DOID:10540	pericarditis	DOID:1787	0	0.494918	0.319627	0.334554
cardiac tamponade	DOID:115	pulmonary emphysema	DOID:9675	0	0.109953	0.461664	0.337413
neuroendocrine tumor	DOID:169	Thomsen disease	DOID:2106	0	0.649978	0.290112	0.340353
inverted papilloma	DOID:3179	cyclic hematopoiesis	DOID:5339	0	0.745401	0.271873	0.34269
melanoma	DOID:1909	pediatric meningioma	DOID:4593	0	0.604943	0.303877	0.343775
jejunal cancer	DOID:13499	cervical cancer	DOID:4362	0	0.451058	0.34319	0.344385
urinary system disease	DOID:18	delusional disorder	DOID:778	0	0.0325189	0.547569	0.34506
laryngeal carcinoma	DOID:2600	intracranial thrombosis	DOID:4193	0	0.214039	0.422035	0.345805
ovarian disease	DOID:1100	hypertrophic cardiomyopathy	DOID:11984	0	0.643329	0.299568	0.347846
allergic contact dermatitis	DOID:3042	plexiform neurofibroma	DOID:5151	0	0.911305	0.240991	0.348911
vulva cancer	DOID:1245	WAGR syndrome	DOID:14515	0	0.653036	0.299125	0.349535
low tension glaucoma	DOID:13544	polymyalgia rheumatica	DOID:853	0	0.731445	0.282207	0.350275
hantavirus pulmonary syndrome	DOID:14472	granular cell carcinoma	DOID:4903	0	0.258633	0.41133	0.351025
aspiration pneumonia	DOID:0050152	Q fever	DOID:11100	0	0.101177	0.481141	0.352467
ADULT syndrome	DOID:0050601	juvenile myoclonic epilepsy	DOID:4890	0	0.355455	0.384555	0.355224
arterial tortuosity syndrome	DOID:0050645	hematologic cancer	DOID:2531	0	0.547892	0.331624	0.355744
cecal benign neoplasm	DOID:1517	pharyngitis	DOID:2275	0	0.257901	0.418787	0.357477
goiter	DOID:12176	acrodysostosis	DOID:14669	0	0.453503	0.359329	0.357896
tonsillitis	DOID:10456	ehrlich tumor carcinoma	DOID:5050	0	0.270001	0.415529	0.358297
uterus leiomyosarcoma	DOID:5289	autoimmune lymphoproliferative syndrome	DOID:6688	0	0.555282	0.33312	0.358619
Sandhoff disease	DOID:3323	combat disorder	DOID:6950	0	0.0412561	0.548574	0.359801
atrial heart septal defect	DOID:1882	oropharynx cancer	DOID:8557	0	0.695556	0.300127	0.359822
microphthalmia	DOID:10629	disseminated eosinophilic collagen disease	DOID:9499	0	0.322528	0.401293	0.360804
malignant ovarian Brenner tumor	DOID:4217	pleomorphic liposarcoma	DOID:5702	0	0.336319	0.398166	0.361871
Usher syndrome	DOID:0050439	renal tubular acidosis	DOID:14219	0	0.311919	0.406517	0.36243
endocrine system disease	DOID:28	extrahepatic bile duct carcinoma	DOID:4682	0	0.242767	0.436753	0.369448
periventricular nodular heterotopia	DOID:0050454	phobic disorder	DOID:591	0	0.633551	0.330174	0.373095
Ollier disease	DOID:4624	progressive supranuclear palsy	DOID:678	0	0.6508	0.327711	0.374795
breast fibrocystic disease	DOID:10354	spleen cancer	DOID:672	0	0.0181426	0.637434	0.375218
cryptorchidism	DOID:11383	reflex epilepsy	DOID:2548	0	0.756334	0.301186	0.375262
orofacial cleft	DOID:0050567	papillary adenoma	DOID:3172	0	0.935981	0.249006	0.375314
viral hepatitis	DOID:1884	phencyclidine abuse	DOID:5062	0	0.832802	0.281504	0.375918
muscular dystrophy-dystroglycanopathy	DOID:0050588	connective tissue disease	DOID:65	0	0.571127	0.350099	0.37642
chronic progressive external ophthalmoplegia	DOID:12558	substance-related disorder	DOID:303	0	0.679069	0.323429	0.377335
rhizomelic chondrodysplasia punctata	DOID:2580	Lynch syndrome	DOID:3883	0	0.365399	0.409446	0.37947
congenital hypoplastic anemia	DOID:1342	congenital hemolytic anemia	DOID:589	0	0.00425629	0.752624	0.381241
progressive myoclonus epilepsy	DOID:891	alopecia	DOID:987	0	0.449104	0.388566	0.381547
ileum cancer	DOID:10153	nutrition disease	DOID:374	0	0.0808171	0.52471	0.381742
Chagas disease	DOID:12140	achromatopsia	DOID:13911	0	0.526511	0.372709	0.38564
D-2-hydroxyglutaric aciduria	DOID:0050575	juvenile rheumatoid arthritis	DOID:676	0	0.56869	0.362784	0.386645
spondyloarthropathy	DOID:1123	Bartter disease	DOID:445	0	0.742995	0.318146	0.387874
familial medullary thyroid carcinoma	DOID:0050547	toxoplasmosis	DOID:9965	0	0.951765	0.250658	0.388469
nemaline myopathy	DOID:3191	cataract	DOID:83	0	0.869573	0.281993	0.38854
disease by infectious agent	DOID:0050117	ichthyosis vulgaris	DOID:1702	0	0.159146	0.484996	0.388636
biotinidase deficiency	DOID:856	Pelger-Huet anomaly	DOID:9631	0	0.195498	0.471523	0.389102
Weaver syndrome	DOID:14731	tic disorder	DOID:2769	0	0.108165	0.512189	0.389624
Guillain-Barre syndrome	DOID:12842	amelanotic melanoma	DOID:4359	0	0.479151	0.392015	0.391613
fetal alcohol syndrome	DOID:0050665	corneal ulcer	DOID:8463	0	0.771085	0.315968	0.393086
portal vein thrombosis	DOID:11695	oropharynx cancer	DOID:8557	0	0.576633	0.368329	0.393195
osteochondrodysplasia	DOID:2256	pyruvate carboxylase deficiency disease	DOID:3651	0	0.1034	0.519032	0.393252
oculocerebrorenal syndrome	DOID:1056	measles	DOID:8622	0	0.947134	0.256676	0.394391
cryptorchidism	DOID:11383	Wilson disease	DOID:893	0	0.857679	0.291805	0.394934
hepatic vein thrombosis	DOID:11512	endodermal sinus tumor	DOID:1911	0	0.288704	0.448456	0.396212
laryngeal squamous cell carcinoma	DOID:2876	overnutrition	DOID:654	0	0.520887	0.394974	0.40398
microcytic anemia	DOID:11252	pyruvate decarboxylase deficiency	DOID:3649	0	0.0579758	0.57789	0.404249
Asperger syndrome	DOID:0050432	pericarditis	DOID:1787	0	0.643117	0.364085	0.404687
chronobiology disease	DOID:13364	cutis laxa	DOID:3144	0	0.544424	0.390297	0.405258
craniofrontonasal syndrome	DOID:14737	monoclonal gammopathy of uncertain significance	DOID:7442	0	0.36229	0.439242	0.407632
aphasia	DOID:0060046	morbid obesity	DOID:11981	0	0.503251	0.406606	0.410572
muscular disease	DOID:0080000	pilomatrixoma	DOID:5374	0	0.414931	0.431659	0.413487
Buruli ulcer disease	DOID:0050456	thrombocytopenia-absent radius syndrome	DOID:14699	0	0.975947	0.251259	0.413745
viral encephalitis	DOID:646	night blindness	DOID:8499	0	0.360335	0.44756	0.41589
dystonia	DOID:543	T-cell adult acute lymphocytic leukemia	DOID:5602	0	0.876256	0.305911	0.415952
mixed cerebral palsy	DOID:0050673	vascular dementia	DOID:8725	0	0.431437	0.431411	0.417368
nephrogenic diabetes insipidus	DOID:12387	leukocyte disease	DOID:9500	0	0.101815	0.551877	0.421638
Hartnup disease	DOID:1060	cyclic hematopoiesis	DOID:5339	0	0.0532218	0.608741	0.421846
Werdnig-Hoffmann disease	DOID:13137	glucose metabolism disease	DOID:4194	0	0.32936	0.464521	0.426329
hereditary hemorrhagic telangiectasia	DOID:1270	alexia	DOID:13417	0	0.646653	0.389701	0.428331
Dandy-Walker syndrome	DOID:2785	plasma cell neoplasm	DOID:6536	0	0.420196	0.446215	0.430102
ureteral obstruction	DOID:5199	neuromyelitis optica	DOID:8869	0	0.928764	0.298644	0.432544
Charcot-Marie-Tooth disease type 2	DOID:0050539	congenital disorder of glycosylation	DOID:5212	0	0.104672	0.563703	0.433574
alcohol abuse	DOID:1574	eyelid disease	DOID:530	0	0.798517	0.35249	0.43373
lysosomal storage disease	DOID:3211	intracranial sinus thrombosis	DOID:3572	0	0.55201	0.418885	0.43382
orbital cancer	DOID:4143	conjunctivitis	DOID:6195	0	0.0644843	0.608706	0.434662
hypothalamic disease	DOID:1931	diffuse idiopathic skeletal hyperostosis	DOID:6652	0	0.190312	0.515108	0.435369
alcoholic psychosis	DOID:252	bone marrow disease	DOID:4961	0	0.681193	0.392136	0.438725
nonepidermolytic palmoplantar keratoderma	DOID:0050428	gastrinoma	DOID:5577	0	0.152013	0.538929	0.440174
intracranial thrombosis	DOID:4193	esophagus adenocarcinoma	DOID:4914	0	0.531408	0.434915	0.445103
long QT syndrome	DOID:2843	secretory meningioma	DOID:4588	0	0.808292	0.363902	0.446662
hiatus hernia	DOID:12642	Fanconi's anemia	DOID:13636	0	0.354607	0.476924	0.448014
larynx cancer	DOID:2596	avian influenza	DOID:4492	0	0.475414	0.450301	0.448253
beta thalassemia	DOID:12241	bronchial neoplasm	DOID:3906	0	0.661143	0.409463	0.450165
otospondylomegaepiphyseal dysplasia	DOID:0080026	follicular adenoma	DOID:6204	0	0.750548	0.387923	0.452306
migraine with aura	DOID:10024	Hodgkin's lymphoma, mixed cellularity	DOID:8654	0	0.922288	0.322847	0.452658
Arts syndrome	DOID:0050647	alkaptonuria	DOID:9270	0	0.244351	0.513252	0.45449
endemic goiter	DOID:13198	alexia	DOID:13417	0	0.957167	0.301623	0.455085
Pick's disease	DOID:11870	West Nile encephalitis	DOID:2365	0	0.684269	0.411386	0.457545
trachoma	DOID:11265	Pick's disease	DOID:11870	0	0.921319	0.329886	0.458746
aortic valve stenosis	DOID:1712	vernal conjunctivitis	DOID:2474	0	0.851013	0.365735	0.461874
Brown's tendon sheath syndrome	DOID:10235	thyroid cancer	DOID:1781	0	0.524561	0.454131	0.46429
arterial tortuosity syndrome	DOID:0050645	osteitis fibrosa	DOID:3341	0	0.526589	0.45421	0.46489
laryngeal squamous cell carcinoma	DOID:2876	renal glycosuria	DOID:9432	0	0.589181	0.44442	0.468734
juvenile absence epilepsy	DOID:0060172	carcinosarcoma	DOID:4236	0	0.746281	0.408247	0.470157
Clouston syndrome	DOID:14693	abdominal aortic aneurysm	DOID:7693	0	0.899341	0.354976	0.470945
Sertoli cell tumor	DOID:3577	carbamoyl phosphate synthetase I deficiency disease	DOID:9280	0	0.247326	0.532213	0.474093
limited scleroderma	DOID:1577	hepatoblastoma	DOID:687	0	0.329458	0.506152	0.474301
neonatal anemia	DOID:11244	autistic disorder	DOID:12849	0	0.123436	0.602636	0.476149
spiradenoma	DOID:5444	myeloid leukemia	DOID:8692	0	0.702563	0.427873	0.478361
spermatocele	DOID:11997	arthritis	DOID:848	0	0.361608	0.503684	0.480708
disease by infectious agent	DOID:0050117	Fukuyama congenital muscular dystrophy	DOID:0050559	0	0.393144	0.496436	0.481223
mucopolysaccharidosis II	DOID:12799	central nervous system cancer	DOID:3620	0	0.202917	0.559781	0.481441
endomyocardial fibrosis	DOID:12932	adrenal cortex cancer	DOID:660	0	0.903145	0.365158	0.481794
Barth syndrome	DOID:0050476	peripheral vertigo	DOID:9847	0	0.928458	0.35496	0.485473
acute kidney tubular necrosis	DOID:12556	acute stress disorder	DOID:6088	0	0.496894	0.478088	0.485796
Sly syndrome	DOID:12803	lipomatosis	DOID:3153	0	0.110021	0.62837	0.486766
spindle cell carcinoma	DOID:4015	phlebitis	DOID:864	0	0.0943203	0.64359	0.486772
diabetic ketoacidosis	DOID:1837	fibrillary astrocytoma	DOID:6726	0	0.697366	0.43789	0.487562
pneumothorax	DOID:1673	large cell carcinoma	DOID:4552	0	0.0759491	0.667106	0.488671
spondylocostal dysostosis	DOID:0050568	atopic dermatitis	DOID:3310	0	0.596545	0.461376	0.48959
bone cancer	DOID:184	antithrombin III deficiency	DOID:3755	0	0.416227	0.499412	0.490591
squamous cell papilloma	DOID:139	choroideremia	DOID:9821	0	0.308385	0.528851	0.491017
autism spectrum disorder	DOID:0060041	dysostosis	DOID:1934	0	0.377917	0.509478	0.491501
pantothenate kinase-associated neurodegeneration	DOID:3981	genital herpes	DOID:8704	0	0.924711	0.364922	0.492346
Chediak-Higashi syndrome	DOID:2935	toxic encephalopathy	DOID:3602	0	0.384613	0.509607	0.493438
uveitis	DOID:13141	Aarskog-Scott syndrome	DOID:6683	0	0.485799	0.487085	0.49387
exotropia	DOID:1143	Weaver syndrome	DOID:14731	0	0.441518	0.498075	0.495612
gyrate atrophy	DOID:1415	Goodpasture syndrome	DOID:9808	0	0.434104	0.502571	0.498776
nodular nonsuppurative panniculitis	DOID:1525	seborrheic keratosis	DOID:6498	0	0.162911	0.608335	0.502156
supravalvular aortic stenosis	DOID:1929	malignant pleural mesothelioma	DOID:7474	0	0.824197	0.42127	0.505339
compartment syndrome	DOID:682	Cor pulmonale	DOID:8515	0	0.0658078	0.704203	0.506302
hemorrhagic fever with renal syndrome	DOID:11266	ureteral benign neoplasm	DOID:11885	0	0.193817	0.601186	0.510799
monilethrix	DOID:0050472	polycythemia	DOID:8432	0	0.237508	0.581448	0.512828
myelitis	DOID:322	bile duct cancer	DOID:4606	0	0.444664	0.513144	0.512966
bestrophinopathy	DOID:0050662	hypotrichosis	DOID:4535	0	0.0216647	0.799801	0.513213
gingivitis	DOID:3087	congenital structural myopathy	DOID:422	0	0.903415	0.400312	0.514423
West syndrome	DOID:0050562	spastic diplegia	DOID:10965	0	0.154995	0.63305	0.516686
primary ciliary dyskinesia	DOID:9562	irritable bowel syndrome	DOID:9778	0	0.738167	0.454907	0.517059
erythropoietic protoporphyria	DOID:13270	Balkan nephropathy	DOID:3052	0	0.739696	0.45526	0.517877
autoimmune lymphoproliferative syndrome	DOID:6688	leukocyte disease	DOID:9500	0	0.0611969	0.726806	0.518751
achromatopsia	DOID:13911	brain edema	DOID:4724	0	0.430785	0.524467	0.521107
rheumatic disease	DOID:1575	duodenal disease	DOID:4072	0	0.569864	0.492955	0.52119
periventricular leukomalacia	DOID:13088	penis squamous cell carcinoma	DOID:5518	0	0.741505	0.459633	0.523479
tick-borne encephalitis	DOID:0050175	demyelinating polyneuropathy	DOID:5214	0	0.37014	0.546957	0.526007
Hajdu-Cheney syndrome	DOID:2736	Gilbert syndrome	DOID:2739	0	0.463944	0.521394	0.526502
distal arthrogryposis	DOID:0050646	panic disorder	DOID:594	0	0.942013	0.390485	0.526737
lactose intolerance	DOID:10604	inflammatory breast carcinoma	DOID:6263	0	0.872791	0.42577	0.526934
generalized epilepsy with febrile seizures plus	DOID:0060170	Sotos syndrome	DOID:14748	0	0.0378612	0.776462	0.527817
syndactyly	DOID:11193	red color blindness	DOID:13910	0	0.0798022	0.720138	0.532338
pseudotumor cerebri	DOID:11459	progressive myoclonus epilepsy	DOID:891	0	0.375194	0.552641	0.532447
hypobetalipoproteinemia	DOID:1390	46 XY gonadal dysgenesis	DOID:14448	0	0.247338	0.604736	0.534934
branchiooculofacial syndrome	DOID:0050691	hepatitis	DOID:2237	0	0.744263	0.469258	0.535821
phencyclidine abuse	DOID:5062	adult acute lymphocytic leukemia	DOID:5604	0	0.894644	0.425851	0.536162
Hailey-Hailey disease	DOID:0050429	melorheostosis	DOID:4253	0	0.235327	0.613793	0.537494
female reproductive organ cancer	DOID:120	aortic valve disease	DOID:62	0	0.857726	0.443789	0.540752
natural killer cell leukemia	DOID:1035	nephrolithiasis	DOID:585	0	0.944049	0.403499	0.540778
islet cell tumor	DOID:1799	urea cycle disorder	DOID:9267	0	0.181803	0.6486	0.54173
Brown-Vialetto-Van Laere syndrome	DOID:0050694	parotid gland cancer	DOID:9036	0	0.335867	0.577155	0.542236
venous insufficiency	DOID:10128	liposarcoma	DOID:3382	0	0.362727	0.569554	0.543741
renal agenesis	DOID:14766	esophagus adenocarcinoma	DOID:4914	0	0.402022	0.556999	0.543787
diarrhea	DOID:13250	West Nile fever	DOID:2366	0	0.274203	0.604703	0.544573
abetalipoproteinemia	DOID:1386	chickenpox	DOID:8659	0	0.822585	0.46445	0.553181
alcohol abuse	DOID:1574	subacute thyroiditis	DOID:7165	0	0.934471	0.426875	0.558456
Brown-Vialetto-Van Laere syndrome	DOID:0050694	critical illness polyneuropathy	DOID:14402	0	0.166204	0.689042	0.565304
acromesomelic dysplasia, Grebe type	DOID:0080052	neuroendocrine tumor	DOID:169	0	0.719196	0.498982	0.56581
nephroblastoma	DOID:2154	male reproductive organ cancer	DOID:3856	0	0.0545806	0.79026	0.566364
histidinemia	DOID:0060168	aortic valve insufficiency	DOID:57	0	0.50829	0.552407	0.56755
hyperkalemic periodic paralysis	DOID:14451	brain disease	DOID:936	0	0.366616	0.599913	0.570038
Johanson-Blizzard syndrome	DOID:14694	thyroid cancer	DOID:1781	0	0.298251	0.627762	0.570863
anal carcinoma	DOID:4908	miliary tuberculosis	DOID:9861	0	0.210474	0.672514	0.57294
adult-onset Still's disease	DOID:14256	myoma	DOID:2691	0	0.916861	0.450019	0.574222
D-2-hydroxyglutaric aciduria	DOID:0050575	androgen insensitivity syndrome	DOID:4674	0	0.100635	0.750606	0.575012
rhizomelic chondrodysplasia punctata	DOID:2580	biotinidase deficiency	DOID:856	0	0.115709	0.740223	0.577129
dyslexia	DOID:4428	indolent systemic mastocytosis	DOID:4660	0	0.988578	0.380145	0.57787
ichthyosis vulgaris	DOID:1702	papillary follicular thyroid adenocarcinoma	DOID:3968	0	0.476143	0.573949	0.578528
atrial heart septal defect	DOID:1882	Klippel-Trenaunay syndrome	DOID:2926	0	0.103453	0.753021	0.579325
mesoblastic nephroma	DOID:4772	gastrointestinal lymphoma	DOID:903	0	0.233989	0.669108	0.580115
Raynaud disease	DOID:10300	cholecystitis	DOID:1949	0	0.76914	0.500481	0.58176
cutaneous lupus erythematosus	DOID:0050169	intermittent explosive disorder	DOID:12401	0	0.622948	0.537686	0.582827
penile neoplasm	DOID:11624	hereditary night blindness	DOID:8498	0	0.700542	0.518942	0.58374
paranasal sinus cancer	DOID:0050619	tooth disease	DOID:1091	0	0.123272	0.743142	0.584781
Baller-Gerold syndrome	DOID:0050654	smooth muscle tumor	DOID:4310	0	0.530131	0.56628	0.585872
supratentorial cancer	DOID:1659	myelitis	DOID:322	0	0.176985	0.710096	0.587606
diabetic angiopathy	DOID:11713	Fuchs' heterochromic uveitis	DOID:9375	0	0.443014	0.596314	0.588692
gestational diabetes	DOID:11714	dental enamel hypoplasia	DOID:693	0	0.568801	0.560499	0.590588
pure red-cell aplasia	DOID:1340	placental choriocarcinoma	DOID:2024	0	0.583691	0.556726	0.590931
salivary gland disease	DOID:10854	episodic ataxia	DOID:963	0	0.776702	0.50764	0.592598
D-2-hydroxyglutaric aciduria	DOID:0050575	hypoparathyroidism	DOID:11199	0	0.3133	0.650155	0.593877
exotropia	DOID:1143	conjunctival disease	DOID:4251	0	0.128227	0.750902	0.594832
congenital dyserythropoietic anemia	DOID:1338	ocular melanoma	DOID:1752	0	0.770754	0.512733	0.596685
intrahepatic cholestasis	DOID:1852	irritant dermatitis	DOID:2772	0	0.617851	0.554103	0.597214
blood platelet disease	DOID:2218	overnutrition	DOID:654	0	0.584351	0.565267	0.599011
patent foramen ovale	DOID:13620	malignant teratoma	DOID:5563	0	0.814739	0.504494	0.6009
adrenal gland cancer	DOID:3953	Alagille syndrome	DOID:9245	0	0.218102	0.703166	0.600974
toxic shock syndrome	DOID:14115	alkaptonuria	DOID:9270	0	0.321276	0.658638	0.603417
Charcot-Marie-Tooth disease	DOID:10595	maxillary neoplasm	DOID:4618	0	0.416379	0.624976	0.604892
exudative vitreoretinopathy	DOID:0050535	psoriasis	DOID:8893	0	0.964763	0.445749	0.605399
calcium metabolism disease	DOID:10575	benign mesothelioma	DOID:2645	0	0.6583	0.552754	0.606626
urinary bladder cancer	DOID:11054	mutism	DOID:4189	0	0.699753	0.541463	0.606835
diabetic ketoacidosis	DOID:1837	spinocerebellar degeneration	DOID:2478	0	0.698309	0.542121	0.607107
branchiooculofacial syndrome	DOID:0050691	asphyxia neonatorum	DOID:11088	0	0.483368	0.610032	0.611183
Dubin-Johnson syndrome	DOID:12308	red-green color blindness	DOID:13909	0	0.0910305	0.79797	0.612981
allergic conjunctivitis	DOID:11204	scotoma	DOID:9335	0	0.0519224	0.835191	0.614323
papillary serous adenocarcinoma	DOID:2632	peanut allergic reaction	DOID:4378	0	0.980967	0.434408	0.61603
lymphoblastic leukemia	DOID:1037	biliary tract disease	DOID:9741	0	0.563536	0.593212	0.618328
Sertoli cell-only syndrome	DOID:0050457	blepharophimosis, ptosis, and epicanthus inversus syndrome	DOID:14778	0	0.0914165	0.80301	0.618908
personality disorder	DOID:1510	keratitis	DOID:4677	0	0.824813	0.523011	0.625987
familial hypertriglyceridemia	DOID:0050527	gallbladder carcinoma	DOID:4948	0	0.391579	0.661313	0.62769
Burkitt lymphoma	DOID:8584	hyperopia	DOID:9834	0	0.908788	0.495032	0.628079
capillary disease	DOID:1271	angioid streaks	DOID:13401	0	0.404014	0.660461	0.630677
dengue shock syndrome	DOID:0050125	nodular goiter	DOID:13197	0	0.956504	0.473497	0.63278
megacolon	DOID:11372	acatalasia	DOID:2582	0	0.646007	0.586332	0.634386
primary congenital glaucoma	DOID:0050593	common cold	DOID:10459	0	0.770278	0.548979	0.635081
red-green color blindness	DOID:13909	diastrophic dysplasia	DOID:14687	0	0.325112	0.696909	0.636335
hereditary angioedema	DOID:14735	Greig cephalopolysyndactyly syndrome	DOID:14761	0	0.498887	0.639099	0.639817
neonatal anemia	DOID:11244	psoriasis	DOID:8893	0	0.578494	0.616671	0.642556
anauxetic dysplasia	DOID:0050640	mucolipidosis	DOID:3343	0	0.115745	0.808037	0.644346
giardiasis	DOID:10718	mixed cell type cancer	DOID:154	0	0.788213	0.552829	0.644538
temporal arteritis	DOID:13375	primary cerebellar degeneration	DOID:9277	0	0.573101	0.621679	0.64529
Brody myopathy	DOID:0050692	benign breast phyllodes tumor	DOID:1631	0	0.59205	0.616305	0.645897
eating disorder	DOID:8670	leukocyte disease	DOID:9500	0	0.196341	0.767442	0.648384
protein-energy malnutrition	DOID:11801	Ehlers-Danlos syndrome	DOID:13359	0	0.324902	0.714082	0.650962
bronchopneumonia	DOID:12375	anovulation	DOID:3781	0	0.447221	0.671096	0.652085
hydrocephalus	DOID:10908	idiopathic juvenile osteoporosis	DOID:12559	0	0.389566	0.694734	0.655082
duodenal benign neoplasm	DOID:1737	dyslexia	DOID:4428	0	0.913786	0.515535	0.656437
autoimmune lymphoproliferative syndrome	DOID:6688	dental enamel hypoplasia	DOID:693	0	0.372468	0.703734	0.657499
GABA aminotransferase deficiency	DOID:0060174	Wernicke-Korsakoff syndrome	DOID:10915	0	0.0854352	0.83877	0.658198
Blau syndrome	DOID:0050678	benign breast phyllodes tumor	DOID:1631	0	0.969715	0.480999	0.658199
adult T-cell leukemia	DOID:0050523	conjunctival cancer	DOID:5467	0	0.347677	0.714623	0.658988
idiopathic generalized epilepsy	DOID:1827	intracranial hypertension	DOID:9428	0	0.324428	0.724911	0.660337
Brody myopathy	DOID:0050692	Beckwith-Wiedemann syndrome	DOID:5572	0	0.168011	0.793621	0.661033
gingival recession	DOID:1134	congenital hemolytic anemia	DOID:589	0	0.224974	0.767119	0.66128
Melkersson-Rosenthal syndrome	DOID:1761	coronary stenosis	DOID:4248	0	0.863023	0.54281	0.661726
limited scleroderma	DOID:1577	poliomyelitis	DOID:4953	0	0.713842	0.59965	0.665087
aortic valve disease	DOID:62	hypopharynx cancer	DOID:8533	0	0.775378	0.584377	0.670173
conjunctival pterygium	DOID:10526	bone marrow cancer	DOID:4960	0	0.450054	0.698479	0.67609
Emery-Dreifuss muscular dystrophy	DOID:11726	cavernous hemangioma	DOID:483	0	0.501535	0.683684	0.677946
pseudohermaphroditism	DOID:3765	clear cell ependymoma	DOID:5507	0	0.690296	0.624033	0.679297
tyrosinemia type II	DOID:0050725	juvenile myoclonic epilepsy	DOID:4890	0	0.513357	0.684064	0.681535
red color blindness	DOID:13910	epithelioid sarcoma	DOID:6193	0	0.616829	0.65119	0.682061
SOST-related sclerosing bone dysplasia	DOID:0080036	acute interstitial pneumonia	DOID:2800	0	0.86546	0.562451	0.682258
generalized anxiety disorder	DOID:14320	maxillary sinusitis	DOID:2051	0	0.79295	0.592262	0.682853
Stickler syndrome	DOID:0080046	diffuse cutaneous mastocytosis	DOID:3665	0	0.57322	0.672568	0.688033
distal hereditary motor neuropathy	DOID:0050582	hypersplenism	DOID:6376	0	0.502137	0.698237	0.690392
paracoccidioidomycosis	DOID:12662	orofaciodigital syndrome	DOID:4501	0	0.664354	0.648596	0.692772
filariasis	DOID:1080	sarcomatoid mesothelioma	DOID:4488	0	0.845032	0.582923	0.692862
aphasia	DOID:0060046	paratyphoid fever	DOID:3055	0	0.87272	0.57118	0.693482
Hajdu-Cheney syndrome	DOID:2736	ariboflavinosis	DOID:8454	0	0.507871	0.703428	0.696346
choroiditis	DOID:11406	lymph node tuberculosis	DOID:4889	0	0.0534505	0.888261	0.698045
corneal granular dystrophy	DOID:12318	hyperthyroxinemia	DOID:2855	0	0.524812	0.702948	0.700509
paranasal sinus neoplasm	DOID:1350	atopic dermatitis	DOID:3310	0	0.499155	0.711466	0.700759
mitral valve insufficiency	DOID:11502	protein-energy malnutrition	DOID:11801	0	0.639304	0.667424	0.701441
mixed cell type cancer	DOID:154	motion sickness	DOID:2951	0	0.242248	0.799243	0.702005
Brody myopathy	DOID:0050692	male breast cancer	DOID:1614	0	0.363615	0.757301	0.702378
vesiculobullous skin disease	DOID:2731	small intestine adenocarcinoma	DOID:4906	0	0.451673	0.728812	0.702675
aspartylglucosaminuria	DOID:0050461	angiomyoma	DOID:4265	0	0.520615	0.71307	0.707931
Netherton syndrome	DOID:0050474	hyperlipoproteinemia type V	DOID:1171	0	0.338443	0.772751	0.70928
psychosexual disorder	DOID:10132	Glanzmann's thrombasthenia	DOID:2219	0	0.810558	0.618732	0.711246
Charcot-Marie-Tooth disease type 1	DOID:0050538	post-thrombotic syndrome	DOID:2364	0	0.367746	0.765896	0.711813
intraorbital meningioma	DOID:4141	erythromelalgia	DOID:9240	0	0.457843	0.739478	0.71376
Borjeson-Forssman-Lehmann syndrome	DOID:0050681	lung disease	DOID:850	0	0.306991	0.78799	0.714141
Lennox-Gastaut syndrome	DOID:0050561	trachoma	DOID:11265	0	0.912839	0.573693	0.715058
extraskeletal myxoid chondrosarcoma	DOID:6496	erythromelalgia	DOID:9240	0	0.527501	0.720497	0.716182
exhibitionism	DOID:10236	panic disorder	DOID:594	0	0.0922341	0.873741	0.716221
osteitis fibrosa	DOID:3341	multiple chemical sensitivity	DOID:4661	0	0.768525	0.641816	0.716921
neurotic disorder	DOID:4964	carbamoyl phosphate synthetase I deficiency disease	DOID:9280	0	0.156625	0.844152	0.716977
kwashiorkor	DOID:13579	papillary serous adenocarcinoma	DOID:2632	0	0.769914	0.646836	0.721556
lipoatrophic diabetes	DOID:11712	paranasal sinus disease	DOID:1352	0	0.843373	0.62155	0.725207
cone-rod dystrophy	DOID:0050572	esophageal disease	DOID:6050	0	0.689164	0.681733	0.726704
renal tubular acidosis	DOID:14219	intracranial hypertension	DOID:9428	0	0.38109	0.778636	0.728341
leukocyte adhesion deficiency	DOID:6612	postpartum depression	DOID:9478	0	0.811922	0.640822	0.729911
dermatomyositis	DOID:10223	acquired color blindness	DOID:13912	0	0.534634	0.735374	0.73084
maxillary sinusitis	DOID:2051	striatonigral degeneration	DOID:4751	0	0.845044	0.63351	0.735553
common variable immunodeficiency	DOID:12177	lip cancer	DOID:8564	0	0.543924	0.739659	0.737024
Crimean-Congo hemorrhagic fever	DOID:12287	renal glycosuria	DOID:9432	0	0.647379	0.709573	0.738335
Gitelman syndrome	DOID:0050450	histoplasmosis	DOID:1731	0	0.840822	0.639848	0.739142
onchocerciasis	DOID:11678	Weaver syndrome	DOID:14731	0	0.886456	0.621833	0.742839
juvenile myelomonocytic leukemia	DOID:0050458	pyloric stenosis	DOID:12639	0	0.76549	0.679688	0.746519
pertussis	DOID:1116	lymph node tuberculosis	DOID:4889	0	0.864798	0.641953	0.749818
hypermethioninemia	DOID:0050544	prostatitis	DOID:14654	0	0.748175	0.694239	0.753024
Brody myopathy	DOID:0050692	Gaucher's disease	DOID:1926	0	0.132094	0.880103	0.755335
amnestic disorder	DOID:10914	pars planitis	DOID:12731	0	0.631492	0.739728	0.759207
Sertoli-Leydig cell tumor	DOID:2997	mite infestation	DOID:7894	0	0.941763	0.604641	0.75937
lipoid nephrosis	DOID:10966	meconium aspiration syndrome	DOID:11049	0	0.622805	0.748047	0.764039
splenic disease	DOID:2529	glycogen storage disease IV	DOID:2750	0	0.247081	0.849063	0.76472
hereditary angioedema	DOID:14735	craniofrontonasal syndrome	DOID:14737	0	0.367185	0.818312	0.765971
Jansen's metaphyseal chondrodysplasia	DOID:0080020	prediabetes syndrome	DOID:11716	0	0.771604	0.706979	0.769633
dentinogenesis imperfecta	DOID:4154	nominal aphasia	DOID:4541	0	0.851913	0.674686	0.770086
spermatocele	DOID:11997	melioidosis	DOID:5052	0	0.83016	0.684498	0.770089
Donohue Syndrome	DOID:0050470	anterior horn cell disease	DOID:4873	0	0.361534	0.82464	0.771589
pineoblastoma	DOID:1664	epidermolysis bullosa dystrophica	DOID:4959	0	0.903691	0.652851	0.774848
funisitis	DOID:0050698	priapism	DOID:9286	0	0.898177	0.660584	0.778059
pathological gambling	DOID:12399	46 XY gonadal dysgenesis	DOID:14448	0	0.9632	0.606684	0.778725
alexithymia	DOID:0060131	Proteus syndrome	DOID:13482	0	0.919505	0.648709	0.779562
allergic bronchopulmonary aspergillosis	DOID:13166	polyp of corpus uteri	DOID:9042	0	0.987235	0.5632	0.781673
anhidrosis	DOID:11156	mucopolysaccharidosis III	DOID:12801	0	0.253794	0.860289	0.781877
JMP syndrome	DOID:0050553	congenital disorder of glycosylation	DOID:5212	0	0.138279	0.895801	0.783865
gingival disease	DOID:1483	neurofibrosarcoma	DOID:3512	0	0.355455	0.83682	0.783973
female reproductive endometrioid cancer	DOID:3001	mite infestation	DOID:7894	0	0.94925	0.630324	0.784328
malignant ovarian Brenner tumor	DOID:4217	progressive supranuclear palsy	DOID:678	0	0.946601	0.637099	0.787423
Farber lipogranulomatosis	DOID:0050464	viral meningitis	DOID:10310	0	0.673692	0.761348	0.787452
buphthalmos	DOID:11211	neurohypophyseal diabetes insipidus	DOID:12388	0	0.234215	0.870126	0.788166
kleptomania	DOID:12400	pyruvate decarboxylase deficiency	DOID:3649	0	0.908459	0.67142	0.790496
hypophosphatemia	DOID:0050336	Bernard-Soulier syndrome	DOID:2217	0	0.468474	0.816837	0.79074
methylmalonic aciduria and homocystinuria type cblC	DOID:0050715	bacterial meningitis	DOID:9470	0	0.849539	0.705097	0.791891
paragonimiasis	DOID:10699	oral submucous fibrosis	DOID:5773	0	0.744575	0.745478	0.792142
hyperinsulinemic hypoglycemia	DOID:13317	supravalvular aortic stenosis	DOID:1929	0	0.547059	0.800918	0.793147
allergic conjunctivitis	DOID:11204	VACTERL association	DOID:14679	0	0.912512	0.673653	0.793877
Brown's tendon sheath syndrome	DOID:10235	acute interstitial pneumonia	DOID:2800	0	0.710558	0.758765	0.794179
chronic progressive external ophthalmoplegia	DOID:12558	anovulation	DOID:3781	0	0.88375	0.692114	0.794718
pain disorder	DOID:0060164	retinal vasculitis	DOID:11563	0	0.209524	0.882349	0.796043
congenital adrenal insufficiency	DOID:0050546	Wolff-Parkinson-White syndrome	DOID:384	0	0.397835	0.838077	0.796619
primary angle-closure glaucoma	DOID:1405	Clouston syndrome	DOID:14693	0	0.767515	0.750009	0.801443
cleft lip	DOID:9296	hypersensitivity vasculitis	DOID:9809	0	0.978701	0.611995	0.801482
opisthorchiasis	DOID:13768	atrophy of prostate	DOID:2301	0	0.39508	0.849199	0.808669
mucolipidosis	DOID:3343	pulmonary eosinophilia	DOID:9498	0	0.221108	0.889856	0.810939
corneal granular dystrophy	DOID:12318	hepatitis	DOID:2237	0	0.713258	0.778791	0.81094
bronchopneumonia	DOID:12375	glandular cystitis	DOID:2392	0	0.226755	0.889237	0.812028
prediabetes syndrome	DOID:11716	pneumothorax	DOID:1673	0	0.694936	0.785988	0.812715
achondrogenesis type IA	DOID:0080054	Balkan nephropathy	DOID:3052	0	0.971941	0.643934	0.814228
spondyloepimetaphyseal dysplasia, Missouri type	DOID:0080030	alcohol abuse	DOID:1574	0	0.993288	0.583589	0.819094
diffuse cutaneous mastocytosis	DOID:3665	hemorrhoid	DOID:9746	0	0.931993	0.702283	0.822924
prostatic adenoma	DOID:2883	gonadoblastoma	DOID:3301	0	0.669757	0.809404	0.827315
social phobia	DOID:11257	Smith-Lemli-Opitz syndrome	DOID:14692	0	0.816893	0.768714	0.82813
Blau syndrome	DOID:0050678	pseudotumor cerebri	DOID:11459	0	0.464906	0.85445	0.830171
mutism	DOID:4189	scimitar syndrome	DOID:4297	0	0.238575	0.901008	0.832257
anodontia	DOID:13714	empty sella syndrome	DOID:3642	0	0.729511	0.800582	0.832334
periventricular leukomalacia	DOID:13088	atrophy of prostate	DOID:2301	0	0.470944	0.855774	0.832808
restless legs syndrome	DOID:0050425	bullous keratopathy	DOID:11031	0	0.871065	0.753981	0.83304
tonsillitis	DOID:10456	leg dermatosis	DOID:3142	0	0.946604	0.713189	0.837756
pyloric stenosis	DOID:12639	fibrous meningioma	DOID:7211	0	0.624183	0.831771	0.838538
leiomyoma cutis	DOID:5132	tetralogy of Fallot	DOID:6419	0	0.854482	0.771652	0.840351
aceruloplasminemia	DOID:0050711	biliary tract disease	DOID:9741	0	0.403546	0.875846	0.841335
red color blindness	DOID:13910	inverted follicular keratosis	DOID:6945	0	0.315909	0.892598	0.842045
acrodysostosis	DOID:14669	pineal gland cancer	DOID:5032	0	0.852523	0.77535	0.842395
facial dermatosis	DOID:3134	heroin dependence	DOID:9976	0	0.670692	0.827739	0.84384
hypertensive retinopathy	DOID:11561	prostate disease	DOID:47	0	0.619052	0.839876	0.845236
Asperger syndrome	DOID:0050432	byssinosis	DOID:10323	0	0.876988	0.775192	0.849321
adrenal rest tumor	DOID:1786	aortic disease	DOID:520	0	0.711602	0.828195	0.85201
enthesopathy	DOID:204	Pallister-Hall syndrome	DOID:9248	0	0.457736	0.875901	0.852109
Muir-Torre syndrome	DOID:0050465	peanut allergic reaction	DOID:4378	0	0.952894	0.731239	0.852322
asbestosis	DOID:10320	congenital nystagmus	DOID:9649	0	0.97329	0.706554	0.853623
trachoma	DOID:11265	red-green color blindness	DOID:13909	0	0.783022	0.814974	0.855227
dyskeratosis congenita	DOID:2729	Loeffler syndrome	DOID:9503	0	0.587746	0.857461	0.856416
empty sella syndrome	DOID:3642	periodontitis	DOID:824	0	0.896547	0.777128	0.856605
intracranial arterial disease	DOID:13089	leg dermatosis	DOID:3142	0	0.957232	0.738519	0.859235
Brucella abortus brucellosis	DOID:14457	heart septal defect	DOID:1681	0	0.955101	0.742124	0.859954
focal dermal hypoplasia	DOID:2120	blepharospasm	DOID:529	0	0.444297	0.889823	0.864849
acromesomelic dysplasia, Hunter-Thompson type	DOID:0080051	olfactory groove meningioma	DOID:8057	0	0.819638	0.819342	0.866321
brucellosis	DOID:11077	melanotic neuroectodermal tumor	DOID:166	0	0.949715	0.758945	0.866659
Felty's syndrome	DOID:11042	Weissenbacher-Zweym??ller syndrome	DOID:4258	0	0.823025	0.827782	0.873405
spastic cerebral palsy	DOID:0050669	lipoid nephrosis	DOID:10966	0	0.763064	0.84446	0.874967
benign epilepsy with centrotemporal spikes	DOID:3329	occupational dermatitis	DOID:4404	0	0.914661	0.796764	0.875047
familial juvenile hyperuricemic nephropathy	DOID:0060062	empty sella syndrome	DOID:3642	0	0.787879	0.840491	0.876247
46 XX gonadal dysgenesis	DOID:14450	pyruvate carboxylase deficiency disease	DOID:3651	0	0.202596	0.93799	0.876694
Bowen-Conradi syndrome	DOID:0050684	atrophic gastritis	DOID:8929	0	0.924503	0.79737	0.87875
dihydropyrimidine dehydrogenase deficiency	DOID:14218	hyperlipoproteinemia type III	DOID:3145	0	0.422362	0.908456	0.881317
hypochromic anemia	DOID:11759	refractive error	DOID:9835	0	0.86585	0.830244	0.884348
Sciatic Neuropathy	DOID:11446	campylobacteriosis	DOID:13622	0	0.846059	0.837322	0.885098
ABCD syndrome	DOID:0050600	cerebellar disease	DOID:2786	0	0.700615	0.869354	0.885255
Cri-Du-Chat syndrome	DOID:12580	glandular cystitis	DOID:2392	0	0.524212	0.897422	0.885406
hereditary coproporphyria	DOID:13269	empty sella syndrome	DOID:3642	0	0.678574	0.874362	0.886253
paranasal sinus cancer	DOID:0050619	cystinuria	DOID:9266	0	0.723876	0.871123	0.890206
presbyopia	DOID:11638	somatization disorder	DOID:13918	0	0.484139	0.908845	0.890963
gangliosidosis	DOID:2368	reflex epilepsy	DOID:2548	0	0.303507	0.933232	0.891032
spondyloepimetaphyseal dysplasia, Missouri type	DOID:0080030	galactosemia	DOID:9870	0	0.347646	0.92991	0.894002
nephrogenic adenoma	DOID:7334	biotinidase deficiency	DOID:856	0	0.908451	0.83117	0.89519
hypertensive retinopathy	DOID:11561	communication disorder	DOID:2033	0	0.437827	0.919527	0.895409
bladder squamous cell carcinoma	DOID:3742	cyclic hematopoiesis	DOID:5339	0	0.538446	0.906327	0.895836
nephritis	DOID:10952	choroidal sclerosis	DOID:980	0	0.364571	0.930225	0.896994
oligohydramnios	DOID:12215	occupational dermatitis	DOID:4404	0	0.787297	0.868017	0.897284
penile neoplasm	DOID:11624	blepharospasm	DOID:529	0	0.910846	0.837003	0.899577
exhibitionism	DOID:10236	uterine corpus sarcoma	DOID:5165	0	0.752855	0.879277	0.900899
egg allergy	DOID:4377	hereditary night blindness	DOID:8498	0	0.95929	0.81272	0.901646
drug-induced hepatitis	DOID:2044	pineal gland cancer	DOID:5032	0	0.690434	0.890875	0.90177
megacolon	DOID:11372	linitis plastica	DOID:4023	0	0.111668	0.960812	0.901849
intussusception	DOID:8446	noma	DOID:9672	0	0.858056	0.858169	0.902124
congenital stationary night blindness	DOID:0050534	anus disease	DOID:3128	0	0.847986	0.863137	0.903792
anisometropia	DOID:12273	galactokinase deficiency	DOID:14695	0	0.709572	0.890889	0.904321
benign breast phyllodes tumor	DOID:1631	pityriasis versicolor	DOID:9060	0	0.997906	0.684927	0.905658
focal epilepsy	DOID:2234	ocular hypotension	DOID:790	0	0.647482	0.914653	0.916223
methylmalonic aciduria and homocystinuria type cblF	DOID:0050717	chordoma	DOID:3302	0	0.981118	0.816008	0.916697
aortic atherosclerosis	DOID:10230	epulis	DOID:5337	0	0.673559	0.914274	0.918748
renal osteodystrophy	DOID:13068	chronobiology disease	DOID:13364	0	0.947014	0.855094	0.920699
Wernicke-Korsakoff syndrome	DOID:10915	dermatophytosis	DOID:8913	0	0.855153	0.892487	0.924785
opisthorchiasis	DOID:13768	ocular cancer	DOID:2174	0	0.339166	0.954919	0.929346
megaloblastic anemia	DOID:13382	actinomycosis	DOID:8478	0	0.846	0.903074	0.930154
amblyopia	DOID:10376	von Willebrand's disease	DOID:12531	0	0.996413	0.792584	0.932404
neuroleptic malignant syndrome	DOID:14464	hypersensitivity reaction type III disease	DOID:1557	0	0.743151	0.926874	0.935189
persian gulf syndrome	DOID:4491	biliary tract disease	DOID:9741	0	0.906204	0.902243	0.937927
fetal alcohol syndrome	DOID:0050665	plantar fasciitis	DOID:9600	0	0.840414	0.918749	0.939078
brachial plexus neuropathy	DOID:3690	pituitary gland disease	DOID:53	0	0.507791	0.951496	0.93939
clear cell chondrosarcoma	DOID:5867	sideroblastic anemia	DOID:8955	0	0.239576	0.965167	0.940028
amblyopia	DOID:10376	hypobetalipoproteinemia	DOID:1390	0	0.994603	0.833318	0.941032
posterior polar cataract	DOID:0050537	pleural empyema	DOID:3798	0	0.802428	0.928092	0.941315
neuroretinitis	DOID:10176	peripheral primitive neuroectodermal tumor	DOID:3369	0	0.654798	0.943904	0.942041
allergic conjunctivitis	DOID:11204	discrete subaortic stenosis	DOID:5804	0	0.872067	0.92052	0.943524
macular holes	DOID:7633	mite infestation	DOID:7894	0	0.997515	0.816035	0.945225
thrombocytopenia due to platelet alloimmunization	DOID:1587	angiomyoma	DOID:4265	0	0.82737	0.937443	0.949591
succinic semialdehyde dehydrogenase deficiency	DOID:0060175	eczema herpeticum	DOID:9123	0	0.815018	0.938896	0.949608
vestibular neuronitis	DOID:12683	thyroid gland disease	DOID:50	0	0.682376	0.953291	0.95261
McKusick type metaphyseal dysplasia	DOID:0080022	communication disorder	DOID:2033	0	0.732063	0.951984	0.954139
spastic hemiplegia	DOID:10967	allergic rhinitis	DOID:4481	0	0.64988	0.956852	0.954445
cicatricial pemphigoid	DOID:11656	somatoform disorder	DOID:4737	0	0.882635	0.943279	0.957372
buphthalmos	DOID:11211	post-thrombotic syndrome	DOID:2364	0	0.175372	0.975127	0.96069
benign familial infantile epilepsy	DOID:0060169	speech disorder	DOID:92	0	0.448585	0.968936	0.961399
hypochromic anemia	DOID:11759	dentin dysplasia	DOID:701	0	0.550909	0.972858	0.969832
Partington syndrome	DOID:14744	inappropriate ADH syndrome	DOID:3401	0	0.932758	0.961842	0.970845
erythrokeratodermia variabilis	DOID:0050467	blepharospasm	DOID:529	0	0.806998	0.970635	0.972646
lacrimal apparatus disease	DOID:1400	retinal drusen	DOID:2569	0	0.325276	0.977346	0.972671
hiatus hernia	DOID:12642	contagious pustular dermatitis	DOID:8771	0	0.977923	0.966451	0.975405
neuroretinitis	DOID:10176	acrocallosal syndrome	DOID:9250	0	0.668516	0.979433	0.979123
infant gynecomastia	DOID:11603	aortitis	DOID:519	0	0.632142	0.979772	0.979493
Bart-Pumphrey syndrome	DOID:0050658	vasomotor rhinitis	DOID:4730	0	0.961107	0.980927	0.980796
osteomalacia	DOID:10573	pulmonary alveolar microlithiasis	DOID:12117	0	0.165799	0.980927	0.980796
chronic tic disorder	DOID:10600	common bile duct neoplasm	DOID:4608	0	0.999854	0.720703	0.980796
cholecystolithiasis	DOID:11151	specific phobia	DOID:599	0	0.691729	0.980927	0.980796
congenital aphakia	DOID:11367	retinopathy of prematurity	DOID:13025	0	0.100706	0.980927	0.980796
blue color blindness	DOID:11661	Glanzmann's thrombasthenia	DOID:2219	0	0.433085	0.980927	0.980796
oculopharyngeal muscular dystrophy	DOID:11719	cloacogenic carcinoma	DOID:7173	0	0.792101	0.980927	0.980796
Conn's syndrome	DOID:12028	specific phobia	DOID:599	0	0.959925	0.980927	0.980796
pulmonary alveolar microlithiasis	DOID:12117	mucopolysaccharidosis II	DOID:12799	0	0.488375	0.980927	0.980796
pulmonary alveolar microlithiasis	DOID:12117	angioedema	DOID:1558	0	0.806619	0.980927	0.980796
pulmonary alveolar microlithiasis	DOID:12117	bronchiectasis	DOID:9563	0	0.0173668	0.980927	0.980796
epicondylitis	DOID:14087	rectum adenocarcinoma	DOID:1996	0	0.379144	0.980927	0.980796
cognitive disorder	DOID:1561	Aagenaes syndrome	DOID:6691	0	0.610191	0.980927	0.980796
pupil disease	DOID:238	cloacogenic carcinoma	DOID:7173	0	0.823751	0.980927	0.980796
chromophobe adenocarcinoma	DOID:4471	vasomotor rhinitis	DOID:4730	0	0.907271	0.980927	0.980796
*: 1 represents disease pairs in the benchmark set, 0 represents disease pairs in the random set
The disease pairs mentioned in the paper are shown in bold.
