# Supplementary material for: Fusing literature and full network data improves disease similarity computation
Source: BMC Bioinformatics. 2016 Aug 30;17(1):326. doi: 10.1186/s12859-016-1205-4 (PMC5006367; doi:10.1186/s12859-016-1205-4)
Supplement: Additional file 5: — SimilarityNet.xls. The disease similarity network. (XLS 2552 kb) [file 12859_2016_1205_MOESM5_ESM.xls]

## Sheet: DSN
Additional File 5: The Disease Similarity Network (DSN).
Disease_Name_1	DOID_1	Disease_Name_2	DOID_2	MedNetSim Similarity
gallbladder disease	DOID:0000000	biliary tract neoplasm	DOID:0050625	0.0291731
gallbladder disease	DOID:0000000	cholelithiasis	DOID:10211	0.113489
gallbladder disease	DOID:0000000	cholecystolithiasis	DOID:11151	0.143708
gallbladder disease	DOID:0000000	primary biliary cirrhosis	DOID:12236	0.0199225
gallbladder disease	DOID:0000000	cholecystitis	DOID:1949	0.0432264
gallbladder disease	DOID:0000000	pancreas disease	DOID:26	0.0134007
gallbladder disease	DOID:0000000	hepatobiliary benign neoplasm	DOID:3117	0.0201385
gallbladder disease	DOID:0000000	hepatobiliary disease	DOID:3118	0.0259808
gallbladder disease	DOID:0000000	gallbladder cancer	DOID:3121	0.0370789
gallbladder disease	DOID:0000000	gallbladder adenocarcinoma	DOID:3500	0.0369772
gallbladder disease	DOID:0000000	bladder disease	DOID:365	0.0376926
gallbladder disease	DOID:0000000	bile duct cancer	DOID:4606	0.0308758
gallbladder disease	DOID:0000000	biliary tract cancer	DOID:4607	0.0421916
gallbladder disease	DOID:0000000	extrahepatic bile duct carcinoma	DOID:4682	0.0271903
gallbladder disease	DOID:0000000	bile duct carcinoma	DOID:4897	0.0205256
gallbladder disease	DOID:0000000	Klatskin's tumor	DOID:4927	0.0140979
gallbladder disease	DOID:0000000	gallbladder carcinoma	DOID:4948	0.0214981
gallbladder disease	DOID:0000000	pancreatitis	DOID:4989	0.0157651
gallbladder disease	DOID:0000000	cholangitis	DOID:9446	0.0387101
angiosarcoma	DOID:0001816	hepatocellular adenoma	DOID:0050868	0.0496725
angiosarcoma	DOID:0001816	salivary gland carcinoma	DOID:0050904	0.0140529
angiosarcoma	DOID:0001816	benign neoplasm	DOID:0060072	0.0140424
angiosarcoma	DOID:0001816	ductal carcinoma in situ	DOID:0060074	0.0171897
angiosarcoma	DOID:0001816	connective tissue benign neoplasm	DOID:0060123	0.0160046
angiosarcoma	DOID:0001816	chromosomal disease	DOID:0080014	0.0169802
angiosarcoma	DOID:0001816	sarcoma	DOID:1115	0.0372609
angiosarcoma	DOID:0001816	male breast cancer	DOID:1614	0.0176617
angiosarcoma	DOID:0001816	breast fibroadenoma	DOID:1618	0.0142972
angiosarcoma	DOID:0001816	vascular cancer	DOID:175	0.0975662
angiosarcoma	DOID:0001816	malignant mesothelioma	DOID:1790	0.0135837
angiosarcoma	DOID:0001816	malignant fibroxanthoma	DOID:1907	0.0292081
angiosarcoma	DOID:0001816	leiomyosarcoma	DOID:1967	0.0269261
angiosarcoma	DOID:0001816	hemangioma	DOID:255	0.0440326
angiosarcoma	DOID:0001816	liver angiosarcoma	DOID:268	0.106177
angiosarcoma	DOID:0001816	invasive ductal carcinoma	DOID:3008	0.026543
angiosarcoma	DOID:0001816	Li-Fraumeni syndrome	DOID:3012	0.0160813
angiosarcoma	DOID:0001816	breast sarcoma	DOID:3017	0.0167252
angiosarcoma	DOID:0001816	rhabdomyosarcoma	DOID:3247	0.0183479
angiosarcoma	DOID:0001816	fibrosarcoma	DOID:3355	0.0141508
angiosarcoma	DOID:0001816	chondrosarcoma	DOID:3371	0.018762
angiosarcoma	DOID:0001816	breast carcinoma	DOID:3459	0.0179197
angiosarcoma	DOID:0001816	breast disease	DOID:3463	0.0171039
angiosarcoma	DOID:0001816	endometrial stromal sarcoma	DOID:4226	0.0217738
angiosarcoma	DOID:0001816	clear cell sarcoma	DOID:4233	0.0255626
angiosarcoma	DOID:0001816	carcinosarcoma	DOID:4236	0.0205096
angiosarcoma	DOID:0001816	fibrous histiocytoma	DOID:4415	0.0206584
angiosarcoma	DOID:0001816	renal carcinoma	DOID:4451	0.0157248
angiosarcoma	DOID:0001816	clear cell adenocarcinoma	DOID:4468	0.0145706
angiosarcoma	DOID:0001816	lymphedema	DOID:4977	0.0148518
angiosarcoma	DOID:0001816	synovial sarcoma	DOID:5485	0.0220678
angiosarcoma	DOID:0001816	malignant peripheral nerve sheath tumor	DOID:5940	0.0217571
angiosarcoma	DOID:0001816	epithelioid sarcoma	DOID:6193	0.0243977
angiosarcoma	DOID:0001816	inflammatory breast carcinoma	DOID:6263	0.0255052
angiosarcoma	DOID:0001816	adenoma	DOID:657	0.0164302
angiosarcoma	DOID:0001816	bilateral breast cancer	DOID:6741	0.0320145
angiosarcoma	DOID:0001816	sporadic breast cancer	DOID:8029	0.0183065
angiosarcoma	DOID:0001816	in situ carcinoma	DOID:8719	0.0225478
pterygium	DOID:0002116	conjunctival pterygium	DOID:10526	0.348699
pterygium	DOID:0002116	conjunctivochalasis	DOID:4250	0.0153657
disease of metabolism	DOID:0014667	maturity-onset diabetes of the young	DOID:0050524	0.0366943
disease of metabolism	DOID:0014667	peripheral neuropathy	DOID:0060053	0.0152374
disease of metabolism	DOID:0014667	glucose intolerance	DOID:10603	0.127875
disease of metabolism	DOID:0014667	kidney failure	DOID:1074	0.0244976
disease of metabolism	DOID:0014667	hypertension	DOID:10763	0.0331776
disease of metabolism	DOID:0014667	essential hypertension	DOID:10825	0.025408
disease of metabolism	DOID:0014667	heart disease	DOID:114	0.0217618
disease of metabolism	DOID:0014667	diabetic autonomic neuropathy	DOID:11503	0.0301368
disease of metabolism	DOID:0014667	polycystic ovary syndrome	DOID:11612	0.044613
disease of metabolism	DOID:0014667	hyperandrogenism	DOID:11613	0.0250692
disease of metabolism	DOID:0014667	familial hyperlipidemia	DOID:1168	0.0982314
disease of metabolism	DOID:0014667	diabetic angiopathy	DOID:11713	0.0245815
disease of metabolism	DOID:0014667	gestational diabetes	DOID:11714	0.0785708
disease of metabolism	DOID:0014667	prediabetes syndrome	DOID:11716	0.0391282
disease of metabolism	DOID:0014667	neonatal diabetes mellitus	DOID:11717	0.016484
disease of metabolism	DOID:0014667	morbid obesity	DOID:11981	0.0486372
disease of metabolism	DOID:0014667	capillary disease	DOID:1271	0.0229542
disease of metabolism	DOID:0014667	cardiovascular system disease	DOID:1287	0.0490474
disease of metabolism	DOID:0014667	proliferative diabetic retinopathy	DOID:13207	0.0146651
disease of metabolism	DOID:0014667	familial combined hyperlipidemia	DOID:13809	0.016975
disease of metabolism	DOID:0014667	familial hypercholesterolemia	DOID:13810	0.0234018
disease of metabolism	DOID:0014667	metabolic syndrome X	DOID:14221	0.161994
disease of metabolism	DOID:0014667	vascular disease	DOID:178	0.0473446
disease of metabolism	DOID:0014667	atherosclerosis	DOID:1936	0.0348786
disease of metabolism	DOID:0014667	hyperinsulinism	DOID:2018	0.107069
disease of metabolism	DOID:0014667	syndrome	DOID:225	0.0220228
disease of metabolism	DOID:0014667	arteriosclerosis	DOID:2349	0.0235954
disease of metabolism	DOID:0014667	lipid metabolism disorder	DOID:3146	0.0290229
disease of metabolism	DOID:0014667	coronary artery disease	DOID:3393	0.0238086
disease of metabolism	DOID:0014667	peripheral vascular disease	DOID:341	0.0149764
disease of metabolism	DOID:0014667	insulinoma	DOID:3892	0.0170071
disease of metabolism	DOID:0014667	liver disease	DOID:409	0.0200982
disease of metabolism	DOID:0014667	glucose metabolism disease	DOID:4194	0.0407351
disease of metabolism	DOID:0014667	hyperglycemia	DOID:4195	0.105643
disease of metabolism	DOID:0014667	liver cirrhosis	DOID:5082	0.0160261
disease of metabolism	DOID:0014667	kidney disease	DOID:557	0.0315625
disease of metabolism	DOID:0014667	retinal disease	DOID:5679	0.037521
disease of metabolism	DOID:0014667	peripheral nervous system disease	DOID:574	0.0155865
disease of metabolism	DOID:0014667	congestive heart failure	DOID:6000	0.0138188
disease of metabolism	DOID:0014667	genetic disease	DOID:630	0.0360476
disease of metabolism	DOID:0014667	inherited metabolic disorder	DOID:655	0.0299074
disease of metabolism	DOID:0014667	end stage renal failure	DOID:783	0.0219484
disease of metabolism	DOID:0014667	chronic kidney failure	DOID:784	0.0231905
disease of metabolism	DOID:0014667	lipodystrophy	DOID:811	0.0282
disease of metabolism	DOID:0014667	diabetic retinopathy	DOID:8947	0.0401157
disease of metabolism	DOID:0014667	diabetes mellitus	DOID:9351	0.106178
disease of metabolism	DOID:0014667	type 2 diabetes mellitus	DOID:9352	0.10642
disease of metabolism	DOID:0014667	fatty liver disease	DOID:9452	0.0477731
disease of metabolism	DOID:0014667	diabetic neuropathy	DOID:9743	0.0239561
disease of metabolism	DOID:0014667	type 1 diabetes mellitus	DOID:9744	0.0725431
disease of metabolism	DOID:0014667	obesity	DOID:9970	0.0858099
disease of metabolism	DOID:0014667	hypoglycemia	DOID:9993	0.0778586
chikungunya	DOID:0050012	exanthema subitum	DOID:0050495	0.0145317
chikungunya	DOID:0050012	typhus	DOID:11256	0.0137581
chikungunya	DOID:0050012	shipyard eye	DOID:13014	0.0168949
chikungunya	DOID:0050012	Rift Valley fever	DOID:1328	0.0493833
carbohydrate metabolism disease	DOID:0050013	galactokinase deficiency	DOID:14695	0.0149928
carbohydrate metabolism disease	DOID:0050013	hereditary fructose intolerance syndrome	DOID:9869	0.0453351
human granulocytic anaplasmosis	DOID:0050025	tick-borne encephalitis	DOID:0050175	0.0265691
human granulocytic anaplasmosis	DOID:0050025	ehrlichiosis	DOID:10242	0.0681472
human granulocytic anaplasmosis	DOID:0050025	boutonneuse fever	DOID:14095	0.017727
human granulocytic anaplasmosis	DOID:0050025	geographic tongue	DOID:1455	0.0288338
invasive aspergillosis	DOID:0050073	aspergillosis	DOID:13564	0.287819
invasive aspergillosis	DOID:0050073	candidiasis	DOID:1508	0.0170878
invasive aspergillosis	DOID:0050073	fungal infectious disease	DOID:1564	0.041067
disease by infectious agent	DOID:0050117	exanthem	DOID:0050486	0.0207399
disease by infectious agent	DOID:0050117	inflammatory bowel disease	DOID:0050589	0.0160269
disease by infectious agent	DOID:0050117	extrapulmonary tuberculosis	DOID:0050598	0.0225214
disease by infectious agent	DOID:0050117	cardiomyopathy	DOID:0050700	0.0145185
disease by infectious agent	DOID:0050117	non-Hodgkin lymphoma	DOID:0060060	0.0153466
disease by infectious agent	DOID:0050117	colitis	DOID:0060180	0.0136852
disease by infectious agent	DOID:0050117	leprosy	DOID:1024	0.0166155
disease by infectious agent	DOID:0050117	bacterial infectious disease	DOID:104	0.121385
disease by infectious agent	DOID:0050117	chronic lymphocytic leukemia	DOID:1040	0.0135033
disease by infectious agent	DOID:0050117	kidney failure	DOID:1074	0.0380597
disease by infectious agent	DOID:0050117	nephritis	DOID:10952	0.0149716
disease by infectious agent	DOID:0050117	adult respiratory distress syndrome	DOID:11394	0.0157852
disease by infectious agent	DOID:0050117	heart disease	DOID:114	0.0172669
disease by infectious agent	DOID:0050117	hypersensitivity reaction type I disease	DOID:1205	0.0278362
disease by infectious agent	DOID:0050117	aplastic anemia	DOID:12449	0.0198969
disease by infectious agent	DOID:0050117	hepatitis A	DOID:12549	0.035838
disease by infectious agent	DOID:0050117	cardiovascular system disease	DOID:1287	0.0158242
disease by infectious agent	DOID:0050117	diarrhea	DOID:13250	0.0315115
disease by infectious agent	DOID:0050117	cystic fibrosis	DOID:1485	0.0156964
disease by infectious agent	DOID:0050117	fungal infectious disease	DOID:1564	0.0368419
disease by infectious agent	DOID:0050117	respiratory system disease	DOID:1579	0.0246104
disease by infectious agent	DOID:0050117	vascular disease	DOID:178	0.0250101
disease by infectious agent	DOID:0050117	hepatitis C	DOID:1883	0.0359492
disease by infectious agent	DOID:0050117	viral hepatitis	DOID:1884	0.0176467
disease by infectious agent	DOID:0050117	atherosclerosis	DOID:1936	0.0135993
disease by infectious agent	DOID:0050117	hepatitis B	DOID:2043	0.0411634
disease by infectious agent	DOID:0050117	autoimmune hepatitis	DOID:2048	0.0193126
disease by infectious agent	DOID:0050117	hepatitis	DOID:2237	0.0379628
disease by infectious agent	DOID:0050117	syndrome	DOID:225	0.0191426
disease by infectious agent	DOID:0050117	arteriosclerosis	DOID:2349	0.0155898
disease by infectious agent	DOID:0050117	anemia	DOID:2355	0.0169585
disease by infectious agent	DOID:0050117	relapsing-remitting multiple sclerosis	DOID:2378	0.0160621
disease by infectious agent	DOID:0050117	hematologic cancer	DOID:2531	0.0225456
disease by infectious agent	DOID:0050117	bronchiolitis obliterans	DOID:2799	0.0223436
disease by infectious agent	DOID:0050117	immune system disease	DOID:2914	0.0391166
disease by infectious agent	DOID:0050117	glomerulonephritis	DOID:2921	0.0134623
disease by infectious agent	DOID:0050117	bronchiolitis	DOID:2942	0.0330218
disease by infectious agent	DOID:0050117	pulmonary tuberculosis	DOID:2957	0.0895211
disease by infectious agent	DOID:0050117	tropical spastic paraparesis	DOID:321	0.0154911
disease by infectious agent	DOID:0050117	skin disease	DOID:37	0.0160483
disease by infectious agent	DOID:0050117	pulmonary fibrosis	DOID:3770	0.0138748
disease by infectious agent	DOID:0050117	arthropathy	DOID:381	0.0162431
disease by infectious agent	DOID:0050117	tuberculosis	DOID:399	0.0859239
disease by infectious agent	DOID:0050117	gastritis	DOID:4029	0.0166962
disease by infectious agent	DOID:0050117	liver disease	DOID:409	0.0184721
disease by infectious agent	DOID:0050117	hypersensitivity reaction type II disease	DOID:417	0.0269537
disease by infectious agent	DOID:0050117	liver cirrhosis	DOID:5082	0.0235367
disease by infectious agent	DOID:0050117	pneumonia	DOID:552	0.0376949
disease by infectious agent	DOID:0050117	kidney disease	DOID:557	0.0180819
disease by infectious agent	DOID:0050117	congestive heart failure	DOID:6000	0.0158008
disease by infectious agent	DOID:0050117	primary immunodeficiency disease	DOID:612	0.0609458
disease by infectious agent	DOID:0050117	lymphopenia	DOID:614	0.0262195
disease by infectious agent	DOID:0050117	genetic disease	DOID:630	0.0143051
disease by infectious agent	DOID:0050117	acquired immunodeficiency syndrome	DOID:635	0.041626
disease by infectious agent	DOID:0050117	hematopoietic system disease	DOID:74	0.0162549
disease by infectious agent	DOID:0050117	gastrointestinal system disease	DOID:77	0.0133526
disease by infectious agent	DOID:0050117	influenza	DOID:8469	0.0140526
disease by infectious agent	DOID:0050117	arthritis	DOID:848	0.031333
disease by infectious agent	DOID:0050117	lung disease	DOID:850	0.0387175
disease by infectious agent	DOID:0050117	nervous system disease	DOID:863	0.0213949
disease by infectious agent	DOID:0050117	perinatal necrotizing enterocolitis	DOID:8677	0.0142471
disease by infectious agent	DOID:0050117	psoriatic arthritis	DOID:9008	0.0161978
disease by infectious agent	DOID:0050117	viral infectious disease	DOID:934	0.0702295
disease by infectious agent	DOID:0050117	diabetes mellitus	DOID:9351	0.0188112
disease by infectious agent	DOID:0050117	type 2 diabetes mellitus	DOID:9352	0.0170056
disease by infectious agent	DOID:0050117	meningitis	DOID:9471	0.0211707
disease by infectious agent	DOID:0050117	bronchiectasis	DOID:9563	0.0134519
disease by infectious agent	DOID:0050117	encephalitis	DOID:9588	0.0133543
hemophagocytic lymphohistiocytosis	DOID:0050120	anaplastic large cell lymphoma	DOID:0050744	0.0140469
hemophagocytic lymphohistiocytosis	DOID:0050120	diffuse large B-cell lymphoma	DOID:0050745	0.017989
hemophagocytic lymphohistiocytosis	DOID:0050120	lymphoma	DOID:0060058	0.0162184
hemophagocytic lymphohistiocytosis	DOID:0050120	non-Hodgkin lymphoma	DOID:0060060	0.0154001
hemophagocytic lymphohistiocytosis	DOID:0050120	cutaneous T cell lymphoma	DOID:0060061	0.013852
hemophagocytic lymphohistiocytosis	DOID:0050120	aplastic anemia	DOID:12449	0.0173363
hemophagocytic lymphohistiocytosis	DOID:0050120	pancytopenia	DOID:12450	0.0225676
hemophagocytic lymphohistiocytosis	DOID:0050120	hematologic cancer	DOID:2531	0.0140916
hemophagocytic lymphohistiocytosis	DOID:0050120	immune system disease	DOID:2914	0.0174459
hemophagocytic lymphohistiocytosis	DOID:0050120	B-cell lymphoma	DOID:707	0.0167567
hemophagocytic lymphohistiocytosis	DOID:0050120	reticulosarcoma	DOID:8538	0.0262508
hemophagocytic lymphohistiocytosis	DOID:0050120	infectious mononucleosis	DOID:8568	0.0247512
hemophagocytic lymphohistiocytosis	DOID:0050120	Burkitt lymphoma	DOID:8584	0.0204913
dengue shock syndrome	DOID:0050125	Japanese encephalitis	DOID:10844	0.0137826
dengue shock syndrome	DOID:0050125	dengue disease	DOID:12205	0.0848809
dengue shock syndrome	DOID:0050125	dengue hemorrhagic fever	DOID:12206	0.194689
dengue shock syndrome	DOID:0050125	yellow fever	DOID:9682	0.0191224
sinusitis	DOID:0050127	allergic conjunctivitis	DOID:11204	0.0231023
sinusitis	DOID:0050127	paranasal sinus disease	DOID:1352	0.0255939
sinusitis	DOID:0050127	maxillary sinusitis	DOID:2051	0.0220869
sinusitis	DOID:0050127	allergic rhinitis	DOID:4481	0.0701977
sinusitis	DOID:0050127	rhinitis	DOID:4483	0.0468762
sinusitis	DOID:0050127	bronchitis	DOID:6132	0.015547
sinusitis	DOID:0050127	intrinsic asthma	DOID:9360	0.0237051
sinusitis	DOID:0050127	allergic asthma	DOID:9415	0.0186371
sinusitis	DOID:0050127	eosinophilia	DOID:999	0.0140068
secretory diarrhea	DOID:0050129	osmotic diarrhea	DOID:0050130	0.0986398
secretory diarrhea	DOID:0050129	steatorrhea	DOID:10602	0.0229686
secretory diarrhea	DOID:0050129	intestinal obstruction	DOID:8437	0.0150014
osmotic diarrhea	DOID:0050130	ischemic colitis	DOID:0060181	0.0150661
systemic mycosis	DOID:0050136	paracoccidioidomycosis	DOID:12662	0.0305446
acute diarrhea	DOID:0050140	dysentery	DOID:12384	0.0401022
acute diarrhea	DOID:0050140	diarrhea	DOID:13250	0.0181782
aspiration pneumonia	DOID:0050152	bronchial disease	DOID:1176	0.022036
aspiration pneumonia	DOID:0050152	aspiration pneumonitis	DOID:3240	0.419068
idiopathic pulmonary fibrosis	DOID:0050156	lymphoid interstitial pneumonia	DOID:0050159	0.0238718
idiopathic pulmonary fibrosis	DOID:0050156	small cell carcinoma	DOID:0050685	0.0207306
idiopathic pulmonary fibrosis	DOID:0050156	renal fibrosis	DOID:0050855	0.0268136
idiopathic pulmonary fibrosis	DOID:0050156	dermatomyositis	DOID:10223	0.0180445
idiopathic pulmonary fibrosis	DOID:0050156	bacterial infectious disease	DOID:104	0.0240106
idiopathic pulmonary fibrosis	DOID:0050156	sarcoidosis	DOID:11335	0.0437176
idiopathic pulmonary fibrosis	DOID:0050156	adult respiratory distress syndrome	DOID:11394	0.0289766
idiopathic pulmonary fibrosis	DOID:0050156	pulmonary edema	DOID:11396	0.0478211
idiopathic pulmonary fibrosis	DOID:0050156	newborn respiratory distress syndrome	DOID:12716	0.0157691
idiopathic pulmonary fibrosis	DOID:0050156	lung cancer	DOID:1324	0.0195755
idiopathic pulmonary fibrosis	DOID:0050156	pulmonary sarcoidosis	DOID:13406	0.038793
idiopathic pulmonary fibrosis	DOID:0050156	primary pulmonary hypertension	DOID:14557	0.0331293
idiopathic pulmonary fibrosis	DOID:0050156	cystic fibrosis	DOID:1485	0.0360423
idiopathic pulmonary fibrosis	DOID:0050156	respiratory system disease	DOID:1579	0.0163214
idiopathic pulmonary fibrosis	DOID:0050156	squamous cell carcinoma	DOID:1749	0.0195194
idiopathic pulmonary fibrosis	DOID:0050156	idiopathic interstitial pneumonia	DOID:2797	0.082556
idiopathic pulmonary fibrosis	DOID:0050156	bronchiolitis obliterans	DOID:2799	0.0385089
idiopathic pulmonary fibrosis	DOID:0050156	acute interstitial pneumonia	DOID:2800	0.0292229
idiopathic pulmonary fibrosis	DOID:0050156	nonspecific interstitial pneumonia	DOID:2801	0.0201206
idiopathic pulmonary fibrosis	DOID:0050156	bronchiolitis	DOID:2942	0.0389855
idiopathic pulmonary fibrosis	DOID:0050156	pulmonary tuberculosis	DOID:2957	0.0174915
idiopathic pulmonary fibrosis	DOID:0050156	adenocarcinoma	DOID:299	0.0245788
idiopathic pulmonary fibrosis	DOID:0050156	carcinoma	DOID:305	0.0141875
idiopathic pulmonary fibrosis	DOID:0050156	interstitial lung disease	DOID:3082	0.115412
idiopathic pulmonary fibrosis	DOID:0050156	chronic obstructive pulmonary disease	DOID:3083	0.0268282
idiopathic pulmonary fibrosis	DOID:0050156	lymphangioleiomyomatosis	DOID:3319	0.0156554
idiopathic pulmonary fibrosis	DOID:0050156	lung benign neoplasm	DOID:3683	0.0615622
idiopathic pulmonary fibrosis	DOID:0050156	pulmonary fibrosis	DOID:3770	0.283004
idiopathic pulmonary fibrosis	DOID:0050156	lung carcinoma	DOID:3905	0.023766
idiopathic pulmonary fibrosis	DOID:0050156	lung squamous cell carcinoma	DOID:3907	0.018399
idiopathic pulmonary fibrosis	DOID:0050156	non-small cell lung carcinoma	DOID:3908	0.0434241
idiopathic pulmonary fibrosis	DOID:0050156	lung adenocarcinoma	DOID:3910	0.0477482
idiopathic pulmonary fibrosis	DOID:0050156	systemic scleroderma	DOID:418	0.0541627
idiopathic pulmonary fibrosis	DOID:0050156	scleroderma	DOID:419	0.0216963
idiopathic pulmonary fibrosis	DOID:0050156	large cell carcinoma	DOID:4552	0.0269501
idiopathic pulmonary fibrosis	DOID:0050156	bronchiolo-alveolar adenocarcinoma	DOID:4926	0.0247717
idiopathic pulmonary fibrosis	DOID:0050156	thoracic cancer	DOID:5093	0.0142475
idiopathic pulmonary fibrosis	DOID:0050156	lung small cell carcinoma	DOID:5409	0.0321703
idiopathic pulmonary fibrosis	DOID:0050156	pneumonia	DOID:552	0.0553689
idiopathic pulmonary fibrosis	DOID:0050156	myositis	DOID:633	0.0175289
idiopathic pulmonary fibrosis	DOID:0050156	pulmonary hypertension	DOID:6432	0.0613105
idiopathic pulmonary fibrosis	DOID:0050156	extrinsic allergic alveolitis	DOID:841	0.0596451
idiopathic pulmonary fibrosis	DOID:0050156	lung disease	DOID:850	0.106599
idiopathic pulmonary fibrosis	DOID:0050156	bronchiectasis	DOID:9563	0.0202985
idiopathic pulmonary fibrosis	DOID:0050156	pulmonary emphysema	DOID:9675	0.0633972
lymphoid interstitial pneumonia	DOID:0050159	pneumocystosis	DOID:11339	0.0153229
lymphoid interstitial pneumonia	DOID:0050159	bronchopneumonia	DOID:12375	0.0151573
lymphoid interstitial pneumonia	DOID:0050159	idiopathic interstitial pneumonia	DOID:2797	0.0417509
lymphoid interstitial pneumonia	DOID:0050159	acute interstitial pneumonia	DOID:2800	0.0618318
lymphoid interstitial pneumonia	DOID:0050159	interstitial lung disease	DOID:3082	0.0521374
lymphoid interstitial pneumonia	DOID:0050159	pulmonary fibrosis	DOID:3770	0.0184894
lymphoid interstitial pneumonia	DOID:0050159	pneumonia	DOID:552	0.0232333
lymphoid interstitial pneumonia	DOID:0050159	extrinsic allergic alveolitis	DOID:841	0.0292906
lymphoid interstitial pneumonia	DOID:0050159	bronchiectasis	DOID:9563	0.0137876
inhalation anthrax	DOID:0050160	coccidioidomycosis	DOID:13450	0.0164879
inhalation anthrax	DOID:0050160	anthrax disease	DOID:7427	0.0330162
lower respiratory tract disease	DOID:0050161	viral pneumonia	DOID:10533	0.0726766
lower respiratory tract disease	DOID:0050161	respiratory failure	DOID:11162	0.0228101
lower respiratory tract disease	DOID:0050161	adult respiratory distress syndrome	DOID:11394	0.0165419
lower respiratory tract disease	DOID:0050161	respiratory system disease	DOID:1579	0.0344472
lower respiratory tract disease	DOID:0050161	bronchiolitis	DOID:2942	0.0417607
lower respiratory tract disease	DOID:0050161	bronchitis	DOID:6132	0.0159442
lower respiratory tract disease	DOID:0050161	viral encephalitis	DOID:646	0.0137012
lower respiratory tract disease	DOID:0050161	Loeffler syndrome	DOID:9503	0.0197681
autoimmune polyendocrine syndrome type 1	DOID:0050167	hypoparathyroidism	DOID:11199	0.0133617
autoimmune polyendocrine syndrome type 1	DOID:0050167	pernicious anemia	DOID:13381	0.0207273
autoimmune polyendocrine syndrome type 1	DOID:0050167	Addison's disease	DOID:13774	0.0752107
autoimmune polyendocrine syndrome type 1	DOID:0050167	autoimmune polyendocrine syndrome	DOID:14040	0.106464
autoimmune polyendocrine syndrome type 1	DOID:0050167	autoimmune hepatitis	DOID:2048	0.0212489
autoimmune polyendocrine syndrome type 1	DOID:0050167	chronic mucocutaneous candidiasis	DOID:2058	0.119228
autoimmune polyendocrine syndrome type 1	DOID:0050167	endocrine system disease	DOID:28	0.0178684
autoimmune polyendocrine syndrome type 1	DOID:0050167	immune system disease	DOID:2914	0.021038
autoimmune polyendocrine syndrome type 1	DOID:0050167	hypersensitivity reaction type II disease	DOID:417	0.0158284
autoimmune polyendocrine syndrome type 1	DOID:0050167	thyroid gland disease	DOID:50	0.0298022
autoimmune polyendocrine syndrome type 1	DOID:0050167	autoimmune lymphoproliferative syndrome	DOID:6688	0.013541
autoimmune polyendocrine syndrome type 1	DOID:0050167	thyroiditis	DOID:7166	0.0263467
autoimmune polyendocrine syndrome type 1	DOID:0050167	autoimmune thyroiditis	DOID:7188	0.0322252
autoimmune polyendocrine syndrome type 1	DOID:0050167	Evans' syndrome	DOID:8931	0.0235764
autoimmune polyendocrine syndrome type 2	DOID:0050168	myelitis	DOID:322	0.0290543
autoimmune polyendocrine syndrome type 2	DOID:0050168	focal epithelial hyperplasia	DOID:5362	0.0172481
cutaneous lupus erythematosus	DOID:0050169	hypersensitivity reaction type III disease	DOID:1557	0.0148077
cutaneous lupus erythematosus	DOID:0050169	lupus erythematosus	DOID:8857	0.0241603
tick-borne encephalitis	DOID:0050175	Powassan encephalitis	DOID:0050179	0.0807299
tick-borne encephalitis	DOID:0050175	louping ill	DOID:10250	0.067411
tick-borne encephalitis	DOID:0050175	meningoencephalitis	DOID:10554	0.0160297
tick-borne encephalitis	DOID:0050175	Murray Valley encephalitis	DOID:10842	0.0159931
tick-borne encephalitis	DOID:0050175	Japanese encephalitis	DOID:10844	0.0633286
tick-borne encephalitis	DOID:0050175	St. Louis encephalitis	DOID:10845	0.0161475
tick-borne encephalitis	DOID:0050175	Crimean-Congo hemorrhagic fever	DOID:12287	0.0162461
tick-borne encephalitis	DOID:0050175	Venezuelan equine encephalitis	DOID:9584	0.0331674
tick-borne encephalitis	DOID:0050175	encephalitis	DOID:9588	0.0248324
tick-borne encephalitis	DOID:0050175	yellow fever	DOID:9682	0.0482752
Powassan encephalitis	DOID:0050179	meningoencephalitis	DOID:10554	0.0294891
Powassan encephalitis	DOID:0050179	West Nile encephalitis	DOID:2365	0.0359969
Powassan encephalitis	DOID:0050179	West Nile fever	DOID:2366	0.0411531
Powassan encephalitis	DOID:0050179	viral encephalitis	DOID:646	0.035236
erythema multiforme	DOID:0050185	Takayasu's arteritis	DOID:2508	0.0187356
erythema multiforme	DOID:0050185	coronary restenosis	DOID:4247	0.0572316
erythema multiforme	DOID:0050185	intermediate coronary syndrome	DOID:8805	0.033666
erythema multiforme	DOID:0050185	acute myocardial infarction	DOID:9408	0.0229961
Argentine hemorrhagic fever	DOID:0050194	louping ill	DOID:10250	0.0415882
Argentine hemorrhagic fever	DOID:0050194	Murray Valley encephalitis	DOID:10842	0.0236147
Argentine hemorrhagic fever	DOID:0050194	Western equine encephalitis	DOID:10843	0.0271812
Argentine hemorrhagic fever	DOID:0050194	yellow fever	DOID:9682	0.0206266
nephropathia epidemica	DOID:0050201	hemorrhagic fever with renal syndrome	DOID:11266	0.072873
Epstein-Barr virus hepatitis	DOID:0050204	viral hepatitis	DOID:1884	0.0162858
Epstein-Barr virus hepatitis	DOID:0050204	idiopathic CD4-positive T-lymphocytopenia	DOID:3109	0.0263093
Epstein-Barr virus hepatitis	DOID:0050204	gingival hypertrophy	DOID:5338	0.0181178
Epstein-Barr virus hepatitis	DOID:0050204	lymphoepithelioma-like carcinoma	DOID:5660	0.0306693
Epstein-Barr virus hepatitis	DOID:0050204	diffuse infiltrative lymphocytosis syndrome	DOID:6677	0.0310674
Epstein-Barr virus hepatitis	DOID:0050204	infectious mononucleosis	DOID:8568	0.0210228
Epstein-Barr virus hepatitis	DOID:0050204	Evans' syndrome	DOID:8931	0.0141138
Lambert-Eaton myasthenic syndrome	DOID:0050214	muscular disease	DOID:0080000	0.0144242
Lambert-Eaton myasthenic syndrome	DOID:0050214	thymoma	DOID:3275	0.017041
Lambert-Eaton myasthenic syndrome	DOID:0050214	congenital myasthenic syndrome	DOID:3635	0.0835091
Lambert-Eaton myasthenic syndrome	DOID:0050214	myasthenia gravis	DOID:437	0.0373078
Lambert-Eaton myasthenic syndrome	DOID:0050214	neuromuscular junction disease	DOID:439	0.0483379
congenital hypothyroidism	DOID:0050328	multinodular goiter	DOID:0050489	0.0348773
congenital hypothyroidism	DOID:0050328	thyroid hormone resistance syndrome	DOID:11633	0.0231249
congenital hypothyroidism	DOID:0050328	myxedema	DOID:11634	0.028337
congenital hypothyroidism	DOID:0050328	goiter	DOID:12176	0.0621959
congenital hypothyroidism	DOID:0050328	Graves' disease	DOID:12361	0.0142971
congenital hypothyroidism	DOID:0050328	nodular goiter	DOID:13197	0.0691509
congenital hypothyroidism	DOID:0050328	hypothyroidism	DOID:1459	0.120268
congenital hypothyroidism	DOID:0050328	papillary carcinoma	DOID:3113	0.0137409
congenital hypothyroidism	DOID:0050328	follicular thyroid carcinoma	DOID:3962	0.0139589
congenital hypothyroidism	DOID:0050328	papillary thyroid carcinoma	DOID:3969	0.0177146
congenital hypothyroidism	DOID:0050328	thyroid medullary carcinoma	DOID:3973	0.0145887
congenital hypothyroidism	DOID:0050328	thyroid gland disease	DOID:50	0.0469859
congenital hypothyroidism	DOID:0050328	thyroiditis	DOID:7166	0.0393885
congenital hypothyroidism	DOID:0050328	autoimmune thyroiditis	DOID:7188	0.0317209
congenital hypothyroidism	DOID:0050328	thyrotoxicosis	DOID:7997	0.0563905
congenital hypothyroidism	DOID:0050328	hyperthyroidism	DOID:7998	0.0283029
congenital hypothyroidism	DOID:0050328	thyroid malformation	DOID:8433	0.0283355
LADD syndrome	DOID:0050331	Beare-Stevenson cutis gyrata syndrome	DOID:0050660	0.0308975
LADD syndrome	DOID:0050331	metaphyseal dysplasia	DOID:0080019	0.0183618
LADD syndrome	DOID:0050331	acrocephalosyndactylia	DOID:12960	0.0146193
LADD syndrome	DOID:0050331	thanatophoric dysplasia	DOID:13481	0.0300477
LADD syndrome	DOID:0050331	Pfeiffer syndrome	DOID:14705	0.0259659
enlarged vestibular aqueduct	DOID:0050332	autosomal dominant nonsyndromic deafness	DOID:0050564	0.0152558
enlarged vestibular aqueduct	DOID:0050332	autosomal recessive nonsyndromic deafness	DOID:0050565	0.013992
enlarged vestibular aqueduct	DOID:0050332	Bart-Pumphrey syndrome	DOID:0050658	0.0216901
enlarged vestibular aqueduct	DOID:0050332	sensorineural hearing loss	DOID:10003	0.0411235
enlarged vestibular aqueduct	DOID:0050332	vestibulocochlear nerve disease	DOID:12657	0.0282478
enlarged vestibular aqueduct	DOID:0050332	Clouston syndrome	DOID:14693	0.0139309
enlarged vestibular aqueduct	DOID:0050332	central nervous system origin vertigo	DOID:2479	0.0186117
enlarged vestibular aqueduct	DOID:0050332	peripheral vertigo	DOID:9847	0.0265071
hypophosphatemia	DOID:0050336	X-linked hypophosphatemia	DOID:0050445	0.0443999
hypophosphatemia	DOID:0050336	hyperphosphatemia	DOID:0050459	0.0559361
hypophosphatemia	DOID:0050336	osteomalacia	DOID:10573	0.065578
hypophosphatemia	DOID:0050336	rickets	DOID:10609	0.0344067
hypophosphatemia	DOID:0050336	hypoparathyroidism	DOID:11199	0.0174823
hypophosphatemia	DOID:0050336	hypercalcemia	DOID:12678	0.0174992
hypophosphatemia	DOID:0050336	nephrocalcinosis	DOID:12679	0.0292591
hypophosphatemia	DOID:0050336	hyperparathyroidism	DOID:13543	0.0231519
hypophosphatemia	DOID:0050336	calcinosis	DOID:182	0.0139347
hypophosphatemia	DOID:0050336	osteitis fibrosa	DOID:3341	0.0448443
hypophosphatemia	DOID:0050336	hypervitaminosis D	DOID:9971	0.0831696
infant botulism	DOID:0050354	pertussis	DOID:1116	0.0139662
infant botulism	DOID:0050354	campylobacteriosis	DOID:13622	0.016818
nonpapillary renal cell carcinoma	DOID:0050387	small cell carcinoma	DOID:0050685	0.0135223
nonpapillary renal cell carcinoma	DOID:0050387	renal fibrosis	DOID:0050855	0.0165586
nonpapillary renal cell carcinoma	DOID:0050387	benign neoplasm	DOID:0060072	0.0175277
nonpapillary renal cell carcinoma	DOID:0050387	kidney failure	DOID:1074	0.029793
nonpapillary renal cell carcinoma	DOID:0050387	sarcoma	DOID:1115	0.0233918
nonpapillary renal cell carcinoma	DOID:0050387	von Hippel-Lindau disease	DOID:14175	0.0155632
nonpapillary renal cell carcinoma	DOID:0050387	squamous cell carcinoma	DOID:1749	0.0229089
nonpapillary renal cell carcinoma	DOID:0050387	thyroid cancer	DOID:1781	0.0180022
nonpapillary renal cell carcinoma	DOID:0050387	colon adenocarcinoma	DOID:234	0.0230835
nonpapillary renal cell carcinoma	DOID:0050387	colonic benign neoplasm	DOID:235	0.0164961
nonpapillary renal cell carcinoma	DOID:0050387	hematologic cancer	DOID:2531	0.0173163
nonpapillary renal cell carcinoma	DOID:0050387	kidney cancer	DOID:263	0.0601311
nonpapillary renal cell carcinoma	DOID:0050387	transitional cell carcinoma	DOID:2671	0.0228942
nonpapillary renal cell carcinoma	DOID:0050387	endometrial adenocarcinoma	DOID:2870	0.0152996
nonpapillary renal cell carcinoma	DOID:0050387	glomerulonephritis	DOID:2921	0.0181721
nonpapillary renal cell carcinoma	DOID:0050387	adenocarcinoma	DOID:299	0.0354919
nonpapillary renal cell carcinoma	DOID:0050387	acute kidney failure	DOID:3021	0.0321298
nonpapillary renal cell carcinoma	DOID:0050387	mucinous adenocarcinoma	DOID:3030	0.0294154
nonpapillary renal cell carcinoma	DOID:0050387	carcinoma	DOID:305	0.0252658
nonpapillary renal cell carcinoma	DOID:0050387	papillary carcinoma	DOID:3113	0.0223894
nonpapillary renal cell carcinoma	DOID:0050387	angiomyolipoma	DOID:3314	0.0194659
nonpapillary renal cell carcinoma	DOID:0050387	breast adenocarcinoma	DOID:3458	0.0201238
nonpapillary renal cell carcinoma	DOID:0050387	pancreatic ductal adenocarcinoma	DOID:3498	0.0211857
nonpapillary renal cell carcinoma	DOID:0050387	kidney rhabdoid cancer	DOID:3674	0.0155448
nonpapillary renal cell carcinoma	DOID:0050387	ovary adenocarcinoma	DOID:3713	0.0149787
nonpapillary renal cell carcinoma	DOID:0050387	gastric adenocarcinoma	DOID:3717	0.0251152
nonpapillary renal cell carcinoma	DOID:0050387	esophagus squamous cell carcinoma	DOID:3748	0.0143857
nonpapillary renal cell carcinoma	DOID:0050387	lung squamous cell carcinoma	DOID:3907	0.0153242
nonpapillary renal cell carcinoma	DOID:0050387	lung adenocarcinoma	DOID:3910	0.026149
nonpapillary renal cell carcinoma	DOID:0050387	follicular thyroid carcinoma	DOID:3962	0.0137749
nonpapillary renal cell carcinoma	DOID:0050387	thyroid carcinoma	DOID:3963	0.0203274
nonpapillary renal cell carcinoma	DOID:0050387	papillary thyroid carcinoma	DOID:3969	0.0157937
nonpapillary renal cell carcinoma	DOID:0050387	spindle cell carcinoma	DOID:4015	0.020892
nonpapillary renal cell carcinoma	DOID:0050387	pancreas adenocarcinoma	DOID:4074	0.0193932
nonpapillary renal cell carcinoma	DOID:0050387	clear cell sarcoma	DOID:4233	0.0149574
nonpapillary renal cell carcinoma	DOID:0050387	renal cell carcinoma	DOID:4450	0.115447
nonpapillary renal cell carcinoma	DOID:0050387	renal carcinoma	DOID:4451	0.115335
nonpapillary renal cell carcinoma	DOID:0050387	hereditary renal cell carcinoma	DOID:4455	0.0170498
nonpapillary renal cell carcinoma	DOID:0050387	collecting duct carcinoma	DOID:4464	0.0229451
nonpapillary renal cell carcinoma	DOID:0050387	papillary renal cell carcinoma	DOID:4465	0.0677537
nonpapillary renal cell carcinoma	DOID:0050387	renal clear cell carcinoma	DOID:4467	0.118772
nonpapillary renal cell carcinoma	DOID:0050387	clear cell adenocarcinoma	DOID:4468	0.0462043
nonpapillary renal cell carcinoma	DOID:0050387	chromophobe adenocarcinoma	DOID:4471	0.0324306
nonpapillary renal cell carcinoma	DOID:0050387	pleomorphic adenoma	DOID:452	0.0137989
nonpapillary renal cell carcinoma	DOID:0050387	large cell carcinoma	DOID:4552	0.0144549
nonpapillary renal cell carcinoma	DOID:0050387	uremia	DOID:4676	0.0147457
nonpapillary renal cell carcinoma	DOID:0050387	adenosquamous carcinoma	DOID:4830	0.0164224
nonpapillary renal cell carcinoma	DOID:0050387	granular cell carcinoma	DOID:4903	0.0317789
nonpapillary renal cell carcinoma	DOID:0050387	pancreatic carcinoma	DOID:4905	0.0139297
nonpapillary renal cell carcinoma	DOID:0050387	bronchiolo-alveolar adenocarcinoma	DOID:4926	0.0201757
nonpapillary renal cell carcinoma	DOID:0050387	oxyphilic adenoma	DOID:5389	0.0595525
nonpapillary renal cell carcinoma	DOID:0050387	lung small cell carcinoma	DOID:5409	0.0212657
nonpapillary renal cell carcinoma	DOID:0050387	kidney disease	DOID:557	0.0290817
nonpapillary renal cell carcinoma	DOID:0050387	familial renal papillary carcinoma	DOID:6163	0.0345747
nonpapillary renal cell carcinoma	DOID:0050387	renal oncocytoma	DOID:6245	0.0254183
nonpapillary renal cell carcinoma	DOID:0050387	end stage renal failure	DOID:783	0.0168935
nonpapillary renal cell carcinoma	DOID:0050387	chronic kidney failure	DOID:784	0.0210527
nonpapillary renal cell carcinoma	DOID:0050387	in situ carcinoma	DOID:8719	0.0151343
nonpapillary renal cell carcinoma	DOID:0050387	polycystic kidney disease	DOID:898	0.0256251
Carrion's Disease	DOID:0050398	cat-scratch disease	DOID:11258	0.106618
complement factor I deficiency	DOID:0050419	C3 deficiency	DOID:8354	0.014819
familial adenomatous polyposis	DOID:0050424	juvenile polyposis syndrome	DOID:0050787	0.0338249
familial adenomatous polyposis	DOID:0050424	colon adenoma	DOID:0050912	0.0231914
familial adenomatous polyposis	DOID:0050424	ductal carcinoma in situ	DOID:0060074	0.0144513
familial adenomatous polyposis	DOID:0050424	intestinal cancer	DOID:10155	0.0225938
familial adenomatous polyposis	DOID:0050424	stomach cancer	DOID:10534	0.030378
familial adenomatous polyposis	DOID:0050424	urinary bladder cancer	DOID:11054	0.0153056
familial adenomatous polyposis	DOID:0050424	esophageal carcinoma	DOID:1107	0.0227518
familial adenomatous polyposis	DOID:0050424	head and neck cancer	DOID:11934	0.0173523
familial adenomatous polyposis	DOID:0050424	lung cancer	DOID:1324	0.0301379
familial adenomatous polyposis	DOID:0050424	endometrial cancer	DOID:1380	0.0194142
familial adenomatous polyposis	DOID:0050424	colon carcinoma	DOID:1520	0.0486438
familial adenomatous polyposis	DOID:0050424	breast cancer	DOID:1612	0.0231033
familial adenomatous polyposis	DOID:0050424	cancer	DOID:162	0.0200736
familial adenomatous polyposis	DOID:0050424	thyroid cancer	DOID:1781	0.0210105
familial adenomatous polyposis	DOID:0050424	pancreatic cancer	DOID:1793	0.0306947
familial adenomatous polyposis	DOID:0050424	rectal neoplasm	DOID:1984	0.046021
familial adenomatous polyposis	DOID:0050424	rectum cancer	DOID:1993	0.0599369
familial adenomatous polyposis	DOID:0050424	rectum adenocarcinoma	DOID:1996	0.0217449
familial adenomatous polyposis	DOID:0050424	colon cancer	DOID:219	0.0474263
familial adenomatous polyposis	DOID:0050424	colon adenocarcinoma	DOID:234	0.0270777
familial adenomatous polyposis	DOID:0050424	colonic benign neoplasm	DOID:235	0.049954
familial adenomatous polyposis	DOID:0050424	ovarian cancer	DOID:2394	0.0184813
familial adenomatous polyposis	DOID:0050424	kidney cancer	DOID:263	0.0289037
familial adenomatous polyposis	DOID:0050424	endometrial carcinoma	DOID:2871	0.0264702
familial adenomatous polyposis	DOID:0050424	cervix carcinoma	DOID:2893	0.0251443
familial adenomatous polyposis	DOID:0050424	adenocarcinoma	DOID:299	0.0265297
familial adenomatous polyposis	DOID:0050424	invasive ductal carcinoma	DOID:3008	0.015617
familial adenomatous polyposis	DOID:0050424	Li-Fraumeni syndrome	DOID:3012	0.023989
familial adenomatous polyposis	DOID:0050424	mucinous adenocarcinoma	DOID:3030	0.0197481
familial adenomatous polyposis	DOID:0050424	carcinoma	DOID:305	0.0156435
familial adenomatous polyposis	DOID:0050424	gastrointestinal system cancer	DOID:3119	0.039265
familial adenomatous polyposis	DOID:0050424	skin carcinoma	DOID:3451	0.0136002
familial adenomatous polyposis	DOID:0050424	liver cancer	DOID:3571	0.034012
familial adenomatous polyposis	DOID:0050424	uterine cancer	DOID:363	0.0182758
familial adenomatous polyposis	DOID:0050424	lung benign neoplasm	DOID:3683	0.0181144
familial adenomatous polyposis	DOID:0050424	gastric adenocarcinoma	DOID:3717	0.0147025
familial adenomatous polyposis	DOID:0050424	Peutz-Jeghers syndrome	DOID:3852	0.032724
familial adenomatous polyposis	DOID:0050424	Lynch syndrome	DOID:3883	0.0772321
familial adenomatous polyposis	DOID:0050424	lung carcinoma	DOID:3905	0.033149
familial adenomatous polyposis	DOID:0050424	non-small cell lung carcinoma	DOID:3908	0.0227548
familial adenomatous polyposis	DOID:0050424	lung adenocarcinoma	DOID:3910	0.0165311
familial adenomatous polyposis	DOID:0050424	thyroid carcinoma	DOID:3963	0.0207027
familial adenomatous polyposis	DOID:0050424	bladder carcinoma	DOID:4007	0.0173731
familial adenomatous polyposis	DOID:0050424	skin cancer	DOID:4159	0.0152856
familial adenomatous polyposis	DOID:0050424	cervical cancer	DOID:4362	0.0284115
familial adenomatous polyposis	DOID:0050424	renal carcinoma	DOID:4451	0.0199583
familial adenomatous polyposis	DOID:0050424	large cell carcinoma	DOID:4552	0.0139894
familial adenomatous polyposis	DOID:0050424	intestinal benign neoplasm	DOID:4610	0.079672
familial adenomatous polyposis	DOID:0050424	esophageal cancer	DOID:5041	0.0291444
familial adenomatous polyposis	DOID:0050424	stomach carcinoma	DOID:5517	0.0284797
familial adenomatous polyposis	DOID:0050424	large intestine cancer	DOID:5672	0.0322603
familial adenomatous polyposis	DOID:0050424	genetic disease	DOID:630	0.0176424
familial adenomatous polyposis	DOID:0050424	adenoma	DOID:657	0.0172415
familial adenomatous polyposis	DOID:0050424	sporadic breast cancer	DOID:8029	0.0210635
familial adenomatous polyposis	DOID:0050424	colorectal cancer	DOID:9256	0.0517832
restless legs syndrome	DOID:0050425	sleep disorder	DOID:535	0.0214738
restless legs syndrome	DOID:0050425	narcolepsy	DOID:8986	0.0139895
restless legs syndrome	DOID:0050425	periodic limb movement disorder	DOID:9207	0.0138195
xeroderma pigmentosum	DOID:0050427	ataxia telangiectasia	DOID:12704	0.0156236
xeroderma pigmentosum	DOID:0050427	Fanconi's anemia	DOID:13636	0.0205396
xeroderma pigmentosum	DOID:0050427	bloom syndrome	DOID:2717	0.0160601
xeroderma pigmentosum	DOID:0050427	photosensitive trichothiodystrophy	DOID:2960	0.0211016
xeroderma pigmentosum	DOID:0050427	Cockayne syndrome	DOID:2962	0.224836
xeroderma pigmentosum	DOID:0050427	skin carcinoma	DOID:3451	0.0185427
xeroderma pigmentosum	DOID:0050427	skin cancer	DOID:4159	0.0305384
nonepidermolytic palmoplantar keratoderma	DOID:0050428	endocrine gland cancer	DOID:170	0.0220218
nonepidermolytic palmoplantar keratoderma	DOID:0050428	palmoplantar keratosis	DOID:3390	0.040859
Hailey-Hailey disease	DOID:0050429	ADULT syndrome	DOID:0050601	0.0299888
Hailey-Hailey disease	DOID:0050429	acrokeratosis verruciformis	DOID:0050606	0.0164012
Hailey-Hailey disease	DOID:0050429	Clouston syndrome	DOID:14693	0.0190542
Hailey-Hailey disease	DOID:0050429	keratosis follicularis	DOID:2734	0.054559
Hailey-Hailey disease	DOID:0050429	ulcerative stomatitis	DOID:9673	0.014516
Sipple syndrome	DOID:0050430	multinodular goiter	DOID:0050489	0.0172107
Sipple syndrome	DOID:0050430	familial medullary thyroid carcinoma	DOID:0050547	0.147515
Sipple syndrome	DOID:0050430	paraganglioma	DOID:0050773	0.0178688
Sipple syndrome	DOID:0050430	extra-adrenal pheochromocytoma	DOID:0050936	0.0149184
Sipple syndrome	DOID:0050430	Wagenmann-Froboese syndrome	DOID:10016	0.252912
Sipple syndrome	DOID:0050430	Wermer syndrome	DOID:10017	0.0472529
Sipple syndrome	DOID:0050430	parathyroid gland disease	DOID:11201	0.0154344
Sipple syndrome	DOID:0050430	primary hyperparathyroidism	DOID:11202	0.0182763
Sipple syndrome	DOID:0050430	goiter	DOID:12176	0.0165503
Sipple syndrome	DOID:0050430	von Hippel-Lindau disease	DOID:14175	0.0205198
Sipple syndrome	DOID:0050430	parathyroid carcinoma	DOID:1540	0.0157865
Sipple syndrome	DOID:0050430	neuroendocrine tumor	DOID:169	0.0148663
Sipple syndrome	DOID:0050430	thyroid cancer	DOID:1781	0.0406936
Sipple syndrome	DOID:0050430	endocrine system disease	DOID:28	0.0200537
Sipple syndrome	DOID:0050430	Li-Fraumeni syndrome	DOID:3012	0.0182666
Sipple syndrome	DOID:0050430	papillary carcinoma	DOID:3113	0.0259389
Sipple syndrome	DOID:0050430	follicular thyroid carcinoma	DOID:3962	0.0296614
Sipple syndrome	DOID:0050430	thyroid carcinoma	DOID:3963	0.040798
Sipple syndrome	DOID:0050430	papillary thyroid carcinoma	DOID:3969	0.0346667
Sipple syndrome	DOID:0050430	thyroid medullary carcinoma	DOID:3973	0.131485
Sipple syndrome	DOID:0050430	thyroid gland disease	DOID:50	0.0160645
Sipple syndrome	DOID:0050430	follicular adenoma	DOID:6204	0.0184671
Sipple syndrome	DOID:0050430	Cowden disease	DOID:6457	0.0305538
Sipple syndrome	DOID:0050430	parathyroid adenoma	DOID:7608	0.0152103
arrhythmogenic right ventricular cardiomyopathy	DOID:0050431	Andersen-Tawil syndrome	DOID:0050434	0.0156888
arrhythmogenic right ventricular cardiomyopathy	DOID:0050431	Brugada syndrome	DOID:0050451	0.0205363
arrhythmogenic right ventricular cardiomyopathy	DOID:0050431	familial atrial fibrillation	DOID:0050650	0.014342
arrhythmogenic right ventricular cardiomyopathy	DOID:0050431	cardiomyopathy	DOID:0050700	0.0446726
arrhythmogenic right ventricular cardiomyopathy	DOID:0050431	short QT syndrome	DOID:0050793	0.0217862
arrhythmogenic right ventricular cardiomyopathy	DOID:0050431	atrioventricular block	DOID:0050820	0.0138316
arrhythmogenic right ventricular cardiomyopathy	DOID:0050431	heart disease	DOID:114	0.0199586
arrhythmogenic right ventricular cardiomyopathy	DOID:0050431	hypertrophic cardiomyopathy	DOID:11984	0.052691
arrhythmogenic right ventricular cardiomyopathy	DOID:0050431	dilated cardiomyopathy	DOID:12930	0.0512916
arrhythmogenic right ventricular cardiomyopathy	DOID:0050431	endomyocardial fibrosis	DOID:12932	0.0142826
arrhythmogenic right ventricular cardiomyopathy	DOID:0050431	right bundle branch block	DOID:13209	0.0230227
arrhythmogenic right ventricular cardiomyopathy	DOID:0050431	congenital heart disease	DOID:1682	0.0203978
arrhythmogenic right ventricular cardiomyopathy	DOID:0050431	pericarditis	DOID:1787	0.0144739
arrhythmogenic right ventricular cardiomyopathy	DOID:0050431	long QT syndrome	DOID:2843	0.027887
arrhythmogenic right ventricular cardiomyopathy	DOID:0050431	restrictive cardiomyopathy	DOID:397	0.0192631
arrhythmogenic right ventricular cardiomyopathy	DOID:0050431	myopathy	DOID:423	0.026732
arrhythmogenic right ventricular cardiomyopathy	DOID:0050431	congestive heart failure	DOID:6000	0.0174527
arrhythmogenic right ventricular cardiomyopathy	DOID:0050431	tetralogy of Fallot	DOID:6419	0.0156492
Asperger syndrome	DOID:0050432	pervasive developmental disorder	DOID:0060040	0.156303
Asperger syndrome	DOID:0050432	autism spectrum disorder	DOID:0060041	0.0304893
Asperger syndrome	DOID:0050432	autistic disorder	DOID:12849	0.0199315
fatal familial insomnia	DOID:0050433	Creutzfeldt-Jakob disease	DOID:11949	0.0178844
fatal familial insomnia	DOID:0050433	chronic wasting disease	DOID:3530	0.0546462
fatal familial insomnia	DOID:0050433	Gerstmann-Straussler-Scheinker syndrome	DOID:4249	0.0392181
fatal familial insomnia	DOID:0050433	scrapie	DOID:5434	0.0574137
fatal familial insomnia	DOID:0050433	variant Creutzfeldt-Jakob disease	DOID:5435	0.0451461
fatal familial insomnia	DOID:0050433	kuru	DOID:648	0.0176132
fatal familial insomnia	DOID:0050433	prion disease	DOID:649	0.0153458
Andersen-Tawil syndrome	DOID:0050434	arterial tortuosity syndrome	DOID:0050645	0.015745
Andersen-Tawil syndrome	DOID:0050434	short QT syndrome	DOID:0050793	0.0878455
Andersen-Tawil syndrome	DOID:0050434	familial periodic paralysis	DOID:1029	0.0515835
Andersen-Tawil syndrome	DOID:0050434	hyperkalemic periodic paralysis	DOID:14451	0.0527661
Andersen-Tawil syndrome	DOID:0050434	Thomsen disease	DOID:2106	0.0425969
Andersen-Tawil syndrome	DOID:0050434	Jervell-Lange Nielsen syndrome	DOID:2842	0.107463
Andersen-Tawil syndrome	DOID:0050434	long QT syndrome	DOID:2843	0.0617336
Danon disease	DOID:0050437	transthyretin amyloidosis	DOID:0050638	0.0209404
Danon disease	DOID:0050437	glycogen storage disease	DOID:2747	0.0326997
Danon disease	DOID:0050437	glycogen storage disease II	DOID:2752	0.0155458
Danon disease	DOID:0050437	Wolff-Parkinson-White syndrome	DOID:384	0.0137502
Danon disease	DOID:0050437	restrictive cardiomyopathy	DOID:397	0.0436539
Frasier syndrome	DOID:0050438	campomelic dysplasia	DOID:0050463	0.0143452
Frasier syndrome	DOID:0050438	glomerulosclerosis	DOID:0050851	0.0300781
Frasier syndrome	DOID:0050438	aniridia	DOID:12271	0.0192619
Frasier syndrome	DOID:0050438	focal segmental glomerulosclerosis	DOID:1312	0.0136298
Frasier syndrome	DOID:0050438	gonadal dysgenesis	DOID:14447	0.0317418
Frasier syndrome	DOID:0050438	46 XY gonadal dysgenesis	DOID:14448	0.0994058
Frasier syndrome	DOID:0050438	mixed gonadal dysgenesis	DOID:14449	0.0489268
Frasier syndrome	DOID:0050438	WAGR syndrome	DOID:14515	0.0620894
Frasier syndrome	DOID:0050438	gonadal disease	DOID:2277	0.0317209
Frasier syndrome	DOID:0050438	familial nephrotic syndrome	DOID:2590	0.0270125
Frasier syndrome	DOID:0050438	gonadoblastoma	DOID:3301	0.0933727
Frasier syndrome	DOID:0050438	Sertoli cell tumor	DOID:3577	0.0270189
Frasier syndrome	DOID:0050438	childhood kidney neoplasm	DOID:3675	0.0393856
Frasier syndrome	DOID:0050438	hermaphroditism	DOID:3763	0.0327945
Frasier syndrome	DOID:0050438	Denys-Drash syndrome	DOID:3764	0.108798
Frasier syndrome	DOID:0050438	pseudohermaphroditism	DOID:3765	0.0768673
Usher syndrome	DOID:0050439	autosomal dominant nonsyndromic deafness	DOID:0050564	0.0199208
Usher syndrome	DOID:0050439	autosomal recessive nonsyndromic deafness	DOID:0050565	0.0711506
Usher syndrome	DOID:0050439	sensorineural hearing loss	DOID:10003	0.0172751
Usher syndrome	DOID:0050439	retinitis pigmentosa	DOID:10584	0.0181277
familial partial lipodystrophy	DOID:0050440	congenital generalized lipodystrophy	DOID:0050585	0.187812
familial partial lipodystrophy	DOID:0050440	lipoatrophic diabetes	DOID:11712	0.0201511
familial partial lipodystrophy	DOID:0050440	Emery-Dreifuss muscular dystrophy	DOID:11726	0.0499761
familial partial lipodystrophy	DOID:0050440	progeria	DOID:3911	0.0431571
familial partial lipodystrophy	DOID:0050440	lipodystrophy	DOID:811	0.0658794
mucosulfatidosis	DOID:0050441	metachromatic leukodystrophy	DOID:10581	0.0277455
mucosulfatidosis	DOID:0050441	mucopolysaccharidosis VI	DOID:12800	0.0178001
mucosulfatidosis	DOID:0050441	mucopolysaccharidosis III	DOID:12801	0.020134
mucosulfatidosis	DOID:0050441	argininosuccinic aciduria	DOID:14755	0.0152195
mucosulfatidosis	DOID:0050441	X-linked ichthyosis	DOID:1700	0.0186851
mucosulfatidosis	DOID:0050441	sphingolipidosis	DOID:1927	0.0144822
mucosulfatidosis	DOID:0050441	beta-mannosidosis	DOID:3633	0.0249521
infantile refsum disease	DOID:0050444	Refsum disease	DOID:10582	0.105781
infantile refsum disease	DOID:0050444	adrenoleukodystrophy	DOID:10588	0.0382709
infantile refsum disease	DOID:0050444	rhizomelic chondrodysplasia punctata	DOID:2580	0.0984527
infantile refsum disease	DOID:0050444	acatalasia	DOID:2582	0.0155118
infantile refsum disease	DOID:0050444	Zellweger syndrome	DOID:905	0.291424
infantile refsum disease	DOID:0050444	peroxisomal disease	DOID:906	0.154634
X-linked hypophosphatemia	DOID:0050445	hyperphosphatemia	DOID:0050459	0.0291062
X-linked hypophosphatemia	DOID:0050445	bone disease	DOID:0080001	0.0158462
X-linked hypophosphatemia	DOID:0050445	osteomalacia	DOID:10573	0.0605051
X-linked hypophosphatemia	DOID:0050445	rickets	DOID:10609	0.0645431
X-linked hypophosphatemia	DOID:0050445	secondary hyperparathyroidism	DOID:12466	0.0145109
X-linked hypophosphatemia	DOID:0050445	hypercalcemia	DOID:12678	0.0195852
X-linked hypophosphatemia	DOID:0050445	nephrocalcinosis	DOID:12679	0.0269381
X-linked hypophosphatemia	DOID:0050445	hyperparathyroidism	DOID:13543	0.0158284
X-linked hypophosphatemia	DOID:0050445	calcinosis	DOID:182	0.024065
X-linked hypophosphatemia	DOID:0050445	osteosclerosis	DOID:4254	0.0136891
pachyonychia congenita	DOID:0050449	anonychia congenita	DOID:0050643	0.0220208
pachyonychia congenita	DOID:0050449	congenital ichthyosiform erythroderma	DOID:1699	0.0162041
pachyonychia congenita	DOID:0050449	palmoplantar keratosis	DOID:3390	0.113398
pachyonychia congenita	DOID:0050449	epidermolytic hyperkeratosis	DOID:4603	0.0163442
Gitelman syndrome	DOID:0050450	nephrocalcinosis	DOID:12679	0.0247635
Gitelman syndrome	DOID:0050450	Bartter disease	DOID:445	0.174087
Gitelman syndrome	DOID:0050450	pseudohypoaldosteronism	DOID:4479	0.0192123
Brugada syndrome	DOID:0050451	short QT syndrome	DOID:0050793	0.0376698
Brugada syndrome	DOID:0050451	Timothy syndrome	DOID:0060173	0.0168467
Brugada syndrome	DOID:0050451	right bundle branch block	DOID:13209	0.0205194
Brugada syndrome	DOID:0050451	long QT syndrome	DOID:2843	0.0635578
mevalonic aciduria	DOID:0050452	relapsing fever	DOID:13034	0.0203861
lissencephaly	DOID:0050453	periventricular nodular heterotopia	DOID:0050454	0.0440947
lissencephaly	DOID:0050453	Walker-Warburg syndrome	DOID:0050560	0.0227566
lissencephaly	DOID:0050453	Ohtahara syndrome	DOID:0050709	0.0247882
lissencephaly	DOID:0050453	microcephaly	DOID:10907	0.0278747
lissencephaly	DOID:0050453	Alpers syndrome	DOID:1442	0.0194175
lissencephaly	DOID:0050453	Partington syndrome	DOID:14744	0.0555375
lissencephaly	DOID:0050453	infantile epileptic encephalopathy	DOID:2481	0.0400572
lissencephaly	DOID:0050453	hydranencephaly	DOID:4626	0.0224527
Buruli ulcer disease	DOID:0050456	chronic ulcer of skin	DOID:8549	0.0180517
Sertoli cell-only syndrome	DOID:0050457	cryptorchidism	DOID:11383	0.0248584
Sertoli cell-only syndrome	DOID:0050457	male infertility	DOID:12336	0.0765054
Sertoli cell-only syndrome	DOID:0050457	azoospermia	DOID:14227	0.116776
Sertoli cell-only syndrome	DOID:0050457	oligospermia	DOID:14228	0.149258
Sertoli cell-only syndrome	DOID:0050457	Klinefelter's syndrome	DOID:1921	0.0191899
Sertoli cell-only syndrome	DOID:0050457	infertility	DOID:5223	0.0367067
juvenile myelomonocytic leukemia	DOID:0050458	severe congenital neutropenia	DOID:0050590	0.0159072
juvenile myelomonocytic leukemia	DOID:0050458	T-cell large granular lymphocyte leukemia	DOID:0050751	0.018807
juvenile myelomonocytic leukemia	DOID:0050458	myelodysplastic syndrome	DOID:0050908	0.0420728
juvenile myelomonocytic leukemia	DOID:0050458	chronic leukemia	DOID:1036	0.0473322
juvenile myelomonocytic leukemia	DOID:0050458	lymphoblastic leukemia	DOID:1037	0.0201879
juvenile myelomonocytic leukemia	DOID:0050458	lymphoid leukemia	DOID:10747	0.0204348
juvenile myelomonocytic leukemia	DOID:0050458	leukemia	DOID:1240	0.0193434
juvenile myelomonocytic leukemia	DOID:0050458	aplastic anemia	DOID:12449	0.0189649
juvenile myelomonocytic leukemia	DOID:0050458	pancytopenia	DOID:12450	0.0237135
juvenile myelomonocytic leukemia	DOID:0050458	acute leukemia	DOID:12603	0.0428006
juvenile myelomonocytic leukemia	DOID:0050458	hemorrhagic thrombocythemia	DOID:2224	0.0159621
juvenile myelomonocytic leukemia	DOID:0050458	chronic myeloproliferative disease	DOID:2226	0.0513369
juvenile myelomonocytic leukemia	DOID:0050458	hematologic cancer	DOID:2531	0.0270514
juvenile myelomonocytic leukemia	DOID:0050458	hairy cell leukemia	DOID:285	0.0194287
juvenile myelomonocytic leukemia	DOID:0050458	Li-Fraumeni syndrome	DOID:3012	0.0135943
juvenile myelomonocytic leukemia	DOID:0050458	Noonan syndrome	DOID:3490	0.0208174
juvenile myelomonocytic leukemia	DOID:0050458	myelofibrosis	DOID:4971	0.0312101
juvenile myelomonocytic leukemia	DOID:0050458	acute T cell leukemia	DOID:5603	0.0276125
juvenile myelomonocytic leukemia	DOID:0050458	adult acute lymphocytic leukemia	DOID:5604	0.0202982
juvenile myelomonocytic leukemia	DOID:0050458	hematopoietic system disease	DOID:74	0.0373088
juvenile myelomonocytic leukemia	DOID:0050458	neonatal leukemia	DOID:7756	0.0222944
juvenile myelomonocytic leukemia	DOID:0050458	childhood leukemia	DOID:7757	0.0338031
juvenile myelomonocytic leukemia	DOID:0050458	monocytic leukemia	DOID:8527	0.0263331
juvenile myelomonocytic leukemia	DOID:0050458	chronic myeloid leukemia	DOID:8552	0.0218292
juvenile myelomonocytic leukemia	DOID:0050458	chronic monocytic leukemia	DOID:8593	0.0351288
juvenile myelomonocytic leukemia	DOID:0050458	myeloid sarcoma	DOID:8683	0.0249945
juvenile myelomonocytic leukemia	DOID:0050458	myeloid leukemia	DOID:8692	0.0570748
juvenile myelomonocytic leukemia	DOID:0050458	subacute myeloid leukemia	DOID:8747	0.0615709
juvenile myelomonocytic leukemia	DOID:0050458	megakaryocytic leukemia	DOID:8761	0.0507618
juvenile myelomonocytic leukemia	DOID:0050458	acute monocytic leukemia	DOID:8864	0.0501306
juvenile myelomonocytic leukemia	DOID:0050458	acute myeloid leukemia	DOID:9119	0.027215
juvenile myelomonocytic leukemia	DOID:0050458	acute lymphocytic leukemia	DOID:9952	0.0266002
juvenile myelomonocytic leukemia	DOID:0050458	B- and T-cell mixed leukemia	DOID:9953	0.0287476
hyperphosphatemia	DOID:0050459	bone disease	DOID:0080001	0.0165947
hyperphosphatemia	DOID:0050459	Jansen's metaphyseal chondrodysplasia	DOID:0080020	0.0421343
hyperphosphatemia	DOID:0050459	Albright's hereditary osteodystrophy	DOID:0080053	0.0144548
hyperphosphatemia	DOID:0050459	osteomalacia	DOID:10573	0.0476168
hyperphosphatemia	DOID:0050459	rickets	DOID:10609	0.0395375
hyperphosphatemia	DOID:0050459	hypoparathyroidism	DOID:11199	0.0658596
hyperphosphatemia	DOID:0050459	parathyroid gland disease	DOID:11201	0.0285841
hyperphosphatemia	DOID:0050459	primary hyperparathyroidism	DOID:11202	0.0404185
hyperphosphatemia	DOID:0050459	secondary hyperparathyroidism	DOID:12466	0.0259882
hyperphosphatemia	DOID:0050459	hypercalcemia	DOID:12678	0.0583397
hyperphosphatemia	DOID:0050459	nephrocalcinosis	DOID:12679	0.0220451
hyperphosphatemia	DOID:0050459	hyperparathyroidism	DOID:13543	0.0560622
hyperphosphatemia	DOID:0050459	parathyroid carcinoma	DOID:1540	0.0173756
hyperphosphatemia	DOID:0050459	calcinosis	DOID:182	0.0624072
hyperphosphatemia	DOID:0050459	osteitis fibrosa	DOID:3341	0.0909548
hyperphosphatemia	DOID:0050459	pseudopseudohypoparathyroidism	DOID:4183	0.0179067
hyperphosphatemia	DOID:0050459	pseudohypoparathyroidism	DOID:4184	0.0435866
hyperphosphatemia	DOID:0050459	parathyroid adenoma	DOID:7608	0.0152471
hyperphosphatemia	DOID:0050459	hypervitaminosis D	DOID:9971	0.054842
Wolf-Hirschhorn syndrome	DOID:0050460	microcephaly	DOID:10907	0.0588805
Wolf-Hirschhorn syndrome	DOID:0050460	syndactyly	DOID:11193	0.0149398
Wolf-Hirschhorn syndrome	DOID:0050460	DiGeorge syndrome	DOID:11198	0.0197425
Wolf-Hirschhorn syndrome	DOID:0050460	aniridia	DOID:12271	0.0212499
Wolf-Hirschhorn syndrome	DOID:0050460	Cri-Du-Chat syndrome	DOID:12580	0.079051
Wolf-Hirschhorn syndrome	DOID:0050460	Saethre-Chotzen syndrome	DOID:14768	0.0246112
Wolf-Hirschhorn syndrome	DOID:0050460	Angelman syndrome	DOID:1932	0.0153103
Wolf-Hirschhorn syndrome	DOID:0050460	hereditary renal cell carcinoma	DOID:4455	0.0291651
Wolf-Hirschhorn syndrome	DOID:0050460	holoprosencephaly	DOID:4621	0.034951
aspartylglucosaminuria	DOID:0050461	Scheie syndrome	DOID:0060222	0.0178171
aspartylglucosaminuria	DOID:0050461	mucopolysaccharidosis VI	DOID:12800	0.0143517
aspartylglucosaminuria	DOID:0050461	Hajdu-Cheney syndrome	DOID:2736	0.014837
aspartylglucosaminuria	DOID:0050461	glucosephosphate dehydrogenase deficiency	DOID:2862	0.0152896
Antley-Bixler syndrome	DOID:0050462	Beare-Stevenson cutis gyrata syndrome	DOID:0050660	0.02223
Antley-Bixler syndrome	DOID:0050462	congenital adrenal hyperplasia	DOID:0050811	0.0188778
Antley-Bixler syndrome	DOID:0050462	syndactyly	DOID:11193	0.0211077
Antley-Bixler syndrome	DOID:0050462	synostosis	DOID:11971	0.0158573
Antley-Bixler syndrome	DOID:0050462	acrocephalosyndactylia	DOID:12960	0.0196734
Antley-Bixler syndrome	DOID:0050462	Pfeiffer syndrome	DOID:14705	0.0372724
Antley-Bixler syndrome	DOID:0050462	craniosynostosis	DOID:2340	0.0209759
Antley-Bixler syndrome	DOID:0050462	Froelich's syndrome	DOID:6676	0.0146165
campomelic dysplasia	DOID:0050463	gonadal dysgenesis	DOID:14447	0.0263006
campomelic dysplasia	DOID:0050463	46 XY gonadal dysgenesis	DOID:14448	0.0201719
Farber lipogranulomatosis	DOID:0050464	sphingolipidosis	DOID:1927	0.0384102
Muir-Torre syndrome	DOID:0050465	deafness dystonia syndrome	DOID:0050757	0.0325751
Muir-Torre syndrome	DOID:0050465	juvenile polyposis syndrome	DOID:0050787	0.0138558
Muir-Torre syndrome	DOID:0050465	ileum cancer	DOID:10153	0.0765287
Muir-Torre syndrome	DOID:0050465	small intestine cancer	DOID:10154	0.0746598
Muir-Torre syndrome	DOID:0050465	ileal neoplasm	DOID:10156	0.020211
Muir-Torre syndrome	DOID:0050465	female reproductive organ cancer	DOID:120	0.0177474
Muir-Torre syndrome	DOID:0050465	sebaceous adenoma	DOID:2648	0.328315
Muir-Torre syndrome	DOID:0050465	keratoacanthoma	DOID:3149	0.034138
Muir-Torre syndrome	DOID:0050465	jejunal neoplasm	DOID:3218	0.0242381
Muir-Torre syndrome	DOID:0050465	uterine cancer	DOID:363	0.0239762
Muir-Torre syndrome	DOID:0050465	Lynch syndrome	DOID:3883	0.0300607
Muir-Torre syndrome	DOID:0050465	small intestine adenocarcinoma	DOID:4906	0.0134533
Muir-Torre syndrome	DOID:0050465	small intestine carcinoma	DOID:4907	0.0785572
Muir-Torre syndrome	DOID:0050465	hereditary breast ovarian cancer	DOID:5683	0.0222698
Muir-Torre syndrome	DOID:0050465	sebaceous gland neoplasm	DOID:5759	0.175433
Muir-Torre syndrome	DOID:0050465	invasive tubular breast carcinoma	DOID:6587	0.0151861
Loeys-Dietz syndrome	DOID:0050466	Weill-Marchesani syndrome	DOID:0050475	0.0161121
Loeys-Dietz syndrome	DOID:0050466	brachydactyly	DOID:0050581	0.0205656
Loeys-Dietz syndrome	DOID:0050466	arterial tortuosity syndrome	DOID:0050645	0.136655
Loeys-Dietz syndrome	DOID:0050466	thanatophoric dysplasia	DOID:13481	0.0148213
Loeys-Dietz syndrome	DOID:0050466	thoracic aortic aneurysm	DOID:14004	0.0244356
Loeys-Dietz syndrome	DOID:0050466	Marfan syndrome	DOID:14323	0.0454001
Loeys-Dietz syndrome	DOID:0050466	Pfeiffer syndrome	DOID:14705	0.0180949
Loeys-Dietz syndrome	DOID:0050466	craniofrontonasal syndrome	DOID:14737	0.0189402
Loeys-Dietz syndrome	DOID:0050466	supravalvular aortic stenosis	DOID:1929	0.0233183
Loeys-Dietz syndrome	DOID:0050466	aortic aneurysm	DOID:3627	0.0633694
Loeys-Dietz syndrome	DOID:0050466	subacute bacterial endocarditis	DOID:4562	0.0215615
Loeys-Dietz syndrome	DOID:0050466	aortic disease	DOID:520	0.095714
Loeys-Dietz syndrome	DOID:0050466	aortic valve insufficiency	DOID:57	0.0167297
erythrokeratodermia variabilis	DOID:0050467	palmoplantar keratosis	DOID:3390	0.039345
erythrokeratodermia variabilis	DOID:0050467	epidermolytic hyperkeratosis	DOID:4603	0.0265622
Costello syndrome	DOID:0050469	LEOPARD syndrome	DOID:14291	0.0555063
Costello syndrome	DOID:0050469	Noonan syndrome	DOID:3490	0.119014
Donohue Syndrome	DOID:0050470	Alstrom syndrome	DOID:0050473	0.0241453
Donohue Syndrome	DOID:0050470	congenital generalized lipodystrophy	DOID:0050585	0.0657106
Donohue Syndrome	DOID:0050470	hyperandrogenism	DOID:11613	0.0241093
Donohue Syndrome	DOID:0050470	lipoatrophic diabetes	DOID:11712	0.204425
Donohue Syndrome	DOID:0050470	hyperinsulinemic hypoglycemia	DOID:13317	0.0382585
Donohue Syndrome	DOID:0050470	kwashiorkor	DOID:13579	0.0134525
Donohue Syndrome	DOID:0050470	diabetic ketoacidosis	DOID:1837	0.0247481
Donohue Syndrome	DOID:0050470	acanthosis nigricans	DOID:3138	0.121296
Donohue Syndrome	DOID:0050470	anovulation	DOID:3781	0.0220865
Donohue Syndrome	DOID:0050470	insulinoma	DOID:3892	0.0158626
Donohue Syndrome	DOID:0050470	overnutrition	DOID:654	0.0422195
Donohue Syndrome	DOID:0050470	Laron syndrome	DOID:9521	0.0370374
Donohue Syndrome	DOID:0050470	hypoglycemia	DOID:9993	0.020558
Carney complex	DOID:0050471	Wermer syndrome	DOID:10017	0.0314753
Carney complex	DOID:0050471	Cushing's syndrome	DOID:12252	0.0189254
Carney complex	DOID:0050471	pituitary cancer	DOID:1785	0.0332557
Carney complex	DOID:0050471	McCune Albright syndrome	DOID:1858	0.0380964
Carney complex	DOID:0050471	pituitary adenoma	DOID:3829	0.0156113
Carney complex	DOID:0050471	Peutz-Jeghers syndrome	DOID:3852	0.0257041
Carney complex	DOID:0050471	pituitary carcinoma	DOID:4916	0.0324197
Carney complex	DOID:0050471	growth hormone secreting pituitary adenoma	DOID:6255	0.0138795
monilethrix	DOID:0050472	Netherton syndrome	DOID:0050474	0.0212499
monilethrix	DOID:0050472	hair disease	DOID:421	0.161879
monilethrix	DOID:0050472	hypotrichosis	DOID:4535	0.0549873
monilethrix	DOID:0050472	epidermolytic hyperkeratosis	DOID:4603	0.0152466
Alstrom syndrome	DOID:0050473	lipoatrophic diabetes	DOID:11712	0.0373442
Alstrom syndrome	DOID:0050473	acanthosis nigricans	DOID:3138	0.0190003
Alstrom syndrome	DOID:0050473	overnutrition	DOID:654	0.0229359
Netherton syndrome	DOID:0050474	congenital ichthyosiform erythroderma	DOID:1699	0.0644872
Netherton syndrome	DOID:0050474	ichthyosis vulgaris	DOID:1702	0.0200763
Netherton syndrome	DOID:0050474	hair disease	DOID:421	0.0139168
Netherton syndrome	DOID:0050474	hypotrichosis	DOID:4535	0.0198257
Weill-Marchesani syndrome	DOID:0050475	brachydactyly	DOID:0050581	0.0142102
Weill-Marchesani syndrome	DOID:0050475	primary congenital glaucoma	DOID:0050593	0.0527473
Weill-Marchesani syndrome	DOID:0050475	lens subluxation	DOID:11364	0.132057
Barth syndrome	DOID:0050476	cyclic hematopoiesis	DOID:5339	0.0134747
Liddle syndrome	DOID:0050477	secondary hypertension	DOID:11130	0.0223382
Liddle syndrome	DOID:0050477	Conn's syndrome	DOID:12028	0.0264206
Liddle syndrome	DOID:0050477	apparent mineralocorticoid excess syndrome	DOID:4367	0.0299715
Liddle syndrome	DOID:0050477	hyperaldosteronism	DOID:446	0.0202329
Liddle syndrome	DOID:0050477	pseudohypoaldosteronism	DOID:4479	0.23501
epidemic typhus	DOID:0050480	Pediculus humanus corporis infestation	DOID:5513	0.338826
exanthem	DOID:0050486	bacterial infectious disease	DOID:104	0.0213908
exanthem	DOID:0050486	kidney failure	DOID:1074	0.014168
exanthem	DOID:0050486	esophageal carcinoma	DOID:1107	0.0155191
exanthem	DOID:0050486	sarcoma	DOID:1115	0.0137449
exanthem	DOID:0050486	head and neck cancer	DOID:11934	0.0196608
exanthem	DOID:0050486	hypersensitivity reaction type I disease	DOID:1205	0.0153446
exanthem	DOID:0050486	lung cancer	DOID:1324	0.0199063
exanthem	DOID:0050486	diarrhea	DOID:13250	0.0343522
exanthem	DOID:0050486	urticaria	DOID:1555	0.0186418
exanthem	DOID:0050486	pancreatic cancer	DOID:1793	0.0180084
exanthem	DOID:0050486	hepatitis C	DOID:1883	0.0155247
exanthem	DOID:0050486	rectum cancer	DOID:1993	0.0192226
exanthem	DOID:0050486	hematologic cancer	DOID:2531	0.0146796
exanthem	DOID:0050486	dermatitis	DOID:2723	0.0137443
exanthem	DOID:0050486	skin atrophy	DOID:2733	0.0255153
exanthem	DOID:0050486	cervix carcinoma	DOID:2893	0.0150357
exanthem	DOID:0050486	pulmonary tuberculosis	DOID:2957	0.0150433
exanthem	DOID:0050486	adenocarcinoma	DOID:299	0.0205671
exanthem	DOID:0050486	gastrointestinal system cancer	DOID:3119	0.0135223
exanthem	DOID:0050486	skin squamous cell carcinoma	DOID:3151	0.0150865
exanthem	DOID:0050486	atopic dermatitis	DOID:3310	0.0170322
exanthem	DOID:0050486	skin carcinoma	DOID:3451	0.0302293
exanthem	DOID:0050486	liver cancer	DOID:3571	0.0133888
exanthem	DOID:0050486	lung benign neoplasm	DOID:3683	0.0145008
exanthem	DOID:0050486	skin disease	DOID:37	0.0524178
exanthem	DOID:0050486	lung carcinoma	DOID:3905	0.0235071
exanthem	DOID:0050486	non-small cell lung carcinoma	DOID:3908	0.0225244
exanthem	DOID:0050486	lung adenocarcinoma	DOID:3910	0.0144658
exanthem	DOID:0050486	tuberculosis	DOID:399	0.0149227
exanthem	DOID:0050486	skin cancer	DOID:4159	0.0255001
exanthem	DOID:0050486	hypersensitivity reaction type II disease	DOID:417	0.0136342
exanthem	DOID:0050486	cervical cancer	DOID:4362	0.0152292
exanthem	DOID:0050486	renal carcinoma	DOID:4451	0.0135454
exanthem	DOID:0050486	esophageal cancer	DOID:5041	0.0148049
exanthem	DOID:0050486	pneumonia	DOID:552	0.015486
exanthem	DOID:0050486	peripheral nervous system disease	DOID:574	0.0136072
exanthem	DOID:0050486	primary immunodeficiency disease	DOID:612	0.018303
exanthem	DOID:0050486	leukopenia	DOID:615	0.0149346
exanthem	DOID:0050486	genetic disease	DOID:630	0.0149392
exanthem	DOID:0050486	acquired immunodeficiency syndrome	DOID:635	0.0151098
exanthem	DOID:0050486	hematopoietic system disease	DOID:74	0.0136121
exanthem	DOID:0050486	arthritis	DOID:848	0.0210202
exanthem	DOID:0050486	oral cavity cancer	DOID:8618	0.0137181
exanthem	DOID:0050486	nervous system disease	DOID:863	0.0162797
exanthem	DOID:0050486	skin melanoma	DOID:8923	0.0148932
exanthem	DOID:0050486	colorectal cancer	DOID:9256	0.0162551
exanthem	DOID:0050486	viral infectious disease	DOID:934	0.0172797
multinodular goiter	DOID:0050489	thyroid lymphoma	DOID:10011	0.0290067
multinodular goiter	DOID:0050489	Wagenmann-Froboese syndrome	DOID:10016	0.0363773
multinodular goiter	DOID:0050489	Plummer's disease	DOID:11277	0.0706795
multinodular goiter	DOID:0050489	thyroid hormone resistance syndrome	DOID:11633	0.0188562
multinodular goiter	DOID:0050489	myxedema	DOID:11634	0.0692357
multinodular goiter	DOID:0050489	goiter	DOID:12176	0.1692
multinodular goiter	DOID:0050489	endocrine exophthalmos	DOID:12359	0.0268201
multinodular goiter	DOID:0050489	Graves' disease	DOID:12361	0.0137376
multinodular goiter	DOID:0050489	neonatal thyrotoxicosis	DOID:12573	0.030208
multinodular goiter	DOID:0050489	nodular goiter	DOID:13197	0.30768
multinodular goiter	DOID:0050489	endemic goiter	DOID:13198	0.0367495
multinodular goiter	DOID:0050489	hypothyroidism	DOID:1459	0.0164218
multinodular goiter	DOID:0050489	thyroid cancer	DOID:1781	0.0317126
multinodular goiter	DOID:0050489	struma ovarii	DOID:2640	0.016945
multinodular goiter	DOID:0050489	thyroid adenoma	DOID:2891	0.0146462
multinodular goiter	DOID:0050489	papillary carcinoma	DOID:3113	0.0349723
multinodular goiter	DOID:0050489	follicular thyroid carcinoma	DOID:3962	0.0310589
multinodular goiter	DOID:0050489	thyroid carcinoma	DOID:3963	0.0343116
multinodular goiter	DOID:0050489	papillary follicular thyroid adenocarcinoma	DOID:3968	0.0198817
multinodular goiter	DOID:0050489	papillary thyroid carcinoma	DOID:3969	0.0372916
multinodular goiter	DOID:0050489	thyroid medullary carcinoma	DOID:3973	0.0468525
multinodular goiter	DOID:0050489	thyroid gland disease	DOID:50	0.0784634
multinodular goiter	DOID:0050489	thyroid hyalinizing trabecular adenoma	DOID:6203	0.0217483
multinodular goiter	DOID:0050489	follicular adenoma	DOID:6204	0.0478391
multinodular goiter	DOID:0050489	thyroiditis	DOID:7166	0.0857981
multinodular goiter	DOID:0050489	autoimmune thyroiditis	DOID:7188	0.0581538
multinodular goiter	DOID:0050489	psammomatous meningioma	DOID:7210	0.0335163
multinodular goiter	DOID:0050489	thyrotoxicosis	DOID:7997	0.0848973
multinodular goiter	DOID:0050489	hyperthyroidism	DOID:7998	0.036125
multinodular goiter	DOID:0050489	thyroid hurthle cell carcinoma	DOID:8161	0.0204735
exanthema subitum	DOID:0050495	typhus	DOID:11256	0.0173559
exanthema subitum	DOID:0050495	shipyard eye	DOID:13014	0.0213345
exanthema subitum	DOID:0050495	Rift Valley fever	DOID:1328	0.0399992
variola major	DOID:0050508	smallpox	DOID:8736	0.0722676
variola major	DOID:0050508	variola minor	DOID:9153	0.267564
adult T-cell leukemia	DOID:0050523	chronic leukemia	DOID:1036	0.0236165
adult T-cell leukemia	DOID:0050523	lymphoblastic leukemia	DOID:1037	0.0160389
adult T-cell leukemia	DOID:0050523	lymphoid leukemia	DOID:10747	0.0190582
adult T-cell leukemia	DOID:0050523	acute leukemia	DOID:12603	0.0187744
adult T-cell leukemia	DOID:0050523	hairy cell leukemia	DOID:285	0.0133832
adult T-cell leukemia	DOID:0050523	tropical spastic paraparesis	DOID:321	0.0622146
adult T-cell leukemia	DOID:0050523	T-cell adult acute lymphocytic leukemia	DOID:5602	0.065778
adult T-cell leukemia	DOID:0050523	acute T cell leukemia	DOID:5603	0.015074
adult T-cell leukemia	DOID:0050523	childhood leukemia	DOID:7757	0.0243309
adult T-cell leukemia	DOID:0050523	chronic monocytic leukemia	DOID:8593	0.0458464
adult T-cell leukemia	DOID:0050523	myeloid leukemia	DOID:8692	0.0142272
maturity-onset diabetes of the young	DOID:0050524	glucose intolerance	DOID:10603	0.0612481
maturity-onset diabetes of the young	DOID:0050524	diabetic autonomic neuropathy	DOID:11503	0.0178134
maturity-onset diabetes of the young	DOID:0050524	gestational diabetes	DOID:11714	0.0617914
maturity-onset diabetes of the young	DOID:0050524	prediabetes syndrome	DOID:11716	0.0346609
maturity-onset diabetes of the young	DOID:0050524	neonatal diabetes mellitus	DOID:11717	0.0938208
maturity-onset diabetes of the young	DOID:0050524	capillary disease	DOID:1271	0.0173103
maturity-onset diabetes of the young	DOID:0050524	hyperinsulinemic hypoglycemia	DOID:13317	0.0180295
maturity-onset diabetes of the young	DOID:0050524	metabolic syndrome X	DOID:14221	0.0336066
maturity-onset diabetes of the young	DOID:0050524	diabetic ketoacidosis	DOID:1837	0.0163485
maturity-onset diabetes of the young	DOID:0050524	hyperinsulinism	DOID:2018	0.0431772
maturity-onset diabetes of the young	DOID:0050524	insulinoma	DOID:3892	0.0310689
maturity-onset diabetes of the young	DOID:0050524	glucose metabolism disease	DOID:4194	0.0292314
maturity-onset diabetes of the young	DOID:0050524	hyperglycemia	DOID:4195	0.051283
maturity-onset diabetes of the young	DOID:0050524	diabetes mellitus	DOID:9351	0.0373057
maturity-onset diabetes of the young	DOID:0050524	type 2 diabetes mellitus	DOID:9352	0.0344505
maturity-onset diabetes of the young	DOID:0050524	type 1 diabetes mellitus	DOID:9744	0.036307
maturity-onset diabetes of the young	DOID:0050524	hypoglycemia	DOID:9993	0.0339989
familial hypertriglyceridemia	DOID:0050527	hyperlipoproteinemia type V	DOID:1171	0.176709
familial hypertriglyceridemia	DOID:0050527	familial lipoprotein lipase deficiency	DOID:14118	0.0290475
familial hypertriglyceridemia	DOID:0050527	hyperlipoproteinemia type III	DOID:3145	0.034485
familial hypertriglyceridemia	DOID:0050527	lipid metabolism disorder	DOID:3146	0.0178731
adult spinal muscular atrophy	DOID:0050529	congenital muscular dystrophy	DOID:0050557	0.0326721
adult spinal muscular atrophy	DOID:0050529	survival motor neuron spinal muscular atrophy	DOID:0060160	0.140858
adult spinal muscular atrophy	DOID:0050529	limb-girdle muscular dystrophy	DOID:11724	0.0279748
adult spinal muscular atrophy	DOID:0050529	juvenile spinal muscular atrophy	DOID:12376	0.345742
adult spinal muscular atrophy	DOID:0050529	spinal muscular atrophy	DOID:12377	0.0306318
adult spinal muscular atrophy	DOID:0050529	Werdnig-Hoffmann disease	DOID:13137	0.18114
adult spinal muscular atrophy	DOID:0050529	motor neuron disease	DOID:231	0.0195843
adult spinal muscular atrophy	DOID:0050529	progressive muscular atrophy	DOID:318	0.207512
adult spinal muscular atrophy	DOID:0050529	neuromuscular disease	DOID:440	0.0170658
congenital stationary night blindness	DOID:0050534	cone-rod dystrophy	DOID:0050572	0.0293815
congenital stationary night blindness	DOID:0050534	Aland Island eye disease	DOID:0050630	0.0772597
congenital stationary night blindness	DOID:0050534	blue cone monochromacy	DOID:0050679	0.0230618
congenital stationary night blindness	DOID:0050534	cone dystrophy	DOID:0050795	0.0286181
congenital stationary night blindness	DOID:0050534	Stargardt disease	DOID:0050817	0.0209908
congenital stationary night blindness	DOID:0050534	retinitis pigmentosa	DOID:10584	0.025527
congenital stationary night blindness	DOID:0050534	fundus albipunctatus	DOID:11105	0.0456639
congenital stationary night blindness	DOID:0050534	achromatopsia	DOID:13911	0.0278704
congenital stationary night blindness	DOID:0050534	blindness	DOID:1432	0.0151097
congenital stationary night blindness	DOID:0050534	Leber congenital amaurosis	DOID:14791	0.0228191
congenital stationary night blindness	DOID:0050534	retinoschisis	DOID:8465	0.014905
congenital stationary night blindness	DOID:0050534	retinal degeneration	DOID:8466	0.0243061
congenital stationary night blindness	DOID:0050534	hereditary night blindness	DOID:8498	0.126132
congenital stationary night blindness	DOID:0050534	night blindness	DOID:8499	0.359984
congenital stationary night blindness	DOID:0050534	choroideremia	DOID:9821	0.016204
exudative vitreoretinopathy	DOID:0050535	vitelliform macular dystrophy	DOID:0050661	0.0148868
exudative vitreoretinopathy	DOID:0050535	Stargardt disease	DOID:0050817	0.018353
exudative vitreoretinopathy	DOID:0050535	bilateral retinoblastoma	DOID:4650	0.0218127
exudative vitreoretinopathy	DOID:0050535	retinal detachment	DOID:5327	0.0143053
exudative vitreoretinopathy	DOID:0050535	Coats disease	DOID:7765	0.0321245
exudative vitreoretinopathy	DOID:0050535	proliferative vitreoretinopathy	DOID:9719	0.0223909
SC phocomelia syndrome	DOID:0050536	Roberts syndrome	DOID:5325	0.499895
posterior polar cataract	DOID:0050537	cataract	DOID:83	0.0247947
posterior polar cataract	DOID:0050537	senile cataract	DOID:9669	0.0359902
Charcot-Marie-Tooth disease type 1	DOID:0050538	Charcot-Marie-Tooth disease type 2	DOID:0050539	0.0596681
Charcot-Marie-Tooth disease type 1	DOID:0050538	Charcot-Marie-Tooth disease type 3	DOID:0050540	0.0437741
Charcot-Marie-Tooth disease type 1	DOID:0050538	Charcot-Marie-Tooth disease type 4	DOID:0050541	0.0929939
Charcot-Marie-Tooth disease type 1	DOID:0050538	Charcot-Marie-Tooth disease	DOID:10595	0.0273766
Charcot-Marie-Tooth disease type 1	DOID:0050538	tooth disease	DOID:1091	0.110806
Charcot-Marie-Tooth disease type 1	DOID:0050538	mononeuropathy	DOID:1188	0.0413471
Charcot-Marie-Tooth disease type 1	DOID:0050538	polyneuropathy	DOID:1389	0.0414885
Charcot-Marie-Tooth disease type 1	DOID:0050538	motor peripheral neuropathy	DOID:2477	0.146723
Charcot-Marie-Tooth disease type 1	DOID:0050538	sensory peripheral neuropathy	DOID:2491	0.0600465
Charcot-Marie-Tooth disease type 1	DOID:0050538	chronic inflammatory demyelinating polyradiculoneuropathy	DOID:5213	0.0418278
Charcot-Marie-Tooth disease type 1	DOID:0050538	demyelinating polyneuropathy	DOID:5214	0.0514989
Charcot-Marie-Tooth disease type 1	DOID:0050538	nerve compression syndrome	DOID:573	0.0289375
Charcot-Marie-Tooth disease type 2	DOID:0050539	Charcot-Marie-Tooth disease type 3	DOID:0050540	0.0345351
Charcot-Marie-Tooth disease type 2	DOID:0050539	Charcot-Marie-Tooth disease type 4	DOID:0050541	0.0375486
Charcot-Marie-Tooth disease type 2	DOID:0050539	hereditary sensory neuropathy	DOID:0050548	0.0278563
Charcot-Marie-Tooth disease type 2	DOID:0050539	distal hereditary motor neuropathy	DOID:0050582	0.0432499
Charcot-Marie-Tooth disease type 2	DOID:0050539	Charcot-Marie-Tooth disease	DOID:10595	0.0464269
Charcot-Marie-Tooth disease type 2	DOID:0050539	tooth disease	DOID:1091	0.163626
Charcot-Marie-Tooth disease type 2	DOID:0050539	polyneuropathy	DOID:1389	0.018791
Charcot-Marie-Tooth disease type 2	DOID:0050539	hereditary spastic paraplegia	DOID:2476	0.0163886
Charcot-Marie-Tooth disease type 2	DOID:0050539	motor peripheral neuropathy	DOID:2477	0.129256
Charcot-Marie-Tooth disease type 2	DOID:0050539	sensory peripheral neuropathy	DOID:2491	0.0230116
Charcot-Marie-Tooth disease type 2	DOID:0050539	chronic inflammatory demyelinating polyradiculoneuropathy	DOID:5213	0.0146602
Charcot-Marie-Tooth disease type 2	DOID:0050539	axonal neuropathy	DOID:7319	0.0754969
Charcot-Marie-Tooth disease type 2	DOID:0050539	neuropathy	DOID:870	0.018068
Charcot-Marie-Tooth disease type 3	DOID:0050540	Charcot-Marie-Tooth disease type 4	DOID:0050541	0.0695821
Charcot-Marie-Tooth disease type 3	DOID:0050540	Charcot-Marie-Tooth disease	DOID:10595	0.073512
Charcot-Marie-Tooth disease type 3	DOID:0050540	tooth disease	DOID:1091	0.0725864
Charcot-Marie-Tooth disease type 3	DOID:0050540	polyneuropathy	DOID:1389	0.025108
Charcot-Marie-Tooth disease type 3	DOID:0050540	motor peripheral neuropathy	DOID:2477	0.0228795
Charcot-Marie-Tooth disease type 3	DOID:0050540	sensory peripheral neuropathy	DOID:2491	0.0429998
Charcot-Marie-Tooth disease type 3	DOID:0050540	Li-Fraumeni syndrome	DOID:3012	0.0142042
Charcot-Marie-Tooth disease type 3	DOID:0050540	demyelinating disease	DOID:3213	0.0192004
Charcot-Marie-Tooth disease type 3	DOID:0050540	chronic inflammatory demyelinating polyradiculoneuropathy	DOID:5213	0.0361421
Charcot-Marie-Tooth disease type 3	DOID:0050540	demyelinating polyneuropathy	DOID:5214	0.0481906
Charcot-Marie-Tooth disease type 3	DOID:0050540	axonal neuropathy	DOID:7319	0.0238128
Charcot-Marie-Tooth disease type 3	DOID:0050540	neuropathy	DOID:870	0.0402246
Charcot-Marie-Tooth disease type 4	DOID:0050541	Charcot-Marie-Tooth disease	DOID:10595	0.0540118
Charcot-Marie-Tooth disease type 4	DOID:0050541	tooth disease	DOID:1091	0.141114
Charcot-Marie-Tooth disease type 4	DOID:0050541	mononeuropathy	DOID:1188	0.0431033
Charcot-Marie-Tooth disease type 4	DOID:0050541	polyneuropathy	DOID:1389	0.0169388
Charcot-Marie-Tooth disease type 4	DOID:0050541	centronuclear myopathy	DOID:14717	0.0139525
Charcot-Marie-Tooth disease type 4	DOID:0050541	motor peripheral neuropathy	DOID:2477	0.0773329
Charcot-Marie-Tooth disease type 4	DOID:0050541	sensory peripheral neuropathy	DOID:2491	0.0389935
Charcot-Marie-Tooth disease type 4	DOID:0050541	chronic inflammatory demyelinating polyradiculoneuropathy	DOID:5213	0.0261366
Charcot-Marie-Tooth disease type 4	DOID:0050541	demyelinating polyneuropathy	DOID:5214	0.0839814
Charcot-Marie-Tooth disease type 4	DOID:0050541	nerve compression syndrome	DOID:573	0.0287013
Charcot-Marie-Tooth disease type 4	DOID:0050541	axonal neuropathy	DOID:7319	0.0238895
Charcot-Marie-Tooth disease type 4	DOID:0050541	neuropathy	DOID:870	0.0142797
hypermethioninemia	DOID:0050544	beta-ketothiolase deficiency	DOID:14723	0.0657652
hypermethioninemia	DOID:0050544	amino acid metabolic disorder	DOID:9252	0.014532
hypermethioninemia	DOID:0050544	homocystinuria	DOID:9263	0.083048
visceral heterotaxy	DOID:0050545	VACTERL association	DOID:14679	0.0167143
visceral heterotaxy	DOID:0050545	holoprosencephaly	DOID:4621	0.0136271
visceral heterotaxy	DOID:0050545	situs inversus	DOID:758	0.12204
visceral heterotaxy	DOID:0050545	dextrocardia	DOID:9565	0.0550875
visceral heterotaxy	DOID:0050545	hypoplastic left heart syndrome	DOID:9955	0.0180979
congenital adrenal insufficiency	DOID:0050546	adrenal cortical hypofunction	DOID:10493	0.0160764
congenital adrenal insufficiency	DOID:0050546	male reproductive organ cancer	DOID:3856	0.0193194
familial medullary thyroid carcinoma	DOID:0050547	Wagenmann-Froboese syndrome	DOID:10016	0.151638
familial medullary thyroid carcinoma	DOID:0050547	Wermer syndrome	DOID:10017	0.0168225
familial medullary thyroid carcinoma	DOID:0050547	nodular goiter	DOID:13197	0.0159387
familial medullary thyroid carcinoma	DOID:0050547	thyroid cancer	DOID:1781	0.0165685
familial medullary thyroid carcinoma	DOID:0050547	papillary carcinoma	DOID:3113	0.0149438
familial medullary thyroid carcinoma	DOID:0050547	thyroid carcinoma	DOID:3963	0.015381
familial medullary thyroid carcinoma	DOID:0050547	papillary follicular thyroid adenocarcinoma	DOID:3968	0.0237395
familial medullary thyroid carcinoma	DOID:0050547	papillary thyroid carcinoma	DOID:3969	0.0153288
familial medullary thyroid carcinoma	DOID:0050547	thyroid medullary carcinoma	DOID:3973	0.0786788
familial medullary thyroid carcinoma	DOID:0050547	Cowden disease	DOID:6457	0.0153569
hereditary sensory neuropathy	DOID:0050548	Allan-Herndon-Dudley syndrome	DOID:0050631	0.0276617
hereditary sensory neuropathy	DOID:0050548	anhidrosis	DOID:11156	0.076553
hereditary sensory neuropathy	DOID:0050548	autonomic neuropathy	DOID:11504	0.0211913
hereditary sensory neuropathy	DOID:0050548	Riley-Day syndrome	DOID:11589	0.0416835
hereditary sensory neuropathy	DOID:0050548	sensory peripheral neuropathy	DOID:2491	0.125383
hereditary sensory neuropathy	DOID:0050548	axonal neuropathy	DOID:7319	0.0135528
hereditary sensory neuropathy	DOID:0050548	neuropathy	DOID:870	0.0145817
hereditary sensory neuropathy	DOID:0050548	diabetic neuropathy	DOID:9743	0.0306709
Sugio-Kajii syndrome	DOID:0050552	trichorhinophalangeal syndrome type I	DOID:14743	0.0978884
Sugio-Kajii syndrome	DOID:0050552	trichorhinophalangeal syndrome type II	DOID:4998	0.0711545
X-linked sideroblastic anemia with ataxia	DOID:0050554	X-linked sideroblastic anemia	DOID:0060063	0.0639864
X-linked sideroblastic anemia with ataxia	DOID:0050554	sideroblastic anemia with spinocerebellar ataxia	DOID:0060064	0.355304
X-linked sideroblastic anemia with ataxia	DOID:0050554	sideroblastic anemia	DOID:8955	0.0532957
infantile onset spinocerebellar ataxia	DOID:0050556	cerebellar ataxia	DOID:0050753	0.0228862
infantile onset spinocerebellar ataxia	DOID:0050556	cortical blindness	DOID:11831	0.0144144
infantile onset spinocerebellar ataxia	DOID:0050556	chronic progressive external ophthalmoplegia	DOID:12558	0.0191377
infantile onset spinocerebellar ataxia	DOID:0050556	Kearns-Sayre syndrome	DOID:12934	0.0297212
infantile onset spinocerebellar ataxia	DOID:0050556	Machado-Joseph disease	DOID:1440	0.0248571
infantile onset spinocerebellar ataxia	DOID:0050556	spinocerebellar ataxia	DOID:1441	0.0340915
infantile onset spinocerebellar ataxia	DOID:0050556	Alpers syndrome	DOID:1442	0.0250486
infantile onset spinocerebellar ataxia	DOID:0050556	cerebellar disease	DOID:2786	0.025935
infantile onset spinocerebellar ataxia	DOID:0050556	MERRF syndrome	DOID:310	0.016761
infantile onset spinocerebellar ataxia	DOID:0050556	Tay-Sachs disease	DOID:3320	0.0141732
infantile onset spinocerebellar ataxia	DOID:0050556	ophthalmoplegia	DOID:539	0.04258
infantile onset spinocerebellar ataxia	DOID:0050556	primary cerebellar degeneration	DOID:9277	0.0786077
infantile onset spinocerebellar ataxia	DOID:0050556	episodic ataxia	DOID:963	0.0345039
congenital muscular dystrophy	DOID:0050557	Ullrich congenital muscular dystrophy	DOID:0050558	0.0566587
congenital muscular dystrophy	DOID:0050557	Fukuyama congenital muscular dystrophy	DOID:0050559	0.302315
congenital muscular dystrophy	DOID:0050557	Walker-Warburg syndrome	DOID:0050560	0.2937
congenital muscular dystrophy	DOID:0050557	muscular dystrophy-dystroglycanopathy	DOID:0050588	0.0862616
congenital muscular dystrophy	DOID:0050557	Bethlem myopathy	DOID:0050663	0.0690455
congenital muscular dystrophy	DOID:0050557	survival motor neuron spinal muscular atrophy	DOID:0060160	0.0169156
congenital muscular dystrophy	DOID:0050557	tabes dorsalis	DOID:10027	0.0170967
congenital muscular dystrophy	DOID:0050557	distal muscular dystrophy	DOID:11720	0.0181052
congenital muscular dystrophy	DOID:0050557	Duchenne muscular dystrophy	DOID:11723	0.0448361
congenital muscular dystrophy	DOID:0050557	limb-girdle muscular dystrophy	DOID:11724	0.150865
congenital muscular dystrophy	DOID:0050557	Emery-Dreifuss muscular dystrophy	DOID:11726	0.0261676
congenital muscular dystrophy	DOID:0050557	facioscapulohumeral muscular dystrophy	DOID:11727	0.0233942
congenital muscular dystrophy	DOID:0050557	juvenile spinal muscular atrophy	DOID:12376	0.0175741
congenital muscular dystrophy	DOID:0050557	Werdnig-Hoffmann disease	DOID:13137	0.0184952
congenital muscular dystrophy	DOID:0050557	progressive muscular atrophy	DOID:318	0.0227428
congenital muscular dystrophy	DOID:0050557	neuromuscular disease	DOID:440	0.0426468
congenital muscular dystrophy	DOID:0050557	muscular atrophy	DOID:767	0.01578
congenital muscular dystrophy	DOID:0050557	Becker muscular dystrophy	DOID:9883	0.127439
congenital muscular dystrophy	DOID:0050557	muscular dystrophy	DOID:9884	0.141452
Ullrich congenital muscular dystrophy	DOID:0050558	Fukuyama congenital muscular dystrophy	DOID:0050559	0.0135769
Ullrich congenital muscular dystrophy	DOID:0050558	Bethlem myopathy	DOID:0050663	0.220273
Ullrich congenital muscular dystrophy	DOID:0050558	Ehlers-Danlos syndrome	DOID:13359	0.0145847
Ullrich congenital muscular dystrophy	DOID:0050558	type VI Ehlers-Danlos syndrome	DOID:14775	0.0287527
Ullrich congenital muscular dystrophy	DOID:0050558	muscular dystrophy	DOID:9884	0.0259028
Fukuyama congenital muscular dystrophy	DOID:0050559	Walker-Warburg syndrome	DOID:0050560	0.355401
Fukuyama congenital muscular dystrophy	DOID:0050559	muscular dystrophy-dystroglycanopathy	DOID:0050588	0.126232
Fukuyama congenital muscular dystrophy	DOID:0050559	Bethlem myopathy	DOID:0050663	0.0399442
Fukuyama congenital muscular dystrophy	DOID:0050559	tabes dorsalis	DOID:10027	0.0214472
Fukuyama congenital muscular dystrophy	DOID:0050559	distal muscular dystrophy	DOID:11720	0.0240456
Fukuyama congenital muscular dystrophy	DOID:0050559	Duchenne muscular dystrophy	DOID:11723	0.0160549
Fukuyama congenital muscular dystrophy	DOID:0050559	limb-girdle muscular dystrophy	DOID:11724	0.076626
Fukuyama congenital muscular dystrophy	DOID:0050559	facioscapulohumeral muscular dystrophy	DOID:11727	0.0135767
Fukuyama congenital muscular dystrophy	DOID:0050559	congenital nervous system abnormality	DOID:2490	0.0136019
Fukuyama congenital muscular dystrophy	DOID:0050559	neuromuscular disease	DOID:440	0.018012
Fukuyama congenital muscular dystrophy	DOID:0050559	Becker muscular dystrophy	DOID:9883	0.0801497
Fukuyama congenital muscular dystrophy	DOID:0050559	muscular dystrophy	DOID:9884	0.059915
Walker-Warburg syndrome	DOID:0050560	muscular dystrophy-dystroglycanopathy	DOID:0050588	0.290924
Walker-Warburg syndrome	DOID:0050560	Bethlem myopathy	DOID:0050663	0.0342057
Walker-Warburg syndrome	DOID:0050560	limb-girdle muscular dystrophy	DOID:11724	0.0771837
Walker-Warburg syndrome	DOID:0050560	congenital nervous system abnormality	DOID:2490	0.0163559
Walker-Warburg syndrome	DOID:0050560	neuromuscular disease	DOID:440	0.015332
Walker-Warburg syndrome	DOID:0050560	Becker muscular dystrophy	DOID:9883	0.0457457
Walker-Warburg syndrome	DOID:0050560	muscular dystrophy	DOID:9884	0.0614519
Lennox-Gastaut syndrome	DOID:0050561	West syndrome	DOID:0050562	0.0156639
Lennox-Gastaut syndrome	DOID:0050561	Ohtahara syndrome	DOID:0050709	0.0498509
Lennox-Gastaut syndrome	DOID:0050561	Unverricht-Lundborg syndrome	DOID:3535	0.0180092
West syndrome	DOID:0050562	Ohtahara syndrome	DOID:0050709	0.043066
West syndrome	DOID:0050562	generalized epilepsy with febrile seizures plus	DOID:0060170	0.0162828
West syndrome	DOID:0050562	Dravet Syndrome	DOID:0060171	0.0154883
West syndrome	DOID:0050562	microcephaly	DOID:10907	0.0138127
West syndrome	DOID:0050562	status epilepticus	DOID:1824	0.0159227
West syndrome	DOID:0050562	epilepsy syndrome	DOID:1826	0.0294588
West syndrome	DOID:0050562	focal epilepsy	DOID:2234	0.0384012
West syndrome	DOID:0050562	infantile epileptic encephalopathy	DOID:2481	0.0624148
West syndrome	DOID:0050562	juvenile myoclonic epilepsy	DOID:4890	0.0181816
autosomal dominant nonsyndromic deafness	DOID:0050564	autosomal recessive nonsyndromic deafness	DOID:0050565	0.159192
autosomal dominant nonsyndromic deafness	DOID:0050564	Bart-Pumphrey syndrome	DOID:0050658	0.0239045
autosomal dominant nonsyndromic deafness	DOID:0050564	otospondylomegaepiphyseal dysplasia	DOID:0080026	0.0134387
autosomal dominant nonsyndromic deafness	DOID:0050564	sensorineural hearing loss	DOID:10003	0.0485253
autosomal dominant nonsyndromic deafness	DOID:0050564	vestibulocochlear nerve disease	DOID:12657	0.0161953
autosomal dominant nonsyndromic deafness	DOID:0050564	palmoplantar keratosis	DOID:3390	0.0145715
autosomal recessive nonsyndromic deafness	DOID:0050565	Bart-Pumphrey syndrome	DOID:0050658	0.0196462
autosomal recessive nonsyndromic deafness	DOID:0050565	cortical deafness	DOID:0060140	0.0193566
autosomal recessive nonsyndromic deafness	DOID:0050565	sensorineural hearing loss	DOID:10003	0.0479116
orofacial cleft	DOID:0050567	tooth agenesis	DOID:0050591	0.0153275
orofacial cleft	DOID:0050567	cleft palate	DOID:674	0.0473682
orofacial cleft	DOID:0050567	cleft lip	DOID:9296	0.0779791
spondylocostal dysostosis	DOID:0050568	Klippel-Feil syndrome	DOID:10426	0.0577229
spondylocostal dysostosis	DOID:0050568	dysostosis	DOID:1934	0.100989
spondylocostal dysostosis	DOID:0050568	Goldenhar syndrome	DOID:2907	0.0294727
Seckel syndrome	DOID:0050569	microcephaly	DOID:10907	0.0174945
Seckel syndrome	DOID:0050569	Nijmegen breakage syndrome	DOID:7400	0.0173009
congenital disorder of glycosylation type II	DOID:0050571	congenital disorder of glycosylation	DOID:5212	0.0220795
cone-rod dystrophy	DOID:0050572	vitelliform macular dystrophy	DOID:0050661	0.0204592
cone-rod dystrophy	DOID:0050572	cone dystrophy	DOID:0050795	0.107539
cone-rod dystrophy	DOID:0050572	Stargardt disease	DOID:0050817	0.0533892
cone-rod dystrophy	DOID:0050572	retinitis pigmentosa	DOID:10584	0.457858
cone-rod dystrophy	DOID:0050572	fundus albipunctatus	DOID:11105	0.0580151
cone-rod dystrophy	DOID:0050572	peripheral retinal degeneration	DOID:12161	0.0181946
cone-rod dystrophy	DOID:0050572	blindness	DOID:1432	0.0180092
cone-rod dystrophy	DOID:0050572	Leber congenital amaurosis	DOID:14791	0.110912
cone-rod dystrophy	DOID:0050572	retinitis	DOID:3612	0.0228678
cone-rod dystrophy	DOID:0050572	macular degeneration	DOID:4448	0.0194823
cone-rod dystrophy	DOID:0050572	retinal disease	DOID:5679	0.0300283
cone-rod dystrophy	DOID:0050572	retinal degeneration	DOID:8466	0.0985096
cone-rod dystrophy	DOID:0050572	hereditary night blindness	DOID:8498	0.0160196
cone-rod dystrophy	DOID:0050572	night blindness	DOID:8499	0.05962
cone-rod dystrophy	DOID:0050572	fundus dystrophy	DOID:8501	0.0740675
2-hydroxyglutaric aciduria	DOID:0050573	D-2-hydroxyglutaric aciduria	DOID:0050575	0.604026
2-hydroxyglutaric aciduria	DOID:0050573	succinic semialdehyde dehydrogenase deficiency	DOID:0060175	0.0330112
2-hydroxyglutaric aciduria	DOID:0050573	amino acid metabolic disorder	DOID:9252	0.0174399
L-2-hydroxyglutaric aciduria	DOID:0050574	Aicardi-Goutieres syndrome	DOID:0050629	0.0260424
L-2-hydroxyglutaric aciduria	DOID:0050574	pseudo-TORCH syndrome	DOID:0050656	0.0343483
L-2-hydroxyglutaric aciduria	DOID:0050574	GABA aminotransferase deficiency	DOID:0060174	0.0623478
L-2-hydroxyglutaric aciduria	DOID:0050574	homocarnosinosis	DOID:0060177	0.0312709
L-2-hydroxyglutaric aciduria	DOID:0050574	chronic meningitis	DOID:10341	0.0312495
L-2-hydroxyglutaric aciduria	DOID:0050574	eosinophilic meningitis	DOID:10361	0.0173764
L-2-hydroxyglutaric aciduria	DOID:0050574	pyruvate decarboxylase deficiency	DOID:3649	0.020409
L-2-hydroxyglutaric aciduria	DOID:0050574	cerebellum cancer	DOID:4205	0.0664357
L-2-hydroxyglutaric aciduria	DOID:0050574	polyradiculopathy	DOID:4307	0.0235133
L-2-hydroxyglutaric aciduria	DOID:0050574	viral encephalitis	DOID:646	0.0144537
L-2-hydroxyglutaric aciduria	DOID:0050574	amino acid metabolic disorder	DOID:9252	0.0373736
D-2-hydroxyglutaric aciduria	DOID:0050575	succinic semialdehyde dehydrogenase deficiency	DOID:0060175	0.038538
D-2-hydroxyglutaric aciduria	DOID:0050575	amino acid metabolic disorder	DOID:9252	0.0161494
Senior-Loken syndrome	DOID:0050576	Joubert syndrome	DOID:0050777	0.0832119
Senior-Loken syndrome	DOID:0050576	Meckel syndrome	DOID:0050778	0.0491797
Senior-Loken syndrome	DOID:0050576	Timothy syndrome	DOID:0060173	0.0155605
Senior-Loken syndrome	DOID:0050576	retinitis pigmentosa	DOID:10584	0.0237997
Senior-Loken syndrome	DOID:0050576	peripheral retinal degeneration	DOID:12161	0.0256483
Senior-Loken syndrome	DOID:0050576	nephronophthisis	DOID:12712	0.149798
Senior-Loken syndrome	DOID:0050576	Sjogren-Larsson syndrome	DOID:14501	0.0792047
Senior-Loken syndrome	DOID:0050576	Johanson-Blizzard syndrome	DOID:14694	0.0183908
Senior-Loken syndrome	DOID:0050576	Leber congenital amaurosis	DOID:14791	0.0391638
Sensenbrenner syndrome	DOID:0050577	brachydactyly	DOID:0050581	0.0205614
Sensenbrenner syndrome	DOID:0050577	asphyxiating thoracic dystrophy	DOID:0050592	0.0572104
Sensenbrenner syndrome	DOID:0050577	polydactyly	DOID:1148	0.0227235
Sensenbrenner syndrome	DOID:0050577	thanatophoric dysplasia	DOID:13481	0.0225692
Sensenbrenner syndrome	DOID:0050577	Pfeiffer syndrome	DOID:14705	0.0232949
Sensenbrenner syndrome	DOID:0050577	craniofrontonasal syndrome	DOID:14737	0.0283486
Sensenbrenner syndrome	DOID:0050577	Camurati-Engelmann disease	DOID:4997	0.0154814
hereditary lymphedema	DOID:0050580	lymphedema	DOID:4977	0.176131
brachydactyly	DOID:0050581	acrocapitofemoral dysplasia	DOID:0050604	0.0230235
brachydactyly	DOID:0050581	brachydactyly-syndactyly syndrome	DOID:0050689	0.018823
brachydactyly	DOID:0050581	proximal symphalangism	DOID:0050788	0.0229152
brachydactyly	DOID:0050581	fibular hypoplasia and complex brachydactyly	DOID:0050790	0.0246153
brachydactyly	DOID:0050581	multiple synostoses syndrome	DOID:0050794	0.0245236
brachydactyly	DOID:0050581	temtamy preaxial brachydactyly syndrome	DOID:0050814	0.0242702
brachydactyly	DOID:0050581	metaphyseal dysplasia	DOID:0080019	0.0158993
brachydactyly	DOID:0050581	pycnodysostosis	DOID:0080038	0.0145957
brachydactyly	DOID:0050581	hypochondroplasia	DOID:0080041	0.0212256
brachydactyly	DOID:0050581	acromesomelic dysplasia, Grebe type	DOID:0080052	0.0142146
brachydactyly	DOID:0050581	Albright's hereditary osteodystrophy	DOID:0080053	0.0340049
brachydactyly	DOID:0050581	tooth disease	DOID:1091	0.0144061
brachydactyly	DOID:0050581	syndactyly	DOID:11193	0.0857317
brachydactyly	DOID:0050581	polydactyly	DOID:1148	0.036323
brachydactyly	DOID:0050581	thyroid hormone resistance syndrome	DOID:11633	0.0193145
brachydactyly	DOID:0050581	synostosis	DOID:11971	0.0146057
brachydactyly	DOID:0050581	thanatophoric dysplasia	DOID:13481	0.0463337
brachydactyly	DOID:0050581	acrodysostosis	DOID:14669	0.0320442
brachydactyly	DOID:0050581	Pfeiffer syndrome	DOID:14705	0.0239647
brachydactyly	DOID:0050581	craniofrontonasal syndrome	DOID:14737	0.0277242
brachydactyly	DOID:0050581	Greig cephalopolysyndactyly syndrome	DOID:14761	0.0163102
brachydactyly	DOID:0050581	Saethre-Chotzen syndrome	DOID:14768	0.0150491
brachydactyly	DOID:0050581	hereditary multiple exostoses	DOID:206	0.0267689
brachydactyly	DOID:0050581	pseudopseudohypoparathyroidism	DOID:4183	0.0466478
brachydactyly	DOID:0050581	pseudohypoparathyroidism	DOID:4184	0.0261744
brachydactyly	DOID:0050581	achondroplasia	DOID:4480	0.0189903
brachydactyly	DOID:0050581	trichorhinophalangeal syndrome type II	DOID:4998	0.0217149
brachydactyly	DOID:0050581	Waardenburg's syndrome	DOID:9258	0.0147842
distal hereditary motor neuropathy	DOID:0050582	Charcot-Marie-Tooth disease	DOID:10595	0.0277095
distal hereditary motor neuropathy	DOID:0050582	tooth disease	DOID:1091	0.0859189
distal hereditary motor neuropathy	DOID:0050582	motor neuron disease	DOID:231	0.0154336
distal hereditary motor neuropathy	DOID:0050582	motor peripheral neuropathy	DOID:2477	0.0492395
distal hereditary motor neuropathy	DOID:0050582	motor neuritis	DOID:683	0.165134
congenital generalized lipodystrophy	DOID:0050585	glucose intolerance	DOID:10603	0.0145681
congenital generalized lipodystrophy	DOID:0050585	hyperandrogenism	DOID:11613	0.0135674
congenital generalized lipodystrophy	DOID:0050585	lipoatrophic diabetes	DOID:11712	0.114598
congenital generalized lipodystrophy	DOID:0050585	neonatal diabetes mellitus	DOID:11717	0.0159431
congenital generalized lipodystrophy	DOID:0050585	hyperinsulinemic hypoglycemia	DOID:13317	0.0145173
congenital generalized lipodystrophy	DOID:0050585	hyperinsulinism	DOID:2018	0.0188115
congenital generalized lipodystrophy	DOID:0050585	acanthosis nigricans	DOID:3138	0.047856
congenital generalized lipodystrophy	DOID:0050585	overnutrition	DOID:654	0.0227826
congenital generalized lipodystrophy	DOID:0050585	lipodystrophy	DOID:811	0.121931
trichotillomania	DOID:0050587	obsessive-compulsive disorder	DOID:10933	0.0177585
muscular dystrophy-dystroglycanopathy	DOID:0050588	limb-girdle muscular dystrophy	DOID:11724	0.0217204
inflammatory bowel disease	DOID:0050589	inflammatory myofibroblastic tumor	DOID:0050905	0.0154177
inflammatory bowel disease	DOID:0050589	colitis	DOID:0060180	0.247565
inflammatory bowel disease	DOID:0050589	collagenous colitis	DOID:0060183	0.0152126
inflammatory bowel disease	DOID:0050589	Crohn's colitis	DOID:0060192	0.0398611
inflammatory bowel disease	DOID:0050589	celiac disease	DOID:10608	0.0254866
inflammatory bowel disease	DOID:0050589	diarrhea	DOID:13250	0.0232489
inflammatory bowel disease	DOID:0050589	colon carcinoma	DOID:1520	0.0163774
inflammatory bowel disease	DOID:0050589	colon cancer	DOID:219	0.0149084
inflammatory bowel disease	DOID:0050589	immune system disease	DOID:2914	0.0191254
inflammatory bowel disease	DOID:0050589	hypersensitivity reaction type II disease	DOID:417	0.0299559
inflammatory bowel disease	DOID:0050589	intestinal disease	DOID:5295	0.0900385
inflammatory bowel disease	DOID:0050589	colonic disease	DOID:5353	0.0307848
inflammatory bowel disease	DOID:0050589	large intestine cancer	DOID:5672	0.0177973
inflammatory bowel disease	DOID:0050589	rheumatoid arthritis	DOID:7148	0.0175165
inflammatory bowel disease	DOID:0050589	gastrointestinal system disease	DOID:77	0.0181402
inflammatory bowel disease	DOID:0050589	arthritis	DOID:848	0.0284269
inflammatory bowel disease	DOID:0050589	ulcerative colitis	DOID:8577	0.319887
inflammatory bowel disease	DOID:0050589	Crohn's disease	DOID:8778	0.347236
inflammatory bowel disease	DOID:0050589	psoriasis	DOID:8893	0.0187164
inflammatory bowel disease	DOID:0050589	psoriatic arthritis	DOID:9008	0.0134548
inflammatory bowel disease	DOID:0050589	colorectal cancer	DOID:9256	0.0155464
inflammatory bowel disease	DOID:0050589	viral infectious disease	DOID:934	0.01929
inflammatory bowel disease	DOID:0050589	irritable bowel syndrome	DOID:9778	0.0633249
severe congenital neutropenia	DOID:0050590	chronic leukemia	DOID:1036	0.0134446
severe congenital neutropenia	DOID:0050590	neutropenia	DOID:1227	0.0595428
severe congenital neutropenia	DOID:0050590	pancytopenia	DOID:12450	0.0159478
severe congenital neutropenia	DOID:0050590	thrombocytopenia	DOID:1588	0.014046
severe congenital neutropenia	DOID:0050590	cyclic hematopoiesis	DOID:5339	0.0809414
severe congenital neutropenia	DOID:0050590	hematopoietic system disease	DOID:74	0.0148566
severe congenital neutropenia	DOID:0050590	myeloid leukemia	DOID:8692	0.0155008
severe congenital neutropenia	DOID:0050590	Pelger-Huet anomaly	DOID:9631	0.0185338
tooth agenesis	DOID:0050591	ADULT syndrome	DOID:0050601	0.0187251
tooth agenesis	DOID:0050591	anodontia	DOID:13714	0.103373
tooth agenesis	DOID:0050591	Clouston syndrome	DOID:14693	0.0230018
tooth agenesis	DOID:0050591	hypohidrotic ectodermal dysplasia	DOID:14793	0.017071
tooth agenesis	DOID:0050591	amelogenesis imperfecta	DOID:2187	0.0203232
tooth agenesis	DOID:0050591	tooth and nail syndrome	DOID:6678	0.0183322
tooth agenesis	DOID:0050591	cleft lip	DOID:9296	0.0205297
asphyxiating thoracic dystrophy	DOID:0050592	Meckel syndrome	DOID:0050778	0.0148482
asphyxiating thoracic dystrophy	DOID:0050592	polydactyly	DOID:1148	0.0244084
asphyxiating thoracic dystrophy	DOID:0050592	nephronophthisis	DOID:12712	0.0238946
asphyxiating thoracic dystrophy	DOID:0050592	Ellis-Van Creveld syndrome	DOID:12714	0.0197137
primary congenital glaucoma	DOID:0050593	open-angle glaucoma	DOID:1067	0.0727249
primary congenital glaucoma	DOID:0050593	juvenile glaucoma	DOID:1068	0.0739092
primary congenital glaucoma	DOID:0050593	primary open angle glaucoma	DOID:1070	0.0575115
primary congenital glaucoma	DOID:0050593	buphthalmos	DOID:11211	0.0550073
primary congenital glaucoma	DOID:0050593	hydrophthalmos	DOID:11212	0.208538
primary congenital glaucoma	DOID:0050593	low tension glaucoma	DOID:13544	0.0552154
primary congenital glaucoma	DOID:0050593	exfoliation syndrome	DOID:13641	0.018494
primary congenital glaucoma	DOID:0050593	primary angle-closure glaucoma	DOID:1405	0.0321161
primary congenital glaucoma	DOID:0050593	Axenfeld-Rieger syndrome	DOID:14686	0.0271599
primary congenital glaucoma	DOID:0050593	glaucoma	DOID:1686	0.0619105
primary congenital glaucoma	DOID:0050593	iris disease	DOID:240	0.0235484
primary congenital glaucoma	DOID:0050593	ocular hypertension	DOID:9282	0.0367181
primary congenital glaucoma	DOID:0050593	steroid-induced glaucoma	DOID:9946	0.0579356
taeniasis	DOID:0050596	cysticercosis	DOID:10079	0.220945
intestinal schistosomiasis	DOID:0050597	trichuriasis	DOID:1252	0.0150214
intestinal schistosomiasis	DOID:0050597	schistosomiasis	DOID:1395	0.0926673
extrapulmonary tuberculosis	DOID:0050598	pleurisy	DOID:10247	0.0248076
extrapulmonary tuberculosis	DOID:0050598	pleural tuberculosis	DOID:106	0.0631699
extrapulmonary tuberculosis	DOID:0050598	pulmonary tuberculosis	DOID:2957	0.14221
extrapulmonary tuberculosis	DOID:0050598	tuberculosis	DOID:399	0.0522518
extrapulmonary tuberculosis	DOID:0050598	lymph node tuberculosis	DOID:4889	0.154686
extrapulmonary tuberculosis	DOID:0050598	miliary tuberculosis	DOID:9861	0.118594
ABCD syndrome	DOID:0050600	Waardenburg's syndrome	DOID:9258	0.0168648
ADULT syndrome	DOID:0050601	Clouston syndrome	DOID:14693	0.128044
ADULT syndrome	DOID:0050601	anus neoplasm	DOID:4551	0.0166124
ADULT syndrome	DOID:0050601	cleft lip	DOID:9296	0.0138389
ADULT syndrome	DOID:0050601	ulcerative stomatitis	DOID:9673	0.0165922
triple-A syndrome	DOID:0050602	adrenal cortical hypofunction	DOID:10493	0.0161198
triple-A syndrome	DOID:0050602	adrenal rest tumor	DOID:1786	0.0260601
triple-A syndrome	DOID:0050602	Nelson syndrome	DOID:4968	0.0175914
triple-A syndrome	DOID:0050602	achalasia	DOID:9164	0.0390377
triple-A syndrome	DOID:0050602	adrenal gland disease	DOID:9553	0.015007
acrocapitofemoral dysplasia	DOID:0050604	clear cell chondrosarcoma	DOID:5867	0.0285058
acrocapitofemoral dysplasia	DOID:0050604	acrocallosal syndrome	DOID:9250	0.023387
acrodermatitis enteropathica	DOID:0050605	acrodermatitis	DOID:2722	0.241157
acrokeratosis verruciformis	DOID:0050606	keratosis follicularis	DOID:2734	0.0204433
Askin's tumor	DOID:0050608	neuroectodermal tumor	DOID:171	0.0201693
Askin's tumor	DOID:0050608	peripheral primitive neuroectodermal tumor	DOID:3369	0.0210879
Askin's tumor	DOID:0050608	small cell osteogenic sarcoma	DOID:3377	0.0623328
Askin's tumor	DOID:0050608	clear cell sarcoma	DOID:4233	0.0203585
Askin's tumor	DOID:0050608	fibrous histiocytoma	DOID:4415	0.0209305
Askin's tumor	DOID:0050608	blastema predominant kidney Wilms' tumor	DOID:5182	0.0269826
paranasal sinus cancer	DOID:0050619	duodenum adenocarcinoma	DOID:10816	0.0734762
paranasal sinus cancer	DOID:0050619	penile neoplasm	DOID:11624	0.0234963
paranasal sinus cancer	DOID:0050619	paranasal sinus neoplasm	DOID:1350	0.68035
paranasal sinus cancer	DOID:0050619	cecal benign neoplasm	DOID:1517	0.0192617
paranasal sinus cancer	DOID:0050619	cecum carcinoma	DOID:1519	0.0385332
paranasal sinus cancer	DOID:0050619	cecum cancer	DOID:1521	0.0345312
paranasal sinus cancer	DOID:0050619	sigmoid neoplasm	DOID:1896	0.035502
paranasal sinus cancer	DOID:0050619	mandibular cancer	DOID:2338	0.0372244
paranasal sinus cancer	DOID:0050619	appendix adenocarcinoma	DOID:3608	0.0159174
paranasal sinus cancer	DOID:0050619	bladder adenocarcinoma	DOID:3711	0.0439034
paranasal sinus cancer	DOID:0050619	papillary follicular thyroid adenocarcinoma	DOID:3968	0.0156488
paranasal sinus cancer	DOID:0050619	spindle cell carcinoma	DOID:4015	0.0158913
paranasal sinus cancer	DOID:0050619	maxillary neoplasm	DOID:4618	0.106497
paranasal sinus cancer	DOID:0050619	penis squamous cell carcinoma	DOID:5518	0.0176549
paranasal sinus cancer	DOID:0050619	lung giant cell carcinoma	DOID:5583	0.0722289
paranasal sinus cancer	DOID:0050619	pleomorphic carcinoma	DOID:5662	0.0603019
biliary tract neoplasm	DOID:0050625	ileum cancer	DOID:10153	0.0140542
biliary tract neoplasm	DOID:0050625	small intestine cancer	DOID:10154	0.0163734
biliary tract neoplasm	DOID:0050625	bile reflux	DOID:12237	0.0152631
biliary tract neoplasm	DOID:0050625	extrahepatic cholestasis	DOID:13619	0.0271812
biliary tract neoplasm	DOID:0050625	intraductal papilloma	DOID:1627	0.0197938
biliary tract neoplasm	DOID:0050625	cystadenoma	DOID:2634	0.01977
biliary tract neoplasm	DOID:0050625	cystadenocarcinoma	DOID:3111	0.0187543
biliary tract neoplasm	DOID:0050625	small intestine carcinoma	DOID:4907	0.0158285
biliary tract neoplasm	DOID:0050625	ampulla of Vater carcinoma	DOID:4932	0.0500905
biliary tract neoplasm	DOID:0050625	gallbladder carcinoma	DOID:4948	0.0209325
biliary tract neoplasm	DOID:0050625	pancreatic intraductal papillary-mucinous neoplasm	DOID:7575	0.0141659
gastrointestinal neuroendocrine tumor	DOID:0050626	neuroendocrine tumor	DOID:169	0.0175599
gastrointestinal neuroendocrine tumor	DOID:0050626	islet cell tumor	DOID:1799	0.0826721
gastrointestinal neuroendocrine tumor	DOID:0050626	neuroendocrine carcinoma	DOID:1800	0.0275056
advanced sleep phase syndrome	DOID:0050628	chronobiology disease	DOID:13364	0.0863571
advanced sleep phase syndrome	DOID:0050628	sleep disorder	DOID:535	0.0333939
Aicardi-Goutieres syndrome	DOID:0050629	pseudo-TORCH syndrome	DOID:0050656	0.058322
Aicardi-Goutieres syndrome	DOID:0050629	chronic meningitis	DOID:10341	0.0169844
Aicardi-Goutieres syndrome	DOID:0050629	cerebellum cancer	DOID:4205	0.0204967
Aicardi-Goutieres syndrome	DOID:0050629	polyradiculopathy	DOID:4307	0.0133749
Aicardi-Goutieres syndrome	DOID:0050629	viral encephalitis	DOID:646	0.0179282
Aland Island eye disease	DOID:0050630	blue cone monochromacy	DOID:0050679	0.0303846
Aland Island eye disease	DOID:0050630	cone dystrophy	DOID:0050795	0.0268929
Aland Island eye disease	DOID:0050630	fundus albipunctatus	DOID:11105	0.0301854
Aland Island eye disease	DOID:0050630	optic disk drusen	DOID:13561	0.0158088
Aland Island eye disease	DOID:0050630	staphyloma posticum	DOID:13789	0.0342224
Aland Island eye disease	DOID:0050630	achromatopsia	DOID:13911	0.027948
Aland Island eye disease	DOID:0050630	retinoschisis	DOID:8465	0.0345921
Aland Island eye disease	DOID:0050630	hereditary night blindness	DOID:8498	0.0506731
Aland Island eye disease	DOID:0050630	night blindness	DOID:8499	0.0695909
Aland Island eye disease	DOID:0050630	hyperopia	DOID:9834	0.0143677
Aland Island eye disease	DOID:0050630	refractive error	DOID:9835	0.0223858
Aland Island eye disease	DOID:0050630	Becker muscular dystrophy	DOID:9883	0.0227479
Allan-Herndon-Dudley syndrome	DOID:0050631	thyroid hormone resistance syndrome	DOID:11633	0.0380051
Allan-Herndon-Dudley syndrome	DOID:0050631	myxedema	DOID:11634	0.0378761
Allan-Herndon-Dudley syndrome	DOID:0050631	glycine encephalopathy	DOID:9268	0.0165476
oculocutaneous albinism	DOID:0050632	ocular albinism	DOID:0050633	0.153467
oculocutaneous albinism	DOID:0050632	pigmentation disease	DOID:10123	0.0161158
oculocutaneous albinism	DOID:0050632	platelet storage pool deficiency	DOID:2223	0.0208316
oculocutaneous albinism	DOID:0050632	Chediak-Higashi syndrome	DOID:2935	0.0166003
oculocutaneous albinism	DOID:0050632	piebaldism	DOID:3263	0.082683
oculocutaneous albinism	DOID:0050632	Hermansky-Pudlak syndrome	DOID:3753	0.0840314
oculocutaneous albinism	DOID:0050632	Waardenburg's syndrome	DOID:9258	0.0136181
ocular albinism	DOID:0050633	Axenfeld-Rieger syndrome	DOID:14686	0.0507347
ocular albinism	DOID:0050633	iris disease	DOID:240	0.0154051
ocular albinism	DOID:0050633	piebaldism	DOID:3263	0.0590358
ocular albinism	DOID:0050633	Kallmann syndrome	DOID:3614	0.0186884
ocular albinism	DOID:0050633	Hermansky-Pudlak syndrome	DOID:3753	0.0226613
ocular albinism	DOID:0050633	pathologic nystagmus	DOID:9650	0.0212457
alopecia universalis	DOID:0050634	alopecia areata	DOID:986	0.110273
alopecia universalis	DOID:0050634	alopecia	DOID:987	0.0992813
alternating hemiplegia of childhood	DOID:0050635	familial hemiplegic migraine	DOID:0060178	0.0358296
alternating hemiplegia of childhood	DOID:0050635	hemiplegia	DOID:10969	0.19165
alternating hemiplegia of childhood	DOID:0050635	episodic ataxia	DOID:963	0.0349762
familial visceral amyloidosis	DOID:0050636	primary cutaneous amyloidosis	DOID:0050639	0.163829
familial visceral amyloidosis	DOID:0050636	amyloidosis	DOID:9120	0.0275804
transthyretin amyloidosis	DOID:0050638	primary cutaneous amyloidosis	DOID:0050639	0.045728
transthyretin amyloidosis	DOID:0050638	autonomic neuropathy	DOID:11504	0.0219157
transthyretin amyloidosis	DOID:0050638	pericarditis	DOID:1787	0.0134198
transthyretin amyloidosis	DOID:0050638	restrictive cardiomyopathy	DOID:397	0.100274
transthyretin amyloidosis	DOID:0050638	amyloidosis	DOID:9120	0.0762835
transthyretin amyloidosis	DOID:0050638	systolic heart failure	DOID:9651	0.0246112
transthyretin amyloidosis	DOID:0050638	diastolic heart failure	DOID:9775	0.0164721
primary cutaneous amyloidosis	DOID:0050639	amyloidosis	DOID:9120	0.0296358
primary cutaneous amyloidosis	DOID:0050639	cerebral amyloid angiopathy	DOID:9246	0.0156647
anauxetic dysplasia	DOID:0050640	metaphyseal dysplasia	DOID:0080019	0.039941
anauxetic dysplasia	DOID:0050640	McKusick type metaphyseal dysplasia	DOID:0080022	0.0728888
anauxetic dysplasia	DOID:0050640	Dubin-Johnson syndrome	DOID:12308	0.0248905
anauxetic dysplasia	DOID:0050640	cartilage-hair hypoplasia	DOID:14773	0.0733354
hypochromic microcytic anemia	DOID:0050642	atransferrinemia	DOID:0050649	0.0628711
hypochromic microcytic anemia	DOID:0050642	aceruloplasminemia	DOID:0050711	0.0247652
hypochromic microcytic anemia	DOID:0050642	thalassemia	DOID:10241	0.0383083
hypochromic microcytic anemia	DOID:0050642	siderosis	DOID:10328	0.031016
hypochromic microcytic anemia	DOID:0050642	alpha thalassemia	DOID:1099	0.0172967
hypochromic microcytic anemia	DOID:0050642	microcytic anemia	DOID:11252	0.422318
hypochromic microcytic anemia	DOID:0050642	iron deficiency anemia	DOID:11758	0.151047
hypochromic microcytic anemia	DOID:0050642	hypochromic anemia	DOID:11759	0.212124
hypochromic microcytic anemia	DOID:0050642	beta thalassemia	DOID:12241	0.0139835
hypochromic microcytic anemia	DOID:0050642	acute chest syndrome	DOID:1584	0.0198153
hypochromic microcytic anemia	DOID:0050642	iron metabolism disease	DOID:2351	0.0652824
hypochromic microcytic anemia	DOID:0050642	hemochromatosis	DOID:2352	0.0238393
hypochromic microcytic anemia	DOID:0050642	anemia	DOID:2355	0.0139054
hypochromic microcytic anemia	DOID:0050642	hemoglobinopathy	DOID:2860	0.0336178
hypochromic microcytic anemia	DOID:0050642	hemoglobin E disease	DOID:5379	0.115369
arterial calcification of infancy	DOID:0050644	hypertensive retinopathy	DOID:11561	0.0200389
arterial calcification of infancy	DOID:0050644	angioid streaks	DOID:13401	0.0143564
arterial calcification of infancy	DOID:0050644	calcinosis	DOID:182	0.0154705
arterial calcification of infancy	DOID:0050644	renal artery disease	DOID:2388	0.0160852
arterial calcification of infancy	DOID:0050644	pseudoxanthoma elasticum	DOID:2738	0.0438811
arterial calcification of infancy	DOID:0050644	arteriosclerosis obliterans	DOID:5160	0.0185173
arterial tortuosity syndrome	DOID:0050645	aortic aneurysm	DOID:3627	0.022708
distal arthrogryposis	DOID:0050646	distal muscular dystrophy	DOID:11720	0.0147854
distal arthrogryposis	DOID:0050646	clubfoot	DOID:11836	0.0145721
distal arthrogryposis	DOID:0050646	factor V deficiency	DOID:2216	0.0164055
distal arthrogryposis	DOID:0050646	congenital structural myopathy	DOID:422	0.0140867
atelosteogenesis	DOID:0050648	Boomerang dysplasia	DOID:0050680	0.388293
atelosteogenesis	DOID:0050648	achondrogenesis	DOID:0080043	0.124927
atelosteogenesis	DOID:0050648	achondrogenesis type IB	DOID:0080055	0.157344
atelosteogenesis	DOID:0050648	multiple epiphyseal dysplasia	DOID:12721	0.0193537
atelosteogenesis	DOID:0050648	diastrophic dysplasia	DOID:14687	0.0398918
atelosteogenesis	DOID:0050648	Larsen syndrome	DOID:14764	0.0399409
atelosteogenesis	DOID:0050648	osteochondrodysplasia	DOID:2256	0.0322865
atransferrinemia	DOID:0050649	iron deficiency anemia	DOID:11758	0.0318854
familial atrial fibrillation	DOID:0050650	cardiomyopathy	DOID:0050700	0.0202071
familial atrial fibrillation	DOID:0050650	atrioventricular block	DOID:0050820	0.0262396
familial atrial fibrillation	DOID:0050650	sinoatrial node disease	DOID:0050824	0.013726
familial atrial fibrillation	DOID:0050650	rheumatic heart disease	DOID:0050827	0.0151064
familial atrial fibrillation	DOID:0050650	artery disease	DOID:0050828	0.0175067
familial atrial fibrillation	DOID:0050650	heart disease	DOID:114	0.0311857
familial atrial fibrillation	DOID:0050650	hypertrophic cardiomyopathy	DOID:11984	0.024117
familial atrial fibrillation	DOID:0050650	dilated cardiomyopathy	DOID:12930	0.0259669
familial atrial fibrillation	DOID:0050650	patent foramen ovale	DOID:13620	0.0160695
familial atrial fibrillation	DOID:0050650	sick sinus syndrome	DOID:13884	0.0370283
familial atrial fibrillation	DOID:0050650	vascular disease	DOID:178	0.0138076
familial atrial fibrillation	DOID:0050650	atrial heart septal defect	DOID:1882	0.017378
familial atrial fibrillation	DOID:0050650	transient cerebral ischemia	DOID:224	0.0249827
familial atrial fibrillation	DOID:0050650	long QT syndrome	DOID:2843	0.0171542
familial atrial fibrillation	DOID:0050650	peripheral vascular disease	DOID:341	0.0157424
familial atrial fibrillation	DOID:0050650	heart valve disease	DOID:4079	0.0184497
familial atrial fibrillation	DOID:0050650	congestive heart failure	DOID:6000	0.0224842
familial atrial fibrillation	DOID:0050650	acute myocardial infarction	DOID:9408	0.0171402
familial atrial fibrillation	DOID:0050650	systolic heart failure	DOID:9651	0.0232303
atrioventricular septal defect	DOID:0050651	atrioventricular block	DOID:0050820	0.0361452
atrioventricular septal defect	DOID:0050651	first-degree atrioventricular block	DOID:0050821	0.0232744
atrioventricular septal defect	DOID:0050651	Edwards syndrome	DOID:1085	0.0195589
atrioventricular septal defect	DOID:0050651	patent foramen ovale	DOID:13620	0.028999
atrioventricular septal defect	DOID:0050651	Ebstein anomaly	DOID:14289	0.0319006
atrioventricular septal defect	DOID:0050651	ventricular septal defect	DOID:1657	0.154583
atrioventricular septal defect	DOID:0050651	heart septal defect	DOID:1681	0.211951
atrioventricular septal defect	DOID:0050651	congenital heart disease	DOID:1682	0.0530096
atrioventricular septal defect	DOID:0050651	atrial heart septal defect	DOID:1882	0.0613188
atrioventricular septal defect	DOID:0050651	scimitar syndrome	DOID:4297	0.0234266
atrioventricular septal defect	DOID:0050651	discrete subaortic stenosis	DOID:5804	0.0190811
atrioventricular septal defect	DOID:0050651	double outlet right ventricle	DOID:6406	0.0671561
atrioventricular septal defect	DOID:0050651	tetralogy of Fallot	DOID:6419	0.033638
atrioventricular septal defect	DOID:0050651	pulmonary valve stenosis	DOID:6420	0.0293974
atrioventricular septal defect	DOID:0050651	hypoplastic left heart syndrome	DOID:9955	0.0159282
Baller-Gerold syndrome	DOID:0050654	rapadilino syndrome	DOID:0050774	0.0791426
Baller-Gerold syndrome	DOID:0050654	Townes-Brocks syndrome	DOID:0050887	0.0141376
Baller-Gerold syndrome	DOID:0050654	synostosis	DOID:11971	0.0152061
Baller-Gerold syndrome	DOID:0050654	Pfeiffer syndrome	DOID:14705	0.0262842
Baller-Gerold syndrome	DOID:0050654	craniofrontonasal syndrome	DOID:14737	0.0145993
Baller-Gerold syndrome	DOID:0050654	Saethre-Chotzen syndrome	DOID:14768	0.0211025
Baller-Gerold syndrome	DOID:0050654	Rubinstein-Taybi syndrome	DOID:1933	0.0206441
Baller-Gerold syndrome	DOID:0050654	craniosynostosis	DOID:2340	0.016481
Baller-Gerold syndrome	DOID:0050654	Rothmund-Thomson syndrome	DOID:2732	0.022754
Bamforth-Lazarus syndrome	DOID:0050655	tooth and nail syndrome	DOID:6678	0.0142079
Bamforth-Lazarus syndrome	DOID:0050655	cleft palate	DOID:674	0.0137713
Bamforth-Lazarus syndrome	DOID:0050655	thyroid malformation	DOID:8433	0.0682973
Bamforth-Lazarus syndrome	DOID:0050655	cleft lip	DOID:9296	0.019914
Bamforth-Lazarus syndrome	DOID:0050655	choanal atresia	DOID:9574	0.0504559
pseudo-TORCH syndrome	DOID:0050656	GABA aminotransferase deficiency	DOID:0060174	0.0144205
pseudo-TORCH syndrome	DOID:0050656	chronic meningitis	DOID:10341	0.0258031
pseudo-TORCH syndrome	DOID:0050656	hemiplegia	DOID:10969	0.0143921
pseudo-TORCH syndrome	DOID:0050656	pseudotumor cerebri	DOID:11459	0.0347773
pseudo-TORCH syndrome	DOID:0050656	cerebral degeneration	DOID:1443	0.0296234
pseudo-TORCH syndrome	DOID:0050656	cerebellum cancer	DOID:4205	0.0430967
pseudo-TORCH syndrome	DOID:0050656	polyradiculopathy	DOID:4307	0.0328471
pseudo-TORCH syndrome	DOID:0050656	viral encephalitis	DOID:646	0.0238036
Bannayan-Riley-Ruvalcaba syndrome	DOID:0050657	juvenile polyposis syndrome	DOID:0050787	0.0424705
Bannayan-Riley-Ruvalcaba syndrome	DOID:0050657	Wagenmann-Froboese syndrome	DOID:10016	0.0172328
Bannayan-Riley-Ruvalcaba syndrome	DOID:0050657	Proteus syndrome	DOID:13482	0.0685375
Bannayan-Riley-Ruvalcaba syndrome	DOID:0050657	LEOPARD syndrome	DOID:14291	0.0203245
Bannayan-Riley-Ruvalcaba syndrome	DOID:0050657	uterine cancer	DOID:363	0.0145898
Bannayan-Riley-Ruvalcaba syndrome	DOID:0050657	Peutz-Jeghers syndrome	DOID:3852	0.018612
Bannayan-Riley-Ruvalcaba syndrome	DOID:0050657	cervical endometrioid adenocarcinoma	DOID:5830	0.0152103
Bannayan-Riley-Ruvalcaba syndrome	DOID:0050657	Cronkhite-Canada syndrome	DOID:6225	0.0139412
Bannayan-Riley-Ruvalcaba syndrome	DOID:0050657	Cowden disease	DOID:6457	0.381222
Bart-Pumphrey syndrome	DOID:0050658	vestibulocochlear nerve disease	DOID:12657	0.0245875
Bart-Pumphrey syndrome	DOID:0050658	palmoplantar keratosis	DOID:3390	0.0156226
biotin-responsive basal ganglia disease	DOID:0050659	basal ganglia disease	DOID:679	0.0415884
Beare-Stevenson cutis gyrata syndrome	DOID:0050660	synostosis	DOID:11971	0.0289793
Beare-Stevenson cutis gyrata syndrome	DOID:0050660	acrocephalosyndactylia	DOID:12960	0.0344469
Beare-Stevenson cutis gyrata syndrome	DOID:0050660	thanatophoric dysplasia	DOID:13481	0.0243412
Beare-Stevenson cutis gyrata syndrome	DOID:0050660	Pfeiffer syndrome	DOID:14705	0.120317
Beare-Stevenson cutis gyrata syndrome	DOID:0050660	Saethre-Chotzen syndrome	DOID:14768	0.0155482
Beare-Stevenson cutis gyrata syndrome	DOID:0050660	acanthoma	DOID:174	0.0202377
Beare-Stevenson cutis gyrata syndrome	DOID:0050660	Crouzon syndrome	DOID:2339	0.0387197
Beare-Stevenson cutis gyrata syndrome	DOID:0050660	acanthosis nigricans	DOID:3138	0.0184407
vitelliform macular dystrophy	DOID:0050661	Stargardt disease	DOID:0050817	0.0555739
vitelliform macular dystrophy	DOID:0050661	retinitis pigmentosa	DOID:10584	0.0177539
vitelliform macular dystrophy	DOID:0050661	age related macular degeneration	DOID:10871	0.0249267
vitelliform macular dystrophy	DOID:0050661	fundus albipunctatus	DOID:11105	0.0279482
vitelliform macular dystrophy	DOID:0050661	blindness	DOID:1432	0.0161793
vitelliform macular dystrophy	DOID:0050661	Leber congenital amaurosis	DOID:14791	0.0205266
vitelliform macular dystrophy	DOID:0050661	familial nephrotic syndrome	DOID:2590	0.015345
vitelliform macular dystrophy	DOID:0050661	cystoid macular edema	DOID:4447	0.0133909
vitelliform macular dystrophy	DOID:0050661	macular degeneration	DOID:4448	0.0428665
vitelliform macular dystrophy	DOID:0050661	optic atrophy	DOID:5723	0.0139046
vitelliform macular dystrophy	DOID:0050661	Becker muscular dystrophy	DOID:9883	0.0184526
bestrophinopathy	DOID:0050662	anterior ischemic optic neuropathy	DOID:12010	0.0144457
Bethlem myopathy	DOID:0050663	hypochondrogenesis	DOID:0080044	0.0150029
Bethlem myopathy	DOID:0050663	distal muscular dystrophy	DOID:11720	0.0381064
Bethlem myopathy	DOID:0050663	limb-girdle muscular dystrophy	DOID:11724	0.0405089
Bethlem myopathy	DOID:0050663	facioscapulohumeral muscular dystrophy	DOID:11727	0.0185888
Bethlem myopathy	DOID:0050663	type I Ehlers-Danlos syndrome	DOID:14720	0.0145252
Bethlem myopathy	DOID:0050663	autosomal dominant type IV Ehlers-Danlos syndrome	DOID:14756	0.0142166
Bethlem myopathy	DOID:0050663	Becker muscular dystrophy	DOID:9883	0.0452401
Bethlem myopathy	DOID:0050663	muscular dystrophy	DOID:9884	0.0292792
fetal alcohol syndrome	DOID:0050665	alcohol-related birth defect	DOID:0050668	0.115601
fetal alcohol syndrome	DOID:0050665	Wernicke-Korsakoff syndrome	DOID:10915	0.0352834
fetal alcohol syndrome	DOID:0050665	alcoholic liver cirrhosis	DOID:14018	0.0254707
fetal alcohol syndrome	DOID:0050665	alcohol abuse	DOID:1574	0.0360068
fetal alcohol syndrome	DOID:0050665	alcoholic pancreatitis	DOID:4988	0.027758
fetal alcohol syndrome	DOID:0050665	substance dependence	DOID:9973	0.0147844
fetal alcohol syndrome	DOID:0050665	drug dependence	DOID:9974	0.0152825
alcohol-related birth defect	DOID:0050668	Wernicke-Korsakoff syndrome	DOID:10915	0.0759038
alcohol-related birth defect	DOID:0050668	antisocial personality disorder	DOID:10939	0.0134437
alcohol-related birth defect	DOID:0050668	alcoholic liver cirrhosis	DOID:14018	0.0186571
alcohol-related birth defect	DOID:0050668	alcohol abuse	DOID:1574	0.0352769
alcohol-related birth defect	DOID:0050668	alcoholic pancreatitis	DOID:4988	0.053018
spastic cerebral palsy	DOID:0050669	cerebral palsy	DOID:1969	0.0158602
dyskinetic cerebral palsy	DOID:0050672	Ohtahara syndrome	DOID:0050709	0.0201258
dyskinetic cerebral palsy	DOID:0050672	generalized dystonia	DOID:0050835	0.0166955
dyskinetic cerebral palsy	DOID:0050672	Partington syndrome	DOID:14744	0.0327168
dyskinetic cerebral palsy	DOID:0050672	infantile epileptic encephalopathy	DOID:2481	0.0429479
dyskinetic cerebral palsy	DOID:0050672	hydranencephaly	DOID:4626	0.0684038
Birt-Hogg-Dube syndrome	DOID:0050676	pneumothorax	DOID:1673	0.0811057
Birt-Hogg-Dube syndrome	DOID:0050676	skin benign neoplasm	DOID:3165	0.0169531
Birt-Hogg-Dube syndrome	DOID:0050676	chromophobe adenocarcinoma	DOID:4471	0.0311001
Birt-Hogg-Dube syndrome	DOID:0050676	leiomyomatosis	DOID:5138	0.0186427
Birt-Hogg-Dube syndrome	DOID:0050676	oxyphilic adenoma	DOID:5389	0.015478
Birt-Hogg-Dube syndrome	DOID:0050676	familial renal papillary carcinoma	DOID:6163	0.0754598
Birt-Hogg-Dube syndrome	DOID:0050676	renal oncocytoma	DOID:6245	0.0319193
Birt-Hogg-Dube syndrome	DOID:0050676	skin tag	DOID:6873	0.0140535
Blau syndrome	DOID:0050678	ileocolitis	DOID:0060190	0.0312691
blue cone monochromacy	DOID:0050679	cone dystrophy	DOID:0050795	0.0639711
blue cone monochromacy	DOID:0050679	Stargardt disease	DOID:0050817	0.0160154
blue cone monochromacy	DOID:0050679	fundus albipunctatus	DOID:11105	0.0397817
blue cone monochromacy	DOID:0050679	color blindness	DOID:13399	0.0565502
blue cone monochromacy	DOID:0050679	staphyloma posticum	DOID:13789	0.0140637
blue cone monochromacy	DOID:0050679	red color blindness	DOID:13910	0.0427516
blue cone monochromacy	DOID:0050679	achromatopsia	DOID:13911	0.0972978
blue cone monochromacy	DOID:0050679	retinoschisis	DOID:8465	0.0160061
blue cone monochromacy	DOID:0050679	hereditary night blindness	DOID:8498	0.0442759
blue cone monochromacy	DOID:0050679	night blindness	DOID:8499	0.023373
Boomerang dysplasia	DOID:0050680	Larsen syndrome	DOID:14764	0.0458968
small cell carcinoma	DOID:0050685	oral squamous cell carcinoma	DOID:0050866	0.0267517
small cell carcinoma	DOID:0050685	large cell neuroendocrine carcinoma	DOID:0050872	0.0242868
small cell carcinoma	DOID:0050685	tonsil squamous cell carcinoma	DOID:0050920	0.0273154
small cell carcinoma	DOID:0050685	peripheral neuropathy	DOID:0060053	0.0137396
small cell carcinoma	DOID:0050685	pharynx cancer	DOID:0060119	0.0400223
small cell carcinoma	DOID:0050685	silicosis	DOID:10325	0.0156606
small cell carcinoma	DOID:0050685	stomach cancer	DOID:10534	0.0213563
small cell carcinoma	DOID:0050685	urinary bladder cancer	DOID:11054	0.0237819
small cell carcinoma	DOID:0050685	esophageal carcinoma	DOID:1107	0.0441703
small cell carcinoma	DOID:0050685	sarcoma	DOID:1115	0.0154654
small cell carcinoma	DOID:0050685	penile cancer	DOID:11615	0.0138614
small cell carcinoma	DOID:0050685	ureter cancer	DOID:11819	0.0265571
small cell carcinoma	DOID:0050685	head and neck cancer	DOID:11934	0.0401496
small cell carcinoma	DOID:0050685	vulva cancer	DOID:1245	0.0168018
small cell carcinoma	DOID:0050685	vulva carcinoma	DOID:1294	0.0155702
small cell carcinoma	DOID:0050685	agranulocytosis	DOID:12987	0.0169681
small cell carcinoma	DOID:0050685	lung cancer	DOID:1324	0.0303583
small cell carcinoma	DOID:0050685	endometrial cancer	DOID:1380	0.0228557
small cell carcinoma	DOID:0050685	colon carcinoma	DOID:1520	0.0142173
small cell carcinoma	DOID:0050685	head and neck carcinoma	DOID:1542	0.0718847
small cell carcinoma	DOID:0050685	keratosis	DOID:161	0.0198111
small cell carcinoma	DOID:0050685	breast cancer	DOID:1612	0.0205342
small cell carcinoma	DOID:0050685	neuroendocrine tumor	DOID:169	0.0187291
small cell carcinoma	DOID:0050685	squamous cell carcinoma	DOID:1749	0.037745
small cell carcinoma	DOID:0050685	thyroid cancer	DOID:1781	0.034581
small cell carcinoma	DOID:0050685	pancreatic cancer	DOID:1793	0.041284
small cell carcinoma	DOID:0050685	neuroendocrine carcinoma	DOID:1800	0.0461689
small cell carcinoma	DOID:0050685	rectal neoplasm	DOID:1984	0.0435285
small cell carcinoma	DOID:0050685	rectum cancer	DOID:1993	0.0313029
small cell carcinoma	DOID:0050685	rectum adenocarcinoma	DOID:1996	0.0295869
small cell carcinoma	DOID:0050685	vulva squamous cell carcinoma	DOID:2101	0.0152415
small cell carcinoma	DOID:0050685	colon cancer	DOID:219	0.0145446
small cell carcinoma	DOID:0050685	colon adenocarcinoma	DOID:234	0.014668
small cell carcinoma	DOID:0050685	ovarian cancer	DOID:2394	0.0229455
small cell carcinoma	DOID:0050685	nevoid basal cell carcinoma syndrome	DOID:2512	0.0213336
small cell carcinoma	DOID:0050685	basal cell carcinoma	DOID:2513	0.0390339
small cell carcinoma	DOID:0050685	larynx cancer	DOID:2596	0.0559779
small cell carcinoma	DOID:0050685	laryngeal benign neoplasm	DOID:2598	0.0436562
small cell carcinoma	DOID:0050685	laryngeal carcinoma	DOID:2600	0.0399786
small cell carcinoma	DOID:0050685	kidney cancer	DOID:263	0.032636
small cell carcinoma	DOID:0050685	papillary serous adenocarcinoma	DOID:2632	0.0137318
small cell carcinoma	DOID:0050685	benign mesothelioma	DOID:2645	0.0149901
small cell carcinoma	DOID:0050685	dermoid cyst	DOID:2658	0.0160327
small cell carcinoma	DOID:0050685	transitional cell carcinoma	DOID:2671	0.0380577
small cell carcinoma	DOID:0050685	endometrial carcinoma	DOID:2871	0.0273292
small cell carcinoma	DOID:0050685	laryngeal squamous cell carcinoma	DOID:2876	0.0420852
small cell carcinoma	DOID:0050685	cervix carcinoma	DOID:2893	0.030058
small cell carcinoma	DOID:0050685	pleomorphic adenoma carcinoma	DOID:297	0.0160034
small cell carcinoma	DOID:0050685	adenocarcinoma	DOID:299	0.0426604
small cell carcinoma	DOID:0050685	breast ductal carcinoma	DOID:3007	0.013745
small cell carcinoma	DOID:0050685	invasive ductal carcinoma	DOID:3008	0.015475
small cell carcinoma	DOID:0050685	acinar cell carcinoma	DOID:3025	0.0258564
small cell carcinoma	DOID:0050685	mucinous adenocarcinoma	DOID:3030	0.0465777
small cell carcinoma	DOID:0050685	carcinoma	DOID:305	0.0252286
small cell carcinoma	DOID:0050685	interstitial lung disease	DOID:3082	0.030387
small cell carcinoma	DOID:0050685	papillary adenocarcinoma	DOID:3112	0.0158219
small cell carcinoma	DOID:0050685	papillary carcinoma	DOID:3113	0.0153653
small cell carcinoma	DOID:0050685	serous cystadenocarcinoma	DOID:3114	0.0223636
small cell carcinoma	DOID:0050685	gastrointestinal system cancer	DOID:3119	0.0252657
small cell carcinoma	DOID:0050685	gallbladder cancer	DOID:3121	0.0332899
small cell carcinoma	DOID:0050685	skin squamous cell carcinoma	DOID:3151	0.0352778
small cell carcinoma	DOID:0050685	squamous cell neoplasm	DOID:3168	0.0529255
small cell carcinoma	DOID:0050685	papillary adenoma	DOID:3172	0.0164429
small cell carcinoma	DOID:0050685	skin carcinoma	DOID:3451	0.0376619
small cell carcinoma	DOID:0050685	breast adenocarcinoma	DOID:3458	0.0167154
small cell carcinoma	DOID:0050685	breast carcinoma	DOID:3459	0.0315866
small cell carcinoma	DOID:0050685	signet ring cell adenocarcinoma	DOID:3493	0.0157955
small cell carcinoma	DOID:0050685	liver cancer	DOID:3571	0.0436183
small cell carcinoma	DOID:0050685	lung benign neoplasm	DOID:3683	0.051273
small cell carcinoma	DOID:0050685	gastric adenocarcinoma	DOID:3717	0.0322164
small cell carcinoma	DOID:0050685	verrucous carcinoma	DOID:3737	0.0220052
small cell carcinoma	DOID:0050685	cervical squamous cell carcinoma	DOID:3744	0.0390173
small cell carcinoma	DOID:0050685	esophagus squamous cell carcinoma	DOID:3748	0.0310959
small cell carcinoma	DOID:0050685	pulmonary fibrosis	DOID:3770	0.0166249
small cell carcinoma	DOID:0050685	Lynch syndrome	DOID:3883	0.0206957
small cell carcinoma	DOID:0050685	lung carcinoma	DOID:3905	0.0347414
small cell carcinoma	DOID:0050685	lung squamous cell carcinoma	DOID:3907	0.0560995
small cell carcinoma	DOID:0050685	non-small cell lung carcinoma	DOID:3908	0.0386573
small cell carcinoma	DOID:0050685	lung adenocarcinoma	DOID:3910	0.0587677
small cell carcinoma	DOID:0050685	follicular thyroid carcinoma	DOID:3962	0.0152365
small cell carcinoma	DOID:0050685	thyroid carcinoma	DOID:3963	0.0448258
small cell carcinoma	DOID:0050685	Merkel cell carcinoma	DOID:3965	0.024348
small cell carcinoma	DOID:0050685	ovarian carcinoma	DOID:4001	0.0276666
small cell carcinoma	DOID:0050685	bladder transitional cell carcinoma	DOID:4006	0.0236158
small cell carcinoma	DOID:0050685	bladder carcinoma	DOID:4007	0.0238893
small cell carcinoma	DOID:0050685	spindle cell carcinoma	DOID:4015	0.0196295
small cell carcinoma	DOID:0050685	pancreas adenocarcinoma	DOID:4074	0.0164035
small cell carcinoma	DOID:0050685	skin cancer	DOID:4159	0.0292851
small cell carcinoma	DOID:0050685	carcinosarcoma	DOID:4236	0.0146017
small cell carcinoma	DOID:0050685	cervical cancer	DOID:4362	0.0287947
small cell carcinoma	DOID:0050685	papillary squamous carcinoma	DOID:4385	0.0156382
small cell carcinoma	DOID:0050685	renal cell carcinoma	DOID:4450	0.0230985
small cell carcinoma	DOID:0050685	renal carcinoma	DOID:4451	0.0299724
small cell carcinoma	DOID:0050685	renal clear cell carcinoma	DOID:4467	0.0221139
small cell carcinoma	DOID:0050685	clear cell adenocarcinoma	DOID:4468	0.0217824
small cell carcinoma	DOID:0050685	mucoepidermoid carcinoma	DOID:4531	0.0143778
small cell carcinoma	DOID:0050685	large cell carcinoma	DOID:4552	0.0930624
small cell carcinoma	DOID:0050685	type C thymoma	DOID:4554	0.0156071
small cell carcinoma	DOID:0050685	lung large cell carcinoma	DOID:4556	0.0147842
small cell carcinoma	DOID:0050685	biliary tract cancer	DOID:4607	0.0159021
small cell carcinoma	DOID:0050685	intestinal benign neoplasm	DOID:4610	0.0143769
small cell carcinoma	DOID:0050685	breast metaplastic carcinoma	DOID:4680	0.0145704
small cell carcinoma	DOID:0050685	adenosquamous carcinoma	DOID:4830	0.0410989
small cell carcinoma	DOID:0050685	granular cell carcinoma	DOID:4903	0.0408337
small cell carcinoma	DOID:0050685	pancreatic carcinoma	DOID:4905	0.0669881
small cell carcinoma	DOID:0050685	anal carcinoma	DOID:4908	0.0190086
small cell carcinoma	DOID:0050685	esophagus adenocarcinoma	DOID:4914	0.0149504
small cell carcinoma	DOID:0050685	bronchiolo-alveolar adenocarcinoma	DOID:4926	0.0182455
small cell carcinoma	DOID:0050685	tubular adenocarcinoma	DOID:4929	0.0178547
small cell carcinoma	DOID:0050685	adenocarcinoma in situ	DOID:4943	0.0166497
small cell carcinoma	DOID:0050685	gallbladder carcinoma	DOID:4948	0.0327015
small cell carcinoma	DOID:0050685	esophageal cancer	DOID:5041	0.0364612
small cell carcinoma	DOID:0050685	thoracic cancer	DOID:5093	0.013923
small cell carcinoma	DOID:0050685	lung small cell carcinoma	DOID:5409	0.413481
small cell carcinoma	DOID:0050685	lung oat cell carcinoma	DOID:5411	0.53261
small cell carcinoma	DOID:0050685	stomach carcinoma	DOID:5517	0.0211494
small cell carcinoma	DOID:0050685	penis squamous cell carcinoma	DOID:5518	0.0176049
small cell carcinoma	DOID:0050685	head and neck squamous cell carcinoma	DOID:5520	0.0263291
small cell carcinoma	DOID:0050685	basaloid squamous cell carcinoma	DOID:5522	0.0209748
small cell carcinoma	DOID:0050685	pleomorphic carcinoma	DOID:5662	0.0268994
small cell carcinoma	DOID:0050685	large intestine cancer	DOID:5672	0.0323228
small cell carcinoma	DOID:0050685	cribriform carcinoma	DOID:5675	0.0394584
small cell carcinoma	DOID:0050685	peripheral nervous system disease	DOID:574	0.0133647
small cell carcinoma	DOID:0050685	leukopenia	DOID:615	0.0255693
small cell carcinoma	DOID:0050685	follicular adenoma	DOID:6204	0.0157538
small cell carcinoma	DOID:0050685	gastric cardia adenocarcinoma	DOID:6271	0.0155564
small cell carcinoma	DOID:0050685	invasive bladder transitional cell carcinoma	DOID:6477	0.0155918
small cell carcinoma	DOID:0050685	cervix small cell carcinoma	DOID:6740	0.019007
small cell carcinoma	DOID:0050685	hepatocellular carcinoma	DOID:684	0.0290895
small cell carcinoma	DOID:0050685	urinary system benign neoplasm	DOID:731	0.0183406
small cell carcinoma	DOID:0050685	sporadic breast cancer	DOID:8029	0.0149825
small cell carcinoma	DOID:0050685	extrinsic allergic alveolitis	DOID:841	0.0240491
small cell carcinoma	DOID:0050685	lung disease	DOID:850	0.0279946
small cell carcinoma	DOID:0050685	oropharynx cancer	DOID:8557	0.0233431
small cell carcinoma	DOID:0050685	oral cavity cancer	DOID:8618	0.059032
small cell carcinoma	DOID:0050685	in situ carcinoma	DOID:8719	0.0335011
small cell carcinoma	DOID:0050685	tonsil cancer	DOID:8858	0.0204128
small cell carcinoma	DOID:0050685	actinic keratosis	DOID:8866	0.0279988
small cell carcinoma	DOID:0050685	skin melanoma	DOID:8923	0.0162847
small cell carcinoma	DOID:0050685	colorectal cancer	DOID:9256	0.0446467
small cell carcinoma	DOID:0050685	pulmonary emphysema	DOID:9675	0.0241948
brachydactyly-syndactyly syndrome	DOID:0050689	Saethre-Chotzen syndrome	DOID:14768	0.0171176
brachyolmia	DOID:0050690	metaphyseal dysplasia	DOID:0080019	0.0848828
brachyolmia	DOID:0050690	spondyloepimetaphyseal dysplasia, Strudwick type	DOID:0080028	0.0772084
brachyolmia	DOID:0050690	spondyloepiphyseal dysplasia congenita	DOID:14789	0.0251854
brachyolmia	DOID:0050690	osteochondrodysplasia	DOID:2256	0.0241912
branchiooculofacial syndrome	DOID:0050691	branchiootorenal syndrome	DOID:14702	0.0238437
Brody myopathy	DOID:0050692	central core myopathy	DOID:3529	0.0150211
Brooke-Spiegler syndrome	DOID:0050693	skin benign neoplasm	DOID:3165	0.014958
Brooke-Spiegler syndrome	DOID:0050693	spiradenoma	DOID:5444	0.0958676
Brown-Vialetto-Van Laere syndrome	DOID:0050694	FTDALS1	DOID:0060213	0.0182514
Brown-Vialetto-Van Laere syndrome	DOID:0050694	progressive bulbar palsy	DOID:681	0.0738847
chorioamnionitis	DOID:0050697	funisitis	DOID:0050698	0.0556718
chorioamnionitis	DOID:0050697	pre-eclampsia	DOID:10591	0.015512
chorioamnionitis	DOID:0050697	asphyxia neonatorum	DOID:11088	0.0298121
chorioamnionitis	DOID:0050697	vaginal disease	DOID:121	0.0459975
chorioamnionitis	DOID:0050697	periventricular leukomalacia	DOID:13088	0.0372601
chorioamnionitis	DOID:0050697	bacterial vaginosis	DOID:3385	0.0251598
chorioamnionitis	DOID:0050697	placenta disease	DOID:780	0.0226412
chorioamnionitis	DOID:0050697	perinatal necrotizing enterocolitis	DOID:8677	0.0256837
chorioamnionitis	DOID:0050697	cervical incompetence	DOID:9681	0.0245081
funisitis	DOID:0050698	intestinal atresia	DOID:10486	0.0186856
funisitis	DOID:0050698	vaginal disease	DOID:121	0.0306584
funisitis	DOID:0050698	periventricular leukomalacia	DOID:13088	0.0216058
cardiomyopathy	DOID:0050700	third-degree atrioventricular block	DOID:0050823	0.0229781
cardiomyopathy	DOID:0050700	rheumatic heart disease	DOID:0050827	0.0384256
cardiomyopathy	DOID:0050700	artery disease	DOID:0050828	0.0140956
cardiomyopathy	DOID:0050700	kidney failure	DOID:1074	0.0205961
cardiomyopathy	DOID:0050700	hypertension	DOID:10763	0.0251527
cardiomyopathy	DOID:0050700	essential hypertension	DOID:10825	0.018731
cardiomyopathy	DOID:0050700	heart disease	DOID:114	0.16844
cardiomyopathy	DOID:0050700	hypertensive heart disease	DOID:11516	0.0200363
cardiomyopathy	DOID:0050700	hypertrophic cardiomyopathy	DOID:11984	0.174415
cardiomyopathy	DOID:0050700	Chagas disease	DOID:12140	0.0206737
cardiomyopathy	DOID:0050700	cardiovascular system disease	DOID:1287	0.0383099
cardiomyopathy	DOID:0050700	dilated cardiomyopathy	DOID:12930	0.273415
cardiomyopathy	DOID:0050700	endomyocardial fibrosis	DOID:12932	0.0135526
cardiomyopathy	DOID:0050700	Kawasaki disease	DOID:13378	0.015924
cardiomyopathy	DOID:0050700	congenital heart disease	DOID:1682	0.0289932
cardiomyopathy	DOID:0050700	aortic valve stenosis	DOID:1712	0.0134706
cardiomyopathy	DOID:0050700	vascular disease	DOID:178	0.041076
cardiomyopathy	DOID:0050700	atherosclerosis	DOID:1936	0.0309917
cardiomyopathy	DOID:0050700	syndrome	DOID:225	0.0252078
cardiomyopathy	DOID:0050700	arteriosclerosis	DOID:2349	0.0204826
cardiomyopathy	DOID:0050700	long QT syndrome	DOID:2843	0.0185369
cardiomyopathy	DOID:0050700	ischemia	DOID:326	0.0476079
cardiomyopathy	DOID:0050700	coronary artery disease	DOID:3393	0.0568897
cardiomyopathy	DOID:0050700	peripheral vascular disease	DOID:341	0.0158387
cardiomyopathy	DOID:0050700	restrictive cardiomyopathy	DOID:397	0.02939
cardiomyopathy	DOID:0050700	heart valve disease	DOID:4079	0.0189059
cardiomyopathy	DOID:0050700	myopathy	DOID:423	0.0856312
cardiomyopathy	DOID:0050700	Human immunodeficiency virus infectious disease	DOID:526	0.0207022
cardiomyopathy	DOID:0050700	kidney disease	DOID:557	0.0205968
cardiomyopathy	DOID:0050700	myocardial infarction	DOID:5844	0.061949
cardiomyopathy	DOID:0050700	congestive heart failure	DOID:6000	0.225156
cardiomyopathy	DOID:0050700	tetralogy of Fallot	DOID:6419	0.0269753
cardiomyopathy	DOID:0050700	pulmonary hypertension	DOID:6432	0.0243311
cardiomyopathy	DOID:0050700	myocarditis	DOID:820	0.0505872
cardiomyopathy	DOID:0050700	lung disease	DOID:850	0.0169619
cardiomyopathy	DOID:0050700	nervous system disease	DOID:863	0.015051
cardiomyopathy	DOID:0050700	intermediate coronary syndrome	DOID:8805	0.0145941
cardiomyopathy	DOID:0050700	diabetes mellitus	DOID:9351	0.0134311
cardiomyopathy	DOID:0050700	acute myocardial infarction	DOID:9408	0.0516689
cardiomyopathy	DOID:0050700	systolic heart failure	DOID:9651	0.0148284
cardiomyopathy	DOID:0050700	diastolic heart failure	DOID:9775	0.0332149
Ohtahara syndrome	DOID:0050709	benign familial infantile epilepsy	DOID:0060169	0.0556319
Ohtahara syndrome	DOID:0050709	generalized epilepsy with febrile seizures plus	DOID:0060170	0.0288125
Ohtahara syndrome	DOID:0050709	Dravet Syndrome	DOID:0060171	0.044811
Ohtahara syndrome	DOID:0050709	benign neonatal seizures	DOID:14264	0.0469264
Ohtahara syndrome	DOID:0050709	Partington syndrome	DOID:14744	0.085584
Ohtahara syndrome	DOID:0050709	benign familial neonatal epilepsy	DOID:14777	0.0461524
Ohtahara syndrome	DOID:0050709	idiopathic generalized epilepsy	DOID:1827	0.022698
Ohtahara syndrome	DOID:0050709	focal epilepsy	DOID:2234	0.0147175
Ohtahara syndrome	DOID:0050709	infantile epileptic encephalopathy	DOID:2481	0.241935
Ohtahara syndrome	DOID:0050709	frontal lobe epilepsy	DOID:3331	0.0158667
Ohtahara syndrome	DOID:0050709	hydranencephaly	DOID:4626	0.0328955
Ohtahara syndrome	DOID:0050709	juvenile myoclonic epilepsy	DOID:4890	0.0242609
3-Methylcrotonyl-CoA carboxylase deficiency	DOID:0050710	propionic acidemia	DOID:14701	0.037598
3-Methylcrotonyl-CoA carboxylase deficiency	DOID:0050710	holocarboxylase synthetase deficiency	DOID:859	0.0759531
aceruloplasminemia	DOID:0050711	X-linked sideroblastic anemia	DOID:0060063	0.029743
aceruloplasminemia	DOID:0050711	siderosis	DOID:10328	0.087365
aceruloplasminemia	DOID:0050711	microcytic anemia	DOID:11252	0.0220263
aceruloplasminemia	DOID:0050711	iron deficiency anemia	DOID:11758	0.046661
aceruloplasminemia	DOID:0050711	hemosiderosis	DOID:12119	0.124714
aceruloplasminemia	DOID:0050711	Menkes disease	DOID:1838	0.0366729
aceruloplasminemia	DOID:0050711	iron metabolism disease	DOID:2351	0.163323
aceruloplasminemia	DOID:0050711	hemochromatosis	DOID:2352	0.0179203
aceruloplasminemia	DOID:0050711	nutritional deficiency disease	DOID:5113	0.0133908
aceruloplasminemia	DOID:0050711	Wilson disease	DOID:893	0.0480882
AGAT deficiency	DOID:0050712	guanidinoacetate methyltransferase deficiency	DOID:0050799	0.337747
AGAT deficiency	DOID:0050712	creatine transporter deficiency	DOID:0050800	0.229647
methylmalonic aciduria and homocystinuria type cblC	DOID:0050715	vitamin B12 deficiency	DOID:0050731	0.0356691
methylmalonic aciduria and homocystinuria type cblC	DOID:0050715	transcobalamin II deficiency	DOID:0050818	0.0915092
methylmalonic aciduria and homocystinuria type cblC	DOID:0050715	pernicious anemia	DOID:13381	0.0212125
methylmalonic aciduria and homocystinuria type cblC	DOID:0050715	megaloblastic anemia	DOID:13382	0.0191181
methylmalonic aciduria and homocystinuria type cblC	DOID:0050715	methylmalonic acidemia	DOID:14749	0.0846869
methylmalonic aciduria and homocystinuria type cblC	DOID:0050715	homocystinuria	DOID:9263	0.0706133
ornithine translocase deficiency	DOID:0050720	gyrate atrophy	DOID:1415	0.0554522
ornithine translocase deficiency	DOID:0050720	urea cycle disorder	DOID:9267	0.0740912
ornithine translocase deficiency	DOID:0050720	ornithine carbamoyltransferase deficiency	DOID:9271	0.024364
tyrosinemia type II	DOID:0050725	keratitis	DOID:4677	0.0151413
tyrosinemia type II	DOID:0050725	purine nucleoside phosphorylase deficiency	DOID:5813	0.0196607
tyrosinemia type II	DOID:0050725	tyrosinemia	DOID:9275	0.0500241
tyrosinemia type I	DOID:0050726	tyrosinemia type III	DOID:0050727	0.0734931
tyrosinemia type I	DOID:0050726	tyrosinemia	DOID:9275	0.300243
tyrosinemia type III	DOID:0050727	tyrosinemia	DOID:9275	0.0603115
neutral lipid storage disease	DOID:0050729	choline deficiency disease	DOID:8456	0.014674
coenzyme Q10 deficiency disease	DOID:0050730	Kearns-Sayre syndrome	DOID:12934	0.0147965
coenzyme Q10 deficiency disease	DOID:0050730	MERRF syndrome	DOID:310	0.0165419
coenzyme Q10 deficiency disease	DOID:0050730	Leigh disease	DOID:3652	0.026381
coenzyme Q10 deficiency disease	DOID:0050730	MELAS syndrome	DOID:3687	0.0179369
coenzyme Q10 deficiency disease	DOID:0050730	mitochondrial myopathy	DOID:699	0.0357579
coenzyme Q10 deficiency disease	DOID:0050730	mitochondrial encephalomyopathy	DOID:890	0.019815
vitamin B12 deficiency	DOID:0050731	congenital intrinsic factor deficiency	DOID:0050734	0.0340749
vitamin B12 deficiency	DOID:0050731	transcobalamin II deficiency	DOID:0050818	0.0600413
vitamin B12 deficiency	DOID:0050731	GABA aminotransferase deficiency	DOID:0060174	0.017191
vitamin B12 deficiency	DOID:0050731	deficiency anemia	DOID:13121	0.0298271
vitamin B12 deficiency	DOID:0050731	pernicious anemia	DOID:13381	0.075615
vitamin B12 deficiency	DOID:0050731	megaloblastic anemia	DOID:13382	0.267364
vitamin B12 deficiency	DOID:0050731	methylmalonic acidemia	DOID:14749	0.061066
vitamin B12 deficiency	DOID:0050731	homocystinuria	DOID:9263	0.0621956
vitamin B12 deficiency	DOID:0050731	hyperhomocysteinemia	DOID:9279	0.033776
congenital intrinsic factor deficiency	DOID:0050734	pernicious anemia	DOID:13381	0.0326619
congenital intrinsic factor deficiency	DOID:0050734	megaloblastic anemia	DOID:13382	0.0634311
alcohol dependence	DOID:0050741	alcoholic liver cirrhosis	DOID:14018	0.0269172
alcohol dependence	DOID:0050741	major depressive disorder	DOID:1470	0.0167011
alcohol dependence	DOID:0050741	alcohol abuse	DOID:1574	0.12496
alcohol dependence	DOID:0050741	mental depression	DOID:1596	0.0196939
alcohol dependence	DOID:0050741	anxiety disorder	DOID:2030	0.0144773
alcohol dependence	DOID:0050741	substance-related disorder	DOID:303	0.0283351
alcohol dependence	DOID:0050741	bipolar disorder	DOID:3312	0.0206226
alcohol dependence	DOID:0050741	mood disorder	DOID:3324	0.0209938
alcohol dependence	DOID:0050741	liver disease	DOID:409	0.0218325
alcohol dependence	DOID:0050741	alcoholic pancreatitis	DOID:4988	0.0133689
alcohol dependence	DOID:0050741	liver cirrhosis	DOID:5082	0.0187681
alcohol dependence	DOID:0050741	substance dependence	DOID:9973	0.0557665
alcohol dependence	DOID:0050741	drug dependence	DOID:9974	0.0496597
nicotine dependence	DOID:0050742	substance-related disorder	DOID:303	0.0171586
nicotine dependence	DOID:0050742	substance dependence	DOID:9973	0.0262376
nicotine dependence	DOID:0050742	drug dependence	DOID:9974	0.0296921
anaplastic large cell lymphoma	DOID:0050744	diffuse large B-cell lymphoma	DOID:0050745	0.114144
anaplastic large cell lymphoma	DOID:0050744	mantle cell lymphoma	DOID:0050746	0.140086
anaplastic large cell lymphoma	DOID:0050744	marginal zone B-cell lymphoma	DOID:0050748	0.068897
anaplastic large cell lymphoma	DOID:0050744	splenic marginal zone lymphoma	DOID:0050750	0.0627355
anaplastic large cell lymphoma	DOID:0050744	follicular lymphoma	DOID:0050873	0.0988952
anaplastic large cell lymphoma	DOID:0050744	MALT lymphoma	DOID:0050909	0.0877017
anaplastic large cell lymphoma	DOID:0050744	lymphoma	DOID:0060058	0.0734549
anaplastic large cell lymphoma	DOID:0050744	non-Hodgkin lymphoma	DOID:0060060	0.100402
anaplastic large cell lymphoma	DOID:0050744	cutaneous T cell lymphoma	DOID:0060061	0.0757968
anaplastic large cell lymphoma	DOID:0050744	prolymphocytic leukemia	DOID:1039	0.013597
anaplastic large cell lymphoma	DOID:0050744	chronic lymphocytic leukemia	DOID:1040	0.073081
anaplastic large cell lymphoma	DOID:0050744	gastric lymphoma	DOID:10540	0.0206196
anaplastic large cell lymphoma	DOID:0050744	hematologic cancer	DOID:2531	0.0161172
anaplastic large cell lymphoma	DOID:0050744	hairy cell leukemia	DOID:285	0.0142645
anaplastic large cell lymphoma	DOID:0050744	plasmacytoma	DOID:3721	0.0219307
anaplastic large cell lymphoma	DOID:0050744	acute T cell leukemia	DOID:5603	0.0205015
anaplastic large cell lymphoma	DOID:0050744	composite lymphoma	DOID:5820	0.0259068
anaplastic large cell lymphoma	DOID:0050744	lymphopenia	DOID:614	0.0167951
anaplastic large cell lymphoma	DOID:0050744	CLL/SLL	DOID:6354	0.0341216
anaplastic large cell lymphoma	DOID:0050744	B-cell lymphoma	DOID:707	0.134966
anaplastic large cell lymphoma	DOID:0050744	reticulosarcoma	DOID:8538	0.10008
anaplastic large cell lymphoma	DOID:0050744	Sezary's disease	DOID:8541	0.0233117
anaplastic large cell lymphoma	DOID:0050744	Hodgkin's lymphoma	DOID:8567	0.108983
anaplastic large cell lymphoma	DOID:0050744	malignant histiocytosis	DOID:8580	0.0210783
anaplastic large cell lymphoma	DOID:0050744	Burkitt lymphoma	DOID:8584	0.0980186
anaplastic large cell lymphoma	DOID:0050744	lymphosarcoma	DOID:8675	0.0291962
anaplastic large cell lymphoma	DOID:0050744	mycosis fungoides	DOID:8691	0.0151864
anaplastic large cell lymphoma	DOID:0050744	Hodgkin's lymphoma, nodular sclerosis	DOID:8838	0.0362013
anaplastic large cell lymphoma	DOID:0050744	macroglobulinemia	DOID:9080	0.0229882
diffuse large B-cell lymphoma	DOID:0050745	mantle cell lymphoma	DOID:0050746	0.236543
diffuse large B-cell lymphoma	DOID:0050745	marginal zone B-cell lymphoma	DOID:0050748	0.131453
diffuse large B-cell lymphoma	DOID:0050745	splenic marginal zone lymphoma	DOID:0050750	0.0736231
diffuse large B-cell lymphoma	DOID:0050745	follicular lymphoma	DOID:0050873	0.307376
diffuse large B-cell lymphoma	DOID:0050745	MALT lymphoma	DOID:0050909	0.19778
diffuse large B-cell lymphoma	DOID:0050745	lymphoma	DOID:0060058	0.18415
diffuse large B-cell lymphoma	DOID:0050745	non-Hodgkin lymphoma	DOID:0060060	0.288713
diffuse large B-cell lymphoma	DOID:0050745	cutaneous T cell lymphoma	DOID:0060061	0.0719289
diffuse large B-cell lymphoma	DOID:0050745	alpha chain disease	DOID:0060126	0.0193223
diffuse large B-cell lymphoma	DOID:0050745	prolymphocytic leukemia	DOID:1039	0.0205274
diffuse large B-cell lymphoma	DOID:0050745	chronic lymphocytic leukemia	DOID:1040	0.17924
diffuse large B-cell lymphoma	DOID:0050745	gastric lymphoma	DOID:10540	0.0311877
diffuse large B-cell lymphoma	DOID:0050745	lymphoid leukemia	DOID:10747	0.0180935
diffuse large B-cell lymphoma	DOID:0050745	sarcoma	DOID:1115	0.0154554
diffuse large B-cell lymphoma	DOID:0050745	leukemia	DOID:1240	0.0300536
diffuse large B-cell lymphoma	DOID:0050745	acute leukemia	DOID:12603	0.0169724
diffuse large B-cell lymphoma	DOID:0050745	cancer	DOID:162	0.013654
diffuse large B-cell lymphoma	DOID:0050745	Richter's syndrome	DOID:1703	0.0154235
diffuse large B-cell lymphoma	DOID:0050745	hematologic cancer	DOID:2531	0.0355329
diffuse large B-cell lymphoma	DOID:0050745	hairy cell leukemia	DOID:285	0.0250751
diffuse large B-cell lymphoma	DOID:0050745	central nervous system lymphoma	DOID:3234	0.0159088
diffuse large B-cell lymphoma	DOID:0050745	plasmacytoma	DOID:3721	0.0361173
diffuse large B-cell lymphoma	DOID:0050745	follicular thyroid carcinoma	DOID:3962	0.0143938
diffuse large B-cell lymphoma	DOID:0050745	acute T cell leukemia	DOID:5603	0.0269802
diffuse large B-cell lymphoma	DOID:0050745	composite lymphoma	DOID:5820	0.0357388
diffuse large B-cell lymphoma	DOID:0050745	lymphopenia	DOID:614	0.0137302
diffuse large B-cell lymphoma	DOID:0050745	CLL/SLL	DOID:6354	0.060209
diffuse large B-cell lymphoma	DOID:0050745	B-cell lymphoma	DOID:707	0.367881
diffuse large B-cell lymphoma	DOID:0050745	reticulosarcoma	DOID:8538	0.125817
diffuse large B-cell lymphoma	DOID:0050745	Sezary's disease	DOID:8541	0.0207718
diffuse large B-cell lymphoma	DOID:0050745	Hodgkin's lymphoma	DOID:8567	0.203878
diffuse large B-cell lymphoma	DOID:0050745	malignant histiocytosis	DOID:8580	0.0154314
diffuse large B-cell lymphoma	DOID:0050745	Burkitt lymphoma	DOID:8584	0.218624
diffuse large B-cell lymphoma	DOID:0050745	lymphosarcoma	DOID:8675	0.0824535
diffuse large B-cell lymphoma	DOID:0050745	mycosis fungoides	DOID:8691	0.0192011
diffuse large B-cell lymphoma	DOID:0050745	Hodgkin's lymphoma, nodular sclerosis	DOID:8838	0.0316252
diffuse large B-cell lymphoma	DOID:0050745	macroglobulinemia	DOID:9080	0.0434973
diffuse large B-cell lymphoma	DOID:0050745	acute myeloid leukemia	DOID:9119	0.0170288
diffuse large B-cell lymphoma	DOID:0050745	acute lymphocytic leukemia	DOID:9952	0.0236782
mantle cell lymphoma	DOID:0050746	marginal zone B-cell lymphoma	DOID:0050748	0.185196
mantle cell lymphoma	DOID:0050746	splenic marginal zone lymphoma	DOID:0050750	0.111332
mantle cell lymphoma	DOID:0050746	follicular lymphoma	DOID:0050873	0.245871
mantle cell lymphoma	DOID:0050746	MALT lymphoma	DOID:0050909	0.200978
mantle cell lymphoma	DOID:0050746	lymphoma	DOID:0060058	0.121217
mantle cell lymphoma	DOID:0050746	non-Hodgkin lymphoma	DOID:0060060	0.157462
mantle cell lymphoma	DOID:0050746	cutaneous T cell lymphoma	DOID:0060061	0.068663
mantle cell lymphoma	DOID:0050746	alpha chain disease	DOID:0060126	0.0191514
mantle cell lymphoma	DOID:0050746	prolymphocytic leukemia	DOID:1039	0.03641
mantle cell lymphoma	DOID:0050746	chronic lymphocytic leukemia	DOID:1040	0.149247
mantle cell lymphoma	DOID:0050746	gastric lymphoma	DOID:10540	0.0395421
mantle cell lymphoma	DOID:0050746	leukemia	DOID:1240	0.0224951
mantle cell lymphoma	DOID:0050746	acute leukemia	DOID:12603	0.0157001
mantle cell lymphoma	DOID:0050746	Richter's syndrome	DOID:1703	0.026483
mantle cell lymphoma	DOID:0050746	hematologic cancer	DOID:2531	0.0328712
mantle cell lymphoma	DOID:0050746	hairy cell leukemia	DOID:285	0.0344296
mantle cell lymphoma	DOID:0050746	central nervous system lymphoma	DOID:3234	0.0155427
mantle cell lymphoma	DOID:0050746	plasmacytoma	DOID:3721	0.0373823
mantle cell lymphoma	DOID:0050746	acute T cell leukemia	DOID:5603	0.0297319
mantle cell lymphoma	DOID:0050746	cerebral lymphoma	DOID:5815	0.0187992
mantle cell lymphoma	DOID:0050746	composite lymphoma	DOID:5820	0.0337585
mantle cell lymphoma	DOID:0050746	lymphopenia	DOID:614	0.0222396
mantle cell lymphoma	DOID:0050746	CLL/SLL	DOID:6354	0.130705
mantle cell lymphoma	DOID:0050746	B-cell lymphoma	DOID:707	0.234479
mantle cell lymphoma	DOID:0050746	reticulosarcoma	DOID:8538	0.0742179
mantle cell lymphoma	DOID:0050746	Sezary's disease	DOID:8541	0.0208485
mantle cell lymphoma	DOID:0050746	Hodgkin's lymphoma	DOID:8567	0.137895
mantle cell lymphoma	DOID:0050746	Burkitt lymphoma	DOID:8584	0.178452
mantle cell lymphoma	DOID:0050746	lymphosarcoma	DOID:8675	0.0437497
mantle cell lymphoma	DOID:0050746	mycosis fungoides	DOID:8691	0.0175871
mantle cell lymphoma	DOID:0050746	Hodgkin's lymphoma, nodular sclerosis	DOID:8838	0.0214153
mantle cell lymphoma	DOID:0050746	macroglobulinemia	DOID:9080	0.0377508
mantle cell lymphoma	DOID:0050746	acute myeloid leukemia	DOID:9119	0.0141861
mantle cell lymphoma	DOID:0050746	acute lymphocytic leukemia	DOID:9952	0.0201229
marginal zone B-cell lymphoma	DOID:0050748	splenic marginal zone lymphoma	DOID:0050750	0.225355
marginal zone B-cell lymphoma	DOID:0050748	follicular lymphoma	DOID:0050873	0.151558
marginal zone B-cell lymphoma	DOID:0050748	MALT lymphoma	DOID:0050909	0.360572
marginal zone B-cell lymphoma	DOID:0050748	lymphoma	DOID:0060058	0.0982755
marginal zone B-cell lymphoma	DOID:0050748	non-Hodgkin lymphoma	DOID:0060060	0.0897534
marginal zone B-cell lymphoma	DOID:0050748	cutaneous T cell lymphoma	DOID:0060061	0.0491782
marginal zone B-cell lymphoma	DOID:0050748	alpha chain disease	DOID:0060126	0.0731046
marginal zone B-cell lymphoma	DOID:0050748	thyroid lymphoma	DOID:10011	0.0150457
marginal zone B-cell lymphoma	DOID:0050748	natural killer cell leukemia	DOID:1035	0.0240246
marginal zone B-cell lymphoma	DOID:0050748	prolymphocytic leukemia	DOID:1039	0.0518273
marginal zone B-cell lymphoma	DOID:0050748	chronic lymphocytic leukemia	DOID:1040	0.0480229
marginal zone B-cell lymphoma	DOID:0050748	gastric lymphoma	DOID:10540	0.119848
marginal zone B-cell lymphoma	DOID:0050748	Richter's syndrome	DOID:1703	0.0445866
marginal zone B-cell lymphoma	DOID:0050748	hairy cell leukemia	DOID:285	0.0290282
marginal zone B-cell lymphoma	DOID:0050748	plasmacytoma	DOID:3721	0.0531426
marginal zone B-cell lymphoma	DOID:0050748	precursor T-lymphoblastic lymphoma/leukemia	DOID:5599	0.0296189
marginal zone B-cell lymphoma	DOID:0050748	precursor lymphoblastic lymphoma/leukemia	DOID:5600	0.015964
marginal zone B-cell lymphoma	DOID:0050748	acute T cell leukemia	DOID:5603	0.0145884
marginal zone B-cell lymphoma	DOID:0050748	cerebral lymphoma	DOID:5815	0.0685143
marginal zone B-cell lymphoma	DOID:0050748	composite lymphoma	DOID:5820	0.140614
marginal zone B-cell lymphoma	DOID:0050748	CLL/SLL	DOID:6354	0.21453
marginal zone B-cell lymphoma	DOID:0050748	lung lymphoma	DOID:6760	0.017223
marginal zone B-cell lymphoma	DOID:0050748	B-cell lymphoma	DOID:707	0.119004
marginal zone B-cell lymphoma	DOID:0050748	reticulosarcoma	DOID:8538	0.129059
marginal zone B-cell lymphoma	DOID:0050748	Sezary's disease	DOID:8541	0.0189187
marginal zone B-cell lymphoma	DOID:0050748	Hodgkin's lymphoma	DOID:8567	0.108934
marginal zone B-cell lymphoma	DOID:0050748	Burkitt lymphoma	DOID:8584	0.110904
marginal zone B-cell lymphoma	DOID:0050748	Hodgkin's lymphoma, mixed cellularity	DOID:8654	0.026933
marginal zone B-cell lymphoma	DOID:0050748	lymphosarcoma	DOID:8675	0.0372871
marginal zone B-cell lymphoma	DOID:0050748	mycosis fungoides	DOID:8691	0.0144302
marginal zone B-cell lymphoma	DOID:0050748	Hodgkin's lymphoma, nodular sclerosis	DOID:8838	0.02505
marginal zone B-cell lymphoma	DOID:0050748	macroglobulinemia	DOID:9080	0.0373329
marginal zone B-cell lymphoma	DOID:0050748	orbit lymphoma	DOID:9986	0.021441
splenic marginal zone lymphoma	DOID:0050750	follicular lymphoma	DOID:0050873	0.104093
splenic marginal zone lymphoma	DOID:0050750	MALT lymphoma	DOID:0050909	0.13052
splenic marginal zone lymphoma	DOID:0050750	lymphoma	DOID:0060058	0.0403112
splenic marginal zone lymphoma	DOID:0050750	non-Hodgkin lymphoma	DOID:0060060	0.0563453
splenic marginal zone lymphoma	DOID:0050750	cutaneous T cell lymphoma	DOID:0060061	0.0397797
splenic marginal zone lymphoma	DOID:0050750	alpha chain disease	DOID:0060126	0.0528861
splenic marginal zone lymphoma	DOID:0050750	thyroid lymphoma	DOID:10011	0.0231384
splenic marginal zone lymphoma	DOID:0050750	chronic leukemia	DOID:1036	0.0168825
splenic marginal zone lymphoma	DOID:0050750	prolymphocytic leukemia	DOID:1039	0.0866391
splenic marginal zone lymphoma	DOID:0050750	chronic lymphocytic leukemia	DOID:1040	0.0538053
splenic marginal zone lymphoma	DOID:0050750	gastric lymphoma	DOID:10540	0.0514065
splenic marginal zone lymphoma	DOID:0050750	acute leukemia	DOID:12603	0.0137411
splenic marginal zone lymphoma	DOID:0050750	Richter's syndrome	DOID:1703	0.0480995
splenic marginal zone lymphoma	DOID:0050750	hairy cell leukemia	DOID:285	0.0689406
splenic marginal zone lymphoma	DOID:0050750	plasmacytoma	DOID:3721	0.051058
splenic marginal zone lymphoma	DOID:0050750	precursor lymphoblastic lymphoma/leukemia	DOID:5600	0.0260416
splenic marginal zone lymphoma	DOID:0050750	acute T cell leukemia	DOID:5603	0.0164586
splenic marginal zone lymphoma	DOID:0050750	cerebral lymphoma	DOID:5815	0.0382433
splenic marginal zone lymphoma	DOID:0050750	composite lymphoma	DOID:5820	0.0503347
splenic marginal zone lymphoma	DOID:0050750	CLL/SLL	DOID:6354	0.185322
splenic marginal zone lymphoma	DOID:0050750	lung lymphoma	DOID:6760	0.0134509
splenic marginal zone lymphoma	DOID:0050750	B-cell lymphoma	DOID:707	0.0849037
splenic marginal zone lymphoma	DOID:0050750	HCL-V	DOID:713	0.055039
splenic marginal zone lymphoma	DOID:0050750	hematopoietic system disease	DOID:74	0.0133779
splenic marginal zone lymphoma	DOID:0050750	reticulosarcoma	DOID:8538	0.0538103
splenic marginal zone lymphoma	DOID:0050750	Hodgkin's lymphoma	DOID:8567	0.043171
splenic marginal zone lymphoma	DOID:0050750	Burkitt lymphoma	DOID:8584	0.0886729
splenic marginal zone lymphoma	DOID:0050750	Hodgkin's lymphoma, mixed cellularity	DOID:8654	0.025226
splenic marginal zone lymphoma	DOID:0050750	lymphosarcoma	DOID:8675	0.0155073
[truncated: 23,609 more rows]
